# Supplementary material for: Proteomic analysis of the second-generation merozoites of Eimeria tenella under nitromezuril and ethanamizuril stress
Source: Parasit Vectors. 2019 Dec 18;12:592. doi: 10.1186/s13071-019-3841-9 (PMC6921512; doi:10.1186/s13071-019-3841-9)
Supplement: Supplementary file 1 — Additional file 1: Table S1. Protein identification of the second-generation merozoites of E. tenella (non-treated and treated with NZL/EZL). Abbreviations: C, C-group; N, N-group; E, E-group. [file 13071_2019_3841_MOESM1_ESM.xlsx]

## Sheet: Table S1
				Table S1 Protein identification of the second-generation merozoites of E. tenella
Protein	Protein Name	Gene Name	Protein Group	Fasta Headers	Proteins	Peptides	Unique Peptides	Razor Unique Peptides	Coverage	Mol Weight	LFQ intensity C-1	LFQ intensity C-2	LFQ intensity C-3	LFQ intensity N-1	LFQ intensity N-2	LFQ intensity N-3	LFQ intensity E-1	LFQ intensity E-2	LFQ intensity E-3
Q8I8U4	Lactate dehydrogenase	LDH	Q8I8U4;A0A024DAD9;U6KLC3	Q8I8U4_EIMTE Lactate dehydrogenase OS=Eimeria tenella OX=5802 GN=LDH PE=2 SV=1;A0A024DAD9_EIMTE Lactate dehydrogenase OS=Eimeria tenella OX=5802 PE=2 SV=1;U6KLC3_EIMTE Lactate dehydrogenase OS=Eimeria tenella OX=5802 GN=ETH_00005300 PE=3 SV=1	3	14	14	14	53.5	34.965	1367400000	1325400000	1325300000	1871800000	1880100000	1778100000	5197200000	4834300000	5321400000
A0A089WZ60	Microneme protein 3 (Fragment)	mic-3	A0A089WZ60;A0A1L2YXP5;A0A0U3TPD1	A0A089WZ60_EIMTE Microneme protein 3 (Fragment) OS=Eimeria tenella OX=5802 GN=mic-3 PE=4 SV=1	3	9	1	1	25.6	37.703	185700000	170760000	166230000	118000000	117820000	113140000	168280000	145820000	168930000
U6L1Q0	Uncharacterized protein	ETH_00010590	U6L1Q0;A0A0A7H9U0	U6L1Q0_EIMTE Uncharacterized protein OS=Eimeria tenella OX=5802 GN=ETH_00010590 PE=4 SV=1;A0A0A7H9U0_EIMTE Lipid phosphate phosphatase 2 OS=Eimeria tenella OX=5802 PE=2 SV=1	2	5	5	5	17.1	36.487	219200000	229540000	217640000	414640000	374280000	386470000	614140000	525140000	547220000
A0A172WCE4	Phosphotransferase		A0A172WCE4;U6KUE1	A0A172WCE4_EIMTE Phosphotransferase OS=Eimeria tenella OX=5802 PE=2 SV=1;U6KUE1_EIMTE Hexokinase, putative OS=Eimeria tenella OX=5802 GN=ETH_00009955 PE=3 SV=1	2	8	8	8	20.9	50.54	94480000	83879000	84222000	253180000	270130000	254480000	219570000	196890000	194910000
A0A184W4F4	Elongation factor 2		A0A184W4F4	A0A184W4F4_EIMTE Elongation factor 2 OS=Eimeria tenella OX=5802 PE=2 SV=1	1	19	1	1	25.7	93.121	35707000	33974000	34650000	100430000	96988000	107990000	85553000	79235000	66819000
A0A1P7YD75	Phosphodiesterase (Fragment)		A0A1P7YD75	A0A1P7YD75_EIMTE Phosphodiesterase (Fragment) OS=Eimeria tenella OX=5802 PE=2 SV=1	1	3	1	1	7.2	53.846	71239000	64241000	65582000	24336000	20641000		40556000	29283000	30008000
U6KXQ2	Microneme protein, putative	ETH_00021010	U6KXQ2;B6VCV4;A0A1P7YD79;Q6R5N1;Q6R5N0;A0A1L2YXP8;A0A0U4IQT1	U6KXQ2_EIMTE Microneme protein, putative OS=Eimeria tenella OX=5802 GN=ETH_00021010 PE=4 SV=1;B6VCV4_EIMTE Microneme protein 3 OS=Eimeria tenella OX=5802 GN=mic3 PE=1 SV=1;A0A1P7YD79_EIMTE Microneme protein-3 OS=Eimeria tenella OX=5802 PE=2 SV=1;Q6R5N1_EIM	7	14	6	14	27.1	89.49	10351000000	10833000000	10509000000	9217400000	9185000000	9080500000	10791000000	10157000000	11044000000
A0A2L1GE93	Rhomboid-like protein		A0A2L1GE93;U6KR27;H9BA32	A0A2L1GE93_EIMTE Rhomboid-like protein OS=Eimeria tenella OX=5802 PE=2 SV=1;U6KR27_EIMTE Rhomboid-like protein OS=Eimeria tenella OX=5802 GN=ETH_00020020 PE=2 SV=1;H9BA32_EIMTE Rhomboid-like protein OS=Eimeria tenella OX=5802 PE=2 SV=1	3	1	1	1	3.5	31.668	9841400		32876000			33256000	13860000	19148000
H9B8Z4	Uncharacterized protein		H9B8Z4;A2TEQ1	H9B8Z4_EIMTE Uncharacterized protein OS=Eimeria tenella OX=5802 PE=2 SV=1;A2TEQ1_EIMTE Actin depolymerizing factor OS=Eimeria tenella OX=5802 GN=ETH_00020315 PE=2 SV=1	2	5	5	5	55.1	13.226	1198900000	1256800000	1226700000	1042400000	962290000	871920000	1093800000	1100900000	943810000
A3R4P1	Apicoplast enoyl reductase (Fragment)	ER	A3R4P1;Q0VIP6;U6L421	A3R4P1_EIMTE Apicoplast enoyl reductase (Fragment) OS=Eimeria tenella OX=5802 GN=ER PE=2 SV=1;Q0VIP6_EIMTE Enoyl-acyl carrier reductase OS=Eimeria tenella OX=5802 GN=ENR PE=1 SV=1;U6L421_EIMTE Enoyl-acyl carrier reductase OS=Eimeria tenella OX=5802 GN=ETH_	3	13	13	13	62.7	33.013	802660000	775870000	778950000	739140000	755490000	780860000	990690000	1029500000	1011700000
A5JNY7	Uncharacterized protein	ETH_00030030	A5JNY7	A5JNY7_EIMTE Uncharacterized protein OS=Eimeria tenella OX=5802 GN=ETH_00030030 PE=2 SV=1	1	12	12	12	61.6	24.151	4610400000	4752300000	4690100000	4454200000	4476100000	4347500000	4908300000	4399700000	4697800000
Q70CE2	SAG family member (Sag5)	sag5	Q70CE2;A6NA75	Q70CE2_EIMTE SAG family member (Sag5) OS=Eimeria tenella OX=5802 GN=sag5 PE=2 SV=1;A6NA75_EIMTE Merozoite surface antigen 5 OS=Eimeria tenella OX=5802 PE=2 SV=1	2	7	6	7	43.2	27.506	1452700000	1483900000	1406900000	1093100000	1071600000	1092000000	762920000	945790000	966650000
Q70CD4	SAG family member (Sag2)	sag2	Q70CD4;A6YSN9;U6KYI6	Q70CD4_EIMTE SAG family member (Sag2) OS=Eimeria tenella OX=5802 GN=sag2 PE=2 SV=1;A6YSN9_EIMTE Surface antigen 2 OS=Eimeria tenella OX=5802 PE=2 SV=1	3	9	3	3	33.3	28.594	234600000	239390000	228460000	196860000	187360000	196610000	186340000	192440000	204710000
A7UNW8	Microneme 1 (Fragment)		A7UNW8;O43981;U6KQ25;A0A089X4R6;Q24927	A7UNW8_EIMTE Microneme 1 (Fragment) OS=Eimeria tenella OX=5802 PE=2 SV=1;O43981_EIMTE Microneme protein Etmic-1 OS=Eimeria tenella OX=5802 GN=mic-1 PE=4 SV=1;U6KQ25_EIMTE Microneme protein 2, putative OS=Eimeria tenella OX=5802 GN=ETH_00026625 PE=4 SV=1;A0	5	21	21	21	35.1	71.001	16386000000	16801000000	16004000000	9278900000	9277200000	8937800000	8801200000	8690400000	8441400000
C6K8Q9	Heat shock protein		C6K8Q9	C6K8Q9_EIMTE Heat shock protein OS=Eimeria tenella OX=5802 PE=2 SV=1	1	2	1	2	11.9	20.365	54278000	51982000	51195000	39198000	29748000	36551000	44466000	50517000	47197000
C8TDK8	Uncharacterized protein	e1012e08.tmp0131	C8TDK8	C8TDK8_EIMTE Uncharacterized protein OS=Eimeria tenella OX=5802 GN=e1012e08.tmp0131 PE=4 SV=1	1	1	1	1	5.9	24.326
C8TDQ5	Uncharacterized protein	e1102d03.tmp10	C8TDQ5	C8TDQ5_EIMTE Uncharacterized protein OS=Eimeria tenella OX=5802 GN=e1102d03.tmp10 PE=4 SV=1	1	1	1	1	3.7	40.791									44215000
U6KQR4	Zinc finger (C3HC4 type RING finger) protein, putative (Fragment)	ETH_00006320	U6KQR4;C8TDR4;U6L3Z9;REV__U6L3Z9	U6KQR4_EIMTE Zinc finger (C3HC4 type RING finger) protein, putative (Fragment) OS=Eimeria tenella OX=5802 GN=ETH_00006320 PE=4 SV=1;C8TDR4_EIMTE Uncharacterized protein OS=Eimeria tenella OX=5802 GN=eimer2431f01.tmp0070 PE=4 SV=1;U6L3Z9_EIMTE Uncharacteriz	4	2	2	2	2.7	125.65	41556000	42236000	40292000	174300000	83601000	74320000
U6L4B6	Mitochondrial carrier protein, putative	ETH_00011455	U6L4B6;C8TDR8	U6L4B6_EIMTE Mitochondrial carrier protein, putative OS=Eimeria tenella OX=5802 GN=ETH_00011455 PE=4 SV=1;C8TDR8_EIMTE Mitochondrial carrier protein, putative OS=Eimeria tenella OX=5802 GN=e1129c10.tmp0011 PE=3 SV=1	2	1	1	1	10.6	10.792	24635000	22769000	19784000	16840000	14669000	15323000			19978000
C8TDR9	Cytochrome c oxidase subunit, putative	e1129c10.tmp0021	C8TDR9;U6L3P0	C8TDR9_EIMTE Cytochrome c oxidase subunit, putative OS=Eimeria tenella OX=5802 GN=e1129c10.tmp0021 PE=4 SV=1	2	5	5	5	38.6	25.119	465710000	426910000	472940000	457380000	446840000	508760000	484550000	451250000	527970000
U6KWW3	Protein kinase, putative	ETH_00018470	U6KWW3;C8TDT0	U6KWW3_EIMTE Protein kinase, putative OS=Eimeria tenella OX=5802 GN=ETH_00018470 PE=4 SV=1;C8TDT0_EIMTE Uncharacterized protein OS=Eimeria tenella OX=5802 GN=eimer2200f10.tmp0041 PE=4 SV=1	2	1	1	1	1.4	95.611								32413000
C8TDT3	Putative hsp protein	eimer2200f10.tmp0071	C8TDT3	C8TDT3_EIMTE Putative hsp protein OS=Eimeria tenella OX=5802 GN=eimer2200f10.tmp0071 PE=4 SV=1	1	12	3	12	13.3	112.88	1223900000	1241000000	1234700000	1167800000	1106000000	1067900000	1220100000	1359000000	1226600000
U6L3X8	Uncharacterized protein	ETH_00018490	U6L3X8;C8TDT9	U6L3X8_EIMTE Uncharacterized protein OS=Eimeria tenella OX=5802 GN=ETH_00018490 PE=4 SV=1;C8TDT9_EIMTE Uncharacterized protein OS=Eimeria tenella OX=5802 GN=e1096f12.tmp0005 PE=4 SV=1	2	3	3	3	13	24.553	673710000	666100000	695170000	539110000	496600000	459080000	371590000	386900000	371090000
C8TDU7	Malate:quinone oxidoreductase, putative	e2017b09.tmp0001	C8TDU7;U6KP16	C8TDU7_EIMTE Malate:quinone oxidoreductase, putative OS=Eimeria tenella OX=5802 GN=e2017b09.tmp0001 PE=4 SV=1;U6KP16_EIMTE Malate:quinone oxidoreductase, putative OS=Eimeria tenella OX=5802 GN=ETH_00035175 PE=4 SV=1	2	11	11	11	24.7	58.447	518120000	540760000	510400000	446650000	481640000	530090000	516250000	483830000	485760000
D7P8J6	Glucose-6-phosphate isomerase	G6-PI	D7P8J6;D7P8J5;C8TDU8;H9B978;U6L3Y1;U6KPE8	D7P8J6_EIMTE Glucose-6-phosphate isomerase OS=Eimeria tenella OX=5802 GN=G6-PI PE=3 SV=1;D7P8J5_EIMTE Glucose-6-phosphate isomerase OS=Eimeria tenella OX=5802 GN=G6-PI PE=3 SV=1;C8TDU8_EIMTE Glucose-6-phosphate isomerase OS=Eimeria tenella OX=5802 GN=G6-PI	6	6	6	6	14	61.536	135960000	166030000	182430000	180330000	155980000	203160000	229510000	186740000	252740000
C8TDV9	Uncharacterized protein	e2017b09.tmp0101	C8TDV9;C8TDW1	C8TDV9_EIMTE Uncharacterized protein OS=Eimeria tenella OX=5802 GN=e2017b09.tmp0101 PE=4 SV=1;C8TDW1_EIMTE Uncharacterized protein OS=Eimeria tenella OX=5802 GN=e2017b09.tmp0121 PE=4 SV=1	2	1	1	1	1.5	99.214	12607000	12824000	11634000	6299200	10513000	10634000	2739500	3149200	3321600
U6KZW4	Uncharacterized protein	ETH_00018560	U6KZW4;U6L1K3;C8TDW4;C8TDW6	U6KZW4_EIMTE Uncharacterized protein OS=Eimeria tenella OX=5802 GN=ETH_00018560 PE=4 SV=1;U6L1K3_EIMTE Uncharacterized protein OS=Eimeria tenella OX=5802 GN=ETH_00018565 PE=4 SV=1;C8TDW4_EIMTE Uncharacterized protein OS=Eimeria tenella OX=5802 GN=e2017b09.	4	2	2	2	6.1	77.357	32155000	29235000	37289000	31641000	32052000	36762000	22696000	25219000	21477000
U6KXZ2	26s proteasome regulatory complex subunit,putative	ETH_00009780	U6KXZ2;C8TDZ0	U6KXZ2_EIMTE 26s proteasome regulatory complex subunit,putative OS=Eimeria tenella OX=5802 GN=ETH_00009780 PE=4 SV=1;C8TDZ0_EIMTE 26s proteasome regulatory complex subunit,putative OS=Eimeria tenella OX=5802 GN=e1045a04.tmp1 PE=4 SV=1	2	7	7	7	20	45.82	102970000	89693000	117510000	106940000	93220000	123750000	78413000	74062000	75668000
C8TDZ4	Uncharacterized protein	e1086f04.tmp0021	C8TDZ4;U6KTS0;REV__U6KTS0;U6L2T4;REV__U6L1H3;U6KM50;REV__U6KM50;REV__U6KGU1;U6L3X2;REV__U6L164	C8TDZ4_EIMTE Uncharacterized protein OS=Eimeria tenella OX=5802 GN=e1086f04.tmp0021 PE=4 SV=1;U6KTS0_EIMTE Uncharacterized protein OS=Eimeria tenella OX=5802 GN=ETH_00007545 PE=4 SV=1;U6KTS0_EIMTE Uncharacterized protein OS=Eimeria tenella OX=5802 GN=ETH_0	10	1	1	1	14.4	11.018									159480000
C8TDZ5	Small nuclear ribonucleoprotein Sm D3	e1108h05.tmp1	C8TDZ5	C8TDZ5_EIMTE Small nuclear ribonucleoprotein Sm D3 OS=Eimeria tenella OX=5802 GN=e1108h05.tmp1 PE=3 SV=1	1	5	5	5	56	13.771	768820000	754490000	722160000	610750000	586180000	602570000	545250000	532550000	513030000
U6KX85	Uncharacterized protein	ETH_00018425	U6KX85;C8TE10	U6KX85_EIMTE Uncharacterized protein OS=Eimeria tenella OX=5802 GN=ETH_00018425 PE=4 SV=1;C8TE10_EIMTE Uncharacterized protein OS=Eimeria tenella OX=5802 GN=eimer2006e04.tmp1 PE=4 SV=1	2	11	11	11	17.9	109.06	434270000	443890000	444560000	225490000	199000000	221460000	206080000	205320000	156910000
U6KQN9	Malonyl-CoA:acyl carrier protein transacylase	ETH_00037295	U6KQN9;D5LKE7	U6KQN9_EIMTE Malonyl-CoA:acyl carrier protein transacylase OS=Eimeria tenella OX=5802 GN=ETH_00037295 PE=4 SV=1;D5LKE7_EIMTE Malonyl-CoA:acyl carrier protein transacylase OS=Eimeria tenella OX=5802 PE=2 SV=1	2	1	1	1	5.6	29.903	26576000	27997000	27164000	30307000	34987000		35256000	37537000	37046000
D7RXM4	Facilitative glucose transporter, putative	ETH_00021075	D7RXM4	D7RXM4_EIMTE Facilitative glucose transporter, putative OS=Eimeria tenella OX=5802 GN=ETH_00021075 PE=2 SV=1	1	9	9	9	23.6	59.467	590940000	579660000	555150000	1073700000	1087400000	1001500000	1397200000	1269300000	1392700000
E3VWM6	Glyceraldehyde-3-phosphate dehydrogenase	ETH_00008865	E3VWM6	E3VWM6_EIMTE Glyceraldehyde-3-phosphate dehydrogenase OS=Eimeria tenella OX=5802 GN=ETH_00008865 PE=2 SV=1	1	14	14	14	46.9	36.383	1859400000	1873800000	2008800000	1865500000	1875400000	1866000000	3756200000	3493900000	3697600000
F1DQG2	Uncharacterized protein	ETH_00020750	F1DQG2	F1DQG2_EIMTE Uncharacterized protein OS=Eimeria tenella OX=5802 GN=ETH_00020750 PE=2 SV=1	1	5	5	5	51.6	16.89	139260000	148800000	137280000	100050000	121370000	124240000	89794000	79791000	95735000
F4MKA7	Immune mapped protein 1	imp-1	F4MKA7;M1RFN9;A0A067XMX6	F4MKA7_EIMTE Immune mapped protein 1 OS=Eimeria tenella OX=5802 GN=imp-1 PE=2 SV=2;M1RFN9_EIMTE Immune mapped protein 1 OS=Eimeria tenella OX=5802 GN=IMP1 PE=2 SV=1;A0A067XMX6_EIMTE Immune mapped protein (Fragment) OS=Eimeria tenella OX=5802 GN=imp-1 PE=2	3	4	4	4	14	40.54	129720000		147810000	171800000	184950000	63137000	294180000	330770000	293020000
G9IBU6	Cysteine proteinase, putative	ETH_00003570	G9IBU6;G1EN37	G9IBU6_EIMTE Cysteine proteinase, putative OS=Eimeria tenella OX=5802 GN=ETH_00003570 PE=2 SV=1;G1EN37_EIMTE Cathepsin B OS=Eimeria tenella OX=5802 GN=catB PE=2 SV=1	2	3	3	3	8	56.94	71828000	66743000	66867000	57006000	69026000	65045000	114830000	100700000	81745000
G3LUI0	Rhomboid-like protein	ROM4	G3LUI0;U6L1V0	G3LUI0_EIMTE Rhomboid-like protein OS=Eimeria tenella OX=5802 GN=ROM4 PE=2 SV=1;U6L1V0_EIMTE Rhomboid-like protein OS=Eimeria tenella OX=5802 GN=ETH_00009820 PE=3 SV=1	2	5	5	5	12.2	60.914	203710000	215920000	201870000	207070000	226400000	261620000	170360000	177830000	162600000
H9B8Z9	40S ribosomal protein SA		H9B8Z9;U6KK88	H9B8Z9_EIMTE 40S ribosomal protein SA OS=Eimeria tenella OX=5802 PE=2 SV=1;U6KK88_EIMTE 40S ribosomal protein SA OS=Eimeria tenella OX=5802 GN=ETH_00038065 PE=4 SV=1	2	8	8	8	32.1	27.25	2539200000	2636300000	2514900000	1934800000	2031500000	1980300000	1338100000	1125000000	1249100000
H9B900	Peroxiredoxin, putative	ETH_00042525	H9B900	H9B900_EIMTE Peroxiredoxin, putative OS=Eimeria tenella OX=5802 GN=ETH_00042525 PE=2 SV=1	1	9	9	9	56.1	21.401	3788600000	3571200000	3700300000	4035700000	3996700000	3988300000	4591500000	4443500000	4602300000
U6KY09	Ubiquitin / ribosomal protein S27a fusion protein, putative	ETH_00028480	U6KY09;H9B908	U6KY09_EIMTE Ubiquitin / ribosomal protein S27a fusion protein, putative OS=Eimeria tenella OX=5802 GN=ETH_00028480 PE=4 SV=1;H9B908_EIMTE Uncharacterized protein OS=Eimeria tenella OX=5802 PE=2 SV=1	2	1	1	1	9	17.344	27695000	26946000	23397000	13844000	17999000		24315000	22308000	18374000
H9B911	Ribosomal protein L32, putative	ETH_00019820	H9B911	H9B911_EIMTE Ribosomal protein L32, putative OS=Eimeria tenella OX=5802 GN=ETH_00019820 PE=2 SV=1	1	3	3	3	27.6	15.886	185930000	152740000	170960000	195430000	173660000	187120000	142410000	79540000	140540000
H9B912	60S acidic ribosomal protein P1, putative	ETH_00030785	H9B912	H9B912_EIMTE 60S acidic ribosomal protein P1, putative OS=Eimeria tenella OX=5802 GN=ETH_00030785 PE=2 SV=1	1	3	3	3	55.7	12.321	1963600000	2006400000	1895700000	2093900000	1882100000	2142900000	897790000	765950000	944620000
U6KR66	SAG family member	ETH_00035015	U6KR66;H9B918	U6KR66_EIMTE SAG family member OS=Eimeria tenella OX=5802 GN=ETH_00035015 PE=4 SV=1;H9B918_EIMTE Uncharacterized protein OS=Eimeria tenella OX=5802 PE=2 SV=1	2	8	7	7	49.6	27.906	1137500000	1127400000	1100300000	742170000	724960000	661450000	679190000	690110000	668630000
H9B919	Uncharacterized protein		H9B919;U6KSN3	H9B919_EIMTE Uncharacterized protein OS=Eimeria tenella OX=5802 PE=2 SV=1;U6KSN3_EIMTE 40S ribosomal protein S13, putative OS=Eimeria tenella OX=5802 GN=ETH_00036875 PE=4 SV=1	2	6	6	6	39.1	17.245	1165600000	1150200000	1146300000	710610000	755860000	738200000	1124600000	1185100000	1372900000
H9B922	40S ribosomal protein S6	ETH_00018290	H9B922	H9B922_EIMTE 40S ribosomal protein S6 OS=Eimeria tenella OX=5802 GN=ETH_00018290 PE=2 SV=1	1	6	6	6	28	28.547	2571400000	2562900000	2579300000	1543300000	1597800000	1561800000	2327700000	2198000000	2290400000
H9B926	SAG family member	ETH_00034905	H9B926	H9B926_EIMTE SAG family member OS=Eimeria tenella OX=5802 GN=ETH_00034905 PE=2 SV=1	1	8	7	7	36.3	27.793	1275100000	1237100000	1230200000	629430000	574630000	572860000	483160000	446130000	438160000
Q5EY89	60S ribosomal protein L5	RPL5	Q5EY89;H9B928	RL5_EIMTE 60S ribosomal protein L5 OS=Eimeria tenella OX=5802 GN=RPL5 PE=2 SV=1;H9B928_EIMTE 60S ribosomal protein L5 OS=Eimeria tenella OX=5802 GN=ETH_00022955 PE=2 SV=1	2	9	9	9	35	35.951	1689700000	1672900000	1617300000	1027600000	1039800000	949970000	1618800000	1515000000	1382400000
H9B929	40S ribosomal protein S9, putative	ETH_00013610	H9B929	H9B929_EIMTE 40S ribosomal protein S9, putative OS=Eimeria tenella OX=5802 GN=ETH_00013610 PE=2 SV=1	1	9	9	9	43.6	21.961	1803300000	1888000000	2015600000	1360100000	1324000000	1292600000	2237400000	2204700000	2370500000
H9B930	60S ribosomal protein L14, putative	ETH_00015805	H9B930	H9B930_EIMTE 60S ribosomal protein L14, putative OS=Eimeria tenella OX=5802 GN=ETH_00015805 PE=2 SV=1	1	5	5	5	37.7	15.889	1264900000	1296200000	1292900000	904630000	870730000	839420000	1345000000	1179400000	1287600000
H9B931	Uncharacterized protein		H9B931	H9B931_EIMTE Uncharacterized protein OS=Eimeria tenella OX=5802 PE=2 SV=1	1	3	3	3	13.5	32.783	7840000	29249000	33130000	67574000	61657000	32170000	38967000	27678000	40006000
H9B932	Calmodulin, putative	ETH_00032320	H9B932	H9B932_EIMTE Calmodulin, putative OS=Eimeria tenella OX=5802 GN=ETH_00032320 PE=2 SV=1	1	4	4	4	30.9	16.681	425700000	368950000	395530000	408610000	443340000	453580000	401760000	370760000	431680000
H9B933	Ribosomal protein L11, putative	ETH_00020700	H9B933	H9B933_EIMTE Ribosomal protein L11, putative OS=Eimeria tenella OX=5802 GN=ETH_00020700 PE=2 SV=1	1	6	6	6	26.3	20.348	1573300000	1480500000	1566000000	1122100000	1099000000	1029200000	1872900000	1734100000	1669800000
H9B936	50S ribosomal protein L2, apicoplast	ETH_00020385	H9B936	H9B936_EIMTE 50S ribosomal protein L2, apicoplast OS=Eimeria tenella OX=5802 GN=ETH_00020385 PE=2 SV=1	1	10	10	10	41.7	27.931	1706900000	1582200000	1566100000	963810000	980520000	895450000	2087800000	2020000000	2053500000
H9B937	Thioredoxin	ETH_00011875	H9B937	H9B937_EIMTE Thioredoxin OS=Eimeria tenella OX=5802 GN=ETH_00011875 PE=2 SV=1	1	6	6	6	46.6	11.773	307050000	295880000	331440000	287310000	284220000	287830000	376490000	327390000	366320000
H9B938	40S ribosomal protein S19, putative	ETH_00009230	H9B938	H9B938_EIMTE 40S ribosomal protein S19, putative OS=Eimeria tenella OX=5802 GN=ETH_00009230 PE=2 SV=1	1	8	8	8	68.6	17.269	1142600000	1159100000	1177300000	943390000	992930000	964730000	1131000000	1116900000	1209600000
H9B939	SAG family member (Sag22)	ETH_00008675	H9B939;Q70CC3	H9B939_EIMTE SAG family member (Sag22) OS=Eimeria tenella OX=5802 GN=ETH_00008675 PE=2 SV=1;Q70CC3_EIMTE Surface antigen 22 OS=Eimeria tenella OX=5802 GN=sag22 PE=2 SV=1	2	7	6	6	38.7	27.881	1091600000	1105800000	1050100000	537620000	490710000	474920000	396950000	403560000	375880000
H9B940	Uncharacterized protein	ETH_00012440	H9B940	H9B940_EIMTE Uncharacterized protein OS=Eimeria tenella OX=5802 GN=ETH_00012440 PE=2 SV=1	1	7	7	7	85	13.853	3868600000	3870100000	3773300000	3497600000	3568600000	3348200000	2816000000	2720800000	2665400000
H9B944	Uncharacterized protein	ETH_00033295	H9B944	H9B944_EIMTE Uncharacterized protein OS=Eimeria tenella OX=5802 GN=ETH_00033295 PE=2 SV=1	1	4	4	4	27.4	23.819	340000000	341490000	334210000	250860000	270260000	230070000	285340000	266760000	259910000
H9B945	Small heat shock protein 20, putative	ETH_00027135	H9B945	H9B945_EIMTE Small heat shock protein 20, putative OS=Eimeria tenella OX=5802 GN=ETH_00027135 PE=2 SV=1	1	7	7	7	44.9	20.671	1003400000	990720000	999420000	894820000	914290000	923510000	996960000	935990000	1061300000
U6KYN6	60S ribosomal protein L7a, putative	ETH_00008880	U6KYN6;H9B946	U6KYN6_EIMTE 60S ribosomal protein L7a, putative OS=Eimeria tenella OX=5802 GN=ETH_00008880 PE=4 SV=1;H9B946_EIMTE Uncharacterized protein OS=Eimeria tenella OX=5802 PE=2 SV=1	2	9	9	9	32	30.659	1450000000	1557800000	1474700000	719150000	833740000	787420000	2387700000	2119900000	2292600000
H9B947	Uncharacterized protein	ETH_00013320	H9B947	H9B947_EIMTE Uncharacterized protein OS=Eimeria tenella OX=5802 GN=ETH_00013320 PE=2 SV=1	1	7	7	7	51.3	20.84	1651500000	1603600000	1744200000	2128200000	2393700000	2577700000	1458900000	1473700000	1725000000
H9B949	Eimeria-specific protein, related	ETH_00016590	H9B949	H9B949_EIMTE Eimeria-specific protein, related OS=Eimeria tenella OX=5802 GN=ETH_00016590 PE=2 SV=1	1	7	7	7	53.6	18.122	4020400000	4208300000	4188600000	5228900000	6137900000	5494900000	4403600000	4311000000	4488200000
U6L630	SAG family member	ETH_00008720	U6L630;H9B958	U6L630_EIMTE SAG family member OS=Eimeria tenella OX=5802 GN=ETH_00008720 PE=4 SV=1;H9B958_EIMTE Uncharacterized protein OS=Eimeria tenella OX=5802 PE=2 SV=1	2	6	6	6	29.2	28.575	774740000	850770000	875610000	416830000	376030000	384370000	465320000	391610000	416340000
H9B961	40S ribosomal protein S3, putative	ETH_00024855	H9B961	H9B961_EIMTE 40S ribosomal protein S3, putative OS=Eimeria tenella OX=5802 GN=ETH_00024855 PE=2 SV=1	1	9	9	9	41.6	25.989	2461400000	2413600000	2389100000	1862700000	1797400000	1803800000	2310100000	2230200000	2435800000
U6KVM1	Ubiquitin / ribosomal protein CEP52 fusion protein, putative	ETH_00010940	U6KVM1;H9B965;U6KPW2	U6KVM1_EIMTE Ubiquitin / ribosomal protein CEP52 fusion protein, putative OS=Eimeria tenella OX=5802 GN=ETH_00010940 PE=4 SV=1;H9B965_EIMTE Uncharacterized protein OS=Eimeria tenella OX=5802 PE=2 SV=1;U6KPW2_EIMTE Polyubiquitin, putative OS=Eimeria tenella	3	4	4	4	33.3	14.604	2426700000	2488100000	2657400000	4047600000	4037000000	3704500000	3313300000	3362600000	3485200000
H9B966	Chromosome II, complete genome, related	ETH_00019990	H9B966	H9B966_EIMTE Chromosome II, complete genome, related OS=Eimeria tenella OX=5802 GN=ETH_00019990 PE=2 SV=1	1	4	4	4	20.7	23.681	368010000	332780000	396920000	327310000	303170000	314290000	266560000	247860000	268010000
H9B968	Uncharacterized protein	ETH_00020035	H9B968	H9B968_EIMTE Uncharacterized protein OS=Eimeria tenella OX=5802 GN=ETH_00020035 PE=2 SV=1	1	7	7	7	54.4	18.235	11619000000	11303000000	13435000000	6418100000	7435500000	7246300000	6540900000	6143100000	6144600000
H9B970	Membrane skeletal protein IMC1, putative	ETH_00015470	H9B970	H9B970_EIMTE Membrane skeletal protein IMC1, putative OS=Eimeria tenella OX=5802 GN=ETH_00015470 PE=2 SV=1	1	14	14	14	32.4	49.274	5531500000	5096700000	5461600000	4794000000	4510900000	4223400000	4660700000	4846700000	4673000000
H9B971	Uncharacterized protein	ETH_00024270	H9B971	H9B971_EIMTE Uncharacterized protein OS=Eimeria tenella OX=5802 GN=ETH_00024270 PE=2 SV=1	1	9	9	9	29	44.032	380500000	389870000	385900000	642680000	616480000	651010000	855650000	757690000	813240000
H9B975	Uncharacterized protein		H9B975	H9B975_EIMTE Uncharacterized protein OS=Eimeria tenella OX=5802 PE=2 SV=1	1	2	2	2	21.1	12.559	518370000	488880000	516550000	408720000	392000000	373590000	93690000	87832000	239350000
H9B984	Reticulon domain-containing protein, putative	ETH_00002230	H9B984	H9B984_EIMTE Reticulon domain-containing protein, putative OS=Eimeria tenella OX=5802 GN=ETH_00002230 PE=2 SV=1	1	3	3	3	17.9	21.467	54767000	62446000	75114000	29249000	53669000	39602000	24939000	24972000
U6KJQ3	Uncharacterized protein	ETH_00005120	U6KJQ3;H9B985	U6KJQ3_EIMTE Uncharacterized protein OS=Eimeria tenella OX=5802 GN=ETH_00005120 PE=4 SV=1;H9B985_EIMTE Uncharacterized protein OS=Eimeria tenella OX=5802 PE=2 SV=1	2	5	5	5	24.3	34.799	336640000	403290000	361840000	246920000	247130000	198300000	205050000	180490000	199570000
H9B987	Methionine aminopeptidase 2		H9B987;U6L4F8	H9B987_EIMTE Methionine aminopeptidase 2 OS=Eimeria tenella OX=5802 PE=2 SV=1;U6L4F8_EIMTE Methionine aminopeptidase OS=Eimeria tenella OX=5802 GN=ETH_00023050 PE=4 SV=1	2	3	3	3	8.9	49.601								41245000	21164000
H9B988	Uncharacterized protein	ETH_00027660	H9B988	H9B988_EIMTE Uncharacterized protein OS=Eimeria tenella OX=5802 GN=ETH_00027660 PE=2 SV=1	1	6	5	6	20.2	40.73	228110000	216360000	248140000	274320000	270370000	259180000	272980000	286590000	274350000
H9B991	Uncharacterized protein		H9B991	H9B991_EIMTE Uncharacterized protein OS=Eimeria tenella OX=5802 PE=2 SV=1	1	1	1	1	4.8	18.108									17044000
U6KNS4	Uncharacterized protein	ETH_00003575	U6KNS4;H9B9A3	U6KNS4_EIMTE Uncharacterized protein OS=Eimeria tenella OX=5802 GN=ETH_00003575 PE=4 SV=1;H9B9A3_EIMTE Uncharacterized protein OS=Eimeria tenella OX=5802 PE=2 SV=1	2	6	6	6	17.5	53.965	77317000	81431000	91384000	101480000	94035000	95237000	56587000	56735000	47243000
H9B9A9	Phosphoglycerate kinase		H9B9A9;U6KJE8	H9B9A9_EIMTE Phosphoglycerate kinase OS=Eimeria tenella OX=5802 PE=2 SV=1;U6KJE8_EIMTE Phosphoglycerate kinase OS=Eimeria tenella OX=5802 GN=ETH_00015140 PE=3 SV=1	2	14	14	14	41.7	44.599	997850000	1052600000	1013500000	1202400000	1187400000	1201700000	1427900000	1276700000	1299400000
U6L597	Uncharacterized protein	ETH_00020310	U6L597;H9B9B0	U6L597_EIMTE Uncharacterized protein OS=Eimeria tenella OX=5802 GN=ETH_00020310 PE=4 SV=1;H9B9B0_EIMTE Uncharacterized protein OS=Eimeria tenella OX=5802 PE=2 SV=1	2	3	3	3	24.7	16.898	79030000	64074000	76529000	107660000	64149000	73365000	67851000	79106000	53947000
H9B9B3	Small nuclear ribonucleoprotein Sm D1		H9B9B3;U6KJJ4	H9B9B3_EIMTE Small nuclear ribonucleoprotein Sm D1 OS=Eimeria tenella OX=5802 PE=2 SV=1;U6KJJ4_EIMTE Small nuclear ribonucleoprotein Sm D1 OS=Eimeria tenella OX=5802 GN=ETH_00009415 PE=3 SV=1	2	3	3	3	45.6	13.665	124060000	115310000	199390000	76563000	98847000	216330000	126620000	221340000	219160000
H9B9C2	ATPase ASNA1 homolog		H9B9C2	H9B9C2_EIMTE ATPase ASNA1 homolog OS=Eimeria tenella OX=5802 PE=2 SV=1	1	2	2	2	5.6	42.606	23134000		27144000	28507000	27408000	27454000	41080000		50290000
H9B9C8	Peptidylprolyl isomerase		H9B9C8;U6L3E0	H9B9C8_EIMTE Peptidylprolyl isomerase OS=Eimeria tenella OX=5802 PE=2 SV=1;U6L3E0_EIMTE Peptidylprolyl isomerase (Fragment) OS=Eimeria tenella OX=5802 GN=ETH_00036180 PE=4 SV=1	2	9	9	9	24	54.477	181020000	206780000	192730000	369910000	390810000	396270000	503100000	442920000	426950000
H9B9C9	RuvB-like helicase		H9B9C9;U6KWI6	H9B9C9_EIMTE RuvB-like helicase OS=Eimeria tenella OX=5802 PE=2 SV=1;U6KWI6_EIMTE RuvB-like helicase OS=Eimeria tenella OX=5802 GN=ETH_00018775 PE=3 SV=1	2	3	3	3	12.5	51.882	7272600			25430000	32027000	30864000	16649000	24904000	17580000
U6KU05	Uncharacterized protein	ETH_00002810	U6KU05;H9B9D1	U6KU05_EIMTE Uncharacterized protein OS=Eimeria tenella OX=5802 GN=ETH_00002810 PE=4 SV=1;H9B9D1_EIMTE Uncharacterized protein OS=Eimeria tenella OX=5802 PE=2 SV=1	2	2	2	2	7.3	31.435	24480000	27083000	20544000	23802000	24428000	19139000	24224000		23700000
U6KRF9	Trypsin, putative	ETH_00015245	U6KRF9;H9B9D4	U6KRF9_EIMTE Trypsin, putative OS=Eimeria tenella OX=5802 GN=ETH_00015245 PE=4 SV=1;H9B9D4_EIMTE Uncharacterized protein OS=Eimeria tenella OX=5802 PE=2 SV=1	2	1	1	1	2.8	62.364	11827000	11949000	13601000
H9B9D6	Uncharacterized protein	ETH_00027290	H9B9D6	H9B9D6_EIMTE Uncharacterized protein OS=Eimeria tenella OX=5802 GN=ETH_00027290 PE=2 SV=1	1	7	7	7	30.5	30.967	1108300000	1121100000	1081300000	965380000	1028500000	965810000	846930000	795490000	838900000
H9B9D7	Uncharacterized protein		H9B9D7;U6KLE7	H9B9D7_EIMTE Uncharacterized protein OS=Eimeria tenella OX=5802 PE=2 SV=1;U6KLE7_EIMTE Uncharacterized protein OS=Eimeria tenella OX=5802 GN=ETH_00016465 PE=4 SV=1	2	2	2	2	4.3	57.811	47300000	51339000	44636000	45914000	41334000	39205000
H9B9D8	Uncharacterized protein		H9B9D8;U6L374;U6KZF4	H9B9D8_EIMTE Uncharacterized protein OS=Eimeria tenella OX=5802 PE=2 SV=1;U6L374_EIMTE RAB6 protein, putative (Fragment) OS=Eimeria tenella OX=5802 GN=ETH_00042135 PE=4 SV=1	3	6	6	6	29.5	23.123	413480000	402070000	451700000	629050000	626470000	609780000	590300000	560390000	553920000
H9B9D9	Uncharacterized protein		H9B9D9;U6KUU8	H9B9D9_EIMTE Uncharacterized protein OS=Eimeria tenella OX=5802 PE=2 SV=1;U6KUU8_EIMTE DnaJ domain-containing protein, putative (Fragment) OS=Eimeria tenella OX=5802 GN=ETH_00001145 PE=4 SV=1	2	8	8	8	29	45.337	588510000	571450000	598010000	592990000	651440000	592850000	751200000	727210000	665230000
H9B9E0	Dihydrolipoamide acetyltransferase component of pyruvate dehydrogenase complex	ETH_00006100	H9B9E0	H9B9E0_EIMTE Dihydrolipoamide acetyltransferase component of pyruvate dehydrogenase complex OS=Eimeria tenella OX=5802 GN=ETH_00006100 PE=2 SV=1	1	14	14	14	35	52.083	1225400000	1279300000	1232500000	1311700000	1182100000	1264100000	1364800000	1218800000	1347500000
H9B9E9	Uncharacterized protein		H9B9E9	H9B9E9_EIMTE Uncharacterized protein OS=Eimeria tenella OX=5802 PE=2 SV=1	1	6	1	1	58.9	12.799	15461000							26182000	21807000
H9B9F2	Uncharacterized protein		H9B9F2;U6L4T2	H9B9F2_EIMTE Uncharacterized protein OS=Eimeria tenella OX=5802 PE=2 SV=1;U6L4T2_EIMTE Uncharacterized protein OS=Eimeria tenella OX=5802 GN=ETH_00000210 PE=3 SV=1	2	31	29	31	46.9	80.396	15556000000	15773000000	15591000000	22715000000	23128000000	21156000000	19755000000	18673000000	18290000000
U6KM95	U2 snRNP auxiliary factor small subunit, putative	ETH_00003225	U6KM95;H9B9F3	U6KM95_EIMTE U2 snRNP auxiliary factor small subunit, putative OS=Eimeria tenella OX=5802 GN=ETH_00003225 PE=4 SV=1;H9B9F3_EIMTE Uncharacterized protein OS=Eimeria tenella OX=5802 PE=2 SV=1	2	3	3	3	14.7	29.276	124500000	73506000	71460000	134520000	144580000	154700000	140680000	161470000	169620000
U6KT91	Zinc finger MYND domain-containing protein, putative	ETH_00007695	U6KT91;H9B9F4	U6KT91_EIMTE Zinc finger MYND domain-containing protein, putative OS=Eimeria tenella OX=5802 GN=ETH_00007695 PE=4 SV=1;H9B9F4_EIMTE Uncharacterized protein OS=Eimeria tenella OX=5802 PE=2 SV=1	2	2	2	2	12.1	27.695	10339000		10671000	34536000			17764000	21038000
H9B9F5	40S ribosomal protein S4	ETH_00012560	H9B9F5	H9B9F5_EIMTE 40S ribosomal protein S4 OS=Eimeria tenella OX=5802 GN=ETH_00012560 PE=2 SV=1	1	14	14	14	51.9	29.689	2288300000	2349100000	2284000000	1672900000	1730300000	1658600000	3483400000	3358600000	3439300000
H9B9F7	Uncharacterized protein		H9B9F7;U6KY16;U6KS96	H9B9F7_EIMTE Uncharacterized protein OS=Eimeria tenella OX=5802 PE=2 SV=1	3	16	16	16	34	59.053	952580000	817720000	904760000	1242700000	1242300000	1298700000	1214200000	1186400000	1325800000
H9B9F8	RNA binding protein, putative	ETH_00017600	H9B9F8	H9B9F8_EIMTE RNA binding protein, putative OS=Eimeria tenella OX=5802 GN=ETH_00017600 PE=2 SV=1	1	3	3	3	31.7	14.307	154630000	161340000	137480000	130640000	128130000	126080000	109130000	100720000	109070000
H9B9F9	Uncharacterized protein	ETH_00017725	H9B9F9	H9B9F9_EIMTE Uncharacterized protein OS=Eimeria tenella OX=5802 GN=ETH_00017725 PE=2 SV=1	1	1	1	1	5.3	23.917	40706000	41695000	43598000	66811000	58495000	64016000	140700000	137370000	127580000
H9B9G6	Uncharacterized protein		H9B9G6;U6L4A2	H9B9G6_EIMTE Uncharacterized protein OS=Eimeria tenella OX=5802 PE=2 SV=1;U6L4A2_EIMTE Uncharacterized protein OS=Eimeria tenella OX=5802 GN=ETH_00006875 PE=4 SV=1	2	2	1	2	14.8	19.184	363330000	467790000	399690000	506550000	459630000	525370000	277740000	336420000	380390000
H9B9H0	Casein kinase II subunit beta		H9B9H0	H9B9H0_EIMTE Casein kinase II subunit beta OS=Eimeria tenella OX=5802 PE=2 SV=1	1	2	2	2	9.1	39.659		9742300		57746000	40018000	42655000	92317000	65622000	81186000
U6KZN0	Eukaryotic translation initiation factor 4a, putative	ETH_00028310	U6KZN0;H9B9H3	U6KZN0_EIMTE Eukaryotic translation initiation factor 4a, putative OS=Eimeria tenella OX=5802 GN=ETH_00028310 PE=3 SV=1;H9B9H3_EIMTE Uncharacterized protein OS=Eimeria tenella OX=5802 PE=2 SV=1	2	9	9	9	27.1	45.789	789620000	792660000	758550000	1568400000	1559200000	1471300000	2136200000	2047500000	2092500000
H9B9H4	SAG family member	ETH_00013155	H9B9H4	H9B9H4_EIMTE SAG family member OS=Eimeria tenella OX=5802 GN=ETH_00013155 PE=2 SV=1	1	4	4	4	19.2	30.015	180740000	215150000	181620000	93223000	101040000	86437000	64230000	45681000	44591000
H9B9H9	WD-40 repeat protein, putative	ETH_00007760	H9B9H9	H9B9H9_EIMTE WD-40 repeat protein, putative OS=Eimeria tenella OX=5802 GN=ETH_00007760 PE=2 SV=1	1	2	2	2	5.8	57.755	39510000	39124000	35915000	34084000	30372000	28818000	21641000	42273000
H9B9I2	Ran-specific GTPase-activating protein, putative	ETH_00027255	H9B9I2	H9B9I2_EIMTE Ran-specific GTPase-activating protein, putative OS=Eimeria tenella OX=5802 GN=ETH_00027255 PE=2 SV=1	1	4	4	4	30.4	25.701	177290000	180520000	178660000	376250000	249850000	185050000	280550000	184870000	219140000
H9B9I8	Uncharacterized protein		H9B9I8;U6KUL6	H9B9I8_EIMTE Uncharacterized protein OS=Eimeria tenella OX=5802 PE=2 SV=1;U6KUL6_EIMTE Multisynthetase complex auxiliary component p43, putative OS=Eimeria tenella OX=5802 GN=ETH_00002955 PE=4 SV=1	2	10	10	10	34.1	48.171	272520000	238290000	241730000	418150000	442030000	443450000	483600000	420270000	453520000
H9B9J0	Uncharacterized protein	ETH_00025720	H9B9J0	H9B9J0_EIMTE Uncharacterized protein OS=Eimeria tenella OX=5802 GN=ETH_00025720 PE=2 SV=1	1	1	1	1	6.5	29.94
H9B9J1	SAG family member	ETH_00034880	H9B9J1	H9B9J1_EIMTE SAG family member OS=Eimeria tenella OX=5802 GN=ETH_00034880 PE=2 SV=1	1	6	6	6	27.2	26.927	1073600000	1014600000	937570000	1010200000	974120000	896960000	1139700000	1174600000	1113300000
H9B9J3	AP complex subunit sigma	ETH_00017200	H9B9J3	H9B9J3_EIMTE AP complex subunit sigma OS=Eimeria tenella OX=5802 GN=ETH_00017200 PE=2 SV=1	1	1	1	1	8.9	19.41	30113000	27249000	29080000				40153000	33356000	38131000
H9B9J4	Uncharacterized protein		H9B9J4;U6KR20	H9B9J4_EIMTE Uncharacterized protein OS=Eimeria tenella OX=5802 PE=2 SV=1;U6KR20_EIMTE Uncharacterized protein OS=Eimeria tenella OX=5802 GN=ETH_00015980 PE=4 SV=1	2	3	3	3	18.7	21.538	32600000	44256000	36318000	72757000	55321000	79352000	64257000	80695000	66545000
H9B9J8	Uncharacterized protein		H9B9J8	H9B9J8_EIMTE Uncharacterized protein OS=Eimeria tenella OX=5802 PE=2 SV=1	1	4	4	4	10.9	54.948	104640000	95631000	93941000	177000000	165880000	164030000	142930000	161620000	109170000
U6L0A4	Uncharacterized protein	ETH_00010880	U6L0A4;H9B9K5	U6L0A4_EIMTE Uncharacterized protein OS=Eimeria tenella OX=5802 GN=ETH_00010880 PE=4 SV=1;H9B9K5_EIMTE Uncharacterized protein OS=Eimeria tenella OX=5802 PE=2 SV=1	2	5	5	5	13.8	49.312	452000000	500350000	441860000	457040000	413390000	484580000	412520000	390180000	376030000
U6L1U4	Ras family domain-containing protein, putative	ETH_00033345	U6L1U4;H9B9L0	U6L1U4_EIMTE Ras family domain-containing protein, putative OS=Eimeria tenella OX=5802 GN=ETH_00033345 PE=4 SV=1;H9B9L0_EIMTE Uncharacterized protein OS=Eimeria tenella OX=5802 PE=2 SV=1	2	6	6	6	48.8	18.407	269370000	299800000	243470000	299360000	307830000	308220000	310200000	288290000	299060000
H9B9L2	Uncharacterized protein	ETH_00008250	H9B9L2	H9B9L2_EIMTE Uncharacterized protein OS=Eimeria tenella OX=5802 GN=ETH_00008250 PE=2 SV=1	1	1	1	1	11.7	19.34	6212400	26225000	38123000	10043000	20370000	25044000	83424000	70076000	80773000
H9B9L6	Signal recognition particle, putative	ETH_00009040	H9B9L6	H9B9L6_EIMTE Signal recognition particle, putative OS=Eimeria tenella OX=5802 GN=ETH_00009040 PE=2 SV=1	1	2	2	2	3.2	69.686							63364000	65923000	52675000
U6KYG8	GE19232, related	ETH_00019860	U6KYG8;H9B9M0	U6KYG8_EIMTE GE19232, related OS=Eimeria tenella OX=5802 GN=ETH_00019860 PE=4 SV=1;H9B9M0_EIMTE Uncharacterized protein OS=Eimeria tenella OX=5802 PE=2 SV=1	2	5	5	5	11.1	60.975	124260000	152770000	108260000	124520000	82437000	81097000
H9B9M1	Uncharacterized protein		H9B9M1;U6KLH3;U6L2C0	H9B9M1_EIMTE Uncharacterized protein OS=Eimeria tenella OX=5802 PE=2 SV=1;U6KLH3_EIMTE AGC kinase, putative OS=Eimeria tenella OX=5802 GN=ETH_00012950 PE=4 SV=1	3	7	7	7	21.8	39.572	815220000	861900000	996600000	552580000	648650000	620820000	700890000	573450000	660200000
H9B9M3	Acylglycerol lipase, putative	ETH_00024050	H9B9M3	H9B9M3_EIMTE Acylglycerol lipase, putative OS=Eimeria tenella OX=5802 GN=ETH_00024050 PE=2 SV=1	1	2	2	2	6.3	61.626	60997000	40689000	50429000	50641000	38118000	55482000	28403000	39985000	31724000
H9B9M8	Uncharacterized protein		H9B9M8	H9B9M8_EIMTE Uncharacterized protein OS=Eimeria tenella OX=5802 PE=2 SV=1	1	5	5	5	17.6	40.249	485770000	518670000	577070000	999150000	1091200000	1108000000	758710000	786960000	940300000
U6KIR6	60S ribosomal protein L7a, putative	ETH_00001080	U6KIR6;H9B9N1	U6KIR6_EIMTE 60S ribosomal protein L7a, putative OS=Eimeria tenella OX=5802 GN=ETH_00001080 PE=4 SV=1;H9B9N1_EIMTE Uncharacterized protein OS=Eimeria tenella OX=5802 PE=2 SV=1	2	3	3	3	21.3	20.174	44105000	51350000	51321000	58484000	50726000	46129000		30038000
H9B9N3	Adenosine transporter, putative	ETH_00015450	H9B9N3	H9B9N3_EIMTE Adenosine transporter, putative OS=Eimeria tenella OX=5802 GN=ETH_00015450 PE=2 SV=1	1	3	3	3	8.6	48.18	78627000	66441000	81508000	215480000	191170000	175590000	136300000	148630000	145270000
H9B9N4	26S protease regulatory subunit 6a, putative	ETH_00006590	H9B9N4	H9B9N4_EIMTE 26S protease regulatory subunit 6a, putative OS=Eimeria tenella OX=5802 GN=ETH_00006590 PE=2 SV=1	1	8	8	8	33.8	47.153	112700000	110700000	119530000	134370000	150070000	153600000	103420000	105810000	114550000
H9B9N6	Uncharacterized protein		H9B9N6	H9B9N6_EIMTE Uncharacterized protein OS=Eimeria tenella OX=5802 PE=2 SV=1	1	3	1	1	12.4	47.209	22522000	18051000	22186000	19160000		22394000		26859000	28293000
H9B9N8	Ribosomal protein	ETH_00026265	H9B9N8	H9B9N8_EIMTE Ribosomal protein OS=Eimeria tenella OX=5802 GN=ETH_00026265 PE=2 SV=1	1	5	5	5	29	24.466	1067700000	926430000	969160000	647240000	656980000	683520000	668790000	643470000	704740000
H9B9P3	Brix domain-containing protein, putative	ETH_00028415	H9B9P3	H9B9P3_EIMTE Brix domain-containing protein, putative OS=Eimeria tenella OX=5802 GN=ETH_00028415 PE=2 SV=1	1	8	8	8	26.2	47.49	197550000	187870000	182300000	159760000	153500000	154890000	173790000	188010000	215200000
H9B9P5	Vacuolar ATP synthase subunit d, putative	ETH_00031940	H9B9P5	H9B9P5_EIMTE Vacuolar ATP synthase subunit d, putative OS=Eimeria tenella OX=5802 GN=ETH_00031940 PE=2 SV=1	1	1	1	1	6.5	27.441							17434000	18795000	25943000
H9B9P7	Uncharacterized protein	ETH_00028345	H9B9P7	H9B9P7_EIMTE Uncharacterized protein OS=Eimeria tenella OX=5802 GN=ETH_00028345 PE=2 SV=1	1	3	3	3	36.3	12.154	514520000	579380000	586090000	380580000	402590000	340690000	482980000	512890000	429560000
H9B9Q5	Uncharacterized protein	ETH_00025475	H9B9Q5	H9B9Q5_EIMTE Uncharacterized protein OS=Eimeria tenella OX=5802 GN=ETH_00025475 PE=2 SV=1	1	1	1	1	8.9	38.11			50459000	37632000	36665000	38416000
H9B9Q7	U1 small nuclear ribonucleoprotein, putative	ETH_00008180	H9B9Q7	H9B9Q7_EIMTE U1 small nuclear ribonucleoprotein, putative OS=Eimeria tenella OX=5802 GN=ETH_00008180 PE=2 SV=1	1	6	6	6	20	31.542	304610000	235390000	164270000	218650000	212450000	202940000	178330000	141010000	231860000
H9B9R6	Uncharacterized protein	ETH_00023120	H9B9R6	H9B9R6_EIMTE Uncharacterized protein OS=Eimeria tenella OX=5802 GN=ETH_00023120 PE=2 SV=1	1	9	9	9	37	35.801	1032200000	1027600000	1096000000	732020000	750870000	840380000	805560000	797000000	870810000
H9B9R7	Uncharacterized protein		H9B9R7	H9B9R7_EIMTE Uncharacterized protein OS=Eimeria tenella OX=5802 PE=2 SV=1	1	1	1	1	10.4	14.485	11531000	12554000		21125000	15207000	13803000	10077000		10939000
H9B9S2	Uncharacterized protein	ETH_00010480	H9B9S2	H9B9S2_EIMTE Uncharacterized protein OS=Eimeria tenella OX=5802 GN=ETH_00010480 PE=2 SV=1	1	1	1	1	8.2	19.019	95002000	83843000	89434000	130230000	128910000	127360000	69501000	71845000	67373000
H9B9S3	Uncharacterized protein		H9B9S3	H9B9S3_EIMTE Uncharacterized protein OS=Eimeria tenella OX=5802 PE=2 SV=1	1	8	1	8	52.4	25.985	814310000	769730000	823320000	791060000	843420000	901270000	943050000	916980000	1066100000
H9B9S4	Uncharacterized protein	ETH_00031445	H9B9S4	H9B9S4_EIMTE Uncharacterized protein OS=Eimeria tenella OX=5802 GN=ETH_00031445 PE=2 SV=1	1	2	2	2	9.7	22.002	35523000	32016000	33960000	36676000	34015000	41754000	39984000	41330000	35523000
H9B9S9	RNA binding motif-containing protein, putative	ETH_00031510	H9B9S9	H9B9S9_EIMTE RNA binding motif-containing protein, putative OS=Eimeria tenella OX=5802 GN=ETH_00031510 PE=2 SV=1	1	3	3	3	13.9	39.51	43791000	24340000	51484000	81450000	99267000	79665000	66192000	54750000
H9B9T3	Protein MAK16 homolog		H9B9T3	H9B9T3_EIMTE Protein MAK16 homolog OS=Eimeria tenella OX=5802 PE=2 SV=1	1	1	1	1	4.3	38.283	6234300		8117900	17886000	28090000	18366000	72497000	33084000	71783000
H9B9T4	Nucleolar protein NOP5, putative	ETH_00030095	H9B9T4	H9B9T4_EIMTE Nucleolar protein NOP5, putative OS=Eimeria tenella OX=5802 GN=ETH_00030095 PE=2 SV=1	1	11	11	11	30.7	55.09	732720000	710780000	719970000	803430000	920370000	897230000	819040000	805080000	793010000
U6KQP2	Carbonyl reductase, putative (Fragment)	ETH_00021285	U6KQP2;H9B9T9	U6KQP2_EIMTE Carbonyl reductase, putative (Fragment) OS=Eimeria tenella OX=5802 GN=ETH_00021285 PE=3 SV=1;H9B9T9_EIMTE Uncharacterized protein OS=Eimeria tenella OX=5802 PE=2 SV=1	2	4	4	4	17.4	29.014	152680000	149760000	152830000	140920000	168830000	157350000	115210000	202300000	195680000
H9B9U2	Uncharacterized protein		H9B9U2;U6KWK0	H9B9U2_EIMTE Uncharacterized protein OS=Eimeria tenella OX=5802 PE=2 SV=1;U6KWK0_EIMTE Uncharacterized protein OS=Eimeria tenella OX=5802 GN=ETH_00014650 PE=4 SV=1	2	7	7	7	27.4	32.312	258530000	207930000	241510000	126850000	183790000	186700000	363330000	389880000	388870000
H9B9U3	Uncharacterized protein	ETH_00001580	H9B9U3	H9B9U3_EIMTE Uncharacterized protein OS=Eimeria tenella OX=5802 GN=ETH_00001580 PE=2 SV=1	1	3	3	3	8.2	48.392	27797000	30661000	24568000	16649000	19152000	17689000	20045000		19968000
U6KXA3	Uncharacterized protein	ETH_00022540	U6KXA3;H9B9U5	U6KXA3_EIMTE Uncharacterized protein OS=Eimeria tenella OX=5802 GN=ETH_00022540 PE=4 SV=1;H9B9U5_EIMTE Uncharacterized protein OS=Eimeria tenella OX=5802 PE=2 SV=1	2	6	6	6	11.2	50.985	355480000	324420000	316330000	238870000	224870000	250600000	230120000	208030000	160140000
H9B9U9	Uncharacterized protein		H9B9U9;U6KGR2	H9B9U9_EIMTE Uncharacterized protein OS=Eimeria tenella OX=5802 PE=2 SV=1;U6KGR2_EIMTE Uncharacterized protein OS=Eimeria tenella OX=5802 GN=ETH_00022930 PE=4 SV=1	2	4	4	4	21.9	23.348	265160000	267170000	255300000	270840000	268660000	275100000	241110000	238940000	259340000
H9B9V1	Uncharacterized protein	ETH_00007920	H9B9V1	H9B9V1_EIMTE Uncharacterized protein OS=Eimeria tenella OX=5802 GN=ETH_00007920 PE=2 SV=1	1	3	3	3	13.5	42.764	57427000	52522000	54377000	62809000	52496000	55272000		66904000	53182000
H9B9V3	NADH-cytochrome b5 reductase		H9B9V3	H9B9V3_EIMTE NADH-cytochrome b5 reductase OS=Eimeria tenella OX=5802 PE=2 SV=1	1	9	9	9	25.8	34.46	256940000	232140000	264910000	194880000	214240000	250520000	297760000	286160000	294010000
H9B9V5	Uncharacterized protein	ETH_00011640	H9B9V5	H9B9V5_EIMTE Uncharacterized protein OS=Eimeria tenella OX=5802 GN=ETH_00011640 PE=2 SV=1	1	4	4	4	24.5	27.163	592850000	626360000	573170000	440720000	410480000	565080000	503460000	491000000	452210000
H9B9V7	Uncharacterized protein		H9B9V7;U6L0A8	H9B9V7_EIMTE Uncharacterized protein OS=Eimeria tenella OX=5802 PE=2 SV=1;U6L0A8_EIMTE Eukaryotic translation initiation factor 4e, putative OS=Eimeria tenella OX=5802 GN=ETH_00024135 PE=3 SV=1	2	3	3	3	12.2	25.963	342050000	319910000	355230000	243000000	230000000	227460000	78099000	180910000	46655000
H9B9W3	Mitotic checkpoint protein bub3, putative	ETH_00002260	H9B9W3	H9B9W3_EIMTE Mitotic checkpoint protein bub3, putative OS=Eimeria tenella OX=5802 GN=ETH_00002260 PE=2 SV=1	1	6	6	6	25.4	36.342	283510000	310180000	312760000	285920000	269000000	297780000	257830000	240160000	270140000
U6L2B1	Uncharacterized protein	ETH_00003050	U6L2B1;H9B9W5	U6L2B1_EIMTE Uncharacterized protein OS=Eimeria tenella OX=5802 GN=ETH_00003050 PE=4 SV=1;H9B9W5_EIMTE Uncharacterized protein OS=Eimeria tenella OX=5802 PE=2 SV=1	2	6	6	6	25.2	36.722	80675000	84084000	104150000	143220000	157720000	163110000	156810000	113110000	138250000
H9B9W9	Uncharacterized protein	ETH_00026635	H9B9W9	H9B9W9_EIMTE Uncharacterized protein OS=Eimeria tenella OX=5802 GN=ETH_00026635 PE=2 SV=1	1	1	1	1	7.2	25.703	37048000	40139000	40356000	40424000	37586000	39041000	43745000	45489000	49679000
H9B9X0	Uncharacterized protein		H9B9X0;U6L1J8	H9B9X0_EIMTE Uncharacterized protein OS=Eimeria tenella OX=5802 PE=2 SV=1;U6L1J8_EIMTE Chromosome II, complete genome, related OS=Eimeria tenella OX=5802 GN=ETH_00009035 PE=4 SV=1	2	3	3	3	17.6	24.299	243940000	298780000	252980000	297410000	321930000	325220000	311070000	283210000	304340000
H9B9X8	Uncharacterized protein		H9B9X8;U6L205	H9B9X8_EIMTE Uncharacterized protein OS=Eimeria tenella OX=5802 PE=2 SV=1;U6L205_EIMTE Uncharacterized protein OS=Eimeria tenella OX=5802 GN=ETH_00028340 PE=4 SV=1	2	6	6	6	20.8	37.44	1003300000	966290000	982250000	688040000	697830000	651720000	525920000	499940000	466730000
H9B9Y6	Uncharacterized protein		H9B9Y6	H9B9Y6_EIMTE Uncharacterized protein OS=Eimeria tenella OX=5802 PE=2 SV=1	1	7	7	7	29.4	37.598	209480000	206340000	235400000	219440000	253750000	233740000	258710000	189360000	205660000
H9B9Y7	Uncharacterized protein		H9B9Y7	H9B9Y7_EIMTE Uncharacterized protein OS=Eimeria tenella OX=5802 PE=2 SV=1	1	6	6	6	51.8	21.703	405010000	421170000	447080000	359020000	353850000	361110000	447360000	536520000	508520000
U6KQU4	Vacuolar ATP synthase subunit e, putative	ETH_00019440	U6KQU4;H9B9Y9	U6KQU4_EIMTE Vacuolar ATP synthase subunit e, putative OS=Eimeria tenella OX=5802 GN=ETH_00019440 PE=3 SV=1;H9B9Y9_EIMTE Uncharacterized protein OS=Eimeria tenella OX=5802 PE=2 SV=1	2	3	3	3	16.4	26.657	142120000	76871000	105470000	112950000	108960000	123050000	115310000	114370000	123380000
H9B9Z7	Uncharacterized protein		H9B9Z7;Q564H2	H9B9Z7_EIMTE Uncharacterized protein OS=Eimeria tenella OX=5802 PE=2 SV=1;Q564H2_EIMTE SERPIN1 protein OS=Eimeria tenella OX=5802 GN=serpin1 PE=2 SV=1	2	9	9	9	28.6	42.952	245870000	241700000	259380000	256220000	288700000	318740000	249100000	257470000	255300000
U6KUL8	SAG family member	ETH_00011945	U6KUL8;H9B9Z8	U6KUL8_EIMTE SAG family member OS=Eimeria tenella OX=5802 GN=ETH_00011945 PE=4 SV=1;H9B9Z8_EIMTE Uncharacterized protein OS=Eimeria tenella OX=5802 PE=2 SV=1	2	4	4	4	18.9	28.378	97036000	65635000	73919000	134680000	163470000	162600000	199010000	158050000	189540000
H9BA02	ADP/ATP carrier, putative	ETH_00011560	H9BA02;U6KNG9	H9BA02_EIMTE ADP/ATP carrier, putative OS=Eimeria tenella OX=5802 GN=ETH_00011560 PE=2 SV=1	2	14	14	14	51.8	33.974	2622400000	2697700000	2719400000	3000800000	3032500000	2893500000	3165100000	3195500000	3211800000
U6KKV7	Ubiquinol-cytochrome c reductase complex 14 kDa protein, putative	ETH_00007855	U6KKV7;H9BA03	U6KKV7_EIMTE Ubiquinol-cytochrome c reductase complex 14 kDa protein, putative OS=Eimeria tenella OX=5802 GN=ETH_00007855 PE=4 SV=1;H9BA03_EIMTE Uncharacterized protein OS=Eimeria tenella OX=5802 PE=2 SV=1	2	4	4	4	21.6	25.48	396220000	361690000	389360000	298530000	311540000	342030000	345360000	308440000	331200000
H9BA04	Triosephosphate isomerase	ETH_00030905	H9BA04	H9BA04_EIMTE Triosephosphate isomerase OS=Eimeria tenella OX=5802 GN=ETH_00030905 PE=2 SV=1	1	5	5	5	26.7	27.36	153910000	163900000	137720000	180300000	191650000	209860000	171580000	170570000	154800000
H9BA05	Uncharacterized protein	ETH_00027250	H9BA05	H9BA05_EIMTE Uncharacterized protein OS=Eimeria tenella OX=5802 GN=ETH_00027250 PE=2 SV=1	1	2	2	2	7.9	23.048	210340000	194470000	173550000	241350000	231270000	175590000	153910000	162770000	123670000
H9BA06	60S ribosomal protein L3, putative	ETH_00022410	H9BA06	H9BA06_EIMTE 60S ribosomal protein L3, putative OS=Eimeria tenella OX=5802 GN=ETH_00022410 PE=2 SV=1	1	11	11	11	28.1	44.044	1490700000	1456200000	1409600000	754830000	815730000	741220000	1815400000	1701400000	1672200000
U6KRM4	Uncharacterized protein	ETH_00030050	U6KRM4;H9BA07	U6KRM4_EIMTE Uncharacterized protein OS=Eimeria tenella OX=5802 GN=ETH_00030050 PE=4 SV=1;H9BA07_EIMTE Uncharacterized protein OS=Eimeria tenella OX=5802 PE=2 SV=1	2	3	3	3	11.2	42.661							29661000	31356000	25779000
H9BA08	Uncharacterized protein		H9BA08;U6KSS4;U6KW80	H9BA08_EIMTE Uncharacterized protein OS=Eimeria tenella OX=5802 PE=2 SV=1;U6KSS4_EIMTE Isocitrate dehydrogenase [NADP], related OS=Eimeria tenella OX=5802 GN=ETH_00024070 PE=4 SV=1	3	9	9	9	20.2	59.085	360690000	358900000	355790000	420570000	418140000	416780000	480290000	477980000	471010000
H9BA09	Splicing factor 3A subunit 2, putative	ETH_00010955	H9BA09	H9BA09_EIMTE Splicing factor 3A subunit 2, putative OS=Eimeria tenella OX=5802 GN=ETH_00010955 PE=2 SV=1	1	3	3	3	17.6	28.603	120620000	112280000	108400000	84993000	86887000	86380000	88618000	92071000	84985000
H9BA14	40S ribosomal protein S3a	ETH_00019425	H9BA14	H9BA14_EIMTE 40S ribosomal protein S3a OS=Eimeria tenella OX=5802 GN=ETH_00019425 PE=2 SV=1	1	11	11	11	41.9	29.35	1695300000	1543900000	1501100000	1080700000	1099900000	993160000	1544200000	1536300000	1636600000
U6L2K7	SAG family member	ETH_00010860	U6L2K7;H9BA19;U6KV58	U6L2K7_EIMTE SAG family member OS=Eimeria tenella OX=5802 GN=ETH_00010860 PE=4 SV=1;H9BA19_EIMTE Uncharacterized protein OS=Eimeria tenella OX=5802 PE=2 SV=1	3	6	6	6	32.2	27.124	719290000	753510000	762590000	680630000	700130000	653170000	655210000	712610000	604510000
H9BA21	Uncharacterized protein		H9BA21;U6KU10	H9BA21_EIMTE Uncharacterized protein OS=Eimeria tenella OX=5802 PE=2 SV=1;U6KU10_EIMTE Uncharacterized protein OS=Eimeria tenella OX=5802 GN=ETH_00035815 PE=4 SV=1	2	8	8	8	39	27.498	673420000	644920000	640480000	1025300000	1092600000	1162900000	982410000	907690000	1042900000
H9BA22	Uncharacterized protein		H9BA22	H9BA22_EIMTE Uncharacterized protein OS=Eimeria tenella OX=5802 PE=2 SV=1	1	2	2	2	9.3	36.06							49808000	52680000	39560000
H9BA24	Eukaryotic translation initiation factor 3 subunit I		H9BA24;U6L8A8	H9BA24_EIMTE Eukaryotic translation initiation factor 3 subunit I OS=Eimeria tenella OX=5802 PE=2 SV=1;U6L8A8_EIMTE Eukaryotic translation initiation factor 3 subunit I OS=Eimeria tenella OX=5802 GN=ETH_00010095 PE=4 SV=1	2	5	5	5	20.5	37.014	164220000	171620000	166650000	164990000	116420000	160090000	148000000	153100000	162490000
H9BA25	Uncharacterized protein		H9BA25	H9BA25_EIMTE Uncharacterized protein OS=Eimeria tenella OX=5802 PE=2 SV=1	1	1	1	1	14	16.153	20704000	17810000	20213000
H9BA31	Uncharacterized protein		H9BA31	H9BA31_EIMTE Uncharacterized protein OS=Eimeria tenella OX=5802 PE=2 SV=1	1	8	2	8	42.5	25.628	762970000	729520000	709830000	1051900000	1171000000	1015000000	922470000	946240000	955790000
U6KS65	Uncharacterized protein	ETH_00021440	U6KS65;H9BA34	U6KS65_EIMTE Uncharacterized protein OS=Eimeria tenella OX=5802 GN=ETH_00021440 PE=4 SV=1;H9BA34_EIMTE Uncharacterized protein OS=Eimeria tenella OX=5802 PE=2 SV=1	2	9	9	9	26.7	53.831	931030000	920320000	925840000	502790000	464420000	432480000	341800000	373390000	388100000
U6L2P5	Longevity-assurance (LAG1) domain-containing protein, putative	ETH_00025685	U6L2P5;H9BA36	U6L2P5_EIMTE Longevity-assurance (LAG1) domain-containing protein, putative OS=Eimeria tenella OX=5802 GN=ETH_00025685 PE=4 SV=1;H9BA36_EIMTE Uncharacterized protein OS=Eimeria tenella OX=5802 PE=2 SV=1	2	4	4	4	14.9	38.691	399830000	385950000	396330000	389970000	334670000	348100000	445580000	589810000	476830000
H9BA37	Succinate--CoA ligase [ADP-forming] subunit alpha, mitochondrial		H9BA37;U6KVB8	H9BA37_EIMTE Succinate--CoA ligase [ADP-forming] subunit alpha, mitochondrial OS=Eimeria tenella OX=5802 PE=2 SV=1	2	6	6	6	23.7	34.174	385930000	339640000	331290000	247080000	272750000	244280000	450350000	372010000	360190000
H9BA44	Uncharacterized protein		H9BA44;U6KWY6	H9BA44_EIMTE Uncharacterized protein OS=Eimeria tenella OX=5802 PE=2 SV=1;U6KWY6_EIMTE Ribosomal protein L7, putative OS=Eimeria tenella OX=5802 GN=ETH_00006540 PE=4 SV=1	2	2	2	2	8.5	29.717	26463000	24055000	27002000		21923000	22326000	30517000	23012000	25524000
H9BA45	Casein kinase II subunit beta	ETH_00034410	H9BA45	H9BA45_EIMTE Casein kinase II subunit beta OS=Eimeria tenella OX=5802 GN=ETH_00034410 PE=2 SV=1	1	1	1	1	4.3	33.712	39052000	37301000	30141000	40868000	50741000	48150000	46892000	57130000	46357000
H9BA47	Uncharacterized protein		H9BA47	H9BA47_EIMTE Uncharacterized protein OS=Eimeria tenella OX=5802 PE=2 SV=1	1	9	1	1	33.4	45.128	262350000	201040000	181490000	215530000	219690000	259250000	223410000	266980000	258790000
U6L1D1	Lysine--tRNA ligase	ETH_00031475	U6L1D1;H9BA48	U6L1D1_EIMTE Lysine--tRNA ligase OS=Eimeria tenella OX=5802 GN=ETH_00031475 PE=3 SV=1;H9BA48_EIMTE Lysine--tRNA ligase OS=Eimeria tenella OX=5802 PE=2 SV=1	2	2	2	2	5.9	65.246				82092000			85844000	73621000	79314000
H9BA49	Eukaryotic translation initiation factor 3 subunit G	ETH_00024775	H9BA49	H9BA49_EIMTE Eukaryotic translation initiation factor 3 subunit G OS=Eimeria tenella OX=5802 GN=ETH_00024775 PE=2 SV=1	1	8	8	8	47.8	30.949	404390000	444260000	454170000	358190000	407570000	407330000	229270000	324950000	409560000
H9BA50	Uncharacterized protein		H9BA50	H9BA50_EIMTE Uncharacterized protein OS=Eimeria tenella OX=5802 PE=2 SV=1	1	2	2	2	6	41.362	25971000	25942000	31530000	33785000	32906000	51002000	36908000	42826000	50183000
U6KTC3	Myosin light chain TgMLC1, putative	ETH_00007370	U6KTC3;H9BA52	U6KTC3_EIMTE Myosin light chain TgMLC1, putative OS=Eimeria tenella OX=5802 GN=ETH_00007370 PE=4 SV=1;H9BA52_EIMTE Uncharacterized protein OS=Eimeria tenella OX=5802 PE=2 SV=1	2	7	7	7	45.3	22.888	1987500000	1936900000	1997700000	1805100000	1779300000	1636800000	1860000000	1849200000	1801100000
U6KZN7	Eukaryotic porin domain-containing protein, putative	ETH_00020755	U6KZN7;H9BA55	U6KZN7_EIMTE Eukaryotic porin domain-containing protein, putative OS=Eimeria tenella OX=5802 GN=ETH_00020755 PE=4 SV=1;H9BA55_EIMTE Uncharacterized protein OS=Eimeria tenella OX=5802 PE=2 SV=1	2	7	7	7	22.8	46.512	269830000	263420000	261940000	298090000	306200000	317660000	291210000	296030000	305970000
H9BA56	Uncharacterized protein	ETH_00014775	H9BA56	H9BA56_EIMTE Uncharacterized protein OS=Eimeria tenella OX=5802 GN=ETH_00014775 PE=2 SV=1	1	2	2	2	11.4	33.932	24995000	27214000	27286000	14060000	11749000	13213000
H9BA59	Uncharacterized protein		H9BA59;U6KJA7	H9BA59_EIMTE Uncharacterized protein OS=Eimeria tenella OX=5802 PE=2 SV=1;U6KJA7_EIMTE Uncharacterized protein OS=Eimeria tenella OX=5802 GN=ETH_00030235 PE=4 SV=1	2	7	7	7	35.4	36.597	220870000	230860000	232180000	266590000	251760000	262110000	317300000	292110000	329850000
U6L5I9	Uncharacterized protein	ETH_00018360	U6L5I9;H9BA60	U6L5I9_EIMTE Uncharacterized protein OS=Eimeria tenella OX=5802 GN=ETH_00018360 PE=4 SV=1;H9BA60_EIMTE Uncharacterized protein OS=Eimeria tenella OX=5802 PE=2 SV=1	2	10	10	10	18.9	62.81	1197600000	1161300000	1332700000	884250000	935110000	912420000	865680000	832750000	975120000
H9BA61	GRA9 protein, putative	ETH_00028350	H9BA61	H9BA61_EIMTE GRA9 protein, putative OS=Eimeria tenella OX=5802 GN=ETH_00028350 PE=2 SV=1	1	10	10	10	31.7	29.037	2820700000	2810900000	2741300000	3817800000	3827900000	3735700000	3451400000	2956800000	3389100000
H9BA62	Cytochrome c oxidase subunit II, putative	ETH_00002795	H9BA62	H9BA62_EIMTE Cytochrome c oxidase subunit II, putative OS=Eimeria tenella OX=5802 GN=ETH_00002795 PE=2 SV=1	1	4	4	4	22.4	22.72	275790000	307410000	283990000	236870000	252940000	219100000	214870000	238820000	200250000
H9BA63	SCP-like domain-containing protein, putative	ETH_00002020	H9BA63	H9BA63_EIMTE SCP-like domain-containing protein, putative OS=Eimeria tenella OX=5802 GN=ETH_00002020 PE=2 SV=1	1	1	1	1	4.8	28.742	52069000	49072000	57402000	80315000	81239000	88051000	67825000	61455000	70073000
U6KZB1	Uncharacterized protein	ETH_00002200	U6KZB1;H9BA65	U6KZB1_EIMTE Uncharacterized protein OS=Eimeria tenella OX=5802 GN=ETH_00002200 PE=4 SV=1;H9BA65_EIMTE Uncharacterized protein OS=Eimeria tenella OX=5802 PE=2 SV=1	2	10	10	10	31.7	44.888	857010000	772350000	666950000	1143400000	926690000	894640000	1055800000	1059200000	954300000
H9BA68	SAG family member	ETH_00008715	H9BA68	H9BA68_EIMTE SAG family member OS=Eimeria tenella OX=5802 GN=ETH_00008715 PE=2 SV=1	1	6	5	5	27.7	28.768	528730000	453580000	484840000	238530000	199910000	185910000	162190000	181000000	168980000
H9BA70	Actin, putative	ETH_00009555	H9BA70	H9BA70_EIMTE Actin, putative OS=Eimeria tenella OX=5802 GN=ETH_00009555 PE=2 SV=1	1	20	20	20	68.6	42.027	12249000000	12634000000	11490000000	19077000000	17125000000	17418000000	23026000000	21053000000	22116000000
H9BA72	Uncharacterized protein		H9BA72	H9BA72_EIMTE Uncharacterized protein OS=Eimeria tenella OX=5802 PE=2 SV=1	1	1	1	1	5.4	40.862							40076000
H9BA74	Elongation factor 1-alpha	ETH_00010290	H9BA74;U6KXK1	H9BA74_EIMTE Elongation factor 1-alpha OS=Eimeria tenella OX=5802 GN=ETH_00010290 PE=2 SV=1	2	17	17	17	44.9	49.101	8340300000	8069500000	8333100000	14809000000	14815000000	14832000000	12473000000	12312000000	12785000000
K9MP69	Putative ubiquitinyl hydrolase 1 (Fragment)		K9MP69;U6KLT8	K9MP69_EIMTE Putative ubiquitinyl hydrolase 1 (Fragment) OS=Eimeria tenella OX=5802 PE=2 SV=1;U6KLT8_EIMTE Ubiquitin carboxyl-terminal hydrolase, putative OS=Eimeria tenella OX=5802 GN=ETH_00012075 PE=4 SV=1	2	3	3	3	23.6	20.988	40013000	38063000	41816000	41361000			33322000	32406000	34336000
O43999	40S ribosomal protein S3a		O43999	RS3A_EIMTE 40S ribosomal protein S3a OS=Eimeria tenella OX=5802 PE=2 SV=3	1	6	6	6	28.8	29.859	120660000	84050000	98939000	418460000	396110000	764880000	359700000	333100000	77340000
U6KYP2	Pyruvate kinase	ETH_00011145	U6KYP2;O44006;H9B9H5	U6KYP2_EIMTE Pyruvate kinase OS=Eimeria tenella OX=5802 GN=ETH_00011145 PE=3 SV=1;KPYK_EIMTE Pyruvate kinase OS=Eimeria tenella OX=5802 GN=PYK PE=2 SV=1;H9B9H5_EIMTE Pyruvate kinase OS=Eimeria tenella OX=5802 PE=2 SV=1	3	13	13	13	35.6	57.59	1134400000	1114300000	1090800000	1538200000	1439200000	1580200000	1792600000	1872100000	1972500000
U6KKY2	14-3-3 protein	ETH_00007980	U6KKY2;O96436	U6KKY2_EIMTE 14-3-3 protein OS=Eimeria tenella OX=5802 GN=ETH_00007980 PE=3 SV=1;1433_EIMTE 14-3-3 protein OS=Eimeria tenella OX=5802 PE=2 SV=1	2	16	16	16	62.8	31.66	1965600000	2034400000	1972500000	3184800000	2950600000	3027900000	3015800000	3042200000	2845400000
Q08181	Surface antigen	Mzp 5-7	Q08181;H9BA71	Q08181_EIMTE Surface antigen OS=Eimeria tenella OX=5802 GN=Mzp 5-7 PE=2 SV=1;H9BA71_EIMTE Uncharacterized protein OS=Eimeria tenella OX=5802 PE=2 SV=1	2	7	7	7	34.9	33.375	1237600000	1305800000	1349400000	1942000000	1970800000	1991200000	1702900000	1498700000	1748400000
U6KNQ1	Heat shock protein 70, putative	ETH_00025545	U6KNQ1;Q24928	U6KNQ1_EIMTE Heat shock protein 70, putative OS=Eimeria tenella OX=5802 GN=ETH_00025545 PE=3 SV=1;Q24928_EIMTE Immunoglobulin heavy chain binding protein (Fragment) OS=Eimeria tenella OX=5802 GN=BiP or Grp78 PE=3 SV=1	2	28	27	27	47.5	73.788	11910000000	11940000000	11853000000	15202000000	15336000000	15930000000	16237000000	15799000000	16332000000
Q24929	Calmodulin-domain protein kinase (Fragment)		Q24929;Q3HNM4;U6KWT0;Q6TQE9;Q68NI3	Q24929_EIMTE Calmodulin-domain protein kinase (Fragment) OS=Eimeria tenella OX=5802 PE=2 SV=1;Q3HNM4_EIMTE Calmodulin-like domain protein kinase OS=Eimeria tenella OX=5802 PE=1 SV=1;U6KWT0_EIMTE Os07g0515100 protein, related OS=Eimeria tenella OX=5802 GN=E	5	11	10	10	26.3	55.249	670010000	750470000	763020000	695890000	654770000	665620000	717130000	705380000	695920000
Q24935	Organellar heat shock protein	hsp70	Q24935;U6KR86;A0A1B0THH9;A0A1B2CV92	Q24935_EIMTE Organellar heat shock protein OS=Eimeria tenella OX=5802 GN=hsp70 PE=2 SV=1;U6KR86_EIMTE Organellar heat shock protein OS=Eimeria tenella OX=5802 GN=ETH_00019510 PE=3 SV=1	4	25	24	24	46.4	73.026	3335900000	3367800000	3260900000	4420200000	4376100000	4192000000	3879200000	3694000000	3828900000
U6KL24	Tubulin beta chain	ETH_00002520	U6KL24;Q27380;A0A023ING5	U6KL24_EIMTE Tubulin beta chain OS=Eimeria tenella OX=5802 GN=ETH_00002520 PE=3 SV=1;TBB_EIMTE Tubulin beta chain OS=Eimeria tenella OX=5802 PE=2 SV=1	3	21	21	21	60.4	49.953	12232000000	12125000000	11714000000	12208000000	12664000000	12617000000	12760000000	13346000000	13425000000
Q3HNM5	Calmodulin-like domain protein kinase isoform 2		Q3HNM5;U6LC99	Q3HNM5_EIMTE Calmodulin-like domain protein kinase isoform 2 OS=Eimeria tenella OX=5802 PE=2 SV=1;U6LC99_EIMTE Calmodulin-like domain protein kinase isoform 2 OS=Eimeria tenella OX=5802 GN=ETH_00033170 PE=4 SV=1	2	22	21	22	46.4	59.763	4206100000	4224500000	4132900000	4748000000	4603200000	4789100000	3691500000	3633900000	3860800000
U6KPI6	Membrane-associated calcum-binding protein, related, putative	ETH_00009450	U6KPI6;Q564H1	U6KPI6_EIMTE Membrane-associated calcum-binding protein, related, putative OS=Eimeria tenella OX=5802 GN=ETH_00009450 PE=4 SV=1;Q564H1_EIMTE Putative calcium binding protein OS=Eimeria tenella OX=5802 GN=cab PE=2 SV=1	2	7	7	7	39.8	33.482	1232200000	1192700000	1286000000	1123400000	1113300000	1183000000	1469900000	1501800000	1667800000
Q5EY88	Large subunit ribosomal protein L23	RPL23	Q5EY88	Q5EY88_EIMTE Large subunit ribosomal protein L23 OS=Eimeria tenella OX=5802 GN=RPL23 PE=2 SV=1	1	6	6	6	50.4	14.825	1426900000	1535700000	1289300000	902780000	1046000000	948730000	1115000000	1218500000	1077300000
U6KUS0	Profilin	ETH_00010645	U6KUS0;Q5IFI5	U6KUS0_EIMTE Profilin OS=Eimeria tenella OX=5802 GN=ETH_00010645 PE=3 SV=1;Q5IFI5_EIMTE Profilin OS=Eimeria tenella OX=5802 PE=2 SV=1	2	7	7	7	50.3	18.416	1647600000	1719200000	1681400000	2470800000	2478300000	2703800000	2101500000	2131000000	2256100000
Q6R5M9	Mucin-like protein		Q6R5M9	Q6R5M9_EIMTE Mucin-like protein OS=Eimeria tenella OX=5802 PE=2 SV=1	1	6	4	6	36.5	55.215	502570000	469750000	452030000	473320000	523710000	556380000	619730000	526520000	629470000
Q70CC1	SAG family member (Sag3)	sag3	Q70CC1	Q70CC1_EIMTE SAG family member (Sag3) OS=Eimeria tenella OX=5802 GN=sag3 PE=2 SV=1	1	5	4	4	19.6	27.54	795240000	833010000	829040000	576930000	587670000	521190000	522600000	507020000	513510000
Q70CC4	SAG family member (Sag15)	sag15	Q70CC4	Q70CC4_EIMTE SAG family member (Sag15) OS=Eimeria tenella OX=5802 GN=sag15 PE=2 SV=1	1	3	3	3	25.1	27.788	78890000	89318000	100030000	74711000	60225000	252000000	126660000	330010000	322780000
Q70CC5	SAG family member (Sag20)	sag20	Q70CC5	Q70CC5_EIMTE SAG family member (Sag20) OS=Eimeria tenella OX=5802 GN=sag20 PE=2 SV=1	1	3	3	3	12.9	28.513	259990000	276820000	268250000	66840000	59902000	52732000		12308000
Q70CC6	SAG family member (Sag18)	sag18	Q70CC6	Q70CC6_EIMTE SAG family member (Sag18) OS=Eimeria tenella OX=5802 GN=sag18 PE=2 SV=1	1	6	6	6	26.9	28.259	2288900000	2389500000	2396900000	753440000	681810000	834780000	772600000	884380000	808960000
Q70CC7	SAG family member (Sag23)	sag23	Q70CC7;U6KZ66;U6KYK4	Q70CC7_EIMTE SAG family member (Sag23) OS=Eimeria tenella OX=5802 GN=sag23 PE=2 SV=1	3	9	8	9	37.8	28.403	4390200000	4407500000	4388700000	2040100000	2131500000	1915300000	1993500000	1883400000	1848800000
Q70CC8	SAG family member (Sag21)	sag21	Q70CC8	Q70CC8_EIMTE SAG family member (Sag21) OS=Eimeria tenella OX=5802 GN=sag21 PE=2 SV=1	1	4	3	3	16.7	28.326	475880000	478280000	466350000	207570000	225430000	102460000	165280000	144800000	137360000
Q70CC9	SAG family member (Sag14)	sag14	Q70CC9;A6YRZ5	Q70CC9_EIMTE SAG family member (Sag14) OS=Eimeria tenella OX=5802 GN=sag14 PE=2 SV=1;A6YRZ5_EIMTE Surface antigen 14 OS=Eimeria tenella OX=5802 PE=2 SV=1	2	8	8	8	33.2	27.924	4776200000	4855100000	4446600000	3664400000	3442500000	3805000000	2689700000	2596600000	2985300000
U6L4U5	SAG family member	ETH_00026045	U6L4U5;Q70CD0;U6LBP2;U6KYK0;H9BA69	U6L4U5_EIMTE SAG family member OS=Eimeria tenella OX=5802 GN=ETH_00026045 PE=4 SV=1;Q70CD0_EIMTE SAG family member (Sag19) OS=Eimeria tenella OX=5802 GN=sag19 PE=2 SV=1;U6LBP2_EIMTE SAG family member OS=Eimeria tenella OX=5802 GN=ETH_00026040 PE=4 SV=1;U6K	5	6	5	5	28.4	28.694	5743100000	5657900000	5329400000	1369200000	1288600000	1276600000	1138200000	1072800000	1087100000
Q70CD1	SAG family member (Sag13)	sag13	Q70CD1	Q70CD1_EIMTE SAG family member (Sag13) OS=Eimeria tenella OX=5802 GN=sag13 PE=2 SV=1	1	4	4	4	27	27.371	602700000	600470000	592240000	38336000	39783000	50127000	43112000	29779000	33785000
Q70CD2	SAG family member (Sag16)	sag16	Q70CD2	Q70CD2_EIMTE SAG family member (Sag16) OS=Eimeria tenella OX=5802 GN=sag16 PE=2 SV=1	1	6	4	4	25.7	28.443	2143100000	2201400000	2088800000	807650000	806440000	727740000	749760000	767680000	749240000
Q70CD3	SAG family member (Sag17)	sag17	Q70CD3	Q70CD3_EIMTE SAG family member (Sag17) OS=Eimeria tenella OX=5802 GN=sag17 PE=2 SV=1	1	7	5	7	33	28.741	2942000000	2942300000	3239700000	1965700000	2305200000	2250000000	2170400000	2027300000	1958300000
Q70CD5	Surface antigen 9	sag9	Q70CD5;U6KRL3;U6KW89	Q70CD5_EIMTE Surface antigen 9 OS=Eimeria tenella OX=5802 GN=sag9 PE=2 SV=1;U6KRL3_EIMTE SAG family member (Fragment) OS=Eimeria tenella OX=5802 GN=ETH_00034985 PE=4 SV=1;U6KW89_EIMTE SAG family member (Sag9) (Fragment) OS=Eimeria tenella OX=5802 GN=ETH_00	3	2	2	2	11.6	27.649	75867000	83707000	106800000	73439000	83262000	104530000			46226000
Q70CD6	SAG family member (Sag11)	sag11	Q70CD6	Q70CD6_EIMTE SAG family member (Sag11) OS=Eimeria tenella OX=5802 GN=sag11 PE=2 SV=1	1	5	5	5	27.8	27.931	795010000	836030000	827740000	586230000	538800000	520730000	474780000	456510000	496960000
Q70CD7	SAG family member (Sag8)	sag8	Q70CD7	Q70CD7_EIMTE SAG family member (Sag8) OS=Eimeria tenella OX=5802 GN=sag8 PE=2 SV=1	1	9	8	9	41.5	27.843	1831000000	1813200000	1841000000	1220600000	1255800000	1292300000	1336400000	1087900000	1232800000
Q70CD8	SAG family member (Sag6)	sag6	Q70CD8	Q70CD8_EIMTE SAG family member (Sag6) OS=Eimeria tenella OX=5802 GN=sag6 PE=2 SV=1	1	6	5	5	27.3	27.275	295580000	321880000	313260000	355710000	339950000	294800000	378810000	357400000	325240000
Q70CD9	SAG family member (Sag4)	sag4	Q70CD9	Q70CD9_EIMTE SAG family member (Sag4) OS=Eimeria tenella OX=5802 GN=sag4 PE=2 SV=1	1	11	9	11	42.3	26.994	2867800000	2742400000	2804300000	830760000	849790000	769340000	1020800000	963020000	884160000
Q70CE0	SAG family member (Sag12)	sag12	Q70CE0;H9B9N5;U6KUM0;B0LVE0;A6YRZ6	Q70CE0_EIMTE SAG family member (Sag12) OS=Eimeria tenella OX=5802 GN=sag12 PE=2 SV=1	5	8	6	6	42.7	27.298	3366300000	3311000000	3384200000	1994100000	2020500000	2180100000	1755500000	1673100000	1646100000
Q70CE1	SAG family member (Sag7)	sag7	Q70CE1;A6YSP0	Q70CE1_EIMTE SAG family member (Sag7) OS=Eimeria tenella OX=5802 GN=sag7 PE=2 SV=1;A6YSP0_EIMTE Surface antigen 7 OS=Eimeria tenella OX=5802 PE=2 SV=1	2	10	10	10	43.1	26.897	2808400000	2690900000	2876200000	1539600000	1510700000	1489100000	1332700000	1271200000	1365100000
Q8MMZ8	cGMP-dependent protein kinase		Q8MMZ8;U6KKN7;U6KZY6	Q8MMZ8_EIMTE cGMP-dependent protein kinase OS=Eimeria tenella OX=5802 PE=2 SV=1;U6KKN7_EIMTE cGMP-dependent protein kinase OS=Eimeria tenella OX=5802 GN=ETH_00017800 PE=4 SV=1	3	10	10	10	13.6	112.92	261120000	257210000	265940000	331070000	353520000	415560000	248420000	265160000	264740000
Q8T7J7	Histone H3	H3	Q8T7J7	Q8T7J7_EIMTE Histone H3 OS=Eimeria tenella OX=5802 GN=H3 PE=2 SV=1	1	3	3	3	18.4	15.354	2535000000	2415200000	2343900000	5003900000	4816300000	3702300000	4296400000	4462400000	3520300000
U6KWE1	Histone H4	ETH_00028080	U6KWE1;Q8T7J8	U6KWE1_EIMTE Histone H4 OS=Eimeria tenella OX=5802 GN=ETH_00028080 PE=3 SV=1;H4_EIMTE Histone H4 OS=Eimeria tenella OX=5802 PE=3 SV=3	2	8	8	8	58.3	11.439	11440000000	11037000000	10198000000	8552000000	8160100000	8546500000	15173000000	14849000000	16049000000
Q967Y7	60S acidic ribosomal protein P0		Q967Y7	RLA0_EIMTE 60S acidic ribosomal protein P0 OS=Eimeria tenella OX=5802 PE=2 SV=1	1	8	4	8	37.3	33.272	1668400000	1698400000	1603300000	1551200000	1561400000	1701900000	1056200000	1060300000	1035600000
Q967Y8	Enolase	ENO	Q967Y8;D1MIA1;U6KSV9	ENO_EIMTE Enolase OS=Eimeria tenella OX=5802 GN=ENO PE=2 SV=1;D1MIA1_EIMTE Enolase OS=Eimeria tenella OX=5802 PE=2 SV=1;U6KSV9_EIMTE Enolase 2, putative OS=Eimeria tenella OX=5802 GN=ETH_00024910 PE=3 SV=1	3	20	20	20	51.7	47.974	3465000000	3496900000	3481000000	4198000000	4184100000	4247900000	4731700000	4874900000	5062000000
Q967Y9	60S acidic ribosomal protein P2		Q967Y9	RLA2_EIMTE 60S acidic ribosomal protein P2 OS=Eimeria tenella OX=5802 PE=3 SV=2	1	4	1	1	63.2	11.444		19564000				22113000
U6L098	Microneme protein 4	ETH_00024085	U6L098;Q9BI05	U6L098_EIMTE Microneme protein 4 OS=Eimeria tenella OX=5802 GN=ETH_00024085 PE=4 SV=1;Q9BI05_EIMTE Microneme protein 4 OS=Eimeria tenella OX=5802 GN=mic4 PE=2 SV=2	2	15	15	15	6.7	237.81	8105500000	8128900000	7904900000	3965700000	3851800000	3653000000	4378500000	4773300000	4115000000
Q9U966	Micronemal protein MIC4, related	mic-5	Q9U966;H9B9Q2;A9Q278	Q9U966_EIMTE Micronemal protein MIC4, related OS=Eimeria tenella OX=5802 GN=mic-5 PE=1 SV=1	3	39	39	39	50.4	100.41	52464000000	52212000000	52107000000	26041000000	26321000000	25295000000	29043000000	27158000000	28027000000
U6KXC3	Microneme protein Etmic-2	MIC2	U6KXC3;Q9UAR9;Q9UAS1;Q24936;C1KAC7;Q9UAS0;O96994	U6KXC3_EIMTE Microneme protein Etmic-2 OS=Eimeria tenella OX=5802 GN=MIC2 PE=2 SV=1;Q9UAR9_EIMTE Microneme protein Etmic-2 OS=Eimeria tenella OX=5802 PE=4 SV=1;Q9UAS1_EIMTE Microneme protein Etmic-2 OS=Eimeria tenella OX=5802 GN=mic2 PE=2 SV=1;Q24936_EIMTE	7	15	15	15	55.3	35.086	10099000000	9964100000	10035000000	6173900000	5958300000	5740600000	5356100000	5146400000	5248500000
U6KVA2	Phosphoglycerate mutase domain-containing protein, putative	ETH_00028650	U6KVA2;U6KN95;REV__U6KN95	U6KVA2_EIMTE Phosphoglycerate mutase domain-containing protein, putative OS=Eimeria tenella OX=5802 GN=ETH_00028650 PE=4 SV=1;U6KN95_EIMTE Uncharacterized protein OS=Eimeria tenella OX=5802 GN=ETH_00040175 PE=4 SV=1;U6KN95_EIMTE Uncharacterized protein OS=	3	1	1	1	2.3	50.669	13474000	13510000	13223000	13543000	15292000
U6KWV7	Uncharacterized protein	ETH_00041115	U6KWV7;U6KRX7;U6KVD0;U6KNL6;REV__U6KS57	U6KWV7_EIMTE Uncharacterized protein OS=Eimeria tenella OX=5802 GN=ETH_00041115 PE=4 SV=1;U6KRX7_EIMTE RNA helicase, putative OS=Eimeria tenella OX=5802 GN=ETH_00036565 PE=4 SV=1;U6KVD0_EIMTE Uncharacterized protein OS=Eimeria tenella OX=5802 GN=ETH_000435	5	1	1	1	12.6	9.4835		22604000		21597000
U6KFY1	Triosephosphate isomerase	ETH_00004665	U6KFY1	U6KFY1_EIMTE Triosephosphate isomerase OS=Eimeria tenella OX=5802 GN=ETH_00004665 PE=3 SV=1	1	5	5	5	25.2	31.876	171550000	157540000	156980000	172430000	212500000	160240000	277130000	352820000	372410000
U6KG27	Uncharacterized protein	ETH_00004915	U6KG27	U6KG27_EIMTE Uncharacterized protein OS=Eimeria tenella OX=5802 GN=ETH_00004915 PE=4 SV=1	1	2	2	2	23.2	12.113	124020000	121310000	122220000	67345000	70128000	84230000	59579000	81686000	65132000
U6KG46	Trans-2,3-enoyl-CoA reductase, putative	ETH_00005015	U6KG46	U6KG46_EIMTE Trans-2,3-enoyl-CoA reductase, putative OS=Eimeria tenella OX=5802 GN=ETH_00005015 PE=4 SV=1	1	4	4	4	11.4	35.01	383760000	384420000	327080000	410960000	420660000	428120000	615280000	490190000	564380000
U6KG50	RNA binding motif-containing protein, putative	ETH_00005040	U6KG50	U6KG50_EIMTE RNA binding motif-containing protein, putative OS=Eimeria tenella OX=5802 GN=ETH_00005040 PE=4 SV=1	1	2	2	2	6	47.101	69043000	67605000	76756000	29697000	28108000	36446000		39327000	30454000
U6KG55	Protein transport protein Sec61 alpha subunit isoform 1, putative	ETH_00005065	U6KG55	U6KG55_EIMTE Protein transport protein Sec61 alpha subunit isoform 1, putative OS=Eimeria tenella OX=5802 GN=ETH_00005065 PE=3 SV=1	1	5	5	5	7.8	62.236	622040000	707470000	676640000	548350000	541000000	547320000	691440000	719210000	694590000
U6KG65	Dihydrolipoamide acyltransferase, putative	ETH_00005115	U6KG65	U6KG65_EIMTE Dihydrolipoamide acyltransferase, putative OS=Eimeria tenella OX=5802 GN=ETH_00005115 PE=4 SV=1	1	2	2	2	7.9	37.422	47816000	38144000	35709000	27182000	29392000	27762000	28346000	28075000	43200000
U6KG83	Uncharacterized protein	ETH_00004660	U6KG83	U6KG83_EIMTE Uncharacterized protein OS=Eimeria tenella OX=5802 GN=ETH_00004660 PE=4 SV=1	1	2	2	2	6.5	88.561	15132000	11707000	13464000	27159000	18948000	16469000
U6KG84	Uncharacterized protein	ETH_00005215	U6KG84	U6KG84_EIMTE Uncharacterized protein OS=Eimeria tenella OX=5802 GN=ETH_00005215 PE=4 SV=1	1	1	1	1	0.4	352.1	23282000	27476000	24352000	24392000	16878000	28333000	20941000	29433000	29090000
U6KG91	Phosphoribosylpyrophosphate synthetase, putative	ETH_00005240	U6KG91	U6KG91_EIMTE Phosphoribosylpyrophosphate synthetase, putative OS=Eimeria tenella OX=5802 GN=ETH_00005240 PE=4 SV=1	1	6	6	6	13.5	54.208	156720000	154350000	170380000	184530000	172030000	165180000	144570000	114230000	149140000
U6KGB8	Apical membrane antigen, putative	ETH_00004860	U6KGB8;V5KXV6	U6KGB8_EIMTE Apical membrane antigen, putative OS=Eimeria tenella OX=5802 GN=ETH_00004860 PE=4 SV=1;V5KXV6_EIMTE Invasion-associated protein MA1 OS=Eimeria tenella OX=5802 GN=ma-1 PE=2 SV=1	2	14	14	14	35.5	59.047	3562300000	3627100000	3807300000	2866000000	3063000000	2966100000	3076000000	3043300000	3192900000
U6KGC0	Uncharacterized protein	ETH_00005390	U6KGC0	U6KGC0_EIMTE Uncharacterized protein OS=Eimeria tenella OX=5802 GN=ETH_00005390 PE=4 SV=1	1	9	9	9	8.6	154.55	210980000	213420000	211630000	186320000	175080000	192540000	150120000	96860000	170360000
U6KGD0	Uncharacterized protein	ETH_00004935	U6KGD0	U6KGD0_EIMTE Uncharacterized protein OS=Eimeria tenella OX=5802 GN=ETH_00004935 PE=4 SV=1	1	2	2	2	2.4	173.16	10788000		12370000	22072000		22970000	32841000	30923000	29047000
U6KGE5	14-3-3 protein, putative	ETH_00005060	U6KGE5	U6KGE5_EIMTE 14-3-3 protein, putative OS=Eimeria tenella OX=5802 GN=ETH_00005060 PE=4 SV=1	1	1	1	1	1.5	56.233	620850000	450500000	432450000	307800000	314440000	309570000	398190000	365240000	401110000
U6KGE7	Uncharacterized protein	ETH_00012890	U6KGE7	U6KGE7_EIMTE Uncharacterized protein OS=Eimeria tenella OX=5802 GN=ETH_00012890 PE=4 SV=1	1	3	3	3	9	45.076	84988000	76250000	132190000	51843000	54582000	114470000	116390000	140100000	147890000
U6KGF3	Uncharacterized protein	ETH_00012915	U6KGF3	U6KGF3_EIMTE Uncharacterized protein OS=Eimeria tenella OX=5802 GN=ETH_00012915 PE=4 SV=1	1	1	1	1	1.9	64.195	2075600	1514900	2673500	12506000	26662000	6417200
U6KGF5	Uncharacterized protein	ETH_00012940	U6KGF5	U6KGF5_EIMTE Uncharacterized protein OS=Eimeria tenella OX=5802 GN=ETH_00012940 PE=4 SV=1	1	1	1	1	6.1	35.201	17989000	14945000	15784000	20967000	23445000	27078000	866440	881950	640030
U6KGG8	U5 small nuclear ribonucleoprotein, putative	ETH_00005210	U6KGG8	U6KGG8_EIMTE U5 small nuclear ribonucleoprotein, putative OS=Eimeria tenella OX=5802 GN=ETH_00005210 PE=4 SV=1	1	16	16	16	16.1	128.75	330690000	332500000	438430000	306250000	300210000	280410000	228630000	201890000	200280000
U6KGK1	Acid phosphatase, putative	ETH_00005385	U6KGK1	U6KGK1_EIMTE Acid phosphatase, putative OS=Eimeria tenella OX=5802 GN=ETH_00005385 PE=4 SV=1	1	12	12	12	48.1	43.596	1375500000	1266700000	1320800000	1409700000	1309200000	1352600000	1486700000	1433700000	1413600000
U6KGM2	MORN repeat-containing protein, putative	ETH_00013240	U6KGM2	U6KGM2_EIMTE MORN repeat-containing protein, putative OS=Eimeria tenella OX=5802 GN=ETH_00013240 PE=4 SV=1	1	2	2	2	5.5	47.137	87677000	101850000	83894000	78453000	87335000	89618000	95722000	84902000	90594000
U6KGN5	MGC89823 protein, related	ETH_00013290	U6KGN5	U6KGN5_EIMTE MGC89823 protein, related OS=Eimeria tenella OX=5802 GN=ETH_00013290 PE=3 SV=1	1	4	4	4	47.7	9.8737	511590000	458190000	500400000	307060000	287430000	294710000	434670000	342400000	328500000
U6KGQ2	Uncharacterized protein	ETH_00013365	U6KGQ2	U6KGQ2_EIMTE Uncharacterized protein OS=Eimeria tenella OX=5802 GN=ETH_00013365 PE=4 SV=1	1	1	1	1	10.9	23.057	18801000	15949000		6337500		7824400		3757900
U6KGQ6	Inner membrane complex protein IMC3, putative	ETH_00012960	U6KGQ6	U6KGQ6_EIMTE Inner membrane complex protein IMC3, putative OS=Eimeria tenella OX=5802 GN=ETH_00012960 PE=4 SV=1	1	8	8	8	19.2	61.28	1770200000	1846000000	1728800000	1820700000	1718300000	1796500000	2018000000	1938600000	2136300000
U6KGS2	Uncharacterized protein	ETH_00013035	U6KGS2	U6KGS2_EIMTE Uncharacterized protein OS=Eimeria tenella OX=5802 GN=ETH_00013035 PE=4 SV=1	1	1	1	1	2.9	60.411	18378000	14561000	19596000	21516000	19962000	20379000	20184000	27554000	23025000
U6KGT2	RNA binding motif-containing zinc finger protein, putative	ETH_00013085	U6KGT2	U6KGT2_EIMTE RNA binding motif-containing zinc finger protein, putative OS=Eimeria tenella OX=5802 GN=ETH_00013085 PE=4 SV=1	1	2	2	2	2.8	81.614	12862000	15511000	17236000	10739000	13742000	19131000	17652000	17085000	17773000
U6KGU2	SAG family member	ETH_00013135	U6KGU2	U6KGU2_EIMTE SAG family member OS=Eimeria tenella OX=5802 GN=ETH_00013135 PE=4 SV=1	1	4	2	2	20.5	28.705	74284000	70302000	68932000	3122800	2926200	3274100
U6KGV1	Leucyl-tRNA synthetase, putative	ETH_00013185	U6KGV1	U6KGV1_EIMTE Leucyl-tRNA synthetase, putative OS=Eimeria tenella OX=5802 GN=ETH_00013185 PE=3 SV=1	1	4	4	4	5	134.26	25831000	27490000	25428000	36848000	56051000	41608000	52791000	58488000	40909000
U6KGV4	KH domain containing protein, putative	ETH_00025375	U6KGV4	U6KGV4_EIMTE KH domain containing protein, putative OS=Eimeria tenella OX=5802 GN=ETH_00025375 PE=4 SV=1	1	2	2	2	4	74.89	31143000	30075000	25998000	380040000	358780000	355490000	29925000	33994000	37477000
U6KGY0	Succinate dehydrogenase [ubiquinone] flavoprotein subunit, mitochondrial	ETH_00013335	U6KGY0	U6KGY0_EIMTE Succinate dehydrogenase [ubiquinone] flavoprotein subunit, mitochondrial OS=Eimeria tenella OX=5802 GN=ETH_00013335 PE=3 SV=1	1	8	8	8	14.2	71.426	213280000	162840000	242290000	73552000	154760000	215110000	171100000	283740000	330900000
U6KGY2	Uncharacterized protein	ETH_00012700	U6KGY2	U6KGY2_EIMTE Uncharacterized protein OS=Eimeria tenella OX=5802 GN=ETH_00012700 PE=4 SV=1	1	2	2	2	0.9	320.08	20103000		20349000		21182000	21747000
U6KGY6	Small nuclear ribonucleoprotein U1A, putative	ETH_00013360	U6KGY6	U6KGY6_EIMTE Small nuclear ribonucleoprotein U1A, putative OS=Eimeria tenella OX=5802 GN=ETH_00013360 PE=4 SV=1	1	5	5	5	15.1	48.535	159290000	179460000	155610000	178220000	162340000	139440000	131970000	140940000	113820000
U6KH01	Regulator of chromosome condensation domain-containing protein, putative	ETH_00022950	U6KH01	U6KH01_EIMTE Regulator of chromosome condensation domain-containing protein, putative OS=Eimeria tenella OX=5802 GN=ETH_00022950 PE=4 SV=1	1	2	2	2	4.5	56.043	96682000	83536000	107540000	74645000	73799000	74844000	85150000	102590000	105880000
U6KH06	40S ribosomal protein S7	ETH_00022975	U6KH06	U6KH06_EIMTE 40S ribosomal protein S7 OS=Eimeria tenella OX=5802 GN=ETH_00022975 PE=3 SV=1	1	13	13	13	66.2	22.347	4322500000	4357000000	4243900000	3706900000	3551200000	3463500000	4664200000	4659100000	4560300000
U6KH34	Uncharacterized protein	ETH_00025395	U6KH34	U6KH34_EIMTE Uncharacterized protein OS=Eimeria tenella OX=5802 GN=ETH_00025395 PE=4 SV=1	1	1	1	1	5.1	32.26		14176000	15597000	13955000	15222000	11804000
U6KH43	Uncharacterized protein	ETH_00032980	U6KH43	U6KH43_EIMTE Uncharacterized protein OS=Eimeria tenella OX=5802 GN=ETH_00032980 PE=4 SV=1	1	2	2	2	3.8	99.445	18299000	13561000	15106000	17596000	14478000	13679000	16132000	18075000
U6KH61	Eukaryotic translation initiation factor 3 subunit B (Fragment)	ETH_00027675	U6KH61	U6KH61_EIMTE Eukaryotic translation initiation factor 3 subunit B (Fragment) OS=Eimeria tenella OX=5802 GN=ETH_00027675 PE=3 SV=1	1	4	4	4	12.6	42.036	184200000	159750000	182830000	151900000	177910000	200360000	140260000	138730000	160920000
U6KH88	Mitochondrial-processing peptidase alpha subunit, putative	ETH_00032950	U6KH88;K9MPU2	U6KH88_EIMTE Mitochondrial-processing peptidase alpha subunit, putative OS=Eimeria tenella OX=5802 GN=ETH_00032950 PE=4 SV=1	2	12	12	12	22.6	62.774	1452100000	1452800000	1355100000	1228100000	1140700000	1152700000	1252400000	1168100000	1113000000
U6KH97	RNA binding protein, putative	ETH_00003190	U6KH97	U6KH97_EIMTE RNA binding protein, putative OS=Eimeria tenella OX=5802 GN=ETH_00003190 PE=4 SV=1	1	2	2	2	8.3	48.602	51389000	65162000	74746000	134920000	124840000	147240000	144050000	139000000	142570000
U6KHA0	Similar to protein required for cell viability Yjl010cp, related	ETH_00003215	U6KHA0	U6KHA0_EIMTE Similar to protein required for cell viability Yjl010cp, related OS=Eimeria tenella OX=5802 GN=ETH_00003215 PE=4 SV=1	1	1	1	1	1.6	75.851		34241000	40684000	29780000	32495000		24398000	33758000
U6KHF6	Uncharacterized protein	ETH_00006440	U6KHF6	U6KHF6_EIMTE Uncharacterized protein OS=Eimeria tenella OX=5802 GN=ETH_00006440 PE=4 SV=1	1	6	6	6	49.4	17.724	429110000	418580000	479180000	443880000	483830000	455480000	359330000	338720000	395330000
U6KHG0	SAG family member	ETH_00001975	U6KHG0	U6KHG0_EIMTE SAG family member OS=Eimeria tenella OX=5802 GN=ETH_00001975 PE=4 SV=1	1	9	9	9	40	24.268	4821200000	4834100000	4892800000	9364100000	9766500000	9230200000	12457000000	10276000000	11625000000
U6KHH2	Uncharacterized protein	ETH_00030830	U6KHH2	U6KHH2_EIMTE Uncharacterized protein OS=Eimeria tenella OX=5802 GN=ETH_00030830 PE=4 SV=1	1	5	5	5	17.1	37.243	242480000	218150000	210640000	219090000	237280000	212790000	314440000	304240000	281100000
U6KHH7	Uncharacterized protein	ETH_00030855	U6KHH7	U6KHH7_EIMTE Uncharacterized protein OS=Eimeria tenella OX=5802 GN=ETH_00030855 PE=4 SV=1	1	2	2	2	4.4	129.82	17223000	24030000	13801000	20078000	21550000	16486000
U6KHI2	Uncharacterized protein	ETH_00030880	U6KHI2	U6KHI2_EIMTE Uncharacterized protein OS=Eimeria tenella OX=5802 GN=ETH_00030880 PE=4 SV=1	1	1	1	1	4.1	54.734	6642000	7282900	6955100	13307000	19128000	23830000	17674000	16496000	14457000
U6KHI8	Uncharacterized protein	ETH_00003235	U6KHI8	U6KHI8_EIMTE Uncharacterized protein OS=Eimeria tenella OX=5802 GN=ETH_00003235 PE=4 SV=1	1	2	2	2	0.9	451.77	16256000	11167000	9673100	15163000	13386000	17435000	5642700	6022400	5463900
U6KHJ3	Mago nashi protein, putative	ETH_00030955	U6KHJ3	U6KHJ3_EIMTE Mago nashi protein, putative OS=Eimeria tenella OX=5802 GN=ETH_00030955 PE=4 SV=1	1	6	6	6	38.5	17.5	152420000	143400000	163970000	152030000	161960000	155270000	114760000	128610000	134250000
U6KHL5	RNA recognition motif-containing protein, putative	ETH_00027295	U6KHL5	U6KHL5_EIMTE RNA recognition motif-containing protein, putative OS=Eimeria tenella OX=5802 GN=ETH_00027295 PE=4 SV=1	1	4	4	4	10.5	64.08	79359000	92400000	86684000	85976000	87210000	80980000	70055000	64965000	43481000
U6KHM0	Uncharacterized protein (Fragment)	ETH_00027320	U6KHM0	U6KHM0_EIMTE Uncharacterized protein (Fragment) OS=Eimeria tenella OX=5802 GN=ETH_00027320 PE=4 SV=1	1	1	1	1	1.6	88.544	3327300	2979500	3398900	3635300	3861700	6884600		2206800
U6KHP7	Uncharacterized protein	ETH_00030725	U6KHP7	U6KHP7_EIMTE Uncharacterized protein OS=Eimeria tenella OX=5802 GN=ETH_00030725 PE=4 SV=1	1	3	3	3	3.8	100.5	211660000	204970000	225050000	108200000	96334000	94451000	152300000	183160000	164630000
U6KHQ6	Uncharacterized protein (Fragment)	ETH_00027590	U6KHQ6	U6KHQ6_EIMTE Uncharacterized protein (Fragment) OS=Eimeria tenella OX=5802 GN=ETH_00027590 PE=4 SV=1	1	3	3	3	20.4	25.785	14261000	12284000	11640000	10826000	26271000	19412000
U6KHR5	Probable ATP-dependent 6-phosphofructokinase	ETH_00027640	U6KHR5	U6KHR5_EIMTE Probable ATP-dependent 6-phosphofructokinase OS=Eimeria tenella OX=5802 GN=ETH_00027640 PE=3 SV=1	1	3	3	3	3.4	159.7	59315000	62275000	54538000	60613000	54050000	48676000
U6KHS2	Uncharacterized protein	ETH_00030875	U6KHS2	U6KHS2_EIMTE Uncharacterized protein OS=Eimeria tenella OX=5802 GN=ETH_00030875 PE=4 SV=1	1	5	4	5	2.3	307.52	24964000	36475000	30570000	40488000	44042000	31286000	28037000		31430000
U6KHS9	RAS small GTpase, putative	ETH_00002120	U6KHS9	U6KHS9_EIMTE RAS small GTpase, putative OS=Eimeria tenella OX=5802 GN=ETH_00002120 PE=4 SV=1	1	10	10	10	55.4	22.816	719280000	686930000	718820000	798960000	776710000	829140000	770490000	757120000	727140000
U6KHV0	Rab2 gtpase, putative	ETH_00001620	U6KHV0;C8TE08	U6KHV0_EIMTE Rab2 gtpase, putative OS=Eimeria tenella OX=5802 GN=ETH_00001620 PE=4 SV=1	2	3	3	3	2.9	167.27	95766000	101620000	87503000	47719000	93974000	100890000	114860000	107810000	111660000
U6KHW0	Transmembrane domian-containing protein, putative	ETH_00021625	U6KHW0	U6KHW0_EIMTE Transmembrane domian-containing protein, putative OS=Eimeria tenella OX=5802 GN=ETH_00021625 PE=4 SV=1	1	1	1	1	2	64.471	136150000	134300000	142140000	73058000	66956000	77026000	69813000	83114000	81974000
U6KHX2	Uncharacterized protein	ETH_00016435	U6KHX2;U6L5W7	U6KHX2_EIMTE Uncharacterized protein OS=Eimeria tenella OX=5802 GN=ETH_00016435 PE=4 SV=1;U6L5W7_EIMTE Uncharacterized protein OS=Eimeria tenella OX=5802 GN=ETH_00033150 PE=4 SV=1	2	1	1	1	2.8	41.061	22021000	16243000	20797000	14269000	14146000	16218000
U6KHZ9	Uncharacterized protein	ETH_00027635	U6KHZ9	U6KHZ9_EIMTE Uncharacterized protein OS=Eimeria tenella OX=5802 GN=ETH_00027635 PE=4 SV=1	1	4	4	4	2.9	212.51	101650000	86328000	84263000	74978000	67259000	70888000	29686000	37724000	51149000
U6KI09	Uncharacterized protein	ETH_00002065	U6KI09	U6KI09_EIMTE Uncharacterized protein OS=Eimeria tenella OX=5802 GN=ETH_00002065 PE=4 SV=1	1	2	2	2	10.5	38.366	21643000	18789000	18582000	21889000	17689000	20416000	14143000	17123000	15254000
U6KI21	RNA helicase, putative	ETH_00002115	U6KI21	U6KI21_EIMTE RNA helicase, putative OS=Eimeria tenella OX=5802 GN=ETH_00002115 PE=4 SV=1	1	7	7	7	7.4	138.63	166880000	136390000	114810000	134300000	148170000	140800000	95691000	112790000	110690000
U6KI22	Uncharacterized protein	ETH_00026835	U6KI22	U6KI22_EIMTE Uncharacterized protein OS=Eimeria tenella OX=5802 GN=ETH_00026835 PE=4 SV=1	1	2	2	2	5	57.164	104700000
U6KI26	Uncharacterized protein	ETH_00002140	U6KI26	U6KI26_EIMTE Uncharacterized protein OS=Eimeria tenella OX=5802 GN=ETH_00002140 PE=4 SV=1	1	1	1	1	1.6	85.191	23558000	24486000	21978000	22704000	22453000	24082000	17429000	18518000	19182000
U6KI46	Hypoxanthine phosphoribosyltransferase	ETH_00001615	U6KI46	U6KI46_EIMTE Hypoxanthine phosphoribosyltransferase OS=Eimeria tenella OX=5802 GN=ETH_00001615 PE=3 SV=1	1	5	5	5	25.9	25.511	41921000	44528000	50457000	167990000	150060000	229140000	85860000	173400000	198650000
U6KI47	Uncharacterized protein	ETH_00026960	U6KI47	U6KI47_EIMTE Uncharacterized protein OS=Eimeria tenella OX=5802 GN=ETH_00026960 PE=4 SV=1	1	5	5	5	17.2	43.018	2264600000	2323800000	2576100000	2312500000	2212900000	2296200000	3423100000	2709000000	3153900000
U6KI52	Aspartyl aminopeptidase, putative	ETH_00026985	U6KI52	U6KI52_EIMTE Aspartyl aminopeptidase, putative OS=Eimeria tenella OX=5802 GN=ETH_00026985 PE=3 SV=1	1	1	1	1	5.6	53.679									23991000
U6KI69	Uncharacterized protein	ETH_00027060	U6KI69	U6KI69_EIMTE Uncharacterized protein OS=Eimeria tenella OX=5802 GN=ETH_00027060 PE=4 SV=1	1	2	2	2	3.6	106.03	50522000	46942000	46383000	34561000	35243000	33469000	29588000	32729000	24422000
U6KI87	26S proteasome non-ATPase subunit, putative	ETH_00012520	U6KI87	U6KI87_EIMTE 26S proteasome non-ATPase subunit, putative OS=Eimeria tenella OX=5802 GN=ETH_00012520 PE=4 SV=1	1	1	1	1	6.2	21.763	13341000	12270000	14663000	25367000	21248000	22352000
U6KI89	Uncharacterized protein	ETH_00027175	U6KI89	U6KI89_EIMTE Uncharacterized protein OS=Eimeria tenella OX=5802 GN=ETH_00027175 PE=4 SV=1	1	4	4	4	16.7	53.014	145560000	149370000	141030000	151420000	170810000	150460000	99826000	109800000	104080000
U6KIB4	1-acyl-sn-glycerol-3-phosphate acyltransferase, putative	ETH_00026805	U6KIB4	U6KIB4_EIMTE 1-acyl-sn-glycerol-3-phosphate acyltransferase, putative OS=Eimeria tenella OX=5802 GN=ETH_00026805 PE=4 SV=1	1	4	4	4	21.1	31.66	135920000	130510000	170440000	104250000	121130000	117160000	118400000	152480000	108110000
U6KIB8	Uncharacterized protein	ETH_00026830	U6KIB8	U6KIB8_EIMTE Uncharacterized protein OS=Eimeria tenella OX=5802 GN=ETH_00026830 PE=4 SV=1	1	8	8	8	50.7	30.879	880640000	933910000	882230000	503220000	484150000	533640000	374410000	365700000	412980000
U6KID7	Uncharacterized protein	ETH_00012070	U6KID7	U6KID7_EIMTE Uncharacterized protein OS=Eimeria tenella OX=5802 GN=ETH_00012070 PE=4 SV=1	1	4	4	4	10.8	65.785	193210000	190770000	195590000	80403000	87131000	79225000	36534000	32506000	51617000
U6KIF7	Glutaredoxin, putative	ETH_00016595	U6KIF7	U6KIF7_EIMTE Glutaredoxin, putative OS=Eimeria tenella OX=5802 GN=ETH_00016595 PE=4 SV=1	1	2	2	2	30	16.285			16264000	22586000	23427000
U6KIG0	Selenophosphate synthetase, putative	ETH_00027030	U6KIG0	U6KIG0_EIMTE Selenophosphate synthetase, putative OS=Eimeria tenella OX=5802 GN=ETH_00027030 PE=4 SV=1	1	4	4	4	3.7	129.51	70143000	26423000	65946000	82457000	87778000	85685000	5959600	7074200	5549900
U6KIG3	Uncharacterized protein	ETH_00016620	U6KIG3	U6KIG3_EIMTE Uncharacterized protein OS=Eimeria tenella OX=5802 GN=ETH_00016620 PE=4 SV=1	1	5	5	5	12.4	73.965	254980000	257220000	256670000	218920000	238150000	235190000	251520000	276480000	261240000
U6KIG8	Uncharacterized protein	ETH_00016645	U6KIG8	U6KIG8_EIMTE Uncharacterized protein OS=Eimeria tenella OX=5802 GN=ETH_00016645 PE=4 SV=1	1	2	2	2	3.9	82.999	47358000	60007000	54730000	41752000	38503000	46798000	52785000	68494000	57605000
U6KIJ5	Proteasome subunit alpha type 6, putative	ETH_00016670	U6KIJ5	U6KIJ5_EIMTE Proteasome subunit alpha type 6, putative OS=Eimeria tenella OX=5802 GN=ETH_00016670 PE=4 SV=1	1	2	2	2	6.4	40.887	58631000	50840000	44896000	80033000	85735000	122840000	54420000	85179000	58035000
U6KIN7	Uncharacterized protein	ETH_00012115	U6KIN7	U6KIN7_EIMTE Uncharacterized protein OS=Eimeria tenella OX=5802 GN=ETH_00012115 PE=4 SV=1	1	3	3	3	7.2	73.33	36633000	22050000	45453000	30998000	31074000	36782000		34747000	33129000
U6KIP4	Uncharacterized protein	ETH_00021875	U6KIP4	U6KIP4_EIMTE Uncharacterized protein OS=Eimeria tenella OX=5802 GN=ETH_00021875 PE=4 SV=1	1	2	2	2	5.4	47.697	40009000			38190000	41630000		23129000	38594000	30534000
U6KIP8	Uncharacterized protein	ETH_00021900	U6KIP8	U6KIP8_EIMTE Uncharacterized protein OS=Eimeria tenella OX=5802 GN=ETH_00021900 PE=4 SV=1	1	2	2	2	6.9	61.842	61024000	71912000	68673000	73518000	65407000	69109000			48852000
U6KIS6	Ribosome biogenesis protein SSF1, putative	ETH_00021570	U6KIS6	U6KIS6_EIMTE Ribosome biogenesis protein SSF1, putative OS=Eimeria tenella OX=5802 GN=ETH_00021570 PE=4 SV=1	1	2	2	2	4.8	63.008	42426000	53781000	45857000	38896000	33950000	39191000	60300000	54979000	45266000
U6KIT1	Uncharacterized protein	ETH_00021710	U6KIT1	U6KIT1_EIMTE Uncharacterized protein OS=Eimeria tenella OX=5802 GN=ETH_00021710 PE=4 SV=1	1	1	1	1	10.2	13.012									10013000
U6KIW7	Nucleoside diphosphate kinase	ETH_00005865	U6KIW7	U6KIW7_EIMTE Nucleoside diphosphate kinase OS=Eimeria tenella OX=5802 GN=ETH_00005865 PE=3 SV=1	1	5	5	5	41.8	17.7	284410000	266950000	303140000	271290000	263250000	336870000	413920000	368280000	382080000
U6KIX2	Uncharacterized protein	ETH_00005890	U6KIX2	U6KIX2_EIMTE Uncharacterized protein OS=Eimeria tenella OX=5802 GN=ETH_00005890 PE=4 SV=1	1	1	1	1	7.9	15.581	45459000	61222000	60390000	70992000		70463000	58153000
U6KIY2	Poly(A)+ RNA export protein, putative	ETH_00032770	U6KIY2	U6KIY2_EIMTE Poly(A)+ RNA export protein, putative OS=Eimeria tenella OX=5802 GN=ETH_00032770 PE=4 SV=1	1	2	2	2	9.4	41.962	45900000	42914000	35679000	45255000	51219000	44084000	40508000
U6KIZ1	Ribosomal protein L7/L12, putative	ETH_00032820	U6KIZ1	U6KIZ1_EIMTE Ribosomal protein L7/L12, putative OS=Eimeria tenella OX=5802 GN=ETH_00032820 PE=4 SV=1	1	1	1	1	7.6	20.346	32475000	30307000	27703000	29059000	33142000	27715000	31404000	27801000	28567000
U6KIZ3	Nucleolar phosphoprotein p130, putative	ETH_00021895	U6KIZ3;H9B9I1	U6KIZ3_EIMTE Nucleolar phosphoprotein p130, putative OS=Eimeria tenella OX=5802 GN=ETH_00021895 PE=4 SV=1;H9B9I1_EIMTE Uncharacterized protein OS=Eimeria tenella OX=5802 PE=2 SV=1	2	3	3	3	15.3	26.051	280840000	283110000	353100000	400820000	357450000	293060000	343470000	382350000	276990000
U6KIZ6	Uncharacterized protein	ETH_00027480	U6KIZ6	U6KIZ6_EIMTE Uncharacterized protein OS=Eimeria tenella OX=5802 GN=ETH_00027480 PE=4 SV=1	1	2	2	2	3.9	94.465	184280000		98322000		134200000
U6KJ10	Uncharacterized protein	ETH_00001025	U6KJ10	U6KJ10_EIMTE Uncharacterized protein OS=Eimeria tenella OX=5802 GN=ETH_00001025 PE=4 SV=1	1	2	2	2	20	13.35	261950000	261260000	278170000	312830000	252870000	255710000	251480000	215620000	215070000
U6KJ41	60S ribosomal protein L6	ETH_00007605	U6KJ41	U6KJ41_EIMTE 60S ribosomal protein L6 OS=Eimeria tenella OX=5802 GN=ETH_00007605 PE=3 SV=1	1	7	7	7	33	22.135	1279200000	1321300000	1295800000	951760000	987660000	959160000	992800000	1056500000	1005500000
U6KJ43	Uncharacterized protein	ETH_00021755	U6KJ43	U6KJ43_EIMTE Uncharacterized protein OS=Eimeria tenella OX=5802 GN=ETH_00021755 PE=4 SV=1	1	4	4	4	2.3	292.38	74668000	79144000	57238000	58420000	60404000	61413000	52414000	86912000	70230000
U6KJ69	Uncharacterized protein	ETH_00005860	U6KJ69	U6KJ69_EIMTE Uncharacterized protein OS=Eimeria tenella OX=5802 GN=ETH_00005860 PE=4 SV=1	1	3	3	3	21.5	31.298	53438000	51788000	71533000	123680000	129890000	144220000	196300000	184550000	229060000
U6KJ70	Uncharacterized protein	ETH_00030010	U6KJ70	U6KJ70_EIMTE Uncharacterized protein OS=Eimeria tenella OX=5802 GN=ETH_00030010 PE=4 SV=1	1	2	2	2	0.8	332.27	12349000	12444000	13164000	10757000	13786000	12864000	17450000	16040000	15218000
U6KJ73	Phosphatidylinositol 3-kinase, putative	ETH_00030035	U6KJ73	U6KJ73_EIMTE Phosphatidylinositol 3-kinase, putative OS=Eimeria tenella OX=5802 GN=ETH_00030035 PE=3 SV=1	1	1	1	1	0.6	220.14		19102000	23299000	34474000	34000000	32196000		36561000	31830000
U6KJ95	U2 small nuclear ribonucleoprotein auxiliary factor U2AF, putative (Fragment)	ETH_00027360	U6KJ95	U6KJ95_EIMTE U2 small nuclear ribonucleoprotein auxiliary factor U2AF, putative (Fragment) OS=Eimeria tenella OX=5802 GN=ETH_00027360 PE=4 SV=1	1	9	9	9	24.5	59.054	274850000	280930000	259330000	328990000	286980000	333830000	222530000	247130000	222180000
U6KJB1	26S proteasome non-ATPase regulatory subunit 2, putative	ETH_00030260	U6KJB1	U6KJB1_EIMTE 26S proteasome non-ATPase regulatory subunit 2, putative OS=Eimeria tenella OX=5802 GN=ETH_00030260 PE=4 SV=1	1	4	4	4	4.5	115.39	95708000	93278000	106160000	113320000	100350000	113340000	86410000	97145000	111930000
U6KJB8	Zinc finger (CCCH type) protein, putative	ETH_00030285	U6KJB8	U6KJB8_EIMTE Zinc finger (CCCH type) protein, putative OS=Eimeria tenella OX=5802 GN=ETH_00030285 PE=4 SV=1	1	5	5	5	7.8	70.558	119110000	156560000	112950000	104730000	122710000	150850000	83977000	85265000	71428000
U6KJF8	Lysophospholipase, putative	ETH_00015590	U6KJF8	U6KJF8_EIMTE Lysophospholipase, putative OS=Eimeria tenella OX=5802 GN=ETH_00015590 PE=4 SV=1	1	15	15	15	19	131.05	1201400000	1225800000	1248200000	609670000	594290000	601500000	511870000	492900000	490640000
U6KJF9	Uncharacterized protein	ETH_00004595	U6KJF9	U6KJF9_EIMTE Uncharacterized protein OS=Eimeria tenella OX=5802 GN=ETH_00004595 PE=4 SV=1	1	3	3	3	4.1	125.67	12068000	10619000	15347000	26952000	22989000	22996000	25527000	22215000	23052000
U6KJG8	Uncharacterized protein	ETH_00004645	U6KJG8	U6KJG8_EIMTE Uncharacterized protein OS=Eimeria tenella OX=5802 GN=ETH_00004645 PE=4 SV=1	1	1	1	1	1.9	89.444	2615600	2070800	2481800	3495900	2860700	5677900	1443200	1740600	1098600
U6KJH1	Carbamoyl phosphate synthetase II, putative	ETH_00030005	U6KJH1	U6KJH1_EIMTE Carbamoyl phosphate synthetase II, putative OS=Eimeria tenella OX=5802 GN=ETH_00030005 PE=3 SV=1	1	5	5	5	3.5	205.96	83798000	68000000	74187000	99342000	86707000	91231000	115100000	95653000	114430000
U6KJH5	Uncharacterized protein	ETH_00009705	U6KJH5	U6KJH5_EIMTE Uncharacterized protein OS=Eimeria tenella OX=5802 GN=ETH_00009705 PE=4 SV=1	1	2	2	2	4.3	84.816	21304000	19391000	20179000	24752000	19942000	18078000	20490000	25559000	17414000
U6KJI2	Uncharacterized protein	ETH_00009365	U6KJI2	U6KJI2_EIMTE Uncharacterized protein OS=Eimeria tenella OX=5802 GN=ETH_00009365 PE=4 SV=1	1	1	1	1	3.7	58.513	33086000	36718000	32017000	28371000	22995000	31936000	33164000	33728000	45988000
U6KJI7	Zinc finger (C3HC4 RING finger) protein, putative	ETH_00009390	U6KJI7	U6KJI7_EIMTE Zinc finger (C3HC4 RING finger) protein, putative OS=Eimeria tenella OX=5802 GN=ETH_00009390 PE=4 SV=1	1	2	2	2	1.1	293.67	14968000	19612000	16561000	17074000	18801000	20972000	18571000	16613000	17564000
U6KJJ1	Uncharacterized protein	ETH_00030105	U6KJJ1	U6KJJ1_EIMTE Uncharacterized protein OS=Eimeria tenella OX=5802 GN=ETH_00030105 PE=4 SV=1	1	4	4	4	10.3	49.954	72488000	31877000	91250000	120760000	195000000	83871000	112310000	101730000	49741000
U6KJN9	WD-40 repeat protein, putative	ETH_00005045	U6KJN9	U6KJN9_EIMTE WD-40 repeat protein, putative OS=Eimeria tenella OX=5802 GN=ETH_00005045 PE=4 SV=1	1	4	4	4	4.2	147.62	70158000	67352000	60437000		95476000	97486000	64585000	100300000	108700000
U6KJR0	AP-1 complex subunit gamma	ETH_00005145	U6KJR0	U6KJR0_EIMTE AP-1 complex subunit gamma OS=Eimeria tenella OX=5802 GN=ETH_00005145 PE=3 SV=1	1	2	2	2	2.3	97.807	13503000	13523000	30306000	14821000	21501000	44963000	32967000	47574000	46648000
U6KJR3	U3 small nucleolar ribonucleoprotein protein MPP10, putative	ETH_00029895	U6KJR3	U6KJR3_EIMTE U3 small nucleolar ribonucleoprotein protein MPP10, putative OS=Eimeria tenella OX=5802 GN=ETH_00029895 PE=4 SV=1	1	9	9	9	14.6	101.85	124410000	140340000	136180000	143230000	138910000	141590000	123680000	117240000	121160000
U6KJR5	Uncharacterized protein	ETH_00018015	U6KJR5	U6KJR5_EIMTE Uncharacterized protein OS=Eimeria tenella OX=5802 GN=ETH_00018015 PE=4 SV=1	1	3	3	3	7.9	64.369	55460000	51497000	58677000	68570000	66476000	65539000	69062000	63807000	49313000
U6KJS1	KH domain-containing protein, putative	ETH_00005195	U6KJS1	U6KJS1_EIMTE KH domain-containing protein, putative OS=Eimeria tenella OX=5802 GN=ETH_00005195 PE=4 SV=1	1	8	8	8	11.3	112.84	179500000	189920000	184140000	255000000	270420000	212850000	204940000	177930000	187520000
U6KJT4	ATP synthase subunit alpha	ETH_00005270	U6KJT4	U6KJT4_EIMTE ATP synthase subunit alpha OS=Eimeria tenella OX=5802 GN=ETH_00005270 PE=3 SV=1	1	18	18	18	35.3	61.472	3548400000	3489700000	3421900000	3325600000	3221100000	3187400000	3888700000	3336100000	3716600000
U6KJU0	Cell division protein, putative	ETH_00025015	U6KJU0	U6KJU0_EIMTE Cell division protein, putative OS=Eimeria tenella OX=5802 GN=ETH_00025015 PE=4 SV=1	1	7	7	7	13.2	85.977	89039000	72198000	87832000	137060000	87464000	91403000	78268000	85496000	95396000
U6KJU3	ATPase, AAA family domain-containing protein, putative	ETH_00005320	U6KJU3	U6KJU3_EIMTE ATPase, AAA family domain-containing protein, putative OS=Eimeria tenella OX=5802 GN=ETH_00005320 PE=4 SV=1	1	10	10	10	20.1	63.885	475340000	457470000	493370000	549210000	507760000	414300000	525450000	395890000	477440000
U6KJV3	UDP-N-acetyl-D-galactosamine:polypeptide N-acetylgalactosaminyltransferase T3, putative	ETH_00005370	U6KJV3	U6KJV3_EIMTE UDP-N-acetyl-D-galactosamine:polypeptide N-acetylgalactosaminyltransferase T3, putative OS=Eimeria tenella OX=5802 GN=ETH_00005370 PE=4 SV=1	1	6	6	6	11.8	71.977	35368000	43774000	42883000	35023000	37490000	35736000	49544000	39145000	38620000
U6KJW3	La domain-containing protein, putative	ETH_00026390	U6KJW3	U6KJW3_EIMTE La domain-containing protein, putative OS=Eimeria tenella OX=5802 GN=ETH_00026390 PE=4 SV=1	1	6	6	6	17	63.243	138360000	116380000	128450000	270880000	188490000	265900000	170080000	181720000	170480000
U6KK04	Uncharacterized protein	ETH_00008170	U6KK04	U6KK04_EIMTE Uncharacterized protein OS=Eimeria tenella OX=5802 GN=ETH_00008170 PE=4 SV=1	1	1	1	1	3.5	31.951
U6KK11	Asparaginyl-tRNA synthetase, putative	ETH_00013045	U6KK11	U6KK11_EIMTE Asparaginyl-tRNA synthetase, putative OS=Eimeria tenella OX=5802 GN=ETH_00013045 PE=3 SV=1	1	4	4	4	8.5	57.694	38868000	50745000	48929000	83300000	59890000	61457000	66398000	53810000	69106000
U6KK17	Acyltransferase, putative (Fragment)	ETH_00010215	U6KK17	U6KK17_EIMTE Acyltransferase, putative (Fragment) OS=Eimeria tenella OX=5802 GN=ETH_00010215 PE=4 SV=1	1	4	4	4	4.1	147.48	50701000		44960000
U6KK26	60S ribosomal protein L13	ETH_00026515	U6KK26	U6KK26_EIMTE 60S ribosomal protein L13 OS=Eimeria tenella OX=5802 GN=ETH_00026515 PE=3 SV=1	1	12	12	12	7.1	144.15	3359600000	3500600000	3353700000	1586700000	1571200000	1608700000	3426400000	3362100000	3499700000
U6KK38	Peptidylprolyl isomerase	ETH_00013195	U6KK38	U6KK38_EIMTE Peptidylprolyl isomerase OS=Eimeria tenella OX=5802 GN=ETH_00013195 PE=4 SV=1	1	3	3	3	9.6	39.931	72896000	71931000		80472000	69381000	83379000	84001000	94334000	83772000
U6KK40	Uncharacterized protein	ETH_00026590	U6KK40	U6KK40_EIMTE Uncharacterized protein OS=Eimeria tenella OX=5802 GN=ETH_00026590 PE=4 SV=1	1	5	5	5	19.3	35.384	216870000	196460000	224390000	238700000	239250000	333670000	226370000	237310000	309390000
U6KK61	Uncharacterized protein	ETH_00008050	U6KK61	U6KK61_EIMTE Uncharacterized protein OS=Eimeria tenella OX=5802 GN=ETH_00008050 PE=4 SV=1	1	2	2	2	7.4	44.124						16318000
U6KK81	Splicing factor 3b subunit 10, putative	ETH_00022985	U6KK81	U6KK81_EIMTE Splicing factor 3b subunit 10, putative OS=Eimeria tenella OX=5802 GN=ETH_00022985 PE=4 SV=1	1	5	5	5	37.9	16.037	225480000	208350000	205150000	170660000	166660000	198750000	210100000	197300000	161050000
U6KK93	Uncharacterized protein (Fragment)	ETH_00035455	U6KK93	U6KK93_EIMTE Uncharacterized protein (Fragment) OS=Eimeria tenella OX=5802 GN=ETH_00035455 PE=4 SV=1	1	6	5	6	12.9	77.988	145390000	156020000	127980000	137340000	129830000	151700000	124620000	116070000	159520000
U6KK95	Yip1 domain-containing protein, putative	ETH_00025330	U6KK95	U6KK95_EIMTE Yip1 domain-containing protein, putative OS=Eimeria tenella OX=5802 GN=ETH_00025330 PE=4 SV=1	1	1	1	1	1.3	102.89	24185000	19057000		22484000	24545000	21106000
U6KKA4	Uncharacterized protein	ETH_00026460	U6KKA4	U6KKA4_EIMTE Uncharacterized protein OS=Eimeria tenella OX=5802 GN=ETH_00026460 PE=4 SV=1	1	6	6	6	33.7	34.153	903790000	927930000	898850000	828670000	880240000	837730000	855690000	821000000	872560000
U6KKB2	Uncharacterized protein	ETH_00025405	U6KKB2	U6KKB2_EIMTE Uncharacterized protein OS=Eimeria tenella OX=5802 GN=ETH_00025405 PE=4 SV=1	1	2	2	2	3.1	76.926	55074000	48518000	48897000	47977000	42484000	42859000	50590000	54459000	55196000
U6KKB4	40S ribosomal protein S16, putative	ETH_00026510	U6KKB4	U6KKB4_EIMTE 40S ribosomal protein S16, putative OS=Eimeria tenella OX=5802 GN=ETH_00026510 PE=3 SV=1	1	2	2	2	22.9	11.979	174900000	167950000	176970000	140780000	150750000	135830000	251480000	245290000	243160000
U6KKB8	Uncharacterized protein	ETH_00042455	U6KKB8	U6KKB8_EIMTE Uncharacterized protein OS=Eimeria tenella OX=5802 GN=ETH_00042455 PE=4 SV=1	1	2	2	2	12.1	17.52	497760000	506620000	491830000	536050000	513070000	459380000	682600000	640400000	606580000
U6KKC1	Uncharacterized protein	ETH_00035975	U6KKC1	U6KKC1_EIMTE Uncharacterized protein OS=Eimeria tenella OX=5802 GN=ETH_00035975 PE=4 SV=1	1	2	2	2	5	57.34	81781000	85241000	83775000	97028000	90634000	85162000	61938000	66856000	63194000
U6KKC6	Uncharacterized protein	ETH_00017755	U6KKC6	U6KKC6_EIMTE Uncharacterized protein OS=Eimeria tenella OX=5802 GN=ETH_00017755 PE=4 SV=1	1	3	3	3	10.6	47.929		18086000	15621000	44425000	28610000	28833000
U6KKC7	26S proteasome non-ATPase regulatory subunit, putative	ETH_00012680	U6KKC7	U6KKC7_EIMTE 26S proteasome non-ATPase regulatory subunit, putative OS=Eimeria tenella OX=5802 GN=ETH_00012680 PE=4 SV=1	1	2	2	2	6	65.573	22706000	22624000	23172000	29910000	27478000	25428000	20594000	22351000	27330000
U6KKE5	Eukaryotic initiation factor 3 subunit 7	ETH_00027685	U6KKE5;H9B9C1	U6KKE5_EIMTE Eukaryotic initiation factor 3 subunit 7 OS=Eimeria tenella OX=5802 GN=ETH_00027685 PE=2 SV=1	2	11	11	11	26.1	64.924	467970000	489130000	476760000	606840000	557910000	541970000	381070000	381840000	420860000
U6KKE8	Chromosome III, complete sequence, related	ETH_00017880	U6KKE8	U6KKE8_EIMTE Chromosome III, complete sequence, related OS=Eimeria tenella OX=5802 GN=ETH_00017880 PE=4 SV=1	1	3	3	3	17.9	21.43	44246000	46534000	50170000	61991000	56203000	59985000	80748000	65557000	61862000
U6KKG5	60S ribosomal protein L18, putative	ETH_00043850	U6KKG5	U6KKG5_EIMTE 60S ribosomal protein L18, putative OS=Eimeria tenella OX=5802 GN=ETH_00043850 PE=4 SV=1	1	1	1	1	15.6	9.9725	547900000	402820000	429550000	275840000	275400000	497790000	557960000	649420000	697520000
U6KKH7	Major sperm protein domain-containing protein, putative	ETH_00000360	U6KKH7	U6KKH7_EIMTE Major sperm protein domain-containing protein, putative OS=Eimeria tenella OX=5802 GN=ETH_00000360 PE=4 SV=1	1	7	7	7	35.5	26.358	674500000	717060000	679990000	581470000	573580000	487230000	706920000	639730000	667800000
U6KKI4	50S ribosomal protein L1, putative	ETH_00041710	U6KKI4	U6KKI4_EIMTE 50S ribosomal protein L1, putative OS=Eimeria tenella OX=5802 GN=ETH_00041710 PE=4 SV=1	1	1	1	1	3.4	32.629									4285100
U6KKK2	60S ribosomal protein L7a, putative	ETH_00032985	U6KKK2	U6KKK2_EIMTE 60S ribosomal protein L7a, putative OS=Eimeria tenella OX=5802 GN=ETH_00032985 PE=4 SV=1	1	2	2	2	17.8	13.739	158610000	155600000	167090000	187280000	199460000	196970000	153580000	121800000	127090000
U6KKL9	2e999-prov protein, related	ETH_00036485	U6KKL9	U6KKL9_EIMTE 2e999-prov protein, related OS=Eimeria tenella OX=5802 GN=ETH_00036485 PE=4 SV=1	1	2	2	2	17.6	15.855	74085000		75300000
U6KKP4	Eukaryotic translation initiation factor 3 subunit 11, putative	ETH_00002035	U6KKP4;H9B9S1	U6KKP4_EIMTE Eukaryotic translation initiation factor 3 subunit 11, putative OS=Eimeria tenella OX=5802 GN=ETH_00002035 PE=4 SV=1;H9B9S1_EIMTE Uncharacterized protein OS=Eimeria tenella OX=5802 PE=2 SV=1	2	3	3	3	17.8	27.49	126400000	152130000	141270000	145620000	146380000	148830000	98842000	101360000	106270000
U6KKP5	Uncharacterized protein (Fragment)	ETH_00033835	U6KKP5	U6KKP5_EIMTE Uncharacterized protein (Fragment) OS=Eimeria tenella OX=5802 GN=ETH_00033835 PE=4 SV=1	1	3	3	3	35.6	9.2354	416960000	390560000	386870000	363830000	362540000	403250000	361520000	374280000	385550000
U6KKP9	Uncharacterized protein	ETH_00015200	U6KKP9	U6KKP9_EIMTE Uncharacterized protein OS=Eimeria tenella OX=5802 GN=ETH_00015200 PE=4 SV=1	1	1	1	1	18.9	13.208		18756000			19206000
U6KKQ7	CRAL/TRIO domain-containing protein, putative	ETH_00017925	U6KKQ7	U6KKQ7_EIMTE CRAL/TRIO domain-containing protein, putative OS=Eimeria tenella OX=5802 GN=ETH_00017925 PE=4 SV=1	1	2	2	2	4.4	54.646	10501000	5805000	9306600	16139000	15043000	13871000
U6KKR3	Phenylalanyl-tRNA synthetase beta chain, putative	ETH_00024915	U6KKR3	U6KKR3_EIMTE Phenylalanyl-tRNA synthetase beta chain, putative OS=Eimeria tenella OX=5802 GN=ETH_00024915 PE=4 SV=1	1	3	3	3	5.8	82.273	10999000		9051000	14934000	34256000	18573000
U6KKR4	Serine/threonine protein phosphatase 5, putative (Fragment)	ETH_00039730	U6KKR4	U6KKR4_EIMTE Serine/threonine protein phosphatase 5, putative (Fragment) OS=Eimeria tenella OX=5802 GN=ETH_00039730 PE=4 SV=1	1	2	2	2	10.5	36.874	146240000	165580000	160420000	150190000	154600000	159790000	117240000	126180000	103110000
U6KKS4	Uncharacterized protein	ETH_00007705	U6KKS4	U6KKS4_EIMTE Uncharacterized protein OS=Eimeria tenella OX=5802 GN=ETH_00007705 PE=4 SV=1	1	3	3	3	4.4	122.11	74444000	67934000	72964000	64937000	56230000	79920000	58704000	68249000	62797000
U6KKT4	Transcription elongation factor FACT 140 kDa, putative	ETH_00007755	U6KKT4	U6KKT4_EIMTE Transcription elongation factor FACT 140 kDa, putative OS=Eimeria tenella OX=5802 GN=ETH_00007755 PE=4 SV=1	1	5	5	5	4.7	148.19	64287000	70992000	61137000	79267000	48459000	67804000	84534000	77343000	118320000
U6KKT5	Uncharacterized protein	ETH_00027305	U6KKT5	U6KKT5_EIMTE Uncharacterized protein OS=Eimeria tenella OX=5802 GN=ETH_00027305 PE=4 SV=1	1	3	3	3	3.7	97.6	87218000	70606000	98244000	133690000	149540000	143900000	152550000	161410000	182700000
U6KKU0	S-adenosylmethionine synthase	ETH_00007780	U6KKU0	U6KKU0_EIMTE S-adenosylmethionine synthase OS=Eimeria tenella OX=5802 GN=ETH_00007780 PE=3 SV=1	1	9	9	9	34.8	43.691	347860000	314540000	339650000	657900000	619260000	684180000	1053900000	900260000	982500000
U6KKU8	Uncharacterized protein	ETH_00021825	U6KKU8	U6KKU8_EIMTE Uncharacterized protein OS=Eimeria tenella OX=5802 GN=ETH_00021825 PE=4 SV=1	1	3	3	3	8.7	37.542	211510000	190330000	197580000	125680000	135160000	121470000	174560000	196560000	216430000
U6KKW2	60S ribosomal protein L18a	ETH_00030710	U6KKW2	U6KKW2_EIMTE 60S ribosomal protein L18a OS=Eimeria tenella OX=5802 GN=ETH_00030710 PE=3 SV=1	1	7	7	7	42.9	21.488	605060000	602130000	462310000	672180000	583340000	543660000	747700000	718840000	761840000
U6KKY4	MIF4G domain-containing protein, putative	ETH_00016500	U6KKY4	U6KKY4_EIMTE MIF4G domain-containing protein, putative OS=Eimeria tenella OX=5802 GN=ETH_00016500 PE=4 SV=1	1	8	8	8	12.2	109.11	184910000	167880000	145440000	119770000	131490000	148000000	58226000	113110000	86846000
U6KKZ3	Uncharacterized protein	ETH_00008030	U6KKZ3	U6KKZ3_EIMTE Uncharacterized protein OS=Eimeria tenella OX=5802 GN=ETH_00008030 PE=4 SV=1	1	2	2	2	1.4	237.31	19491000	14849000	16033000	11467000	12533000	15536000	11877000	11808000	11499000
U6KKZ7	40S ribosomal protein S14, putative	ETH_00004575	U6KKZ7	U6KKZ7_EIMTE 40S ribosomal protein S14, putative OS=Eimeria tenella OX=5802 GN=ETH_00004575 PE=3 SV=1	1	5	5	5	57.7	17.101	1864600000	1933600000	1805000000	1761500000	1814700000	1721700000	1479200000	1475900000	1383300000
U6KL00	ATP-dependent RNA helicase, putative (Fragment)	ETH_00038750	U6KL00	U6KL00_EIMTE ATP-dependent RNA helicase, putative (Fragment) OS=Eimeria tenella OX=5802 GN=ETH_00038750 PE=4 SV=1	1	2	2	2	5.2	52.808	50339000	53813000	77094000	67883000	67746000	177700000	92021000	144610000	185650000
U6KL07	Large protein with a UBR1-like ring finger related treble clef, related, related	ETH_00021270	U6KL07	U6KL07_EIMTE Large protein with a UBR1-like ring finger related treble clef, related, related OS=Eimeria tenella OX=5802 GN=ETH_00021270 PE=4 SV=1	1	1	1	1	1.1	162.7	12020000	10293000	13618000	10228000	10568000	10756000	11825000	12700000	11082000
U6KL09	GPI-anchor transamidase, putative	ETH_00004650	U6KL09	U6KL09_EIMTE GPI-anchor transamidase, putative OS=Eimeria tenella OX=5802 GN=ETH_00004650 PE=4 SV=1	1	2	2	2	10.7	63.745	9387200	12687000	12897000	12206000		10268000
U6KL10	Histone H2B	ETH_00030960	U6KL10	U6KL10_EIMTE Histone H2B OS=Eimeria tenella OX=5802 GN=ETH_00030960 PE=3 SV=1	1	4	3	3	26.8	13.718	473300000	419470000	497070000	1180900000	1870100000	731140000	784100000	740660000	764450000
U6KL33	ATP-binding cassette protein subfamily B member 2, putative	ETH_00002570	U6KL33	U6KL33_EIMTE ATP-binding cassette protein subfamily B member 2, putative OS=Eimeria tenella OX=5802 GN=ETH_00002570 PE=4 SV=1	1	10	10	10	10.4	147.23	315300000	327990000	335890000	181840000	168170000	224400000	190940000	269140000	277890000
U6KL36	Histone H2A	ETH_00004800	U6KL36	U6KL36_EIMTE Histone H2A OS=Eimeria tenella OX=5802 GN=ETH_00004800 PE=3 SV=1	1	4	3	4	25.2	16.422	4501100000	4849300000	4674900000	5286900000	5447500000	5315700000	6796200000	6375600000	6930400000
U6KL37	3-oxoacyl-(Acyl-carrier-protein) synthase III family protein, putative	ETH_00002595	U6KL37	U6KL37_EIMTE 3-oxoacyl-(Acyl-carrier-protein) synthase III family protein, putative OS=Eimeria tenella OX=5802 GN=ETH_00002595 PE=3 SV=1	1	2	2	2	5.6	44.398	80217000	79657000	82672000	98279000	101080000	102580000	134060000	118400000	109540000
U6KL52	Uncharacterized protein (Fragment)	ETH_00021685	U6KL52	U6KL52_EIMTE Uncharacterized protein (Fragment) OS=Eimeria tenella OX=5802 GN=ETH_00021685 PE=4 SV=1	1	4	4	4	7.6	77.42	217180000	229900000	221870000	173120000	158370000	146090000	158500000	173900000	158160000
U6KL57	Uncharacterized protein	ETH_00007750	U6KL57	U6KL57_EIMTE Uncharacterized protein OS=Eimeria tenella OX=5802 GN=ETH_00007750 PE=4 SV=1	1	1	1	1	4.1	63.181	16176000	16117000	18297000	25984000	33619000	28774000	27576000	28712000	31255000
U6KL61	Mitochondrial import inner membrane translocase subunit tim17, putative	ETH_00004950	U6KL61	U6KL61_EIMTE Mitochondrial import inner membrane translocase subunit tim17, putative OS=Eimeria tenella OX=5802 GN=ETH_00004950 PE=4 SV=1	1	1	1	1	13.1	21.443	37428000		43979000		43525000	46394000
U6KL65	Ubiquitin-conjugating enzyme e2, putative	ETH_00024900	U6KL65	U6KL65_EIMTE Ubiquitin-conjugating enzyme e2, putative OS=Eimeria tenella OX=5802 GN=ETH_00024900 PE=4 SV=1	1	1	1	1	13.6	27.243	20376000	19811000	26128000	25241000	30869000	26959000	38092000	46472000	40119000
U6KL77	Uncharacterized protein	ETH_00027620	U6KL77	U6KL77_EIMTE Uncharacterized protein OS=Eimeria tenella OX=5802 GN=ETH_00027620 PE=4 SV=1	1	10	10	10	9.6	151.3	1812500000	1798000000	1790600000	1208000000	1215100000	1274900000	1071800000	1015300000	966410000
U6KL83	Small nuclear ribonucleoprotein G	ETH_00007875	U6KL83	U6KL83_EIMTE Small nuclear ribonucleoprotein G OS=Eimeria tenella OX=5802 GN=ETH_00007875 PE=3 SV=1	1	2	2	2	11.4	9.8764	145490000	139020000	106700000	114600000	111640000	99985000	117350000	132280000	104370000
U6KL85	Gbp1p protein, putative	ETH_00005075	U6KL85	U6KL85_EIMTE Gbp1p protein, putative OS=Eimeria tenella OX=5802 GN=ETH_00005075 PE=4 SV=1	1	8	2	2	43.8	20.722		104270000		80502000	179550000	74763000	41317000	44948000	44256000
U6KLB7	MtN3/saliva family domain-containing protein, putative	ETH_00008025	U6KLB7	U6KLB7_EIMTE MtN3/saliva family domain-containing protein, putative OS=Eimeria tenella OX=5802 GN=ETH_00008025 PE=3 SV=1	1	1	1	1	1.5	61.674									16560000
U6KLC2	ATP-dependent RNA helicase, putative	ETH_00010255	U6KLC2	U6KLC2_EIMTE ATP-dependent RNA helicase, putative OS=Eimeria tenella OX=5802 GN=ETH_00010255 PE=4 SV=1	1	4	4	4	8.9	69.544	30097000	32582000	30493000	82829000	80840000	56583000	52907000	62228000	47533000
U6KLD7	Alkyl sulfatase, putative (Fragment)	ETH_00036640	U6KLD7	U6KLD7_EIMTE Alkyl sulfatase, putative (Fragment) OS=Eimeria tenella OX=5802 GN=ETH_00036640 PE=4 SV=1	1	1	1	1	3.5	50.348	20123000	20459000	16644000	16904000	19135000	18096000	8142000	10732000	8038900
U6KLD8	Uncharacterized protein	ETH_00005400	U6KLD8	U6KLD8_EIMTE Uncharacterized protein OS=Eimeria tenella OX=5802 GN=ETH_00005400 PE=4 SV=1	1	3	3	3	7.3	54.929	15994000			42219000	49620000	65408000	34990000	41226000	37146000
U6KLE0	40S ribosomal protein S21	ETH_00016415	U6KLE0	U6KLE0_EIMTE 40S ribosomal protein S21 OS=Eimeria tenella OX=5802 GN=ETH_00016415 PE=3 SV=1	1	4	4	4	62.2	9.0833	506470000	461750000	463530000	322150000	303180000	343530000	274500000	237090000	251510000
U6KLE4	Acyl carrier protein	ETH_00016440	U6KLE4	U6KLE4_EIMTE Acyl carrier protein OS=Eimeria tenella OX=5802 GN=ETH_00016440 PE=3 SV=1	1	3	3	3	22.8	17.841	645520000	661970000	636510000	549610000	537930000	563480000	1099000000	1030800000	1084100000
U6KLE6	Uncharacterized protein	ETH_00005450	U6KLE6	U6KLE6_EIMTE Uncharacterized protein OS=Eimeria tenella OX=5802 GN=ETH_00005450 PE=4 SV=1	1	4	4	4	11.4	54.63	70286000	95714000	81070000	88228000	95534000	99290000	110920000	96407000	90376000
U6KLF0	Uncharacterized protein	ETH_00012505	U6KLF0	U6KLF0_EIMTE Uncharacterized protein OS=Eimeria tenella OX=5802 GN=ETH_00012505 PE=4 SV=1	1	6	6	6	20	46.072	105870000	141710000	146000000	134570000	109010000	96330000	92961000	64988000	34281000
U6KLF5	40S ribosomal protein S18, putative	ETH_00012530	U6KLF5	U6KLF5_EIMTE 40S ribosomal protein S18, putative OS=Eimeria tenella OX=5802 GN=ETH_00012530 PE=3 SV=1	1	6	6	6	34.8	17.582	1081800000	1055400000	1054900000	1087900000	1210600000	1113600000	1746100000	1587800000	1587100000
U6KLG7	26S proteasome regulatory ATPase subunit, putative	ETH_00012925	U6KLG7	U6KLG7_EIMTE 26S proteasome regulatory ATPase subunit, putative OS=Eimeria tenella OX=5802 GN=ETH_00012925 PE=3 SV=1	1	5	4	4	16.4	45.243	134650000	158870000	113150000	140910000	175860000	162040000	153600000	222930000	186150000
U6KLJ0	Uncharacterized protein	ETH_00013050	U6KLJ0	U6KLJ0_EIMTE Uncharacterized protein OS=Eimeria tenella OX=5802 GN=ETH_00013050 PE=4 SV=1	1	3	3	3	15.7	44.617	28370000		19854000	20178000		19067000
U6KLJ3	Uncharacterized protein	ETH_00013075	U6KLJ3	U6KLJ3_EIMTE Uncharacterized protein OS=Eimeria tenella OX=5802 GN=ETH_00013075 PE=4 SV=1	1	1	1	1	0.4	271.91	20604000	25090000	24737000	24446000	23775000	19444000
U6KLK1	Hydroxymethyldihydropterin pyrophosphokinase-dihydropteroate synthase, putative	ETH_00013125	U6KLK1	U6KLK1_EIMTE Hydroxymethyldihydropterin pyrophosphokinase-dihydropteroate synthase, putative OS=Eimeria tenella OX=5802 GN=ETH_00013125 PE=4 SV=1	1	1	1	1	2.3	71.569	29585000	31484000	30273000	66616000	139820000	71959000
U6KLK9	Valyl-tRNA synthetase, putative	ETH_00028700	U6KLK9	U6KLK9_EIMTE Valyl-tRNA synthetase, putative OS=Eimeria tenella OX=5802 GN=ETH_00028700 PE=3 SV=1	1	4	4	4	5.8	123.38		55221000	40327000	80171000	61343000	68069000	71118000	81381000	86595000
U6KLL2	Sec23/Sec24 helical domain-containing protein, putative	ETH_00026990	U6KLL2	U6KLL2_EIMTE Sec23/Sec24 helical domain-containing protein, putative OS=Eimeria tenella OX=5802 GN=ETH_00026990 PE=4 SV=1	1	1	1	1	0.6	165.35			4307300	10617000	11523000	13654000	14159000	17227000	11340000
U6KLL3	Actin, putative	ETH_00029155	U6KLL3	U6KLL3_EIMTE Actin, putative OS=Eimeria tenella OX=5802 GN=ETH_00029155 PE=3 SV=1	1	4	4	4	21.1	41.975	120460000	144170000	144080000	96278000	170910000	124120000	55127000	83832000	77069000
U6KLL5	Uncharacterized protein	ETH_00028725	U6KLL5	U6KLL5_EIMTE Uncharacterized protein OS=Eimeria tenella OX=5802 GN=ETH_00028725 PE=4 SV=1	1	1	1	1	4.4	39.639	64572000	55152000	54438000	65690000	58213000	60607000	69240000	69827000	79216000
U6KLM2	Uncharacterized protein	ETH_00029205	U6KLM2	U6KLM2_EIMTE Uncharacterized protein OS=Eimeria tenella OX=5802 GN=ETH_00029205 PE=4 SV=1	1	4	4	4	12.4	43.48	172070000	160050000	161450000	102620000	98017000	103590000	82023000	79847000	72814000
U6KLM6	60S ribosome subunit biogenesis protein NIP7 homolog	ETH_00029230	U6KLM6	U6KLM6_EIMTE 60S ribosome subunit biogenesis protein NIP7 homolog OS=Eimeria tenella OX=5802 GN=ETH_00029230 PE=3 SV=1	1	3	3	3	27.6	19.948	145030000	144040000	137150000	144540000	152820000	163100000	145220000	176130000	119370000
U6KLN6	Ww domain U1 zinc finger domain-containing protein, putative	ETH_00029305	U6KLN6	U6KLN6_EIMTE Ww domain U1 zinc finger domain-containing protein, putative OS=Eimeria tenella OX=5802 GN=ETH_00029305 PE=4 SV=1	1	1	1	1	2.2	72.349	9704400	14474000	11664000	13963000	8549400	9400200
U6KLP7	Uncharacterized protein	ETH_00030530	U6KLP7	U6KLP7_EIMTE Uncharacterized protein OS=Eimeria tenella OX=5802 GN=ETH_00030530 PE=4 SV=1	1	4	4	4	21.4	28.758	178530000	168740000	170170000	212990000	236890000	212730000	217620000	179850000	200170000
U6KLQ8	Uncharacterized protein	ETH_00029525	U6KLQ8	U6KLQ8_EIMTE Uncharacterized protein OS=Eimeria tenella OX=5802 GN=ETH_00029525 PE=4 SV=1	1	1	1	1	4.5	56.153							23068000	21885000	18957000
U6KLS1	Cysteine desulfurase, putative	ETH_00023015	U6KLS1	U6KLS1_EIMTE Cysteine desulfurase, putative OS=Eimeria tenella OX=5802 GN=ETH_00023015 PE=3 SV=1	1	3	3	3	5.8	63.01	30964000	34145000	30403000	25268000	39771000	24595000	72062000	63712000	71784000
U6KLS4	Uncharacterized protein	ETH_00028875	U6KLS4	U6KLS4_EIMTE Uncharacterized protein OS=Eimeria tenella OX=5802 GN=ETH_00028875 PE=4 SV=1	1	8	8	8	37.2	51.288	13381000	14715000	12304000	232460000	119340000	148460000	108640000	88747000	120050000
U6KLT1	Ras-GTPase-activating protein binding protein, putative	ETH_00028925	U6KLT1	U6KLT1_EIMTE Ras-GTPase-activating protein binding protein, putative OS=Eimeria tenella OX=5802 GN=ETH_00028925 PE=4 SV=1	1	13	13	13	32.4	82.379	1062700000	988430000	1048300000	812540000	803170000	717000000	654400000	734920000	650170000
U6KLT2	Uncharacterized protein	ETH_00025335	U6KLT2	U6KLT2_EIMTE Uncharacterized protein OS=Eimeria tenella OX=5802 GN=ETH_00025335 PE=4 SV=1	1	2	2	2	40.2	12.904							87018000	80143000	99766000
U6KLT4	KRR1 small subunit processome component	ETH_00012050	U6KLT4	U6KLT4_EIMTE KRR1 small subunit processome component OS=Eimeria tenella OX=5802 GN=ETH_00012050 PE=3 SV=1	1	2	2	2	5.3	43.681	14745000	18512000	15287000	20175000	18402000	20568000
U6KLT6	Dihydrolipoyl dehydrogenase	ETH_00028950	U6KLT6;H9B9L9	U6KLT6_EIMTE Dihydrolipoyl dehydrogenase OS=Eimeria tenella OX=5802 GN=ETH_00028950 PE=3 SV=1	2	5	5	5	13	56.27	539620000	504070000	489040000	475170000	526000000	587170000	469350000	450970000	528450000
U6KLT9	Pre-mRNA splicing factor RNA helicase, putative	ETH_00025360	U6KLT9	U6KLT9_EIMTE Pre-mRNA splicing factor RNA helicase, putative OS=Eimeria tenella OX=5802 GN=ETH_00025360 PE=4 SV=1	1	1	1	1	1.5	136.66	54674000	66675000	59445000	37198000	39496000	37531000	36410000	38117000	35455000
U6KLV1	Uncharacterized protein	ETH_00012125	U6KLV1	U6KLV1_EIMTE Uncharacterized protein OS=Eimeria tenella OX=5802 GN=ETH_00012125 PE=3 SV=1	1	5	4	4	5.7	132.64								77771000	91919000
U6KLV7	DEAD/DEAH box helicase, putative	ETH_00016600	U6KLV7	U6KLV7_EIMTE DEAD/DEAH box helicase, putative OS=Eimeria tenella OX=5802 GN=ETH_00016600 PE=3 SV=1	1	4	4	4	5.3	99.75	43057000	34933000	42832000	37148000	38186000	46577000	40395000	34141000	34542000
U6KLW6	Uncharacterized protein	ETH_00012685	U6KLW6	U6KLW6_EIMTE Uncharacterized protein OS=Eimeria tenella OX=5802 GN=ETH_00012685 PE=4 SV=1	1	6	6	6	20.3	32.877	432180000	349210000	313810000	178700000	128590000	51220000	128480000	98140000	123100000
U6KLW7	Peptidylprolyl isomerase	ETH_00000320	U6KLW7	U6KLW7_EIMTE Peptidylprolyl isomerase OS=Eimeria tenella OX=5802 GN=ETH_00000320 PE=4 SV=1	1	3	3	3	20	24.487	57695000	60468000	69452000	59544000	68740000	61551000	89624000	111200000	90912000
U6KLX6	Glycine-rich protein 2, putative	ETH_00029175	U6KLX6	U6KLX6_EIMTE Glycine-rich protein 2, putative OS=Eimeria tenella OX=5802 GN=ETH_00029175 PE=4 SV=1	1	2	2	2	16.3	18.744	176740000	155520000	171440000	285640000	291740000	302170000	194380000	197880000	264670000
U6KLY4	Uncharacterized protein	ETH_00040670	U6KLY4	U6KLY4_EIMTE Uncharacterized protein OS=Eimeria tenella OX=5802 GN=ETH_00040670 PE=4 SV=1	1	3	3	3	45.3	10.394	120070000	115040000	134610000	83948000	80636000	92123000	99973000	92623000	48854000
U6KLY6	Penicillin amidase domain-containing protein, putative	ETH_00029250	U6KLY6	U6KLY6_EIMTE Penicillin amidase domain-containing protein, putative OS=Eimeria tenella OX=5802 GN=ETH_00029250 PE=4 SV=1	1	17	17	17	25.1	102.61	1163300000	1184300000	1155400000	1082400000	1083000000	1029100000	1276500000	1317100000	1314200000
U6KLY7	Glycosylphosphatidylinositol anchor attachment 1 protein, putative	ETH_00027715	U6KLY7	U6KLY7_EIMTE Glycosylphosphatidylinositol anchor attachment 1 protein, putative OS=Eimeria tenella OX=5802 GN=ETH_00027715 PE=4 SV=1	1	4	4	4	5	126.92	15826000	19578000	4961800		11795000			10793000	10177000
U6KLZ3	X-prolyl aminopeptidase, putative	ETH_00029300	U6KLZ3	U6KLZ3_EIMTE X-prolyl aminopeptidase, putative OS=Eimeria tenella OX=5802 GN=ETH_00029300 PE=3 SV=1	1	1	1	1	1.8	84.738				23397000	23104000	25020000
U6KLZ9	Uncharacterized protein	ETH_00029325	U6KLZ9	U6KLZ9_EIMTE Uncharacterized protein OS=Eimeria tenella OX=5802 GN=ETH_00029325 PE=4 SV=1	1	13	13	13	37.2	45.405	1818500000	1805300000	1797800000	1554300000	1445000000	1424400000	1876900000	1990800000	2036600000
U6KM13	Inhibitor-1 of protein phosphatase type 2A, putative (Fragment)	ETH_00037755	U6KM13	U6KM13_EIMTE Inhibitor-1 of protein phosphatase type 2A, putative (Fragment) OS=Eimeria tenella OX=5802 GN=ETH_00037755 PE=4 SV=1	1	5	5	5	40.8	19.819	115980000	124110000	92211000	221500000	225450000	285800000	176930000	188340000	228790000
U6KM17	Uncharacterized protein	ETH_00029545	U6KM17	U6KM17_EIMTE Uncharacterized protein OS=Eimeria tenella OX=5802 GN=ETH_00029545 PE=4 SV=1	1	27	27	27	13.3	285.8	786720000	856640000	820380000	863410000	809220000	830590000	903770000	838660000	868310000
U6KM18	Mitochondrial import inner membrane translocase subunit, putative	ETH_00017700	U6KM18	U6KM18_EIMTE Mitochondrial import inner membrane translocase subunit, putative OS=Eimeria tenella OX=5802 GN=ETH_00017700 PE=4 SV=1	1	1	1	1	9.2	21.024	31244000	31947000	26758000	28555000	30454000	26822000	29086000	27998000	25108000
U6KM52	Uncharacterized protein (Fragment)	ETH_00021355	U6KM52	U6KM52_EIMTE Uncharacterized protein (Fragment) OS=Eimeria tenella OX=5802 GN=ETH_00021355 PE=4 SV=1	1	1	1	1	0.4	366.65	30228000	34664000	39835000	54168000	54031000	47561000	56737000	75819000	73372000
U6KM74	Midasin, related	ETH_00001060	U6KM74	U6KM74_EIMTE Midasin, related OS=Eimeria tenella OX=5802 GN=ETH_00001060 PE=4 SV=1	1	2	2	2	0.3	847.37	27546000	26831000	28809000			27324000	18370000	16911000
U6KMB1	Uncharacterized protein	ETH_00002675	U6KMB1	U6KMB1_EIMTE Uncharacterized protein OS=Eimeria tenella OX=5802 GN=ETH_00002675 PE=4 SV=1	1	1	1	1	1.7	44.307
U6KMB7	NAD binding domain of 6-phosphogluconate dehydrogenase, putative	ETH_00027260	U6KMB7	U6KMB7_EIMTE NAD binding domain of 6-phosphogluconate dehydrogenase, putative OS=Eimeria tenella OX=5802 GN=ETH_00027260 PE=4 SV=1	1	1	1	1	3.8	32.413
U6KMD2	Uncharacterized protein	ETH_00021780	U6KMD2;REV__U6KZ56;U6KZQ0;U6KQ67	U6KMD2_EIMTE Uncharacterized protein OS=Eimeria tenella OX=5802 GN=ETH_00021780 PE=4 SV=1;U6KZ56_EIMTE Uncharacterized protein OS=Eimeria tenella OX=5802 GN=ETH_00039905 PE=4 SV=1;U6KZQ0_EIMTE Uncharacterized protein OS=Eimeria tenella OX=5802 GN=ETH_00038	4	2	2	2	0.6	528.09	246890000	245480000	225190000	168710000	164020000	210370000	220150000	279860000	188950000
U6KME0	ABC transporter, putative	ETH_00041560	U6KME0	U6KME0_EIMTE ABC transporter, putative OS=Eimeria tenella OX=5802 GN=ETH_00041560 PE=4 SV=1	1	1	1	1	15.5	18.554
U6KMF8	Prefoldin subunit, putative	ETH_00030740	U6KMF8	U6KMF8_EIMTE Prefoldin subunit, putative OS=Eimeria tenella OX=5802 GN=ETH_00030740 PE=4 SV=1	1	2	2	2	11.1	18.685	44773000	50324000	40299000	59463000	66661000	60773000		112540000	77392000
U6KMG3	Zinc finger (CCCH type) protein, putative	ETH_00030765	U6KMG3;H9B953	U6KMG3_EIMTE Zinc finger (CCCH type) protein, putative OS=Eimeria tenella OX=5802 GN=ETH_00030765 PE=4 SV=1	2	6	6	6	14.2	63.584	315780000	220070000	232990000	159730000	54222000	105380000	157700000	156130000	131340000
U6KMG4	Major facilitator superfamily domain-containing protein, putative	ETH_00027485	U6KMG4	U6KMG4_EIMTE Major facilitator superfamily domain-containing protein, putative OS=Eimeria tenella OX=5802 GN=ETH_00027485 PE=4 SV=1	1	3	3	3	8.8	54.415	107820000	103670000	104040000	180190000	166830000	178390000	209450000	163580000	174410000
U6KMG8	Uncharacterized protein	ETH_00030790	U6KMG8	U6KMG8_EIMTE Uncharacterized protein OS=Eimeria tenella OX=5802 GN=ETH_00030790 PE=4 SV=1	1	1	1	1	1.5	127.83				23898000
U6KMH4	Uncharacterized protein	ETH_00025580	U6KMH4	U6KMH4_EIMTE Uncharacterized protein OS=Eimeria tenella OX=5802 GN=ETH_00025580 PE=4 SV=1	1	9	9	9	34.6	43.441	526340000	468970000	469910000	605440000	587610000	635600000	567640000	563160000	654620000
U6KMJ0	Translation initiation factor IF-2, putative	ETH_00030915	U6KMJ0	U6KMJ0_EIMTE Translation initiation factor IF-2, putative OS=Eimeria tenella OX=5802 GN=ETH_00030915 PE=4 SV=1	1	1	1	1	2.6	28.859						10687000
U6KMK1	40S ribosomal protein S12	ETH_00014990	U6KMK1	U6KMK1_EIMTE 40S ribosomal protein S12 OS=Eimeria tenella OX=5802 GN=ETH_00014990 PE=3 SV=1	1	4	4	4	41.7	15.541	770110000	722440000	706820000	656030000	617230000	667070000	583800000	489880000	540320000
U6KMK9	60S ribosomal protein L31, putative	ETH_00021475	U6KMK9	U6KMK9_EIMTE 60S ribosomal protein L31, putative OS=Eimeria tenella OX=5802 GN=ETH_00021475 PE=4 SV=1	1	3	3	3	19.8	14.16	572340000	548680000	509970000	366640000	333500000	321880000	490300000	466150000	449520000
U6KML0	26S proteasome subunit 4, putative	ETH_00015775	U6KML0	U6KML0_EIMTE 26S proteasome subunit 4, putative OS=Eimeria tenella OX=5802 GN=ETH_00015775 PE=3 SV=1	1	9	9	9	27.9	49.283	198350000	187700000	187900000	249520000	244200000	241890000	241080000	242220000	233740000
U6KML9	Heat shock protein 28, putative	ETH_00026340	U6KML9	U6KML9_EIMTE Heat shock protein 28, putative OS=Eimeria tenella OX=5802 GN=ETH_00026340 PE=3 SV=1	1	8	0	1	19.8	65.071	728240	756420	1091500	689230	728550	1443700
U6KMM2	Thioredoxin, putative	ETH_00002575	U6KMM2	U6KMM2_EIMTE Thioredoxin, putative OS=Eimeria tenella OX=5802 GN=ETH_00002575 PE=4 SV=1	1	15	15	15	35.5	49.745	1562200000	1617200000	1548800000	1259300000	1243200000	1267200000	1611400000	1670800000	1647100000
U6KMN1	XPA-binding protein, putative	ETH_00021640	U6KMN1	U6KMN1_EIMTE XPA-binding protein, putative OS=Eimeria tenella OX=5802 GN=ETH_00021640 PE=4 SV=1	1	3	3	3	6.4	107.17	51386000	53012000	52514000	57126000	52702000	50374000
U6KMN7	Uncharacterized protein	ETH_00015900	U6KMN7	U6KMN7_EIMTE Uncharacterized protein OS=Eimeria tenella OX=5802 GN=ETH_00015900 PE=3 SV=1	1	7	6	6	11.4	86.876	208350000	185120000	184510000	152240000	147670000	137010000	125960000	115060000	142500000
U6KMN8	GrpE protein homolog	ETH_00017670	U6KMN8	U6KMN8_EIMTE GrpE protein homolog OS=Eimeria tenella OX=5802 GN=ETH_00017670 PE=3 SV=1	1	4	4	4	15.1	29.504	101760000	87564000	91415000	137430000	138160000	118010000	106780000	132710000	129070000
U6KMS0	Uncharacterized protein (Fragment)	ETH_00001150	U6KMS0	U6KMS0_EIMTE Uncharacterized protein (Fragment) OS=Eimeria tenella OX=5802 GN=ETH_00001150 PE=4 SV=1	1	4	4	4	21.8	25.456	545050000	547130000	565630000	798700000	692040000	739530000	596290000	552670000	647330000
U6KMT3	Eukaryotic translation initiation factor 3 subunit E	ETH_00030265	U6KMT3	U6KMT3_EIMTE Eukaryotic translation initiation factor 3 subunit E OS=Eimeria tenella OX=5802 GN=ETH_00030265 PE=3 SV=1	1	8	8	8	16.5	74.761	431590000	406440000	428030000	398000000	409410000	404220000	402220000	371920000	387160000
U6KMT4	Uncharacterized protein	ETH_00040905	U6KMT4	U6KMT4_EIMTE Uncharacterized protein OS=Eimeria tenella OX=5802 GN=ETH_00040905 PE=4 SV=1	1	2	2	2	13.4	18.607	72695000	72644000	70820000	62053000	65610000	60371000	58228000	62446000	73769000
U6KMT6	mRNA polyadenylation-related protein, related	ETH_00002130	U6KMT6	U6KMT6_EIMTE mRNA polyadenylation-related protein, related OS=Eimeria tenella OX=5802 GN=ETH_00002130 PE=4 SV=1	1	1	1	1	1.8	66.675
U6KMU3	Importin alpha, putative	ETH_00026330	U6KMU3	U6KMU3_EIMTE Importin alpha, putative OS=Eimeria tenella OX=5802 GN=ETH_00026330 PE=4 SV=1	1	5	5	5	5.4	183.49	175170000	146160000	164430000	244260000	275800000	266870000	206660000	205760000	291240000
U6KMU4	Ubiquitin carboxyl-terminal hydrolase, putative	ETH_00001555	U6KMU4	U6KMU4_EIMTE Ubiquitin carboxyl-terminal hydrolase, putative OS=Eimeria tenella OX=5802 GN=ETH_00001555 PE=3 SV=1	1	7	7	7	5.5	201.94	61185000	59775000	71346000	66692000	67505000	74378000	67083000	69092000	76373000
U6KMX5	Aquaporin, putative	ETH_00015770	U6KMX5	U6KMX5_EIMTE Aquaporin, putative OS=Eimeria tenella OX=5802 GN=ETH_00015770 PE=3 SV=1	1	2	2	2	8.7	42.298	49038000	48822000	70990000	59131000	56650000	135100000	72660000	179540000	164240000
U6KMX7	Polypyrimidine track-binding protein, putative	ETH_00035285	U6KMX7	U6KMX7_EIMTE Polypyrimidine track-binding protein, putative OS=Eimeria tenella OX=5802 GN=ETH_00035285 PE=4 SV=1	1	2	2	2	29.9	7.0609	85805000	79265000	70666000	140210000	146590000	110720000	68517000	56974000	51981000
U6KMX9	Uncharacterized protein (Fragment)	ETH_00039195	U6KMX9	U6KMX9_EIMTE Uncharacterized protein (Fragment) OS=Eimeria tenella OX=5802 GN=ETH_00039195 PE=4 SV=1	1	2	2	2	8.5	28.592							57804000	48551000	36992000
U6KMZ0	Uncharacterized protein	ETH_00012535	U6KMZ0	U6KMZ0_EIMTE Uncharacterized protein OS=Eimeria tenella OX=5802 GN=ETH_00012535 PE=4 SV=1	1	1	1	1	6.1	31.095	115960000	126100000	121700000	99215000	98230000	91945000	18699000
U6KMZ8	Ubiquitin-transferase domain containing protein, putative	ETH_00009420	U6KMZ8	U6KMZ8_EIMTE Ubiquitin-transferase domain containing protein, putative OS=Eimeria tenella OX=5802 GN=ETH_00009420 PE=4 SV=1	1	1	1	1	1.1	161.69	9815300	10921000	9185400	13357000	11650000	12583000	9451000	9953900	9713500
U6KN00	Elongation factor 2, putative	ETH_00015895	U6KN00	U6KN00_EIMTE Elongation factor 2, putative OS=Eimeria tenella OX=5802 GN=ETH_00015895 PE=4 SV=1	1	21	3	21	28.5	92.166	797410000	772560000	772680000	1906900000	1939400000	1887700000	2143700000	1968300000	1998100000
U6KN33	Dihydrolipoamide acetyltransferase component of pyruvate dehydrogenase complex	ETH_00012475	U6KN33	U6KN33_EIMTE Dihydrolipoamide acetyltransferase component of pyruvate dehydrogenase complex OS=Eimeria tenella OX=5802 GN=ETH_00012475 PE=3 SV=1	1	4	4	4	10.3	61.214	401490000	393430000	373990000	313400000	324600000	294670000	311030000	310610000	307480000
U6KN41	Uncharacterized protein	ETH_00026970	U6KN41	U6KN41_EIMTE Uncharacterized protein OS=Eimeria tenella OX=5802 GN=ETH_00026970 PE=4 SV=1	1	1	1	1	1	152.95	21820000		22006000	12947000		14629000	17539000		13151000
U6KN44	Uncharacterized protein	ETH_00000955	U6KN44	U6KN44_EIMTE Uncharacterized protein OS=Eimeria tenella OX=5802 GN=ETH_00000955 PE=4 SV=1	1	4	4	4	37.1	14.918	170220000	208120000	206930000	297810000	330890000	335820000	178960000	222130000	269360000
U6KN45	Dynein intermediate chain, putative	ETH_00026995	U6KN45	U6KN45_EIMTE Dynein intermediate chain, putative OS=Eimeria tenella OX=5802 GN=ETH_00026995 PE=4 SV=1	1	6	6	6	13.8	71.784	280510000	318780000	267680000	100540000	57455000	76470000	74715000	98807000	21894000
U6KN53	Eukaryotic initiation factor-2B gamma subunit, putative	ETH_00017130	U6KN53	U6KN53_EIMTE Eukaryotic initiation factor-2B gamma subunit, putative OS=Eimeria tenella OX=5802 GN=ETH_00017130 PE=4 SV=1	1	1	1	1	2.2	60.349				21091000	20009000
U6KN56	Endonuclease/exonuclease/phosphatase domain-containing protein, putative	ETH_00017155	U6KN56	U6KN56_EIMTE Endonuclease/exonuclease/phosphatase domain-containing protein, putative OS=Eimeria tenella OX=5802 GN=ETH_00017155 PE=4 SV=1	1	2	2	2	4.2	68.663	44405000	49068000	49440000	31725000	29551000	28301000	27261000	27037000	17461000
U6KN64	Uncharacterized protein (Fragment)	ETH_00010410	U6KN64	U6KN64_EIMTE Uncharacterized protein (Fragment) OS=Eimeria tenella OX=5802 GN=ETH_00010410 PE=4 SV=1	1	1	1	1	4.7	36.718		13588000					8716900
U6KN65	Adenosylhomocysteinase	ETH_00027110	U6KN65	U6KN65_EIMTE Adenosylhomocysteinase OS=Eimeria tenella OX=5802 GN=ETH_00027110 PE=3 SV=1	1	6	6	6	15.8	52.458	139870000	136710000	137210000	289800000	305610000	232830000	343240000	322020000	314140000
U6KN74	Chromosome III, complete sequence, related	ETH_00027160	U6KN74	U6KN74_EIMTE Chromosome III, complete sequence, related OS=Eimeria tenella OX=5802 GN=ETH_00027160 PE=4 SV=1	1	1	1	1	1	139.54	11312000	10358000	10838000	10908000	12158000	13473000	11668000	13249000	14217000
U6KNA5	Uncharacterized protein	ETH_00004515	U6KNA5	U6KNA5_EIMTE Uncharacterized protein OS=Eimeria tenella OX=5802 GN=ETH_00004515 PE=4 SV=1	1	4	4	4	10.7	142.25	253930000	247580000	283940000	186780000	177330000	179660000	136970000	167110000	161850000
U6KNA7	Uncharacterized protein	ETH_00004580	U6KNA7	U6KNA7_EIMTE Uncharacterized protein OS=Eimeria tenella OX=5802 GN=ETH_00004580 PE=4 SV=1	1	2	2	2	12.9	22.995	43944000		33155000
U6KNB5	Uncharacterized protein	ETH_00010360	U6KNB5	U6KNB5_EIMTE Uncharacterized protein OS=Eimeria tenella OX=5802 GN=ETH_00010360 PE=4 SV=1	1	2	2	2	3.3	95.663				12385000	18465000		44153000	39559000	28963000
U6KNE8	Nucleoporin FG repeat-containing protein, putative	ETH_00026470	U6KNE8	U6KNE8_EIMTE Nucleoporin FG repeat-containing protein, putative OS=Eimeria tenella OX=5802 GN=ETH_00026470 PE=4 SV=1	1	1	1	1	0.4	407.96	11759000		12804000
U6KNF6	Uncharacterized protein	ETH_00026495	U6KNF6	U6KNF6_EIMTE Uncharacterized protein OS=Eimeria tenella OX=5802 GN=ETH_00026495 PE=4 SV=1	1	4	4	4	8.2	83.807	147630000	135890000	145720000	110640000	109180000	114690000	96616000	117730000	116490000
U6KNG5	Zinc finger (C3HC4 RING finger) protein, putative (Fragment)	ETH_00036420	U6KNG5	U6KNG5_EIMTE Zinc finger (C3HC4 RING finger) protein, putative (Fragment) OS=Eimeria tenella OX=5802 GN=ETH_00036420 PE=4 SV=1	1	1	1	1	1.2	71.532	23958000	32035000	32989000	48227000	49853000			47238000	43648000
U6KNH5	Uncharacterized protein	ETH_00026620	U6KNH5	U6KNH5_EIMTE Uncharacterized protein OS=Eimeria tenella OX=5802 GN=ETH_00026620 PE=4 SV=1	1	1	1	1	5.2	33.61	44045000	40856000	88296000	61390000	75922000	96770000	28368000	77189000	60351000
U6KNI7	Splicing factor U2AF-associated protein, related, putative (Fragment)	ETH_00036860	U6KNI7	U6KNI7_EIMTE Splicing factor U2AF-associated protein, related, putative (Fragment) OS=Eimeria tenella OX=5802 GN=ETH_00036860 PE=4 SV=1	1	3	3	3	6.5	67.188	31715000	26975000	21570000	28752000	22977000	14870000	23282000		26399000
U6KNK3	Eukaryotic translation initiation factor 3 subunit C	ETH_00005130	U6KNK3	U6KNK3_EIMTE Eukaryotic translation initiation factor 3 subunit C OS=Eimeria tenella OX=5802 GN=ETH_00005130 PE=3 SV=1	1	13	13	13	14.9	108.64	572840000	573780000	576020000	507430000	541230000	500990000	513580000	504210000	529420000
U6KNL2	Mitochondrial glycoprotein domain-containing protein, putative	ETH_00038745	U6KNL2	U6KNL2_EIMTE Mitochondrial glycoprotein domain-containing protein, putative OS=Eimeria tenella OX=5802 GN=ETH_00038745 PE=4 SV=1	1	1	1	1	35.6	9.823			33397000			36238000		38262000
U6KNL7	Ornithine aminotransferase, putative	ETH_00005205	U6KNL7	U6KNL7_EIMTE Ornithine aminotransferase, putative OS=Eimeria tenella OX=5802 GN=ETH_00005205 PE=3 SV=1	1	2	2	2	6.8	48.969	7391000	6411700	18219000	16275000	21699000		8588600	10364000	9007600
U6KNM0	Uncharacterized protein (Fragment)	ETH_00037060	U6KNM0	U6KNM0_EIMTE Uncharacterized protein (Fragment) OS=Eimeria tenella OX=5802 GN=ETH_00037060 PE=4 SV=1	1	3	3	3	20.4	24.362				70700000	80683000	65739000
U6L381	GTP-binding protein, putative (Fragment)	ETH_00025630	U6L381;U6KNP5	U6L381_EIMTE GTP-binding protein, putative (Fragment) OS=Eimeria tenella OX=5802 GN=ETH_00025630 PE=4 SV=1;U6KNP5_EIMTE Vacuolar sorting protein 9 domain-containing protein, putative OS=Eimeria tenella OX=5802 GN=ETH_00041700 PE=4 SV=1	2	1	1	1	2.3	47.379	59760000	54789000	52180000	49047000	44520000	52016000	48930000	42679000	46432000
U6KNQ5	Uncharacterized protein	ETH_00024700	U6KNQ5	U6KNQ5_EIMTE Uncharacterized protein OS=Eimeria tenella OX=5802 GN=ETH_00024700 PE=4 SV=1	1	4	4	4	11.9	48.742	69381000	38764000	63701000	41983000	51799000	38323000	74231000	66331000	82106000
U6KNQ7	Uncharacterized protein	ETH_00025570	U6KNQ7	U6KNQ7_EIMTE Uncharacterized protein OS=Eimeria tenella OX=5802 GN=ETH_00025570 PE=4 SV=1	1	1	1	1	13	12.546	97209000	135790000	39925000	25071000	21935000	23360000	89475000	35444000	40049000
U6KNR4	Nucleoporin, putative (Fragment)	ETH_00043025	U6KNR4	U6KNR4_EIMTE Nucleoporin, putative (Fragment) OS=Eimeria tenella OX=5802 GN=ETH_00043025 PE=4 SV=1	1	1	1	1	2.5	78.098			10109000	15017000	12026000	15404000	15822000
U6KNR8	Uncharacterized protein	ETH_00005455	U6KNR8	U6KNR8_EIMTE Uncharacterized protein OS=Eimeria tenella OX=5802 GN=ETH_00005455 PE=4 SV=1	1	2	2	2	4.6	83.705	11353000		11648000	9780500		10770000	34109000	15768000	16863000
U6KNR9	60S ribosomal protein L36	ETH_00003550	U6KNR9	U6KNR9_EIMTE 60S ribosomal protein L36 OS=Eimeria tenella OX=5802 GN=ETH_00003550 PE=3 SV=1	1	3	3	3	20.8	11.712	313090000	336930000	349940000	221300000	260760000	258720000	380600000	307120000	301850000
U6KNS9	Signal recognition particle 54 kDa protein, putative	ETH_00021555	U6KNS9	U6KNS9_EIMTE Signal recognition particle 54 kDa protein, putative OS=Eimeria tenella OX=5802 GN=ETH_00021555 PE=3 SV=1	1	1	1	1	2.7	59.026							34486000	27696000	34230000
U6KNT1	Condensin subunit, related	ETH_00012855	U6KNT1	U6KNT1_EIMTE Condensin subunit, related OS=Eimeria tenella OX=5802 GN=ETH_00012855 PE=4 SV=1	1	2	2	2	1.4	171.08	30886000	24449000	28111000	39202000	40803000	39262000	30149000	33373000	33274000
U6KNT2	Uncharacterized protein	ETH_00017760	U6KNT2	U6KNT2_EIMTE Uncharacterized protein OS=Eimeria tenella OX=5802 GN=ETH_00017760 PE=4 SV=1	1	2	2	2	3.8	63.251	83256000	84983000	81384000	63760000	67450000	75965000	100200000	106360000	103310000
U6KNT3	V-type proton ATPase subunit G	ETH_00024825	U6KNT3	U6KNT3_EIMTE V-type proton ATPase subunit G OS=Eimeria tenella OX=5802 GN=ETH_00024825 PE=3 SV=1	1	4	4	4	32.8	14.695	117060000	76248000	47058000	75322000	70703000	76613000	60317000	62823000	57676000
U6KNU0	Tyrosyl-tRNA synthetase, putative	ETH_00003650	U6KNU0	U6KNU0_EIMTE Tyrosyl-tRNA synthetase, putative OS=Eimeria tenella OX=5802 GN=ETH_00003650 PE=3 SV=1	1	2	2	2	6.7	46.784				17892000	21425000		16809000	17354000	12516000
U6KNU7	Protein tyrosine phosphatase-like domian-containing protein, putative	ETH_00003675	U6KNU7	U6KNU7_EIMTE Protein tyrosine phosphatase-like domian-containing protein, putative OS=Eimeria tenella OX=5802 GN=ETH_00003675 PE=4 SV=1	1	4	4	4	19.2	30.281	223990000	222950000	214200000	275600000	255930000	228040000	329250000	298120000	276520000
U6KNV2	Calcium-transporting ATPase, putative	ETH_00002655	U6KNV2	U6KNV2_EIMTE Calcium-transporting ATPase, putative OS=Eimeria tenella OX=5802 GN=ETH_00002655 PE=3 SV=1	1	18	18	18	21.9	116.44	1369100000	1323900000	1326600000	1230700000	1183800000	1155000000	1373900000	1292500000	1318000000
U6KNX3	DEAD-box ATP-dependent RNA helicase, putative	ETH_00016770	U6KNX3	U6KNX3_EIMTE DEAD-box ATP-dependent RNA helicase, putative OS=Eimeria tenella OX=5802 GN=ETH_00016770 PE=4 SV=1	1	12	12	12	16	128.68	296990000	284920000	306790000	267190000	264450000	259000000	167390000	174250000	216830000
U6KNY9	Chromosome condensation protein, putative	ETH_00003335	U6KNY9	U6KNY9_EIMTE Chromosome condensation protein, putative OS=Eimeria tenella OX=5802 GN=ETH_00003335 PE=4 SV=1	1	1	1	1	1.1	102.39	9739900	5987700	10551000	8983300	6329200		44221000	42457000	35756000
U6KNZ8	ABC transporter protein, putative	ETH_00042545	U6KNZ8	U6KNZ8_EIMTE ABC transporter protein, putative OS=Eimeria tenella OX=5802 GN=ETH_00042545 PE=4 SV=1	1	2	2	2	9.9	38.397	29618000	28180000	33667000	29151000	32526000	40545000	36802000	38627000	44612000
U6KP09	Uncharacterized protein	ETH_00027375	U6KP09	U6KP09_EIMTE Uncharacterized protein OS=Eimeria tenella OX=5802 GN=ETH_00027375 PE=4 SV=1	1	19	19	19	20.3	150.46	648230000	628050000	618540000	650180000	672040000	607220000	660700000	603140000	585460000
U6KP14	Ribosomal protein L22, putative	ETH_00025585	U6KP14	U6KP14_EIMTE Ribosomal protein L22, putative OS=Eimeria tenella OX=5802 GN=ETH_00025585 PE=3 SV=1	1	4	4	4	27.5	16.484	115910000	117650000	133700000	84304000	81800000	82673000	200780000	185570000	227140000
U6KP22	ABC transporter, putative	ETH_00030340	U6KP22	U6KP22_EIMTE ABC transporter, putative OS=Eimeria tenella OX=5802 GN=ETH_00030340 PE=4 SV=1	1	6	6	6	8	148.22	211450000	188830000	203550000	219350000	200300000	214570000	225920000	248340000	246920000
U6KP27	KH domain-containing protein, putative	ETH_00030365	U6KP27	U6KP27_EIMTE KH domain-containing protein, putative OS=Eimeria tenella OX=5802 GN=ETH_00030365 PE=4 SV=1	1	29	29	29	37.1	103.07	2559100000	2455100000	2406700000	2122800000	2129700000	1964500000	2036000000	2004700000	1973800000
U6KP29	Uncharacterized protein	ETH_00013330	U6KP29;U6KLW8	U6KP29_EIMTE Uncharacterized protein OS=Eimeria tenella OX=5802 GN=ETH_00013330 PE=4 SV=1;U6KLW8_EIMTE Uncharacterized protein OS=Eimeria tenella OX=5802 GN=ETH_00016650 PE=4 SV=1	2	2	2	2	2.4	106.76	8991400		86736000			26013000
U6KP42	Translation initiation factor 2 beta, putative (Fragment)	ETH_00014995	U6KP42	U6KP42_EIMTE Translation initiation factor 2 beta, putative (Fragment) OS=Eimeria tenella OX=5802 GN=ETH_00014995 PE=4 SV=1	1	2	2	2	26.2	15.717				27280000			29036000	26040000	25352000
U6KP43	Hsc70/Hsp90-organizing protein, putative	ETH_00024670	U6KP43	U6KP43_EIMTE Hsc70/Hsp90-organizing protein, putative OS=Eimeria tenella OX=5802 GN=ETH_00024670 PE=4 SV=1	1	5	5	5	9.5	73.172	124320000	123910000	119750000	295330000	285480000	241200000	249970000	220810000	207720000
U6KP44	Uncharacterized protein	ETH_00035540	U6KP44	U6KP44_EIMTE Uncharacterized protein OS=Eimeria tenella OX=5802 GN=ETH_00035540 PE=4 SV=1	1	1	1	1	3	45.769
U6KP46	Uncharacterized protein	ETH_00022920	U6KP46	U6KP46_EIMTE Uncharacterized protein OS=Eimeria tenella OX=5802 GN=ETH_00022920 PE=4 SV=1	1	1	1	1	4.4	46.582	36576000	43933000	44812000	17495000	15231000	15161000	18318000	18200000	15707000
U6KP50	Thioredoxin, putative	ETH_00022945	U6KP50	U6KP50_EIMTE Thioredoxin, putative OS=Eimeria tenella OX=5802 GN=ETH_00022945 PE=4 SV=1	1	4	4	4	8.6	66.625	57058000	56024000
U6KP54	60S ribosomal protein L19, putative	ETH_00021280	U6KP54	U6KP54_EIMTE 60S ribosomal protein L19, putative OS=Eimeria tenella OX=5802 GN=ETH_00021280 PE=4 SV=1	1	2	2	2	12	18.723	919740000	893810000	831290000	326490000	304830000	288960000	925870000	968250000	893010000
U6KP59	Nascent polypeptide-associated complex subunit beta	ETH_00025110	U6KP59	U6KP59_EIMTE Nascent polypeptide-associated complex subunit beta OS=Eimeria tenella OX=5802 GN=ETH_00025110 PE=3 SV=1	1	5	5	5	38.2	19.304	365710000	333990000	370450000	225200000	204210000	200290000	187590000	173650000	206220000
U6KP70	40S ribosomal protein S11, putative	ETH_00024795	U6KP70	U6KP70_EIMTE 40S ribosomal protein S11, putative OS=Eimeria tenella OX=5802 GN=ETH_00024795 PE=3 SV=1	1	8	8	8	54.3	18.621	954340000	952910000	973560000	732700000	727580000	674410000	1322700000	1293000000	1173400000
U6KP76	WD-40 repeat protein, putative	ETH_00030020	U6KP76	U6KP76_EIMTE WD-40 repeat protein, putative OS=Eimeria tenella OX=5802 GN=ETH_00030020 PE=4 SV=1	1	2	2	2	2.5	123.26	78987000	78382000	73156000	76543000	72940000	81921000
U6KP78	U5 snRNP-associated 102 kDa protein, putative	ETH_00024845	U6KP78	U6KP78_EIMTE U5 snRNP-associated 102 kDa protein, putative OS=Eimeria tenella OX=5802 GN=ETH_00024845 PE=4 SV=1	1	7	7	7	8.3	123.16	185320000	166450000	182530000	137890000	130550000	153570000	153660000	149510000	148660000
U6KP87	Whole genome shotgun assembly, reference scaffold old set, scaffold scaffold_9, related	ETH_00007685	U6KP87	U6KP87_EIMTE Whole genome shotgun assembly, reference scaffold old set, scaffold scaffold_9, related OS=Eimeria tenella OX=5802 GN=ETH_00007685 PE=4 SV=1	1	7	7	7	17.1	50.161	284160000	313960000	293350000	300930000	346080000	354730000	257370000	272720000	314290000
U6KP91	Uncharacterized protein	ETH_00007710	U6KP91	U6KP91_EIMTE Uncharacterized protein OS=Eimeria tenella OX=5802 GN=ETH_00007710 PE=4 SV=1	1	1	1	1	4.6	40.947						15980000	13406000	15957000
U6KP92	Uncharacterized protein	ETH_00012640	U6KP92	U6KP92_EIMTE Uncharacterized protein OS=Eimeria tenella OX=5802 GN=ETH_00012640 PE=4 SV=1	1	10	9	10	15.2	107.54	154750000	226520000	162300000	189880000	136820000	142740000	176710000	112730000	168440000
U6KPB3	Uncharacterized protein (Fragment)	ETH_00012740	U6KPB3	U6KPB3_EIMTE Uncharacterized protein (Fragment) OS=Eimeria tenella OX=5802 GN=ETH_00012740 PE=4 SV=1	1	2	2	2	8.7	34.863					44899000	43606000	39520000	38942000	38009000
U6KPB5	Uncharacterized protein	ETH_00036675	U6KPB5	U6KPB5_EIMTE Uncharacterized protein OS=Eimeria tenella OX=5802 GN=ETH_00036675 PE=4 SV=1	1	1	1	1	4.2	31.791	53106000	61122000	50364000	48678000	49268000	47248000	30067000	31024000	28324000
U6KPB7	Uncharacterized protein	ETH_00030270	U6KPB7	U6KPB7_EIMTE Uncharacterized protein OS=Eimeria tenella OX=5802 GN=ETH_00030270 PE=4 SV=1	1	1	1	1	2.8	35.358	75208000	80732000	75947000				96252000	85553000	98902000
U6KPB8	Uncharacterized protein	ETH_00027695	U6KPB8	U6KPB8_EIMTE Uncharacterized protein OS=Eimeria tenella OX=5802 GN=ETH_00027695 PE=4 SV=1	1	17	17	17	36	65.484	700480000	692370000	730230000	921560000	869340000	907620000	1064600000	976710000	1085100000
U6KPC9	Protein EMB-4, isoform d, related	ETH_00027745	U6KPC9	U6KPC9_EIMTE Protein EMB-4, isoform d, related OS=Eimeria tenella OX=5802 GN=ETH_00027745 PE=4 SV=1	1	3	3	3	1.2	374.12	47231000	56248000	48119000	49053000	55257000	47639000	46747000	26217000	35316000
U6KPE6	PAN domain-containing protein, putative	ETH_00008010	U6KPE6	U6KPE6_EIMTE PAN domain-containing protein, putative OS=Eimeria tenella OX=5802 GN=ETH_00008010 PE=4 SV=1	1	1	1	1	1	95.959									81293000
U6KPE9	Serine/threonine-protein phosphatase	ETH_00018005	U6KPE9	U6KPE9_EIMTE Serine/threonine-protein phosphatase OS=Eimeria tenella OX=5802 GN=ETH_00018005 PE=3 SV=1	1	5	5	5	21.2	34.942	135940000	135680000	128990000	270330000	215090000	304390000	212570000	215030000	219480000
U6KPF3	Uncharacterized protein	ETH_00036325	U6KPF3	U6KPF3_EIMTE Uncharacterized protein OS=Eimeria tenella OX=5802 GN=ETH_00036325 PE=4 SV=1	1	1	1	1	4.7	40.26	10244000	17152000	10963000	10939000	10819000	3422900
U6KPF4	Uncharacterized protein	ETH_00039660	U6KPF4	U6KPF4_EIMTE Uncharacterized protein OS=Eimeria tenella OX=5802 GN=ETH_00039660 PE=4 SV=1	1	1	1	1	1.7	87.042						28094000		37788000
U6KPG0	ATP-dependent RNA helicase, putative (Fragment)	ETH_00035290	U6KPG0	U6KPG0_EIMTE ATP-dependent RNA helicase, putative (Fragment) OS=Eimeria tenella OX=5802 GN=ETH_00035290 PE=4 SV=1	1	1	1	1	3.8	61.04
U6KPG4	Saccharopine dehydrogenase, putative	ETH_00009690	U6KPG4	U6KPG4_EIMTE Saccharopine dehydrogenase, putative OS=Eimeria tenella OX=5802 GN=ETH_00009690 PE=4 SV=1	1	6	6	6	16.5	50.915	673570000	658820000	529340000	328600000	335320000	360170000	346940000	341200000	333000000
U6KPG7	Uncharacterized protein	ETH_00032970	U6KPG7	U6KPG7_EIMTE Uncharacterized protein OS=Eimeria tenella OX=5802 GN=ETH_00032970 PE=4 SV=1	1	2	2	2	1.4	169.7	86250000	69608000	70314000	87339000	93955000	87432000	47206000	48367000	49798000
U6KPH5	Uncharacterized protein	ETH_00041440	U6KPH5	U6KPH5_EIMTE Uncharacterized protein OS=Eimeria tenella OX=5802 GN=ETH_00041440 PE=4 SV=1	1	3	3	3	16.3	29.736	580630000	501330000	660370000	578120000	594680000	679940000	587740000	591730000	730180000
U6KPI1	Glutaminyl-tRNA synthetase, putative	ETH_00009425	U6KPI1	U6KPI1_EIMTE Glutaminyl-tRNA synthetase, putative OS=Eimeria tenella OX=5802 GN=ETH_00009425 PE=3 SV=1	1	2	2	2	3.6	80.309	106760000	124300000	148770000	137620000	135580000	109840000	111590000	116520000	97367000
U6KPI3	Uncharacterized protein (Fragment)	ETH_00040825	U6KPI3	U6KPI3_EIMTE Uncharacterized protein (Fragment) OS=Eimeria tenella OX=5802 GN=ETH_00040825 PE=4 SV=1	1	7	7	7	27.8	38.849	2166300000	2086400000	2015500000	2455300000	2413300000	2530700000	1839800000	1684500000	1768000000
U6KPK0	Tyrosine kinase-like (TKL) protein, putative	ETH_00009550	U6KPK0	U6KPK0_EIMTE Tyrosine kinase-like (TKL) protein, putative OS=Eimeria tenella OX=5802 GN=ETH_00009550 PE=4 SV=1	1	1	1	1	2.2	81.671									11632000
U6KPK9	Flagellar outer dynein arm heavy chain beta, related	ETH_00009600	U6KPK9	U6KPK9_EIMTE Flagellar outer dynein arm heavy chain beta, related OS=Eimeria tenella OX=5802 GN=ETH_00009600 PE=4 SV=1	1	1	1	1	7	37.239					3907200
U6KPL8	ARF1-directed GTPase-activating protein, putative	ETH_00009650	U6KPL8;H9B994	U6KPL8_EIMTE ARF1-directed GTPase-activating protein, putative OS=Eimeria tenella OX=5802 GN=ETH_00009650 PE=4 SV=1	2	3	3	3	11.1	40.226		13550000		31907000	35677000	31099000	9956900	15162000	15785000
U6KPM3	Nucleoredoxin, putative	ETH_00024370	U6KPM3	U6KPM3_EIMTE Nucleoredoxin, putative OS=Eimeria tenella OX=5802 GN=ETH_00024370 PE=4 SV=1	1	7	7	7	19.4	50.685	150730000	145280000	146370000	173200000	177080000	171880000	206930000	198630000	222340000
U6KPM5	Uncharacterized protein	ETH_00003205	U6KPM5	U6KPM5_EIMTE Uncharacterized protein OS=Eimeria tenella OX=5802 GN=ETH_00003205 PE=4 SV=1	1	2	2	2	6.8	85.775		28204000	25897000
U6KPP1	Ribosomal protein L35, putative	ETH_00024395	U6KPP1	U6KPP1_EIMTE Ribosomal protein L35, putative OS=Eimeria tenella OX=5802 GN=ETH_00024395 PE=3 SV=1	1	2	2	2	13.8	14.394	194590000	184350000	186270000	132820000	127400000	111190000	240050000	244790000	192650000
U6KPP6	Uncharacterized protein	ETH_00027265	U6KPP6	U6KPP6_EIMTE Uncharacterized protein OS=Eimeria tenella OX=5802 GN=ETH_00027265 PE=4 SV=1	1	1	1	1	5.1	41.212						15459000	13338000	14467000	13352000
U6KPQ9	Isoleucine-tRNA synthetase, putative	ETH_00021785	U6KPQ9	U6KPQ9_EIMTE Isoleucine-tRNA synthetase, putative OS=Eimeria tenella OX=5802 GN=ETH_00021785 PE=3 SV=1	1	6	6	6	7.9	116.28	34369000	41135000	43042000	117780000	97939000	103700000	162340000	131980000	155270000
U6KPR1	Ribosomal protein L27, putative	ETH_00024495	U6KPR1	U6KPR1_EIMTE Ribosomal protein L27, putative OS=Eimeria tenella OX=5802 GN=ETH_00024495 PE=4 SV=1	1	7	7	7	41.8	16.578	899230000	864610000	856550000	421120000	371040000	327080000	1138700000	1016300000	1065100000
U6KPT5	60S ribosomal protein L26, putative	ETH_00030745	U6KPT5	U6KPT5_EIMTE 60S ribosomal protein L26, putative OS=Eimeria tenella OX=5802 GN=ETH_00030745 PE=4 SV=1	1	4	4	4	27.5	15.849	357780000	286580000	312800000	178930000	169930000	159210000	227600000	200170000	225140000
U6KPT6	Uncharacterized protein	ETH_00041895	U6KPT6	U6KPT6_EIMTE Uncharacterized protein OS=Eimeria tenella OX=5802 GN=ETH_00041895 PE=4 SV=1	1	4	4	4	12.4	67.749	49954000	60284000	59052000	46773000	34184000	52493000	86160000	32931000	65666000
U6KPU0	Uncharacterized protein	ETH_00030770	U6KPU0	U6KPU0_EIMTE Uncharacterized protein OS=Eimeria tenella OX=5802 GN=ETH_00030770 PE=4 SV=1	1	1	1	1	1.5	81.143	19732000	22166000	22252000	21918000	20819000	21595000
U6KPU9	Uncharacterized protein	ETH_00033870	U6KPU9	U6KPU9_EIMTE Uncharacterized protein OS=Eimeria tenella OX=5802 GN=ETH_00033870 PE=4 SV=1	1	2	2	2	13	17.386	81688000	106760000	114060000	108710000	113300000	111470000	156030000	130610000	143850000
U6KPV4	Uncharacterized protein	ETH_00028910	U6KPV4	U6KPV4_EIMTE Uncharacterized protein OS=Eimeria tenella OX=5802 GN=ETH_00028910 PE=4 SV=1	1	1	1	1	1.4	110.86	18577000	10196000	9997200	10319000	10284000	12166000	5182400	5299400	4894600
U6KPV9	Prolyl endopeptidase, putative	ETH_00028960	U6KPV9	U6KPV9_EIMTE Prolyl endopeptidase, putative OS=Eimeria tenella OX=5802 GN=ETH_00028960 PE=4 SV=1	1	9	9	9	14.2	80.341	214950000	243640000	224620000	223510000	179010000	188930000	220320000	202040000	181700000
U6KPW5	Nucleolar GTP-binding protein 1	ETH_00012345	U6KPW5	U6KPW5_EIMTE Nucleolar GTP-binding protein 1 OS=Eimeria tenella OX=5802 GN=ETH_00012345 PE=3 SV=1	1	5	5	5	9.1	79.274	103490000	110210000	90154000	83227000	76540000	106930000	71355000	99756000	90938000
U6KPW7	Uncharacterized protein	ETH_00030920	U6KPW7	U6KPW7_EIMTE Uncharacterized protein OS=Eimeria tenella OX=5802 GN=ETH_00030920 PE=4 SV=1	1	1	1	1	3.2	61.178						14955000
U6KPX1	Uridine phosphorylase, putative	ETH_00030945	U6KPX1	U6KPX1_EIMTE Uridine phosphorylase, putative OS=Eimeria tenella OX=5802 GN=ETH_00030945 PE=4 SV=1	1	1	1	1	9.2	34.853	20456000	15524000	14623000	25929000	27896000	31492000	29887000	27808000	33745000
U6KPX4	Uncharacterized protein	ETH_00012395	U6KPX4	U6KPX4_EIMTE Uncharacterized protein OS=Eimeria tenella OX=5802 GN=ETH_00012395 PE=4 SV=1	1	6	6	6	17.9	50.287	106280000	101690000	100270000	100630000	107950000	92555000	112110000	93304000	102610000
U6KPX5	Biotin requiring domain-containing protein / 2-oxo acid dehydrogenases acyltransferase catalytic domain-containing protein, putative	ETH_00030970	U6KPX5	U6KPX5_EIMTE Biotin requiring domain-containing protein / 2-oxo acid dehydrogenases acyltransferase catalytic domain-containing protein, putative OS=Eimeria tenella OX=5802 GN=ETH_00030970 PE=4 SV=1	1	2	2	2	8	44.286	139570000	149470000	150740000	170790000	180890000	198740000	142880000	160400000	191920000
U6KPX6	Nucleosome assembly protein, putative	ETH_00029060	U6KPX6	U6KPX6_EIMTE Nucleosome assembly protein, putative OS=Eimeria tenella OX=5802 GN=ETH_00029060 PE=3 SV=1	1	2	2	2	4.4	83.894		40215000	43231000	46891000		44880000		34941000
U6KPZ2	Uncharacterized protein	ETH_00029160	U6KPZ2	U6KPZ2_EIMTE Uncharacterized protein OS=Eimeria tenella OX=5802 GN=ETH_00029160 PE=4 SV=1	1	1	1	1	1.3	119.02	6047500	5238200		7396000	7794000	8053600	8347500	14100000	9064500
U6KPZ3	3,5--cyclic-nucleotide phosphodiesterase, putative	ETH_00011905	U6KPZ3	U6KPZ3_EIMTE 3,5--cyclic-nucleotide phosphodiesterase, putative OS=Eimeria tenella OX=5802 GN=ETH_00011905 PE=4 SV=1	1	3	3	3	4.1	104.29	54645000	45823000	59456000	58118000	51108000	36695000	89109000	49491000	73390000
U6KPZ5	Uncharacterized protein	ETH_00002555	U6KPZ5	U6KPZ5_EIMTE Uncharacterized protein OS=Eimeria tenella OX=5802 GN=ETH_00002555 PE=4 SV=1	1	1	1	1	0.9	149.58	4676000	5268600
U6KPZ9	ATP-dependent RNA helicase, putative	ETH_00029210	U6KPZ9	U6KPZ9_EIMTE ATP-dependent RNA helicase, putative OS=Eimeria tenella OX=5802 GN=ETH_00029210 PE=3 SV=1	1	5	5	5	14.4	48.896	112490000	109880000	120670000	83909000	94697000	84570000	144920000	131980000	176130000
U6KQ00	Ubiquitin carboxyl-terminal hydrolase isozyme L5, putative	ETH_00002580	U6KQ00	U6KQ00_EIMTE Ubiquitin carboxyl-terminal hydrolase isozyme L5, putative OS=Eimeria tenella OX=5802 GN=ETH_00002580 PE=4 SV=1	1	2	2	2	12	25.564	51753000	52114000	43053000	47961000
U6KQ08	Uncharacterized protein (Fragment)	ETH_00033750	U6KQ08;REV__U6KN29;U6L025;U6KLA1;U6L8U4;U6L1I7;REV__U6L1I7;U6KQJ0;REV__U6KQJ0;REV__U6KZ61;U6KRS5;U6KNA1;REV__U6KNA1;U6KT15;U6L0K2;REV__U6L2D0;REV__U6KWR9;U6KST6;U6L5X2;REV__U6KP40;U6L7E8;U6KY70;U6KPD8;U6KLI9;REV__U6KLI9;REV__U6KN64;REV__U6KZH7;REV__U6KJD7;U6KXT0;U6KS83;REV__U6L2N4;U6KZE1;REV__U6KWC8;U6KWE6;U6KRY7;REV__U6KYY2;U6KUN6;REV__U6KRD8;U6L475;REV__U6L7P5;U6KL01;U6KJU8;REV__U6L8P1;U6KKI2;U…	U6KQ08_EIMTE Uncharacterized protein (Fragment) OS=Eimeria tenella OX=5802 GN=ETH_00033750 PE=4 SV=1;U6KN29_EIMTE Uncharacterized protein OS=Eimeria tenella OX=5802 GN=ETH_00042385 PE=4 SV=1;U6L025_EIMTE Uncharacterized protein (Fragment) OS=Eimeria tenell	59	2	1	1	8.4	35.01	49724000	50112000	44054000	39425000	42452000	51686000	30502000	36394000	30521000
U6KQ11	GTP-binding nuclear protein	ETH_00021645	U6KQ11;H9B910	U6KQ11_EIMTE GTP-binding nuclear protein OS=Eimeria tenella OX=5802 GN=ETH_00021645 PE=3 SV=1;H9B910_EIMTE GTP-binding nuclear protein OS=Eimeria tenella OX=5802 PE=2 SV=1	2	15	15	15	58.5	24.393	922190000	902200000	922970000	1909900000	1773600000	1761300000	2615300000	2384400000	2565800000
U6KQ29	Activated protein kinase c receptor	ETH_00026650	U6KQ29;H9B914;I7EHV4	U6KQ29_EIMTE Activated protein kinase c receptor OS=Eimeria tenella OX=5802 GN=ETH_00026650 PE=4 SV=1;H9B914_EIMTE Uncharacterized protein OS=Eimeria tenella OX=5802 PE=2 SV=1;I7EHV4_EIMTE Activated protein kinase C receptor OS=Eimeria tenella OX=5802 PE=2	3	14	14	14	55.7	34.976	3399400000	3393500000	3418700000	2969500000	2948700000	2895600000	2554200000	2449600000	2591300000
U6KQ47	DNA-binding protein, putative	ETH_00008060	U6KQ47	U6KQ47_EIMTE DNA-binding protein, putative OS=Eimeria tenella OX=5802 GN=ETH_00008060 PE=4 SV=1	1	4	4	4	9.9	63.334	51343000	39365000	39430000	46862000	71829000	60621000	65589000	54958000	73222000
U6KQ51	Chaperonin CPN10, mitochondrial, putative	ETH_00029555	U6KQ51	U6KQ51_EIMTE Chaperonin CPN10, mitochondrial, putative OS=Eimeria tenella OX=5802 GN=ETH_00029555 PE=3 SV=1	1	7	7	7	72.6	11.177	890640000	977220000	1004100000	860950000	934370000	885960000	859120000	775500000	918100000
U6KQ53	Proteophosphoglycan ppg1, related	ETH_00027655	U6KQ53	U6KQ53_EIMTE Proteophosphoglycan ppg1, related OS=Eimeria tenella OX=5802 GN=ETH_00027655 PE=4 SV=1	1	2	2	2	8.1	409.97				21416000
U6KQ57	Dolichyl-diphosphooligosaccharide--protein glycosyltransferase subunit 1	ETH_00020945	U6KQ57	U6KQ57_EIMTE Dolichyl-diphosphooligosaccharide--protein glycosyltransferase subunit 1 OS=Eimeria tenella OX=5802 GN=ETH_00020945 PE=3 SV=1	1	1	1	1	2	87.095								14952000	15688000
U6KQ59	Uncharacterized protein	ETH_00002060	U6KQ59	U6KQ59_EIMTE Uncharacterized protein OS=Eimeria tenella OX=5802 GN=ETH_00002060 PE=4 SV=1	1	4	4	4	21.2	32.814	244590000	188740000	240390000	97181000	84238000	90964000	86246000	46728000	76323000
U6KQ72	Uncharacterized protein (Fragment)	ETH_00038815	U6KQ72	U6KQ72_EIMTE Uncharacterized protein (Fragment) OS=Eimeria tenella OX=5802 GN=ETH_00038815 PE=4 SV=1	1	1	1	1	3.4	38.964	9366600	9266800	9725200	13369000	9215800	8665600	8974000	10838000	10311000
U6KQ81	ATP-citrate synthase, putative	ETH_00040515	U6KQ81	U6KQ81_EIMTE ATP-citrate synthase, putative OS=Eimeria tenella OX=5802 GN=ETH_00040515 PE=4 SV=1	1	3	3	3	5.1	92.823	26447000	34846000	33405000				39212000	31103000	46017000
U6KQ85	Mitochondrial alternative NADH dehydrogenase 1, putative	ETH_00001560	U6KQ85	U6KQ85_EIMTE Mitochondrial alternative NADH dehydrogenase 1, putative OS=Eimeria tenella OX=5802 GN=ETH_00001560 PE=4 SV=1	1	11	11	11	24.5	71.973	322000000	334220000	341210000	429090000	470620000	437060000	593110000	501700000	477370000
U6KQ90	Uncharacterized protein	ETH_00021110	U6KQ90	U6KQ90_EIMTE Uncharacterized protein OS=Eimeria tenella OX=5802 GN=ETH_00021110 PE=4 SV=1	1	15	15	15	6.7	369.56	176440000	197190000	175340000	268060000	249910000	230700000	224920000	230150000	293130000
U6KQ96	Uncharacterized protein	ETH_00001610	U6KQ96	U6KQ96_EIMTE Uncharacterized protein OS=Eimeria tenella OX=5802 GN=ETH_00001610 PE=4 SV=1	1	1	1	1	2.2	39.885							23128000	22323000	26029000
U6KQA2	Uncharacterized protein	ETH_00000300	U6KQA2	U6KQA2_EIMTE Uncharacterized protein OS=Eimeria tenella OX=5802 GN=ETH_00000300 PE=4 SV=1	1	2	2	2	9.4	28.25	157490000	179650000	185470000	160410000	178960000	158550000	142670000	139040000	126360000
U6KQA4	Uncharacterized protein	ETH_00012215	U6KQA4	U6KQA4_EIMTE Uncharacterized protein OS=Eimeria tenella OX=5802 GN=ETH_00012215 PE=4 SV=1	1	2	2	2	2.6	80.493	12439000	12466000	15452000	14903000	20545000	20055000	33160000	30514000	29595000
U6KQA5	Uncharacterized protein	ETH_00000325	U6KQA5	U6KQA5_EIMTE Uncharacterized protein OS=Eimeria tenella OX=5802 GN=ETH_00000325 PE=4 SV=1	1	4	4	4	12.6	45.592	65553000	64003000	72011000	54295000	107080000	45157000	91762000	56979000	77456000
U6KQB0	Uncharacterized protein	ETH_00025280	U6KQB0	U6KQB0_EIMTE Uncharacterized protein OS=Eimeria tenella OX=5802 GN=ETH_00025280 PE=4 SV=1	1	8	8	8	9.2	137.81	178010000	173110000	184780000	84327000	96560000	74499000	86179000	75273000	110830000
U6KQB4	60S ribosomal protein L9, putative	ETH_00012265	U6KQB4	U6KQB4_EIMTE 60S ribosomal protein L9, putative OS=Eimeria tenella OX=5802 GN=ETH_00012265 PE=4 SV=1	1	8	3	8	46.3	21.563	1764800000	1883600000	1735500000	1841700000	2051500000	1886800000	1740300000	1710800000	1638600000
U6KQB9	HIT domain-containing protein, putative	ETH_00012290	U6KQB9	U6KQB9_EIMTE HIT domain-containing protein, putative OS=Eimeria tenella OX=5802 GN=ETH_00012290 PE=4 SV=1	1	2	2	2	12.2	16.044	39634000	25226000	44333000	41024000	34889000	38239000	43674000	15576000	44785000
U6KQD0	V-type proton ATPase subunit F	ETH_00043715	U6KQD0	U6KQD0_EIMTE V-type proton ATPase subunit F OS=Eimeria tenella OX=5802 GN=ETH_00043715 PE=3 SV=1	1	2	2	2	24.8	13.04	34993000	38941000	36888000	40048000	36965000	35522000	57040000	25362000	53089000
U6KQD1	Uncharacterized protein	ETH_00012490	U6KQD1	U6KQD1_EIMTE Uncharacterized protein OS=Eimeria tenella OX=5802 GN=ETH_00012490 PE=4 SV=1	1	2	2	2	0.8	309.72	71821000	41558000	48961000	60189000	55179000	54105000	22621000	26185000	20631000
U6KQE3	Apicomplexan CP 15/60K like protein, related	ETH_00012540	U6KQE3	U6KQE3_EIMTE Apicomplexan CP 15/60K like protein, related OS=Eimeria tenella OX=5802 GN=ETH_00012540 PE=4 SV=1	1	3	3	3	27.9	23.201	148490000	152660000	163220000	110910000	103580000	91918000	107730000	139440000	92394000
U6KQF9	Uncharacterized protein	ETH_00017915	U6KQF9	U6KQF9_EIMTE Uncharacterized protein OS=Eimeria tenella OX=5802 GN=ETH_00017915 PE=4 SV=1	1	2	2	2	5.2	49.725	57383000	41501000	45948000			33017000
U6KQH1	Uncharacterized protein (Fragment)	ETH_00041845	U6KQH1	U6KQH1_EIMTE Uncharacterized protein (Fragment) OS=Eimeria tenella OX=5802 GN=ETH_00041845 PE=4 SV=1	1	1	1	1	4.6	33.38	62736000	64988000	77228000	73906000	93726000	81437000	76020000	71366000	61686000
U6KQH6	Uncharacterized protein (Fragment)	ETH_00040800	U6KQH6	U6KQH6_EIMTE Uncharacterized protein (Fragment) OS=Eimeria tenella OX=5802 GN=ETH_00040800 PE=4 SV=1	1	4	4	4	58.3	15.217	327040000	339800000	311210000	180100000	178100000	163200000	177050000	154890000	145280000
U6KQI1	Uncharacterized protein	ETH_00043935	U6KQI1	U6KQI1_EIMTE Uncharacterized protein OS=Eimeria tenella OX=5802 GN=ETH_00043935 PE=4 SV=1	1	3	3	3	18.7	23.307		76965000	11341000	62379000	73037000	75081000	67392000	107200000	105250000
U6KQI8	Uncharacterized protein	ETH_00026925	U6KQI8	U6KQI8_EIMTE Uncharacterized protein OS=Eimeria tenella OX=5802 GN=ETH_00026925 PE=4 SV=1	1	6	6	6	25.4	33.224	593480000	601740000	579440000	785790000	861690000	881620000	646280000	594080000	659290000
U6KQJ2	Rhoptry neck protein 2, putative (Fragment)	ETH_00012760	U6KQJ2	U6KQJ2_EIMTE Rhoptry neck protein 2, putative (Fragment) OS=Eimeria tenella OX=5802 GN=ETH_00012760 PE=1 SV=1	1	13	13	13	12.6	151.49	827700000	900980000	821410000	681810000	805700000	674460000	845610000	652730000	883350000
U6KQK5	Uncharacterized protein	ETH_00027000	U6KQK5	U6KQK5_EIMTE Uncharacterized protein OS=Eimeria tenella OX=5802 GN=ETH_00027000 PE=4 SV=1	1	4	4	4	0.5	1046.8	224950000	259250000	215680000	141180000	146290000	120530000	148300000	153650000	160000000
U6KQM3	Dipeptidyl peptidase IV domain-containing protein, putative	ETH_00021485	U6KQM3	U6KQM3_EIMTE Dipeptidyl peptidase IV domain-containing protein, putative OS=Eimeria tenella OX=5802 GN=ETH_00021485 PE=4 SV=1	1	1	1	1	1.4	84.356						15767000	19589000	19904000	22812000
U6KQM5	Pyruvate dehydrogenase E1 component subunit alpha	ETH_00020990	U6KQM5	U6KQM5_EIMTE Pyruvate dehydrogenase E1 component subunit alpha OS=Eimeria tenella OX=5802 GN=ETH_00020990 PE=4 SV=1	1	10	10	10	27.9	59.06	434740000	416570000	473030000	507680000	504770000	522600000	619480000	629480000	647520000
U6KQM7	Ubiquitin-conjugating enzyme e2, putative	ETH_00021510	U6KQM7	U6KQM7_EIMTE Ubiquitin-conjugating enzyme e2, putative OS=Eimeria tenella OX=5802 GN=ETH_00021510 PE=3 SV=1	1	3	3	3	34	17.888	33637000	30457000	30066000	57139000	63674000	75571000	67686000	73522000	73167000
U6KQM8	HMG-like nucleosome/chromatin assembly factor D, related	ETH_00027140	U6KQM8	U6KQM8_EIMTE HMG-like nucleosome/chromatin assembly factor D, related OS=Eimeria tenella OX=5802 GN=ETH_00027140 PE=4 SV=1	1	2	2	2	15	11.278	311650000	307400000	332270000	391610000	420600000	457850000	216760000	200830000	235490000
U6KQN3	Uncharacterized protein (Fragment)	ETH_00037850	U6KQN3	U6KQN3_EIMTE Uncharacterized protein (Fragment) OS=Eimeria tenella OX=5802 GN=ETH_00037850 PE=4 SV=1	1	10	10	10	29.7	57.339	320390000	300170000	341620000	236750000	255030000	234460000	174730000	142870000	122720000
U6KQN6	Uncharacterized protein	ETH_00030515	U6KQN6	U6KQN6_EIMTE Uncharacterized protein OS=Eimeria tenella OX=5802 GN=ETH_00030515 PE=4 SV=1	1	2	2	2	1.8	204.9	25616000	31420000	25702000	24118000	33224000	31437000	48847000	49274000	43924000
U6KQP1	Protein kinase (Incomplete catalytic triad), putative	ETH_00030540	U6KQP1	U6KQP1_EIMTE Protein kinase (Incomplete catalytic triad), putative OS=Eimeria tenella OX=5802 GN=ETH_00030540 PE=4 SV=1	1	2	1	1	0.7	313.22	17558000		17721000	16759000	16055000	17227000	14525000	16296000	16095000
U6KQS6	Uncharacterized protein (Fragment)	ETH_00042295	U6KQS6	U6KQS6_EIMTE Uncharacterized protein (Fragment) OS=Eimeria tenella OX=5802 GN=ETH_00042295 PE=4 SV=1	1	1	1	1	8	12.964	509860000	520280000	867840000	427200000	397790000		286120000	289850000
U6KQT8	Uncharacterized protein	ETH_00007765	U6KQT8;U6KQ32	U6KQT8_EIMTE Uncharacterized protein OS=Eimeria tenella OX=5802 GN=ETH_00007765 PE=4 SV=1	2	4	3	3	1.6	261.52	46653000	42288000	38709000	45051000	42243000	41762000	42003000	52130000	59555000
U6KQU7	Cell cycle control protein, putative (Fragment)	ETH_00043160	U6KQU7	U6KQU7_EIMTE Cell cycle control protein, putative (Fragment) OS=Eimeria tenella OX=5802 GN=ETH_00043160 PE=4 SV=1	1	3	3	3	6.5	66.122	76433000	71481000	58202000	68599000	69693000	94289000	72560000	82342000	69775000
U6KQV1	Uncharacterized protein (Fragment)	ETH_00035635	U6KQV1	U6KQV1_EIMTE Uncharacterized protein (Fragment) OS=Eimeria tenella OX=5802 GN=ETH_00035635 PE=4 SV=1	1	4	4	4	32.3	23.144	319390000	321730000	358450000	245780000	244680000	266290000	240620000	240280000	249540000
U6KQV3	Histone H2A	ETH_00016635	U6KQV3	U6KQV3_EIMTE Histone H2A OS=Eimeria tenella OX=5802 GN=ETH_00016635 PE=3 SV=1	1	3	2	2	25.2	16.768	1329800000	1273400000	1495000000	2444900000	2268400000	2495400000	3352800000	3133500000	3016000000
U6KQV5	Uncharacterized protein	ETH_00019515	U6KQV5	U6KQV5_EIMTE Uncharacterized protein OS=Eimeria tenella OX=5802 GN=ETH_00019515 PE=4 SV=1	1	1	1	1	5.2	30.591	18522000	19993000	18166000	17208000	15468000	17019000	19283000	19380000	15851000
U6KQV7	Uncharacterized protein	ETH_00009785	U6KQV7	U6KQV7_EIMTE Uncharacterized protein OS=Eimeria tenella OX=5802 GN=ETH_00009785 PE=4 SV=1	1	1	1	1	5	16.075	10127000	10972000		18256000
U6KQW2	Uncharacterized protein	ETH_00007890	U6KQW2	U6KQW2_EIMTE Uncharacterized protein OS=Eimeria tenella OX=5802 GN=ETH_00007890 PE=4 SV=1	1	1	1	1	0.9	141.53	9064700	11269000	12002000	10311000	9617800	9059700	8278500	9188500	9817200
U6KQX0	Uncharacterized protein	ETH_00037245	U6KQX0	U6KQX0_EIMTE Uncharacterized protein OS=Eimeria tenella OX=5802 GN=ETH_00037245 PE=4 SV=1	1	1	1	1	12	21.662	19252000					28860000
U6KQX6	10 kDa chaperonin, putative	ETH_00019665	U6KQX6;H9B9H2	U6KQX6_EIMTE 10 kDa chaperonin, putative OS=Eimeria tenella OX=5802 GN=ETH_00019665 PE=3 SV=1	2	9	9	9	43.4	26.8	709560000	701670000	716840000	960530000	929730000	883530000	1316100000	1251500000	1282900000
U6KR01	Uncharacterized protein	ETH_00015880	U6KR01	U6KR01_EIMTE Uncharacterized protein OS=Eimeria tenella OX=5802 GN=ETH_00015880 PE=4 SV=1	1	4	4	4	2.3	260.39	17137000	23181000	18100000	28146000	25780000	22567000	34694000	42931000	32821000
U6KR05	Branched-chain alpha-keto acid dehydrogenase E1 component beta chain, putative	ETH_00025495	U6KR05	U6KR05_EIMTE Branched-chain alpha-keto acid dehydrogenase E1 component beta chain, putative OS=Eimeria tenella OX=5802 GN=ETH_00025495 PE=4 SV=1	1	5	5	5	23.6	43.68	350850000	360140000	361350000	316810000	349840000	338970000	316430000	338480000	404750000
U6KR11	Uncharacterized protein	ETH_00015930	U6KR11	U6KR11_EIMTE Uncharacterized protein OS=Eimeria tenella OX=5802 GN=ETH_00015930 PE=3 SV=1	1	9	9	9	16.3	93.214	224560000	198850000	203120000	169400000	149200000	173190000	176750000	217990000	188490000
U6KR29	Uncharacterized protein	ETH_00032665	U6KR29	U6KR29_EIMTE Uncharacterized protein OS=Eimeria tenella OX=5802 GN=ETH_00032665 PE=4 SV=1	1	11	11	11	7.7	197.57	511730000	514340000	495270000	507430000	461230000	445320000	385920000	364120000	385450000
U6KR36	SJCHGC09143 protein, related	ETH_00021915	U6KR36	U6KR36_EIMTE SJCHGC09143 protein, related OS=Eimeria tenella OX=5802 GN=ETH_00021915 PE=4 SV=1	1	2	2	2	6.3	44.135	48558000		30530000	28913000			38888000		35541000
U6KR40	26S protease regulatory subunit 8, putative	ETH_00020095	U6KR40	U6KR40_EIMTE 26S protease regulatory subunit 8, putative OS=Eimeria tenella OX=5802 GN=ETH_00020095 PE=4 SV=1	1	7	6	7	9.3	117.51	242650000	183760000	182810000	183720000	316250000	246790000	247180000	240900000	266630000
U6KR42	PT repeat family protein, related	ETH_00025550	U6KR42	U6KR42_EIMTE PT repeat family protein, related OS=Eimeria tenella OX=5802 GN=ETH_00025550 PE=4 SV=1	1	20	20	20	19.7	148.1	1700600000	1656100000	1774300000	1354000000	1291300000	1410800000	819700000	789370000	757850000
U6KR45	SAG family member	ETH_00034890	U6KR45;U6LAF7	U6KR45_EIMTE SAG family member OS=Eimeria tenella OX=5802 GN=ETH_00034890 PE=4 SV=1;U6LAF7_EIMTE SAG family member OS=Eimeria tenella OX=5802 GN=ETH_00003730 PE=4 SV=1	2	4	2	4	23.7	26.493	422000000	380360000	409090000	321250000	334350000	322380000	269590000	265190000	302870000
U6KR54	Fatty acid hydroxylase, putative	ETH_00019285	U6KR54	U6KR54_EIMTE Fatty acid hydroxylase, putative OS=Eimeria tenella OX=5802 GN=ETH_00019285 PE=3 SV=1	1	6	6	6	18.6	47.953	128830000	127240000	120920000	153500000	145280000	161970000	200730000	190870000	198960000
U6KR57	SAG family member	ETH_00034965	U6KR57	U6KR57_EIMTE SAG family member OS=Eimeria tenella OX=5802 GN=ETH_00034965 PE=4 SV=1	1	5	3	3	31.5	27.427	264070000	268450000	273890000	149580000	142640000	144900000	109520000	128860000	97797000
U6KR83	Uncharacterized protein	ETH_00035115	U6KR83	U6KR83_EIMTE Uncharacterized protein OS=Eimeria tenella OX=5802 GN=ETH_00035115 PE=4 SV=1	1	1	1	1	1	87.43	222920000	233530000	239390000	89747000	93446000	95424000	185490000	193960000	211450000
U6KR88	Heat shock protein, putative (Fragment)	ETH_00035140	U6KR88;C5IFU1	U6KR88_EIMTE Heat shock protein, putative (Fragment) OS=Eimeria tenella OX=5802 GN=ETH_00035140 PE=4 SV=1;C5IFU1_EIMTE Heat shock protein OS=Eimeria tenella OX=5802 PE=2 SV=1	2	9	6	6	27.5	61.187	113680000	101450000	98636000	113330000	76782000	99927000	82285000	76615000	67209000
U6KR89	Uncharacterized protein	ETH_00028765	U6KR89;H9B9S8	U6KR89_EIMTE Uncharacterized protein OS=Eimeria tenella OX=5802 GN=ETH_00028765 PE=4 SV=1;H9B9S8_EIMTE Uncharacterized protein OS=Eimeria tenella OX=5802 PE=2 SV=1	2	3	3	3	10.6	55.606			47639000	47498000	48994000	39770000	42813000	44955000	58413000
U6KR95	Uncharacterized protein	ETH_00019560	U6KR95	U6KR95_EIMTE Uncharacterized protein OS=Eimeria tenella OX=5802 GN=ETH_00019560 PE=4 SV=1	1	6	5	5	9.5	115.84	64439000	61356000	88924000	76493000	72701000	128150000	65351000	77438000	4274900
U6KR99	Ubiquinol-cytochrome c reductase domain-containing protein, putative	ETH_00019585	U6KR99	U6KR99_EIMTE Ubiquinol-cytochrome c reductase domain-containing protein, putative OS=Eimeria tenella OX=5802 GN=ETH_00019585 PE=4 SV=1	1	10	9	10	37.2	43.429	1249500000	1290300000	1298900000	1055100000	1074800000	962700000	1133500000	1049300000	1203000000
U6KRA2	Uncharacterized protein	ETH_00026260	U6KRA2	U6KRA2_EIMTE Uncharacterized protein OS=Eimeria tenella OX=5802 GN=ETH_00026260 PE=4 SV=1	1	1	1	1	16.5	10.654				155170000		137110000
U6KRA5	Galactosyltransferase, related, related	ETH_00019635	U6KRA5	U6KRA5_EIMTE Galactosyltransferase, related, related OS=Eimeria tenella OX=5802 GN=ETH_00019635 PE=4 SV=1	1	1	1	1	2.5	78.482	13469000		12513000	17512000	16866000	15488000	10587000	6805600	12091000
U6KRA8	Related to putidaredoxin reductase, related	ETH_00016775	U6KRA8	U6KRA8_EIMTE Related to putidaredoxin reductase, related OS=Eimeria tenella OX=5802 GN=ETH_00016775 PE=4 SV=1	1	3	3	3	15.9	27.094	66744000	64218000	76677000	53474000	49595000	64333000	84343000	63850000	80352000
U6KRB2	TPR domain-containing protein, putative	ETH_00005880	U6KRB2	U6KRB2_EIMTE TPR domain-containing protein, putative OS=Eimeria tenella OX=5802 GN=ETH_00005880 PE=4 SV=1	1	1	1	1	0.7	183.98	9374800	9412600		8086300	7724000	8370900
U6KRB5	Uncharacterized protein	ETH_00000660	U6KRB5	U6KRB5_EIMTE Uncharacterized protein OS=Eimeria tenella OX=5802 GN=ETH_00000660 PE=4 SV=1	1	1	1	1	3.6	55.31	13446000	15909000	14191000	11238000	9786800	12612000		10241000	7541400
U6KRB6	Rhoptry kinase family protein ROP35, putative	ETH_00005905	U6KRB6	U6KRB6_EIMTE Rhoptry kinase family protein ROP35, putative OS=Eimeria tenella OX=5802 GN=ETH_00005905 PE=4 SV=1	1	6	6	6	15	52.807	110290000	70574000	101420000	103980000	104990000	70800000	65682000	84802000	6100100
U6KRC9	UDP-N-acetylglucosamine transporter, putative	ETH_00019790	U6KRC9	U6KRC9_EIMTE UDP-N-acetylglucosamine transporter, putative OS=Eimeria tenella OX=5802 GN=ETH_00019790 PE=4 SV=1	1	1	1	1	4.3	40.148									36131000
U6KRD0	Uncharacterized protein	ETH_00032810	U6KRD0	U6KRD0_EIMTE Uncharacterized protein OS=Eimeria tenella OX=5802 GN=ETH_00032810 PE=4 SV=1	1	6	6	6	19.3	44.118	134240000	114410000	115510000	155000000	146890000	154680000	180370000	163850000	154360000
U6KRD9	Carbonic anhydrase domain containing protein, putative	ETH_00037145	U6KRD9	U6KRD9_EIMTE Carbonic anhydrase domain containing protein, putative OS=Eimeria tenella OX=5802 GN=ETH_00037145 PE=4 SV=1	1	2	1	1	49.2	7.7235		63922000	58166000	232060000	168430000	165580000	185090000	189920000	199180000
U6KRE2	Armadillo/beta-catenin-like repeat-containing protein, putative	ETH_00027380	U6KRE2	U6KRE2_EIMTE Armadillo/beta-catenin-like repeat-containing protein, putative OS=Eimeria tenella OX=5802 GN=ETH_00027380 PE=4 SV=1	1	3	3	3	22.4	30.199	116060000	130790000	122910000	89593000	75681000	79506000	67458000	64113000	76978000
U6KRE4	Protein phosphatase 2C, putative	ETH_00016865	U6KRE4	U6KRE4_EIMTE Protein phosphatase 2C, putative OS=Eimeria tenella OX=5802 GN=ETH_00016865 PE=4 SV=1	1	1	1	1	2.9	55.871		9890200		11370000	11105000	10804000	14416000	14769000	22360000
U6KRE6	Clathrin light chain	ETH_00028865	U6KRE6	U6KRE6_EIMTE Clathrin light chain OS=Eimeria tenella OX=5802 GN=ETH_00028865 PE=3 SV=1	1	4	4	4	16	32.961	201930000	211300000	201310000	195790000	208400000	233080000	208450000	191130000	226980000
U6KRF5	Uncharacterized protein	ETH_00016915	U6KRF5	U6KRF5_EIMTE Uncharacterized protein OS=Eimeria tenella OX=5802 GN=ETH_00016915 PE=4 SV=1	1	1	1	1	7.9	25.199	40411000		44020000	62323000	41472000	43997000		50793000	184600000
U6KRG0	60S ribosomal protein L22, putative	ETH_00019965	U6KRG0	U6KRG0_EIMTE 60S ribosomal protein L22, putative OS=Eimeria tenella OX=5802 GN=ETH_00019965 PE=4 SV=1	1	5	5	5	33.6	15.267	803530000	792280000	1085000000	945940000	748910000	626050000	807290000	645240000	484410000
U6KRG3	Uncharacterized protein	ETH_00016980	U6KRG3	U6KRG3_EIMTE Uncharacterized protein OS=Eimeria tenella OX=5802 GN=ETH_00016980 PE=4 SV=1	1	4	4	4	12.7	51.339	103610000	100070000	89982000	80282000	73809000	73992000
U6KRH9	Uncharacterized protein	ETH_00020065	U6KRH9	U6KRH9_EIMTE Uncharacterized protein OS=Eimeria tenella OX=5802 GN=ETH_00020065 PE=3 SV=1	1	22	21	22	26.7	118.05	698220000	702420000	640540000	956650000	940220000	946640000	1064600000	990800000	1107200000
U6KRI4	Sec 13, putative	ETH_00020090	U6KRI4	U6KRI4_EIMTE Sec 13, putative OS=Eimeria tenella OX=5802 GN=ETH_00020090 PE=3 SV=1	1	2	2	2	6.2	40.866	45996000	39958000	31370000	73186000	59862000	76089000	71694000	70124000	59521000
U6KRJ2	SAG family member (Fragment)	ETH_00034885	U6KRJ2	U6KRJ2_EIMTE SAG family member (Fragment) OS=Eimeria tenella OX=5802 GN=ETH_00034885 PE=4 SV=1	1	1	1	1	5.8	27.639	30182000	33400000	29998000	44100000	40114000	40242000		42263000	34945000
U6KRK0	Elongation factor 1, putative	ETH_00029140	U6KRK0	U6KRK0_EIMTE Elongation factor 1, putative OS=Eimeria tenella OX=5802 GN=ETH_00029140 PE=4 SV=1	1	3	3	3	31.7	21.087	96150000	104590000	108110000	189830000	231020000	216990000	178960000	189700000	163430000
U6KRL4	RNA-binding protein, putative	ETH_00015495	U6KRL4	U6KRL4_EIMTE RNA-binding protein, putative OS=Eimeria tenella OX=5802 GN=ETH_00015495 PE=4 SV=1	1	5	5	5	35.1	18.977	1168400000	1157700000	1107200000	1115900000	1123600000	1206000000	1194100000	1159700000	1223600000
U6KRL8	Mitochondrial pyruvate carrier	ETH_00015520	U6KRL8	U6KRL8_EIMTE Mitochondrial pyruvate carrier OS=Eimeria tenella OX=5802 GN=ETH_00015520 PE=3 SV=1	1	1	1	1	9.7	13.916	59167000	60329000	59193000	50595000	58856000	52974000	39386000	49651000	44493000
U6KRL9	Rna 3 terminal phosphate cyclase, putative	ETH_00030025	U6KRL9	U6KRL9_EIMTE Rna 3 terminal phosphate cyclase, putative OS=Eimeria tenella OX=5802 GN=ETH_00030025 PE=4 SV=1	1	2	2	2	4.6	56.439	11629000	9890400	7779200	17979000	25402000	16766000
U6KRM0	SAG family member	ETH_00035010	U6KRM0	U6KRM0_EIMTE SAG family member OS=Eimeria tenella OX=5802 GN=ETH_00035010 PE=4 SV=1	1	4	2	2	20.2	27.467	65159000		70260000	39222000	45536000	39055000
U6KRN3	Chromosome I, complete genome, related	ETH_00035085	U6KRN3	U6KRN3_EIMTE Chromosome I, complete genome, related OS=Eimeria tenella OX=5802 GN=ETH_00035085 PE=4 SV=1	1	2	2	2	4.6	57.285	416700000	431140000	457440000				334480000	393250000	282100000
U6KRQ4	Uncharacterized protein	ETH_00029510	U6KRQ4	U6KRQ4_EIMTE Uncharacterized protein OS=Eimeria tenella OX=5802 GN=ETH_00029510 PE=4 SV=1	1	8	8	8	18.4	77.948	86448000	92821000	90670000	64233000	66879000	66547000	73694000	96423000	87367000
U6KRU7	Myosin heavy chain, putative	ETH_00029760	U6KRU7	U6KRU7_EIMTE Myosin heavy chain, putative OS=Eimeria tenella OX=5802 GN=ETH_00029760 PE=4 SV=1	1	13	13	13	12.2	153.94	272980000	273620000	255900000	294450000	286880000	334960000	318500000	285290000	312350000
U6KRV1	Uncharacterized protein	ETH_00006040	U6KRV1	U6KRV1_EIMTE Uncharacterized protein OS=Eimeria tenella OX=5802 GN=ETH_00006040 PE=4 SV=1	1	3	3	3	1.5	321.52	50015000	54210000	49217000	70806000	77679000	62314000	44011000	48997000	51260000
U6KRV3	Uncharacterized protein	ETH_00029785	U6KRV3	U6KRV3_EIMTE Uncharacterized protein OS=Eimeria tenella OX=5802 GN=ETH_00029785 PE=4 SV=1	1	1	1	1	7.5	16.192	19375000	20824000	24645000	32108000	28472000		37319000	40214000	44418000
U6KRV6	Uncharacterized protein	ETH_00000280	U6KRV6	U6KRV6_EIMTE Uncharacterized protein OS=Eimeria tenella OX=5802 GN=ETH_00000280 PE=4 SV=1	1	2	2	2	16.1	14.587	103280000	109640000	104180000	193930000	215840000	127020000	510920000	601780000	549320000
U6KRW0	Nucleolar protein 5A, putative	ETH_00018010	U6KRW0	U6KRW0_EIMTE Nucleolar protein 5A, putative OS=Eimeria tenella OX=5802 GN=ETH_00018010 PE=4 SV=1	1	18	18	18	43.9	59.066	793010000	756190000	723650000	919160000	874530000	881420000	898540000	860300000	846500000
U6KRW6	Uncharacterized protein (Fragment)	ETH_00041435	U6KRW6	U6KRW6_EIMTE Uncharacterized protein (Fragment) OS=Eimeria tenella OX=5802 GN=ETH_00041435 PE=4 SV=1	1	3	3	3	35	11.184	128700000	118910000	128290000	144360000	156680000	157410000	187420000	154190000	185610000
U6KRX0	Uncharacterized protein	ETH_00035270	U6KRX0	U6KRX0_EIMTE Uncharacterized protein OS=Eimeria tenella OX=5802 GN=ETH_00035270 PE=4 SV=1	1	3	3	3	12.1	45.296	36834000	49308000	53085000	81662000	124540000	69171000	58589000	94958000	59743000
U6KRZ6	Uncharacterized protein	ETH_00034095	U6KRZ6	U6KRZ6_EIMTE Uncharacterized protein OS=Eimeria tenella OX=5802 GN=ETH_00034095 PE=4 SV=1	1	3	3	3	4	72.449	75531000	84639000	85324000	93945000	86637000	80300000	99596000	105200000	97779000
U6KRZ7	Uncharacterized protein	ETH_00006240	U6KRZ7	U6KRZ7_EIMTE Uncharacterized protein OS=Eimeria tenella OX=5802 GN=ETH_00006240 PE=3 SV=1	1	3	3	3	23.7	25.512	178760000	182720000	156490000	168820000	176380000	145880000	188520000	193400000	207810000
U6KS01	Uncharacterized protein	ETH_00009430	U6KS01	U6KS01_EIMTE Uncharacterized protein OS=Eimeria tenella OX=5802 GN=ETH_00009430 PE=4 SV=1	1	1	1	1	2.3	78.695		22003000		16152000	15748000		27925000	24388000	21486000
U6KS02	Uncharacterized protein	ETH_00006265	U6KS02	U6KS02_EIMTE Uncharacterized protein OS=Eimeria tenella OX=5802 GN=ETH_00006265 PE=4 SV=1	1	7	7	7	51.4	22.225	627590000	626310000	571040000	705410000	696410000	722150000	666990000	546580000	658440000
U6KS03	Uncharacterized protein (Fragment)	ETH_00038235	U6KS03	U6KS03_EIMTE Uncharacterized protein (Fragment) OS=Eimeria tenella OX=5802 GN=ETH_00038235 PE=4 SV=1	1	5	5	5	11.7	78.615	145670000	151850000	141800000	190520000	122450000	134670000	74699000	106670000	94535000
U6KS06	P-type ATPase (P-ATPase) Superfamily, related	ETH_00009455	U6KS06	U6KS06_EIMTE P-type ATPase (P-ATPase) Superfamily, related OS=Eimeria tenella OX=5802 GN=ETH_00009455 PE=4 SV=1	1	1	1	1	1.5	104.2	17006000						27513000	28625000	37044000
U6KS19	Uncharacterized protein (Fragment)	ETH_00041470	U6KS19	U6KS19_EIMTE Uncharacterized protein (Fragment) OS=Eimeria tenella OX=5802 GN=ETH_00041470 PE=4 SV=1	1	1	1	1	2	54.186					8693800	8161600
U6KS24	Uncharacterized protein	ETH_00017710	U6KS24	U6KS24_EIMTE Uncharacterized protein OS=Eimeria tenella OX=5802 GN=ETH_00017710 PE=4 SV=1	1	2	2	2	7	29.741	70440000	107680000	104370000	71452000	71780000	81977000	77324000	71307000	72762000
U6KS27	Splicing factor Prp8, related (Fragment)	ETH_00015540	U6KS27;U6L587	U6KS27_EIMTE Splicing factor Prp8, related (Fragment) OS=Eimeria tenella OX=5802 GN=ETH_00015540 PE=4 SV=1	2	31	31	31	23.4	190.43	1143000000	1124900000	1179700000	1093800000	1123000000	1063600000	891700000	958360000	1044500000
U6KS28	Uncharacterized protein (Fragment)	ETH_00035740	U6KS28	U6KS28_EIMTE Uncharacterized protein (Fragment) OS=Eimeria tenella OX=5802 GN=ETH_00035740 PE=4 SV=1	1	3	3	3	44.8	10.355	102690000	99461000	101240000	127530000	123650000	104410000	138380000	117950000	127960000
U6KS33	Uncharacterized protein	ETH_00009630	U6KS33	U6KS33_EIMTE Uncharacterized protein OS=Eimeria tenella OX=5802 GN=ETH_00009630 PE=4 SV=1	1	2	2	2	4.6	82.427	17175000	14792000	13162000		15599000
U6KS57	Uncharacterized protein	ETH_00021390	U6KS57	U6KS57_EIMTE Uncharacterized protein OS=Eimeria tenella OX=5802 GN=ETH_00021390 PE=4 SV=1	1	1	1	1	1.9	100.6	9903800	10014000	9626900	9760800	9075000	8669100
U6KS61	Coatomer alpha subunit, putative	ETH_00021415	U6KS61	U6KS61_EIMTE Coatomer alpha subunit, putative OS=Eimeria tenella OX=5802 GN=ETH_00021415 PE=4 SV=1	1	6	6	6	5.6	132.53	88386000	105750000	118340000	112220000	124140000	106490000	161290000	133730000	139960000
U6KS66	Coronin	ETH_00024805	U6KS66	U6KS66_EIMTE Coronin OS=Eimeria tenella OX=5802 GN=ETH_00024805 PE=3 SV=1	1	5	5	5	8.8	67.195	46411000	31074000	41914000	35060000	43890000	37261000	22041000	22579000	28552000
U6KS70	Myb-like DNA-binding domain-containing protein, putative	ETH_00021465	U6KS70	U6KS70_EIMTE Myb-like DNA-binding domain-containing protein, putative OS=Eimeria tenella OX=5802 GN=ETH_00021465 PE=4 SV=1	1	5	5	5	7.6	93.064	128100000	117840000	105240000	90640000	87382000	79760000	99746000	61351000	55763000
U6KS74	Uncharacterized protein	ETH_00015030	U6KS74	U6KS74_EIMTE Uncharacterized protein OS=Eimeria tenella OX=5802 GN=ETH_00015030 PE=4 SV=1	1	3	3	3	18.1	17.51	54486000	50052000	49794000	31459000	37215000	38368000	56099000	51755000	54344000
U6KS79	Uncharacterized protein	ETH_00021515	U6KS79	U6KS79_EIMTE Uncharacterized protein OS=Eimeria tenella OX=5802 GN=ETH_00021515 PE=4 SV=1	1	2	2	2	11.1	17.359	1054500000	1006900000	933740000	1053600000	1078500000	942460000	1411000000	1220500000	1264200000
U6KS84	Uncharacterized protein (Fragment)	ETH_00043740	U6KS84	U6KS84_EIMTE Uncharacterized protein (Fragment) OS=Eimeria tenella OX=5802 GN=ETH_00043740 PE=4 SV=1	1	1	1	1	7.7	15.878	422340000	437150000	409950000	222370000	212220000	179410000	226780000	226980000	179050000
U6KS90	60S acidic ribosomal protein P0 (Fragment)	ETH_00038080	U6KS90	U6KS90_EIMTE 60S acidic ribosomal protein P0 (Fragment) OS=Eimeria tenella OX=5802 GN=ETH_00038080 PE=4 SV=1	1	5	1	1	29.5	22.087	10222000	15241000	9629700	44178000	41229000	56255000	22004000	13222000	19786000
U6KS97	Uncharacterized protein	ETH_00017970	U6KS97	U6KS97_EIMTE Uncharacterized protein OS=Eimeria tenella OX=5802 GN=ETH_00017970 PE=4 SV=1	1	3	3	3	4.2	110.18	42689000	44187000	40621000	43126000	37131000	60150000	38513000
U6KS98	Uncharacterized protein (Fragment)	ETH_00038905	U6KS98	U6KS98_EIMTE Uncharacterized protein (Fragment) OS=Eimeria tenella OX=5802 GN=ETH_00038905 PE=4 SV=1	1	5	5	5	24	31.479	151600000	141280000	161640000	219090000	224070000	246830000	155440000	182430000	164830000
U6KSA0	Uncharacterized protein	ETH_00006060	U6KSA0	U6KSA0_EIMTE Uncharacterized protein OS=Eimeria tenella OX=5802 GN=ETH_00006060 PE=3 SV=1	1	2	2	2	6.1	42.236	13678000	13819000	12633000	21033000	18431000	16590000	17281000	15304000	15176000
U6KSC9	Protein disulfide-isomerase	ETH_00006210	U6KSC9	U6KSC9_EIMTE Protein disulfide-isomerase OS=Eimeria tenella OX=5802 GN=ETH_00006210 PE=3 SV=1	1	22	22	22	62.1	53.042	7877500000	7844200000	7573000000	9373700000	9141300000	10009000000	9636500000	9966300000	9546300000
U6KSD1	Uncharacterized protein	ETH_00005835	U6KSD1	U6KSD1_EIMTE Uncharacterized protein OS=Eimeria tenella OX=5802 GN=ETH_00005835 PE=4 SV=1	1	1	1	1	3.2	44.596	34250000	31552000	34104000	28994000	28462000	29514000	29741000	33904000	28983000
U6KSD4	Eukaryotic peptide chain release factor subunit, putative	ETH_00039405	U6KSD4	U6KSD4_EIMTE Eukaryotic peptide chain release factor subunit, putative OS=Eimeria tenella OX=5802 GN=ETH_00039405 PE=4 SV=1	1	2	2	2	10.7	22.038	27538000	32562000	24460000	52841000	55896000	39905000	76059000	66128000	63913000
U6KSF2	Uncharacterized protein (Fragment)	ETH_00033565	U6KSF2	U6KSF2_EIMTE Uncharacterized protein (Fragment) OS=Eimeria tenella OX=5802 GN=ETH_00033565 PE=4 SV=1	1	3	3	3	9.4	57.294	37784000	48745000	43602000	46369000	48063000	44571000	36974000	40958000	40182000
U6KSF4	Cleft lip and palate transmembrane protein 1, putative	ETH_00026455	U6KSF4	U6KSF4_EIMTE Cleft lip and palate transmembrane protein 1, putative OS=Eimeria tenella OX=5802 GN=ETH_00026455 PE=4 SV=1	1	11	11	11	17.3	76.229	885190000	937630000	930600000	821730000	738680000	754070000	1071300000	1085400000	1065200000
U6KSG5	U1 small nuclear ribonucleoprotein C	ETH_00015685	U6KSG5	U6KSG5_EIMTE U1 small nuclear ribonucleoprotein C OS=Eimeria tenella OX=5802 GN=ETH_00015685 PE=3 SV=1	1	3	3	3	25.6	18.181	148540000	146110000	147640000	142360000	162460000	142750000	94793000	92626000	75299000
U6KSG9	Uncharacterized protein (Fragment)	ETH_00042420	U6KSG9	U6KSG9_EIMTE Uncharacterized protein (Fragment) OS=Eimeria tenella OX=5802 GN=ETH_00042420 PE=4 SV=1	1	2	2	2	6.9	38.123	21562000	19401000	20765000	20757000	19468000	16712000	21194000	20625000	25133000
U6KSI1	Uncharacterized protein	ETH_00024305	U6KSI1	U6KSI1_EIMTE Uncharacterized protein OS=Eimeria tenella OX=5802 GN=ETH_00024305 PE=4 SV=1	1	1	1	1	0.8	226.51							2711200
U6KSI2	40S ribosomal protein S15A, putative	ETH_00018945	U6KSI2	U6KSI2_EIMTE 40S ribosomal protein S15A, putative OS=Eimeria tenella OX=5802 GN=ETH_00018945 PE=4 SV=1	1	8	8	8	60.8	14.882	1508800000	1540400000	1465400000	1231400000	1187400000	1163500000	1698000000	1612100000	1633400000
U6KSI6	ATP-dependent RNA helicase, putative	ETH_00018970	U6KSI6	U6KSI6_EIMTE ATP-dependent RNA helicase, putative OS=Eimeria tenella OX=5802 GN=ETH_00018970 PE=4 SV=1	1	5	5	5	4.8	195.85	82941000	109110000	107350000	66860000	57061000	73516000	61509000	75037000	53825000
U6KSI7	SAG family member	ETH_00024330	U6KSI7	U6KSI7_EIMTE SAG family member OS=Eimeria tenella OX=5802 GN=ETH_00024330 PE=4 SV=1	1	2	2	2	7.7	31			9608100	33665000	26145000		29345000	34548000	42776000
U6KSJ7	Uncharacterized protein	ETH_00015860	U6KSJ7	U6KSJ7_EIMTE Uncharacterized protein OS=Eimeria tenella OX=5802 GN=ETH_00015860 PE=4 SV=1	1	3	3	3	9.2	43.945	145410000	133110000	140290000	84986000	101690000	87911000	279670000	280700000	268590000
U6KSL4	Uncharacterized protein	ETH_00015960	U6KSL4	U6KSL4_EIMTE Uncharacterized protein OS=Eimeria tenella OX=5802 GN=ETH_00015960 PE=4 SV=1	1	1	1	1	0.1	630.91						12984000
U6KSP6	Uncharacterized protein	ETH_00005705	U6KSP6	U6KSP6_EIMTE Uncharacterized protein OS=Eimeria tenella OX=5802 GN=ETH_00005705 PE=4 SV=1	1	11	11	11	19.7	86.203	303180000	301070000	306790000	337050000	350290000	350780000	363460000	365220000	427450000
U6KSR1	Ribosomal protein L23a, putative	ETH_00005805	U6KSR1	U6KSR1_EIMTE Ribosomal protein L23a, putative OS=Eimeria tenella OX=5802 GN=ETH_00005805 PE=3 SV=1	1	4	4	4	28.7	18.368	1680900000	1617000000	1557100000	982700000	909530000	783030000	1201200000	1144900000	1072600000
U6KSR4	Nascent polypeptide-associated complex alpha chain, putative (Fragment)	ETH_00039390	U6KSR4	U6KSR4_EIMTE Nascent polypeptide-associated complex alpha chain, putative (Fragment) OS=Eimeria tenella OX=5802 GN=ETH_00039390 PE=4 SV=1	1	2	2	2	38.8	8.5184	72360000	81089000	64264000	25594000	32007000	25045000
U6KSR6	Ribosome biogenesis regulatory protein	ETH_00005830	U6KSR6	U6KSR6_EIMTE Ribosome biogenesis regulatory protein OS=Eimeria tenella OX=5802 GN=ETH_00005830 PE=3 SV=1	1	5	5	5	19.2	38.262	125090000	99799000	157030000	124390000	295440000	124320000	39826000	43835000
U6KSS9	C2 domain-containing protein, putative	ETH_00024095	U6KSS9	U6KSS9_EIMTE C2 domain-containing protein, putative OS=Eimeria tenella OX=5802 GN=ETH_00024095 PE=4 SV=1	1	2	2	2	1.1	277.3	10650000	11136000	13656000	9869700	11962000			15472000
U6KST3	Uncharacterized protein	ETH_00037290	U6KST3	U6KST3_EIMTE Uncharacterized protein OS=Eimeria tenella OX=5802 GN=ETH_00037290 PE=4 SV=1	1	3	3	3	11.2	34.799	56756000	68676000	83115000	69599000	97711000	84014000	48138000	38424000	39938000
U6KSU0	Uncharacterized protein	ETH_00024145	U6KSU0	U6KSU0_EIMTE Uncharacterized protein OS=Eimeria tenella OX=5802 GN=ETH_00024145 PE=4 SV=1	1	1	1	1	2.9	40.061	26835000	30661000	27018000		13114000	11799000	10986000	13361000
U6KSU8	Splicing factor, putative	ETH_00017895	U6KSU8	U6KSU8_EIMTE Splicing factor, putative OS=Eimeria tenella OX=5802 GN=ETH_00017895 PE=4 SV=1	1	4	4	4	10.2	53.733		22109000	17750000	19481000	19834000
U6KSV4	Uncharacterized protein	ETH_00017920	U6KSV4	U6KSV4_EIMTE Uncharacterized protein OS=Eimeria tenella OX=5802 GN=ETH_00017920 PE=4 SV=1	1	1	1	1	1	148.79	22592000	19475000	22359000	16436000	17594000	14828000
U6KSW0	Uncharacterized protein (Fragment)	ETH_00039755	U6KSW0	U6KSW0_EIMTE Uncharacterized protein (Fragment) OS=Eimeria tenella OX=5802 GN=ETH_00039755 PE=4 SV=1	1	4	4	4	8.2	54.687	88687000	85441000	90230000	60161000	83220000	58406000	82341000	81127000	86347000
U6KSW6	Uncharacterized protein (Fragment)	ETH_00018865	U6KSW6	U6KSW6_EIMTE Uncharacterized protein (Fragment) OS=Eimeria tenella OX=5802 GN=ETH_00018865 PE=4 SV=1	1	12	12	12	16.5	130.94	186450000	168620000	163120000	170340000	230150000	217890000	182830000	112580000	139940000
U6KSX1	Uncharacterized protein	ETH_00036840	U6KSX1	U6KSX1_EIMTE Uncharacterized protein OS=Eimeria tenella OX=5802 GN=ETH_00036840 PE=4 SV=1	1	1	1	1	11.3	10.997	243980000	256270000	228520000					345260000	382640000
U6KSX2	P-type ATPase, putative	ETH_00018890	U6KSX2	U6KSX2_EIMTE P-type ATPase, putative OS=Eimeria tenella OX=5802 GN=ETH_00018890 PE=4 SV=1	1	1	1	1	0.9	225.06	2565600	2309300	5491000	1048600			4442900		7587700
U6KSX4	Uncharacterized protein	ETH_00042460	U6KSX4	U6KSX4_EIMTE Uncharacterized protein OS=Eimeria tenella OX=5802 GN=ETH_00042460 PE=4 SV=1	1	4	4	4	20.2	32.584	63191000	63562000	51144000	39204000	39439000	46116000	37338000	40308000	52905000
U6KSY0	Uncharacterized protein (Fragment)	ETH_00037650	U6KSY0	U6KSY0_EIMTE Uncharacterized protein (Fragment) OS=Eimeria tenella OX=5802 GN=ETH_00037650 PE=4 SV=1	1	3	3	3	17.7	34.744	21185000	30012000	25675000	23112000	22380000	30884000	25493000	24331000	21869000
U6KSY2	40S ribosomal protein S27, putative	ETH_00011865	U6KSY2	U6KSY2_EIMTE 40S ribosomal protein S27, putative OS=Eimeria tenella OX=5802 GN=ETH_00011865 PE=3 SV=1	1	3	3	3	21.4	16.111	234050000	253590000	243320000	182510000	199430000	186360000	150000000	153660000	153950000
U6KSY5	Uncharacterized protein	ETH_00011545	U6KSY5;U6KVI5;REV__U6KVI5;U6L275;REV__U6L275;REV__U6KUT4;REV__U6KFY5;REV__U6L6A8;REV__U6KW31	U6KSY5_EIMTE Uncharacterized protein OS=Eimeria tenella OX=5802 GN=ETH_00011545 PE=4 SV=1;U6KVI5_EIMTE Uncharacterized protein OS=Eimeria tenella OX=5802 GN=ETH_00003955 PE=4 SV=1;U6KVI5_EIMTE Uncharacterized protein OS=Eimeria tenella OX=5802 GN=ETH_00003	9	2	1	1	2.3	117.21	47648000	42936000	44614000	39646000	39913000	44788000	36582000	38296000	39141000
U6KSZ4	Proteasome subunit beta type 2, putative (Fragment)	ETH_00035240	U6KSZ4	U6KSZ4_EIMTE Proteasome subunit beta type 2, putative (Fragment) OS=Eimeria tenella OX=5802 GN=ETH_00035240 PE=4 SV=1	1	2	2	2	18.2	13.679	63753000	67153000	62161000	71148000	68985000	70075000	41429000	53931000	52899000
U6KSZ7	cAMP-dependent protein kinase regulatory subunit, putative	ETH_00011940	U6KSZ7;H9BA29	U6KSZ7_EIMTE cAMP-dependent protein kinase regulatory subunit, putative OS=Eimeria tenella OX=5802 GN=ETH_00011940 PE=4 SV=1;H9BA29_EIMTE Uncharacterized protein OS=Eimeria tenella OX=5802 PE=2 SV=1	2	10	10	10	31.9	39.595	3009200000	2990500000	2940500000	1796700000	1862700000	1848100000	1822200000	1751200000	1656100000
U6KT01	Nucleolar phosphoprotein nucleolin, putative	ETH_00011635	U6KT01	U6KT01_EIMTE Nucleolar phosphoprotein nucleolin, putative OS=Eimeria tenella OX=5802 GN=ETH_00011635 PE=4 SV=1	1	11	11	11	16.7	79.43	1478900000	1505900000	1488100000	1849700000	1798100000	1696700000	1256500000	1266300000	1155100000
U6KT02	TCP-1/cpn60 family chaperonin, putative	ETH_00011965	U6KT02	U6KT02_EIMTE TCP-1/cpn60 family chaperonin, putative OS=Eimeria tenella OX=5802 GN=ETH_00011965 PE=4 SV=1	1	16	15	16	42.4	51.182	910620000	965960000	1030700000	1336600000	1269600000	1339800000	1266200000	1307000000	1305900000
U6KT05	Myosin F (TgMyoF) protein, putative	ETH_00011990	U6KT05	U6KT05_EIMTE Myosin F (TgMyoF) protein, putative OS=Eimeria tenella OX=5802 GN=ETH_00011990 PE=3 SV=1	1	2	2	2	1.4	159.05	41464000	58728000	61924000	54913000	53634000	51094000	55146000	61654000	47579000
U6KT08	Kinesin heavy chain, putative	ETH_00019085	U6KT08	U6KT08_EIMTE Kinesin heavy chain, putative OS=Eimeria tenella OX=5802 GN=ETH_00019085 PE=3 SV=1	1	11	11	11	9.5	163.94	252150000	233050000	225710000	242050000	216510000	202160000	188100000	170600000	222510000
U6KT19	Uncharacterized protein	ETH_00019135	U6KT19	U6KT19_EIMTE Uncharacterized protein OS=Eimeria tenella OX=5802 GN=ETH_00019135 PE=4 SV=1	1	1	1	1	1.5	68.296									18756000
U6KT21	ATP synthase epsilon chain, putative	ETH_00017010	U6KT21	U6KT21_EIMTE ATP synthase epsilon chain, putative OS=Eimeria tenella OX=5802 GN=ETH_00017010 PE=4 SV=1	1	2	2	2	28	8.708	57865000	35332000	40345000				22722000	41572000	35401000
U6KT24	Zinc metalloprotease 2, putative (Fragment)	ETH_00012015	U6KT24	U6KT24_EIMTE Zinc metalloprotease 2, putative (Fragment) OS=Eimeria tenella OX=5802 GN=ETH_00012015 PE=4 SV=1	1	6	5	6	17.2	72.891	116480000	161930000	163410000	121660000	118800000	133880000	136170000	164800000	179450000
U6KT28	Glyceraldehyde-3-phosphate dehydrogenase, putative	ETH_00016495	U6KT28	U6KT28_EIMTE Glyceraldehyde-3-phosphate dehydrogenase, putative OS=Eimeria tenella OX=5802 GN=ETH_00016495 PE=3 SV=1	1	13	13	13	23.5	69.628	1331600000	1234800000	1365300000	1819700000	1770500000	1582700000	2252800000	2200200000	2297000000
U6KT33	Mitochondrial-processing peptidase beta subunit, putative	ETH_00011835	U6KT33;K9MP40	U6KT33_EIMTE Mitochondrial-processing peptidase beta subunit, putative OS=Eimeria tenella OX=5802 GN=ETH_00011835 PE=3 SV=1	2	17	17	17	39.6	57.495	1434500000	1488700000	1513100000	1284700000	1215400000	1363500000	1389400000	1404900000	1331000000
U6KT34	Uncharacterized protein	ETH_00033915	U6KT34	U6KT34_EIMTE Uncharacterized protein OS=Eimeria tenella OX=5802 GN=ETH_00033915 PE=4 SV=1	1	1	1	1	3.4	41.42	6688200	7490900	6551500	9683000	9791400	9894400	8014300	7783200	7731600
U6KT40	Inosine-5-monophosphate dehydrogenase	ETH_00017140	U6KT40;H9B9Y8	U6KT40_EIMTE Inosine-5-monophosphate dehydrogenase OS=Eimeria tenella OX=5802 GN=ETH_00017140 PE=3 SV=1;H9B9Y8_EIMTE Inosine-5-monophosphate dehydrogenase OS=Eimeria tenella OX=5802 PE=2 SV=1	2	6	6	6	13.8	53.406	46759000	55979000	41212000	123900000	133350000	133520000	206890000	205780000	202150000
U6KT45	TCP-1/cpn60 family chaperonin, putative	ETH_00014910	U6KT45	U6KT45_EIMTE TCP-1/cpn60 family chaperonin, putative OS=Eimeria tenella OX=5802 GN=ETH_00014910 PE=3 SV=1	1	11	11	11	22	71.823	633240000	624060000	588050000	746890000	739930000	694190000	990570000	882080000	1012600000
U6KT50	Formin binding protein, putative	ETH_00014620	U6KT50	U6KT50_EIMTE Formin binding protein, putative OS=Eimeria tenella OX=5802 GN=ETH_00014620 PE=4 SV=1	1	4	4	4	8.2	83.361	252850000	275530000	283960000	215080000	160940000	183830000	155770000	160180000	162260000
U6KT56	Uncharacterized protein	ETH_00043605	U6KT56	U6KT56_EIMTE Uncharacterized protein OS=Eimeria tenella OX=5802 GN=ETH_00043605 PE=4 SV=1	1	1	1	1	2.1	56.464	29951000	29028000	29292000	25608000	26054000		32244000	46944000	31547000
U6KT58	Uncharacterized protein	ETH_00001190	U6KT58	U6KT58_EIMTE Uncharacterized protein OS=Eimeria tenella OX=5802 GN=ETH_00001190 PE=3 SV=1	1	4	4	4	9.9	58.725	237060000	259690000	267420000	252440000	249240000	230310000	291390000	317240000	326100000
U6KT59	Single-stranded DNA-binding protein, related	ETH_00014670	U6KT59	U6KT59_EIMTE Single-stranded DNA-binding protein, related OS=Eimeria tenella OX=5802 GN=ETH_00014670 PE=3 SV=1	1	2	2	2	12.2	30.513	18849000				22632000	27091000
U6KT65	Eukaryotic translation initiation factor 5A	ETH_00015190	U6KT65	U6KT65_EIMTE Eukaryotic translation initiation factor 5A OS=Eimeria tenella OX=5802 GN=ETH_00015190 PE=3 SV=1	1	5	5	5	39.1	17.321	332060000	321990000	335800000	634220000	571280000	637560000	537540000	536620000	575380000
U6KT67	Uncharacterized protein	ETH_00039860	U6KT67	U6KT67_EIMTE Uncharacterized protein OS=Eimeria tenella OX=5802 GN=ETH_00039860 PE=4 SV=1	1	3	3	3	46.3	11.498	88949000	93774000	94770000	107650000	92274000	91871000	79298000	107530000	99447000
U6KT84	Uncharacterized protein (Fragment)	ETH_00007670	U6KT84	U6KT84_EIMTE Uncharacterized protein (Fragment) OS=Eimeria tenella OX=5802 GN=ETH_00007670 PE=4 SV=1	1	1	1	1	1.4	89.359	6271300	8452400	6535900	6537500	7586500	6423600
U6KT85	Uncharacterized protein	ETH_00005555	U6KT85	U6KT85_EIMTE Uncharacterized protein OS=Eimeria tenella OX=5802 GN=ETH_00005555 PE=4 SV=1	1	2	2	2	16.6	24.498	93288000	105140000	128380000		145440000
U6KT89	Cyclin H, putative (Fragment)	ETH_00039765	U6KT89	U6KT89_EIMTE Cyclin H, putative (Fragment) OS=Eimeria tenella OX=5802 GN=ETH_00039765 PE=4 SV=1	1	2	2	2	3.7	62.609	27992000	21785000	24355000	25427000	25698000	24599000	24266000	26442000	23045000
U6KT92	Uncharacterized protein	ETH_00012200	U6KT92	U6KT92_EIMTE Uncharacterized protein OS=Eimeria tenella OX=5802 GN=ETH_00012200 PE=4 SV=1	1	1	1	1	1.6	74.039	10582000	10032000	12486000	25875000	23050000	26120000
U6KTC0	Uncharacterized protein	ETH_00007345	U6KTC0	U6KTC0_EIMTE Uncharacterized protein OS=Eimeria tenella OX=5802 GN=ETH_00007345 PE=4 SV=1	1	2	2	2	1.8	149.21	16327000	12183000		14978000	15642000	15999000	20795000	24716000	20344000
U6KTE5	Uncharacterized protein	ETH_00011540	U6KTE5;U6KJ25	U6KTE5_EIMTE Uncharacterized protein OS=Eimeria tenella OX=5802 GN=ETH_00011540 PE=4 SV=1	2	9	9	9	30.4	34.618	1472100000	1440200000	1422300000	970520000	968120000	916820000	763330000	832300000	778910000
U6KTE6	Uncharacterized protein	ETH_00007470	U6KTE6	U6KTE6_EIMTE Uncharacterized protein OS=Eimeria tenella OX=5802 GN=ETH_00007470 PE=4 SV=1	1	2	2	2	3	116.12	34515000	38047000	31729000	26592000	35823000	32964000
U6KTF4	Serine/threonine-protein phosphatase	ETH_00010250	U6KTF4	U6KTF4_EIMTE Serine/threonine-protein phosphatase OS=Eimeria tenella OX=5802 GN=ETH_00010250 PE=3 SV=1	1	16	16	16	28.2	89.155	622360000	651900000	621280000	470830000	487300000	537480000	479220000	520670000	470760000
U6KTF6	Kelch motif domain-containing protein, putative	ETH_00008020	U6KTF6	U6KTF6_EIMTE Kelch motif domain-containing protein, putative OS=Eimeria tenella OX=5802 GN=ETH_00008020 PE=4 SV=1	1	3	3	3	6.5	58.822	35683000	20453000	40909000	23404000	22580000	52148000	3633900	4664900
U6KTG0	DEAD/DEAH box helicase, putative	ETH_00018825	U6KTG0	U6KTG0_EIMTE DEAD/DEAH box helicase, putative OS=Eimeria tenella OX=5802 GN=ETH_00018825 PE=4 SV=1	1	9	9	9	36	27.661	3373400000	3391800000	3304300000	4640200000	4836600000	4887100000	3826700000	3178600000	3543600000
U6KTI3	Superoxide dismutase	ETH_00011830	U6KTI3	U6KTI3_EIMTE Superoxide dismutase OS=Eimeria tenella OX=5802 GN=ETH_00011830 PE=3 SV=1	1	8	8	8	49.1	23.72	495400000	376830000	484440000	694040000	772850000	662200000	699730000	628630000	671130000
U6KTJ6	YT521-B-like family domain-containing protein, putative	ETH_00014615	U6KTJ6	U6KTJ6_EIMTE YT521-B-like family domain-containing protein, putative OS=Eimeria tenella OX=5802 GN=ETH_00014615 PE=4 SV=1	1	1	1	1	2.5	55.035		2962100							5567900
U6KTJ8	Vacuolar ATP synthase subunit b, putative	ETH_00020925	U6KTJ8	U6KTJ8_EIMTE Vacuolar ATP synthase subunit b, putative OS=Eimeria tenella OX=5802 GN=ETH_00020925 PE=3 SV=1	1	7	7	7	23.2	57.474	145850000	193950000	162000000	192350000	187690000	183160000	176700000	245130000	192810000
U6KTL6	U6 snRNA-associated Sm-like protein, putative	ETH_00021025	U6KTL6	U6KTL6_EIMTE U6 snRNA-associated Sm-like protein, putative OS=Eimeria tenella OX=5802 GN=ETH_00021025 PE=4 SV=1	1	1	1	1	15	10.921	26518000	25859000	23547000	23495000	21339000	23857000
U6KTM1	Clathrin heavy chain	ETH_00021065	U6KTM1	U6KTM1_EIMTE Clathrin heavy chain OS=Eimeria tenella OX=5802 GN=ETH_00021065 PE=3 SV=1	1	32	32	32	25.5	198.43	1321700000	1359900000	1353500000	1357800000	1375900000	1556200000	1655900000	1595100000	1646700000
U6KTM9	Uncharacterized protein	ETH_00014765	U6KTM9	U6KTM9_EIMTE Uncharacterized protein OS=Eimeria tenella OX=5802 GN=ETH_00014765 PE=4 SV=1	1	4	4	4	9	61.999	45055000	82005000	98199000	102470000	100880000	161250000	71377000	102720000	101690000
U6KTN2	Mitochondrial 2-oxoglutarate/malate carrier protein, putative	ETH_00021115	U6KTN2	U6KTN2_EIMTE Mitochondrial 2-oxoglutarate/malate carrier protein, putative OS=Eimeria tenella OX=5802 GN=ETH_00021115 PE=3 SV=1	1	1	1	1	2.8	34.616	22346000	23461000	21276000	20094000	20832000	20507000	20006000	22587000	20363000
U6KTN7	Uncharacterized protein	ETH_00024660	U6KTN7	U6KTN7_EIMTE Uncharacterized protein OS=Eimeria tenella OX=5802 GN=ETH_00024660 PE=4 SV=1	1	5	5	5	15.9	43.186	128680000	136090000	120760000	99151000	110190000	94171000	76075000	60645000	60459000
U6KTP2	Kelch motif domain-containing protein, putative (Fragment)	ETH_00038860	U6KTP2	U6KTP2_EIMTE Kelch motif domain-containing protein, putative (Fragment) OS=Eimeria tenella OX=5802 GN=ETH_00038860 PE=4 SV=1	1	1	1	1	6.2	21.184	13574000	12458000		19240000	11022000	16296000	13734000	15572000	17686000
U6KTP6	Sec63 domain-containing DEAD/DEAH box helicase, putative	ETH_00021190	U6KTP6	U6KTP6_EIMTE Sec63 domain-containing DEAD/DEAH box helicase, putative OS=Eimeria tenella OX=5802 GN=ETH_00021190 PE=4 SV=1	1	33	33	33	22.4	246.73	917360000	832730000	857380000	851850000	775960000	811590000	827670000	801060000	869110000
U6KTQ6	Uncharacterized protein	ETH_00024760	U6KTQ6	U6KTQ6_EIMTE Uncharacterized protein OS=Eimeria tenella OX=5802 GN=ETH_00024760 PE=4 SV=1	1	4	4	4	10.8	41.124	30795000	33150000	32598000	16890000	18837000	16539000	28102000	46677000	48357000
U6KTQ8	Uncharacterized protein	ETH_00037095	U6KTQ8	U6KTQ8_EIMTE Uncharacterized protein OS=Eimeria tenella OX=5802 GN=ETH_00037095 PE=4 SV=1	1	5	5	5	35.1	17.019	1159100000	1082400000	1100600000	1176200000	1340900000	1536300000	807310000	669970000	879140000
U6KTR3	Uncharacterized protein	ETH_00007075	U6KTR3	U6KTR3_EIMTE Uncharacterized protein OS=Eimeria tenella OX=5802 GN=ETH_00007075 PE=4 SV=1	1	6	6	6	8	113.22	174340000	199560000	194720000	149660000	209060000	190290000	101680000	121670000	160820000
U6KTR9	Uncharacterized protein	ETH_00007340	U6KTR9	U6KTR9_EIMTE Uncharacterized protein OS=Eimeria tenella OX=5802 GN=ETH_00007340 PE=4 SV=1	1	2	2	2	11.6	23.513	72286000	83524000	90145000	114190000	99471000	94018000	75470000	68328000	82803000
U6KTS2	40S ribosomal protein S2, putative	ETH_00024835	U6KTS2	U6KTS2_EIMTE 40S ribosomal protein S2, putative OS=Eimeria tenella OX=5802 GN=ETH_00024835 PE=3 SV=1	1	12	12	12	50.6	29.183	2761400000	2678900000	2511000000	1741700000	1665200000	1540500000	3059800000	3184700000	3213800000
U6KTT2	Ca2+-ATPase, putative	ETH_00007200	U6KTT2	U6KTT2_EIMTE Ca2+-ATPase, putative OS=Eimeria tenella OX=5802 GN=ETH_00007200 PE=3 SV=1	1	6	6	6	6.2	169.97	104850000	118600000	112920000	93294000	96039000	89896000	98489000	76259000	81945000
U6KTV2	Uncharacterized protein	ETH_00007515	U6KTV2	U6KTV2_EIMTE Uncharacterized protein OS=Eimeria tenella OX=5802 GN=ETH_00007515 PE=4 SV=1	1	2	2	2	11.7	22.401	42968000	44890000	48810000	80341000	76209000	84609000	57482000	68387000	73501000
U6KTV5	RhoGAP protein, putative	ETH_00036765	U6KTV5	U6KTV5_EIMTE RhoGAP protein, putative OS=Eimeria tenella OX=5802 GN=ETH_00036765 PE=4 SV=1	1	2	2	2	6.6	35.87	52618000	59369000	52531000	56652000	53880000	60288000	60630000	50264000	48286000
U6KTW1	Uncharacterized protein	ETH_00042790	U6KTW1	U6KTW1_EIMTE Uncharacterized protein OS=Eimeria tenella OX=5802 GN=ETH_00042790 PE=4 SV=1	1	2	1	1	5.1	46.789			43970000	27445000	3372800	27049000	25992000		40853000
U6KTW7	Uncharacterized protein	ETH_00022585	U6KTW7	U6KTW7_EIMTE Uncharacterized protein OS=Eimeria tenella OX=5802 GN=ETH_00022585 PE=4 SV=1	1	1	1	1	19.7	6.8249	97233000	107040000	102400000	108960000	106330000		77545000	80414000	71369000
U6KTY8	Pyridine nucleotide-disulphide oxidoreductase, putative	ETH_00019195	U6KTY8	U6KTY8_EIMTE Pyridine nucleotide-disulphide oxidoreductase, putative OS=Eimeria tenella OX=5802 GN=ETH_00019195 PE=4 SV=1	1	13	13	13	32.2	66.216	398300000	389960000	389200000	510920000	479240000	477800000	471660000	535170000	473580000
U6KTZ2	Ribosomal protein S10, putative	ETH_00028995	U6KTZ2	U6KTZ2_EIMTE Ribosomal protein S10, putative OS=Eimeria tenella OX=5802 GN=ETH_00028995 PE=4 SV=1	1	6	6	6	40.3	17.792	1263600000	1295700000	1409900000	1044200000	1003100000	969340000	754090000	811770000	923320000
U6KU02	Phosphoglucomutase/parafusin related protein 1, putative	ETH_00002785	U6KU02	U6KU02_EIMTE Phosphoglucomutase/parafusin related protein 1, putative OS=Eimeria tenella OX=5802 GN=ETH_00002785 PE=3 SV=1	1	10	10	10	24.6	57.957	419240000	442210000	436390000	497470000	466240000	480850000	462030000	447990000	422900000
U6KU03	Kelch motif domain-containing protein, putative	ETH_00029095	U6KU03	U6KU03_EIMTE Kelch motif domain-containing protein, putative OS=Eimeria tenella OX=5802 GN=ETH_00029095 PE=4 SV=1	1	7	7	7	15.2	64.596	160920000	156180000	148960000	147270000	156890000	189250000	155600000	147580000	187450000
U6KU04	Uncharacterized protein	ETH_00024260	U6KU04	U6KU04_EIMTE Uncharacterized protein OS=Eimeria tenella OX=5802 GN=ETH_00024260 PE=4 SV=1	1	3	3	3	6.5	64.412	39805000	38254000	41224000	22168000	24072000	26864000	42695000	35384000	41086000
U6KU12	Alpha-glucan water dikinase 1, putative	ETH_00029170	U6KU12	U6KU12_EIMTE Alpha-glucan water dikinase 1, putative OS=Eimeria tenella OX=5802 GN=ETH_00029170 PE=4 SV=1	1	15	15	15	11.3	185.26	446840000	511720000	464620000	280290000	272350000	325540000	276360000	266290000	288140000
U6KU13	Uncharacterized protein	ETH_00034360	U6KU13;U6L7I7	U6KU13_EIMTE Uncharacterized protein OS=Eimeria tenella OX=5802 GN=ETH_00034360 PE=4 SV=1;U6L7I7_EIMTE Uncharacterized protein (Fragment) OS=Eimeria tenella OX=5802 GN=ETH_00038260 PE=4 SV=1	2	2	2	2	13.6	21.503	43605000	40941000	38368000	60088000	59388000	46476000	61493000	72430000	58338000
U6KU14	Uncharacterized protein	ETH_00019220	U6KU14	U6KU14_EIMTE Uncharacterized protein OS=Eimeria tenella OX=5802 GN=ETH_00019220 PE=4 SV=1	1	3	3	3	6.6	64.023	44932000		43274000	42961000	43689000	44086000
U6KU16	Sortilin	ETH_00034385	U6KU16	U6KU16_EIMTE Sortilin OS=Eimeria tenella OX=5802 GN=ETH_00034385 PE=4 SV=1	1	10	10	10	13.9	104.05	222490000	213710000	221830000	211570000	193820000	178800000	171250000	158600000	144930000
U6KU27	Uncharacterized protein	ETH_00002960	U6KU27	U6KU27_EIMTE Uncharacterized protein OS=Eimeria tenella OX=5802 GN=ETH_00002960 PE=4 SV=1	1	1	1	1	2.2	51.827							2822800
U6KU29	Emp24/gp25L/p24 family domain-containing, transmembrane protein, putative	ETH_00034485	U6KU29	U6KU29_EIMTE Emp24/gp25L/p24 family domain-containing, transmembrane protein, putative OS=Eimeria tenella OX=5802 GN=ETH_00034485 PE=3 SV=1	1	2	2	2	7.7	26.36	58710000	54898000	56293000	48146000	50911000	52563000	61821000	54148000	60455000
U6KU32	Uncharacterized protein	ETH_00034530	U6KU32	U6KU32_EIMTE Uncharacterized protein OS=Eimeria tenella OX=5802 GN=ETH_00034530 PE=4 SV=1	1	1	1	1	2.6	54.707									31855000
U6KU40	Endonuclease/exonuclease/phosphatase domain-containing protein, putative	ETH_00029430	U6KU40	U6KU40_EIMTE Endonuclease/exonuclease/phosphatase domain-containing protein, putative OS=Eimeria tenella OX=5802 GN=ETH_00029430 PE=4 SV=1	1	1	1	1	1.3	92.312	9493400	8388900	9939000	9335900	9075300	11472000	6988500	7536000	7002400
U6KU41	Uncharacterized protein	ETH_00019245	U6KU41	U6KU41_EIMTE Uncharacterized protein OS=Eimeria tenella OX=5802 GN=ETH_00019245 PE=4 SV=1	1	2	2	2	4.2	73.618	71199000	77797000	77273000	74227000	74192000	78537000	71965000	91692000	77085000
U6KU54	ATP-dependent helicase, putative	ETH_00010550	U6KU54	U6KU54_EIMTE ATP-dependent helicase, putative OS=Eimeria tenella OX=5802 GN=ETH_00010550 PE=4 SV=1	1	10	10	10	10.2	147.27	398790000	439820000	426640000	437330000	430950000	449070000	386370000	374420000	377830000
U6KU63	Uncharacterized protein	ETH_00007070	U6KU63	U6KU63_EIMTE Uncharacterized protein OS=Eimeria tenella OX=5802 GN=ETH_00007070 PE=4 SV=1	1	27	27	27	27.7	139.91	1585300000	1541200000	1549800000	1942400000	1938300000	1873700000	1683900000	1728400000	1712500000
U6KU64	MA3 domain protein, putative	ETH_00019395	U6KU64	U6KU64_EIMTE MA3 domain protein, putative OS=Eimeria tenella OX=5802 GN=ETH_00019395 PE=4 SV=1	1	2	2	2	4.2	58.614		32493000		17149000	36273000	50150000	25233000	23347000
U6KU65	Uncharacterized protein	ETH_00029590	U6KU65	U6KU65_EIMTE Uncharacterized protein OS=Eimeria tenella OX=5802 GN=ETH_00029590 PE=4 SV=1	1	5	5	5	5.3	153.92	3395700	6321800	32585000	44708000	59537000	40057000		16087000	32169000
U6KU66	Heat shock protein, putative	ETH_00010625	U6KU66	U6KU66_EIMTE Heat shock protein, putative OS=Eimeria tenella OX=5802 GN=ETH_00010625 PE=3 SV=1	1	14	14	14	29.4	80.13	439270000	457250000	453650000	863410000	884620000	945700000	730450000	703880000	746310000
U6KU73	Uncharacterized protein	ETH_00010650	U6KU73	U6KU73_EIMTE Uncharacterized protein OS=Eimeria tenella OX=5802 GN=ETH_00010650 PE=4 SV=1	1	4	4	4	4.3	115.22	270360000	307090000	309350000	316810000	305370000	294660000	387380000	359220000	374280000
U6KU76	Heat shock protein 40, putative	ETH_00029665	U6KU76;H9BA46	U6KU76_EIMTE Heat shock protein 40, putative OS=Eimeria tenella OX=5802 GN=ETH_00029665 PE=4 SV=1	2	4	4	4	14.2	37.255	63774000	52380000	68342000	62888000	62480000	62868000	76301000	72964000	86198000
U6KU92	SWIM zinc finger domain-containing protein, putative	ETH_00019570	U6KU92	U6KU92_EIMTE SWIM zinc finger domain-containing protein, putative OS=Eimeria tenella OX=5802 GN=ETH_00019570 PE=4 SV=1	1	1	1	1	0.2	458.36	68134000	66084000	5126900					56885000	45901000
U6KU98	Small nuclear ribonucleoprotein E	ETH_00007295	U6KU98	U6KU98_EIMTE Small nuclear ribonucleoprotein E OS=Eimeria tenella OX=5802 GN=ETH_00007295 PE=3 SV=1	1	3	3	3	45.8	11.337	91171000	104370000	114390000	98704000	104610000	199100000	105700000	175480000	149260000
U6KUB1	40S ribosomal protein S8	ETH_00009830	U6KUB1	U6KUB1_EIMTE 40S ribosomal protein S8 OS=Eimeria tenella OX=5802 GN=ETH_00009830 PE=3 SV=1	1	7	7	7	42.9	23.336	1933300000	1919500000	1812200000	1138800000	1136300000	1123100000	2200800000	1994100000	2143300000
U6KUC4	Uncharacterized protein	ETH_00009880	U6KUC4	U6KUC4_EIMTE Uncharacterized protein OS=Eimeria tenella OX=5802 GN=ETH_00009880 PE=4 SV=1	1	9	9	9	7.9	206.58	139310000	163590000	145030000	139350000	131280000	139110000	145780000	130170000	139090000
U6KUE6	Uncharacterized protein	ETH_00009980	U6KUE6	U6KUE6_EIMTE Uncharacterized protein OS=Eimeria tenella OX=5802 GN=ETH_00009980 PE=4 SV=1	1	1	1	1	2.2	60.218	34026000			54089000
U6KUI0	Uncharacterized protein (Fragment)	ETH_00017595	U6KUI0	U6KUI0_EIMTE Uncharacterized protein (Fragment) OS=Eimeria tenella OX=5802 GN=ETH_00017595 PE=4 SV=1	1	1	1	1	1.5	141.64							71851000	77808000	76907000
U6KUI6	N-acetylglucosaminylphosphatidylinositol deacetylase, putative	ETH_00002805	U6KUI6	U6KUI6_EIMTE N-acetylglucosaminylphosphatidylinositol deacetylase, putative OS=Eimeria tenella OX=5802 GN=ETH_00002805 PE=4 SV=1	1	1	1	1	2	61.206	8096200	3860200	8691100	13040000	15122000	12256000
U6KUI8	Mitochondrial import inner membrane translocase TIM44, putative (Fragment)	ETH_00038810	U6KUI8	U6KUI8_EIMTE Mitochondrial import inner membrane translocase TIM44, putative (Fragment) OS=Eimeria tenella OX=5802 GN=ETH_00038810 PE=4 SV=1	1	1	1	1	7.9	35.451	18068000	17412000	18809000	33886000	31861000	29344000		12259000
U6KUK8	Uncharacterized protein	ETH_00011895	U6KUK8	U6KUK8_EIMTE Uncharacterized protein OS=Eimeria tenella OX=5802 GN=ETH_00011895 PE=4 SV=1	1	4	2	4	8.3	65.15	56103000	50267000	50904000	41009000	48462000	44007000	41343000	54111000
U6KUL3	Uncharacterized protein	ETH_00011920	U6KUL3	U6KUL3_EIMTE Uncharacterized protein OS=Eimeria tenella OX=5802 GN=ETH_00011920 PE=4 SV=1	1	1	1	1	0.3	547.52		20128000	21261000	25836000	23946000	25138000
U6KUL4	SAG family member	ETH_00034970	U6KUL4	U6KUL4_EIMTE SAG family member OS=Eimeria tenella OX=5802 GN=ETH_00034970 PE=4 SV=1	1	6	1	5	32.8	27.533	777900000	766510000	774890000	280120000	285180000	285370000	288090000	279580000	250190000
U6KUM9	Heat shock protein, putative	ETH_00021420	U6KUM9	U6KUM9_EIMTE Heat shock protein, putative OS=Eimeria tenella OX=5802 GN=ETH_00021420 PE=3 SV=1	1	8	7	7	12.1	104.11	157830000	157830000	197940000	87707000	82960000	76727000	113120000	178690000	155800000
U6KUP6	Myosin A, putative	ETH_00021495	U6KUP6;H9BA73	U6KUP6_EIMTE Myosin A, putative OS=Eimeria tenella OX=5802 GN=ETH_00021495 PE=3 SV=1	2	31	29	31	45.7	92.456	8346700000	8355700000	8282600000	7283000000	7160500000	7237200000	7074400000	7166300000	7625500000
U6KUQ1	Uncharacterized protein	ETH_00026335	U6KUQ1	U6KUQ1_EIMTE Uncharacterized protein OS=Eimeria tenella OX=5802 GN=ETH_00026335 PE=4 SV=1	1	1	1	1	34	5.401	12952000	14495000	11572000	10583000	11702000	11937000
U6KUQ3	Uncharacterized protein	ETH_00022405	U6KUQ3	U6KUQ3_EIMTE Uncharacterized protein OS=Eimeria tenella OX=5802 GN=ETH_00022405 PE=4 SV=1	1	2	2	2	39.2	8.4874	32308000	6017600	7504600	4988300	16247000	17998000	22931000	80494000	57877000
U6KUR0	Adenylate kinase, putative	ETH_00010595	U6KUR0	U6KUR0_EIMTE Adenylate kinase, putative OS=Eimeria tenella OX=5802 GN=ETH_00010595 PE=3 SV=1	1	11	11	11	46.6	28.002	422700000	498970000	514800000	571780000	564050000	494690000	577860000	579070000	583540000
U6KUR7	Uncharacterized protein	ETH_00039720	U6KUR7	U6KUR7_EIMTE Uncharacterized protein OS=Eimeria tenella OX=5802 GN=ETH_00039720 PE=4 SV=1	1	1	1	1	4.5	37.338	313290000	354320000	333900000	468970000	457570000	463410000	529390000	637890000	535500000
U6KUR9	ATP-dependent helicase, putaive, putative	ETH_00022480	U6KUR9	U6KUR9_EIMTE ATP-dependent helicase, putaive, putative OS=Eimeria tenella OX=5802 GN=ETH_00022480 PE=3 SV=1	1	7	7	7	21	44.327	210670000	200910000	181640000	228110000	199100000	207640000	257230000	270440000	225340000
U6KUS2	Uncharacterized protein (Fragment)	ETH_00017665	U6KUS2	U6KUS2_EIMTE Uncharacterized protein (Fragment) OS=Eimeria tenella OX=5802 GN=ETH_00017665 PE=4 SV=1	1	5	5	5	26	26.64	350530000	379570000	345740000	306780000	291970000	273220000	335880000	324530000	322440000
U6KUS7	Uncharacterized protein	ETH_00035465	U6KUS7	U6KUS7_EIMTE Uncharacterized protein OS=Eimeria tenella OX=5802 GN=ETH_00035465 PE=4 SV=1	1	1	1	1	1.9	61.817					46001000	46416000	49613000	50103000	50769000
U6KUU3	Uncharacterized protein (Fragment)	ETH_00039750	U6KUU3	U6KUU3_EIMTE Uncharacterized protein (Fragment) OS=Eimeria tenella OX=5802 GN=ETH_00039750 PE=4 SV=1	1	1	1	1	33.3	4.9037	78293000	85432000	80675000	71513000	55410000	57584000	75221000	72008000	67130000
U6KUV0	Coatomer beta subunit, putative (Fragment)	ETH_00026095	U6KUV0	U6KUV0_EIMTE Coatomer beta subunit, putative (Fragment) OS=Eimeria tenella OX=5802 GN=ETH_00026095 PE=4 SV=1	1	3	3	3	5.4	79.845	77747000	68224000	76310000	84424000	74723000	79805000	81706000	68087000	86425000
U6KUW0	RRM domain-containing protein, putative	ETH_00012205	U6KUW0	U6KUW0_EIMTE RRM domain-containing protein, putative OS=Eimeria tenella OX=5802 GN=ETH_00012205 PE=4 SV=1	1	4	4	4	6.8	76.16	34356000	39733000	40802000	35169000	43216000	47920000	34966000	44988000	70505000
U6KUW3	Uncharacterized protein	ETH_00009875	U6KUW3	U6KUW3_EIMTE Uncharacterized protein OS=Eimeria tenella OX=5802 GN=ETH_00009875 PE=4 SV=1	1	3	3	3	5.5	90.093	27607000	40113000	35580000	30671000	23056000	23080000	28827000	16156000	10980000
U6KUX5	Uncharacterized protein	ETH_00009950	U6KUX5	U6KUX5_EIMTE Uncharacterized protein OS=Eimeria tenella OX=5802 GN=ETH_00009950 PE=4 SV=1	1	2	2	2	5.4	87.197	27153000	18115000	20749000	24505000	23413000	26021000		21402000	27593000
U6KUX7	Pre-mRNA-splicing factor, putative	ETH_00015325	U6KUX7	U6KUX7_EIMTE Pre-mRNA-splicing factor, putative OS=Eimeria tenella OX=5802 GN=ETH_00015325 PE=4 SV=1	1	2	2	2	18.9	12.399	56610000	52507000	49686000	40320000	38629000	35711000	51203000	44489000	43768000
U6KUY4	DnaJ domain-containing protein, putative	ETH_00015375	U6KUY4	U6KUY4_EIMTE DnaJ domain-containing protein, putative OS=Eimeria tenella OX=5802 GN=ETH_00015375 PE=4 SV=1	1	10	10	10	18.9	75.243	461070000	415700000	452880000	465850000	492720000	460650000	637180000	586170000	548260000
U6KUY7	Cytosol aminopeptidase, putative	ETH_00012380	U6KUY7;K9MPI6	U6KUY7_EIMTE Cytosol aminopeptidase, putative OS=Eimeria tenella OX=5802 GN=ETH_00012380 PE=3 SV=1	2	7	7	7	15.8	56.305	212790000	225330000	223200000	432500000	225590000	242080000	294350000	256840000	271510000
U6KUY8	Transketolase	ETH_00010025	U6KUY8	U6KUY8_EIMTE Transketolase OS=Eimeria tenella OX=5802 GN=ETH_00010025 PE=3 SV=1	1	4	4	4	6.7	75.994	77360000	79963000	69823000	77722000	64945000	72335000	89320000	81166000	73099000
U6KV05	Membrane skeletal protein IMC1, putative	ETH_00015475	U6KV05	U6KV05_EIMTE Membrane skeletal protein IMC1, putative OS=Eimeria tenella OX=5802 GN=ETH_00015475 PE=4 SV=1	1	27	27	27	58.6	65.62	10453000000	10130000000	9832900000	9994600000	9763500000	9507100000	10896000000	10716000000	11092000000
U6KV14	40S ribosomal protein S29, putative (Fragment)	ETH_00043925	U6KV14	U6KV14_EIMTE 40S ribosomal protein S29, putative (Fragment) OS=Eimeria tenella OX=5802 GN=ETH_00043925 PE=4 SV=1	1	2	2	2	32.7	6.1132	177410000	205930000	224410000	168700000	146300000	138590000
U6KV17	Transmembrane 9 superfamily member	ETH_00015815	U6KV17	U6KV17_EIMTE Transmembrane 9 superfamily member OS=Eimeria tenella OX=5802 GN=ETH_00015815 PE=3 SV=1	1	2	2	2	3.2	77.263	55808000	51405000	50898000	44282000	56323000	43386000	61844000	27979000	61068000
U6KV18	Uncharacterized protein	ETH_00028395	U6KV18	U6KV18_EIMTE Uncharacterized protein OS=Eimeria tenella OX=5802 GN=ETH_00028395 PE=4 SV=1	1	16	16	16	26.5	90.701	1317800000	1291600000	1466800000	1281300000	1277700000	1338800000	1947900000	1737300000	1923200000
U6KV19	Succinyl-CoA ligase, putative (Fragment)	ETH_00043610	U6KV19	U6KV19_EIMTE Succinyl-CoA ligase, putative (Fragment) OS=Eimeria tenella OX=5802 GN=ETH_00043610 PE=4 SV=1	1	4	4	4	16.4	45.176	167990000	172640000	134270000	223970000	221570000	225880000	207940000	227470000	205210000
U6KV24	Porin, putative	ETH_00023750	U6KV24	U6KV24_EIMTE Porin, putative OS=Eimeria tenella OX=5802 GN=ETH_00023750 PE=4 SV=1	1	16	16	16	68.5	31.504	4508700000	4422900000	4532100000	4486400000	4697000000	4849600000	3987000000	3881400000	4048900000
U6KV33	Uncharacterized protein	ETH_00028470	U6KV33	U6KV33_EIMTE Uncharacterized protein OS=Eimeria tenella OX=5802 GN=ETH_00028470 PE=4 SV=1	1	1	1	1	1.4	81.045
U6KV39	SAG family member	ETH_00010740	U6KV39	U6KV39_EIMTE SAG family member OS=Eimeria tenella OX=5802 GN=ETH_00010740 PE=4 SV=1	1	6	5	5	27.3	27.36	593790000	595860000	534870000	545370000	529370000	457890000	488380000	489480000	412590000
U6KV40	Glutamyl-tRNA synthetase, putative	ETH_00015940	U6KV40	U6KV40_EIMTE Glutamyl-tRNA synthetase, putative OS=Eimeria tenella OX=5802 GN=ETH_00015940 PE=3 SV=1	1	7	7	7	11.7	87.662	135870000	123680000	131900000	184830000	176480000	208670000	122510000	149500000	141410000
U6KV48	26S proteasome regulatory particle non-ATPase subunit, putative	ETH_00004335	U6KV48	U6KV48_EIMTE 26S proteasome regulatory particle non-ATPase subunit, putative OS=Eimeria tenella OX=5802 GN=ETH_00004335 PE=4 SV=1	1	2	2	2	8.9	34.183	75869000	81297000	77052000	59133000	67847000	50484000	91614000	83077000	81910000
U6KV49	SAG family member	ETH_00010790	U6KV49	U6KV49_EIMTE SAG family member OS=Eimeria tenella OX=5802 GN=ETH_00010790 PE=4 SV=1	1	2	2	2	9.7	27.88	48591000	71270000	54946000	57906000	54583000	63697000	69631000	58744000	62908000
U6KV61	Uncharacterized protein	ETH_00043470	U6KV61	U6KV61_EIMTE Uncharacterized protein OS=Eimeria tenella OX=5802 GN=ETH_00043470 PE=4 SV=1	1	1	1	1	6.9	19.986		99816000	99208000	72087000	68782000	42517000	88981000	86395000	80094000
U6KV63	SAG family member	ETH_00010870	U6KV63	U6KV63_EIMTE SAG family member OS=Eimeria tenella OX=5802 GN=ETH_00010870 PE=4 SV=1	1	6	6	6	31.5	27.592	903410000	883550000	924570000	1247200000	1199000000	1272000000	1419500000	1307500000	1414400000
U6KV83	Plectin, putative	ETH_00021005	U6KV83	U6KV83_EIMTE Plectin, putative OS=Eimeria tenella OX=5802 GN=ETH_00021005 PE=4 SV=1	1	3	3	3	2.7	199.2	19324000	19437000	21190000	19854000	20988000	21122000
U6KV87	Uncharacterized protein	ETH_00011065	U6KV87	U6KV87_EIMTE Uncharacterized protein OS=Eimeria tenella OX=5802 GN=ETH_00011065 PE=4 SV=1	1	2	2	2	6.4	66.16	15674000	16003000	16959000		14743000				12681000
U6KV97	Uncharacterized protein (Fragment)	ETH_00004325	U6KV97	U6KV97_EIMTE Uncharacterized protein (Fragment) OS=Eimeria tenella OX=5802 GN=ETH_00004325 PE=4 SV=1	1	1	1	1	9.7	24.547	21890000	23107000	17986000	20200000		25039000
U6KV99	Coatomer delta subunit, putative	ETH_00011140	U6KV99	U6KV99_EIMTE Coatomer delta subunit, putative OS=Eimeria tenella OX=5802 GN=ETH_00011140 PE=3 SV=1	1	3	3	3	6.4	60.525	36873000	42474000	40863000	50538000	50030000	48658000	50653000	42543000	55381000
U6KVA1	Protein transport protein SEC23	ETH_00006120	U6KVA1	U6KVA1_EIMTE Protein transport protein SEC23 OS=Eimeria tenella OX=5802 GN=ETH_00006120 PE=3 SV=1	1	2	2	2	3.3	96.716	10683000	14091000	14417000	16193000		18000000
U6KVB1	Uncharacterized protein	ETH_00041320	U6KVB1	U6KVB1_EIMTE Uncharacterized protein OS=Eimeria tenella OX=5802 GN=ETH_00041320 PE=4 SV=1	1	2	2	2	10.2	22.257	61666000	125200000	120710000	87548000	89982000	82325000	4573600	7530800	45676000
U6KVD1	DNA-directed RNA polymerase, related	ETH_00006295	U6KVD1	U6KVD1_EIMTE DNA-directed RNA polymerase, related OS=Eimeria tenella OX=5802 GN=ETH_00006295 PE=4 SV=1	1	1	1	1	2.6	85.52	21017000	17978000	18813000	14556000	12359000	15022000	14607000	16085000	17891000
U6KVD2	26S proteasome non-ATPase regulatory subunit, putative	ETH_00004050	U6KVD2	U6KVD2_EIMTE 26S proteasome non-ATPase regulatory subunit, putative OS=Eimeria tenella OX=5802 GN=ETH_00004050 PE=4 SV=1	1	4	4	4	15.7	46.817		42774000		37713000	35813000	50113000	49394000	45068000	44833000
U6KVE0	Flap endonuclease 1, related	ETH_00001390	U6KVE0	U6KVE0_EIMTE Flap endonuclease 1, related OS=Eimeria tenella OX=5802 GN=ETH_00001390 PE=4 SV=1	1	1	1	1	3.8	59.212						56940000
U6KVG2	Eukaryotic translation initiation factor 3 subunit B, related	ETH_00007025	U6KVG2	U6KVG2_EIMTE Eukaryotic translation initiation factor 3 subunit B, related OS=Eimeria tenella OX=5802 GN=ETH_00007025 PE=4 SV=1	1	8	8	8	18.9	52.582	453930000	461640000	444920000	428100000	417500000	429550000	397280000	390240000	423360000
U6KVG3	DnaJ domain-containing protein, putative	ETH_00016875	U6KVG3	U6KVG3_EIMTE DnaJ domain-containing protein, putative OS=Eimeria tenella OX=5802 GN=ETH_00016875 PE=4 SV=1	1	1	1	1	2.8	46.465	17565000	16208000	15767000	16845000	16375000	20415000	11967000	13932000	10522000
U6KVG5	UBA/TS-N domain-containing protein, putative	ETH_00016900	U6KVG5	U6KVG5_EIMTE UBA/TS-N domain-containing protein, putative OS=Eimeria tenella OX=5802 GN=ETH_00016900 PE=4 SV=1	1	4	4	4	1	613.51	35012000	30605000	34508000	32077000	22545000	28552000	39807000
U6KVI3	RRM domain-containing protein, putative	ETH_00017015	U6KVI3	U6KVI3_EIMTE RRM domain-containing protein, putative OS=Eimeria tenella OX=5802 GN=ETH_00017015 PE=4 SV=1	1	5	5	5	6.7	101.5	124710000	142860000	149930000	223100000	230310000	260250000	174320000	181030000	201900000
U6KVI7	SAG family member	ETH_00010735	U6KVI7	U6KVI7_EIMTE SAG family member OS=Eimeria tenella OX=5802 GN=ETH_00010735 PE=4 SV=1	1	10	4	10	38.1	28.036	5169700000	5216100000	5066800000	4024200000	4250600000	4033400000	4250800000	4327800000	4078400000
U6KVI9	Uncharacterized protein (Fragment)	ETH_00041480	U6KVI9	U6KVI9_EIMTE Uncharacterized protein (Fragment) OS=Eimeria tenella OX=5802 GN=ETH_00041480 PE=4 SV=1	1	1	1	1	2.7	47.219	32946000	26402000	31649000	23431000	23474000	25978000	24739000	28985000	24822000
U6KVK9	SAG family member	ETH_00010865	U6KVK9;H9B9Z3	U6KVK9_EIMTE SAG family member OS=Eimeria tenella OX=5802 GN=ETH_00010865 PE=4 SV=1;H9B9Z3_EIMTE Uncharacterized protein OS=Eimeria tenella OX=5802 PE=2 SV=1	2	5	3	3	22.5	27.633	580610000	245210000	237760000	32343000	48921000			157940000
U6KVL5	Alkylglycerone-phosphate synthase	ETH_00010890	U6KVL5	U6KVL5_EIMTE Alkylglycerone-phosphate synthase OS=Eimeria tenella OX=5802 GN=ETH_00010890 PE=3 SV=1	1	3	3	3	4.8	70.912	33801000	31285000	27395000	50868000	28231000	33362000	33529000	33084000	40601000
U6KVM8	Splicing factor 3B subunit 3, putative	ETH_00019200	U6KVM8	U6KVM8_EIMTE Splicing factor 3B subunit 3, putative OS=Eimeria tenella OX=5802 GN=ETH_00019200 PE=4 SV=1	1	18	18	18	22.2	133.52	998540000	1059900000	1041000000	912200000	884980000	907420000	807900000	812500000	872580000
U6KVN0	ATP-dependent RNA helicase, putative	ETH_00010990	U6KVN0	U6KVN0_EIMTE ATP-dependent RNA helicase, putative OS=Eimeria tenella OX=5802 GN=ETH_00010990 PE=3 SV=1	1	2	2	2	4.7	63.067	57863000	35846000	31846000	27488000	25877000	29415000	34955000	36110000	31388000
U6KVN8	Uncharacterized protein	ETH_00005715	U6KVN8;REV__U6KVN8	U6KVN8_EIMTE Uncharacterized protein OS=Eimeria tenella OX=5802 GN=ETH_00005715 PE=4 SV=1	2	9	9	9	22.2	59.54	541520000	549840000	571030000	427470000	440280000	427220000	529340000	547420000	528540000
U6KVN9	SufB/sufD domain-containing protein, putative	ETH_00011060	U6KVN9	U6KVN9_EIMTE SufB/sufD domain-containing protein, putative OS=Eimeria tenella OX=5802 GN=ETH_00011060 PE=4 SV=1	1	1	1	1	1.6	123.21	13070000	10606000	12001000	13685000	15882000	17232000	15377000	17499000	16638000
U6KVP7	20 kDa cyclophilin, putative	ETH_00011110	U6KVP7	U6KVP7_EIMTE 20 kDa cyclophilin, putative OS=Eimeria tenella OX=5802 GN=ETH_00011110 PE=4 SV=1	1	8	8	8	28.8	32.416	1356600000	1403900000	1410300000	1817000000	1843500000	1821700000	1991200000	1931000000	1925600000
U6KVP8	Uncharacterized protein	ETH_00019225	U6KVP8	U6KVP8_EIMTE Uncharacterized protein OS=Eimeria tenella OX=5802 GN=ETH_00019225 PE=4 SV=1	1	1	1	1	0.5	198.67			19829000	6600500			33193000	33957000	31430000
U6KVQ3	TATA-box binding protein, putative	ETH_00019250	U6KVQ3	U6KVQ3_EIMTE TATA-box binding protein, putative OS=Eimeria tenella OX=5802 GN=ETH_00019250 PE=4 SV=1	1	1	1	1	1.9	48.369					23442000
U6KVQ9	Uncharacterized protein	ETH_00005840	U6KVQ9	U6KVQ9_EIMTE Uncharacterized protein OS=Eimeria tenella OX=5802 GN=ETH_00005840 PE=4 SV=1	1	4	4	4	12.6	61.074	78311000	81090000	79274000	95206000	96958000	88705000	67582000	65969000	62981000
U6KVS4	Prohibitin, putative	ETH_00001665	U6KVS4;H9B9A1	U6KVS4_EIMTE Prohibitin, putative OS=Eimeria tenella OX=5802 GN=ETH_00001665 PE=4 SV=1	2	10	10	10	38.7	30.198	951830000	982020000	959930000	1092300000	1068000000	1153800000	1330900000	1246200000	1150300000
U6KVT2	Phosphatidylinositol-4-phosphate 5-kinase, putative	ETH_00011310	U6KVT2	U6KVT2_EIMTE Phosphatidylinositol-4-phosphate 5-kinase, putative OS=Eimeria tenella OX=5802 GN=ETH_00011310 PE=4 SV=1	1	2	2	2	8.2	41.004	36010000	38696000	38815000	37259000	34322000	35055000	59971000	27475000	65372000
U6KVU2	40S ribosomal protein S15, putative	ETH_00019450	U6KVU2	U6KVU2_EIMTE 40S ribosomal protein S15, putative OS=Eimeria tenella OX=5802 GN=ETH_00019450 PE=3 SV=1	1	5	5	5	35.6	16.636	1109800000	1087400000	1044000000	844160000	844720000	811340000	1200600000	921540000	1059500000
U6KVV1	Uncharacterized protein	ETH_00019500	U6KVV1	U6KVV1_EIMTE Uncharacterized protein OS=Eimeria tenella OX=5802 GN=ETH_00019500 PE=4 SV=1	1	1	1	1	3.1	78.431	16482000	16288000	13891000	12962000	10195000	12167000	18651000	19581000	13319000
U6KVW0	Uncharacterized protein	ETH_00019550	U6KVW0	U6KVW0_EIMTE Uncharacterized protein OS=Eimeria tenella OX=5802 GN=ETH_00019550 PE=4 SV=1	1	3	3	3	14.7	32.34	24076000	26918000	29587000	25011000		51493000	39050000	34048000	36607000
U6KVW8	Uncharacterized protein	ETH_00018900	U6KVW8	U6KVW8_EIMTE Uncharacterized protein OS=Eimeria tenella OX=5802 GN=ETH_00018900 PE=4 SV=1	1	4	4	4	7.6	82.528	55476000	94395000	90079000	71350000	87453000	86659000	99468000	87089000	84370000
U6KVX7	ATP-dependent nucleolar RNA helicase, putative	ETH_00001500	U6KVX7	U6KVX7_EIMTE ATP-dependent nucleolar RNA helicase, putative OS=Eimeria tenella OX=5802 GN=ETH_00001500 PE=4 SV=1	1	3	3	3	5.1	88.136	31994000		35475000	35286000	40634000		52390000	37363000	54600000
U6L627	Rhomboid-like protease 5, putative (Fragment)	ETH_00041460	U6L627;U6KVX9	U6L627_EIMTE Rhomboid-like protease 5, putative (Fragment) OS=Eimeria tenella OX=5802 GN=ETH_00041460 PE=4 SV=1;U6KVX9_EIMTE Zinc-finger-Ran binding domain-containing protein, putative OS=Eimeria tenella OX=5802 GN=ETH_00019650 PE=4 SV=1	2	1	1	1	5.6	25.926	33903000		31851000	23021000	29012000	82617000	73822000	67840000	78554000
U6KVY3	Cytochrome b5, putative	ETH_00018975	U6KVY3	U6KVY3_EIMTE Cytochrome b5, putative OS=Eimeria tenella OX=5802 GN=ETH_00018975 PE=3 SV=1	1	3	3	3	25.9	17.858	208270000	178650000	194450000	149270000	191930000	185390000	235510000	229080000	227820000
U6KVZ4	Uncharacterized protein	ETH_00019725	U6KVZ4	U6KVZ4_EIMTE Uncharacterized protein OS=Eimeria tenella OX=5802 GN=ETH_00019725 PE=4 SV=1	1	10	10	10	13.4	97.594	443140000	427450000	419020000	340130000	318280000	346350000	389950000	322660000	357290000
U6KW03	Eukaryotic translation initiation factor 3 subunit A	ETH_00038350	U6KW03	U6KW03_EIMTE Eukaryotic translation initiation factor 3 subunit A OS=Eimeria tenella OX=5802 GN=ETH_00038350 PE=3 SV=1	1	7	7	7	23.5	51.307	218580000	205540000	225590000	257700000	249940000	226770000	192980000	200140000	168430000
U6KW17	Uncharacterized protein (Fragment)	ETH_00034250	U6KW17	U6KW17_EIMTE Uncharacterized protein (Fragment) OS=Eimeria tenella OX=5802 GN=ETH_00034250 PE=4 SV=1	1	2	2	2	9.1	33.3	274080000	227760000	159870000	124370000	128110000	136350000	616180000	1124000000	825300000
U6KW18	CMGC kinase, putative	ETH_00042285	U6KW18;U6L976	U6KW18_EIMTE CMGC kinase, putative OS=Eimeria tenella OX=5802 GN=ETH_00042285 PE=4 SV=1;U6L976_EIMTE DnaJ domain-containing protein, putative (Fragment) OS=Eimeria tenella OX=5802 GN=ETH_00042670 PE=4 SV=1	2	2	2	2	7.6	22.743	45641000	41652000	55541000	48281000	44540000	54621000	18854000	24314000	25645000
U6KW26	Uncharacterized protein (Fragment)	ETH_00033920	U6KW26	U6KW26_EIMTE Uncharacterized protein (Fragment) OS=Eimeria tenella OX=5802 GN=ETH_00033920 PE=4 SV=1	1	2	1	1	30.1	15.038	16922000	12083000	16424000		9555900		12394000	24819000	21464000
U6KW28	Uncharacterized protein (Fragment)	ETH_00043310	U6KW28	U6KW28_EIMTE Uncharacterized protein (Fragment) OS=Eimeria tenella OX=5802 GN=ETH_00043310 PE=4 SV=1	1	1	1	1	8.6	15.24		53861000	47799000	46811000	45419000	42859000	49788000	51332000	46058000
U6KW30	Microsomal signal peptidase subunit SPCS1 domain-containing protein, putative	ETH_00019930	U6KW30	U6KW30_EIMTE Microsomal signal peptidase subunit SPCS1 domain-containing protein, putative OS=Eimeria tenella OX=5802 GN=ETH_00019930 PE=4 SV=1	1	5	4	4	35.2	13.989	125430000	104380000	113950000	94297000	79834000	73453000	110100000	98536000	97352000
U6KW33	CRAL/TRIO domain-containing protein, putative	ETH_00017535	U6KW33	U6KW33_EIMTE CRAL/TRIO domain-containing protein, putative OS=Eimeria tenella OX=5802 GN=ETH_00017535 PE=4 SV=1	1	4	4	4	16	43.147	49245000	57091000	49332000	63259000	62930000	66932000	79240000	63001000	61383000
U6KW40	HD superfamily phosphohydrolase protein, related	ETH_00042555	U6KW40	U6KW40_EIMTE HD superfamily phosphohydrolase protein, related OS=Eimeria tenella OX=5802 GN=ETH_00042555 PE=4 SV=1	1	1	1	1	2.1	56.091
U6KW42	Ribosomal protein L34, putative	ETH_00020500	U6KW42	U6KW42_EIMTE Ribosomal protein L34, putative OS=Eimeria tenella OX=5802 GN=ETH_00020500 PE=4 SV=1	1	2	2	2	12.5	15.069	111710000	109310000	106470000	70019000	73304000	70139000	291860000	245630000	292460000
U6KW44	Uncharacterized protein	ETH_00020005	U6KW44	U6KW44_EIMTE Uncharacterized protein OS=Eimeria tenella OX=5802 GN=ETH_00020005 PE=4 SV=1	1	1	1	1	11	11.293
U6KW52	Uncharacterized protein	ETH_00020550	U6KW52;REV__U6KW52;U6KHM9	U6KW52_EIMTE Uncharacterized protein OS=Eimeria tenella OX=5802 GN=ETH_00020550 PE=4 SV=1	3	7	7	7	34.7	30.144	322270000	324170000	337010000	310210000	318510000	301070000	409220000	369840000	411410000
U6KW67	40S ribosomal protein S17, putative	ETH_00024690	U6KW67	U6KW67_EIMTE 40S ribosomal protein S17, putative OS=Eimeria tenella OX=5802 GN=ETH_00024690 PE=3 SV=1	1	4	4	4	23.3	15.182	675680000	640340000	714230000	376950000	395010000	374050000	616630000	530860000	617280000
U6KW71	SAG family member	ETH_00034900	U6KW71	U6KW71_EIMTE SAG family member OS=Eimeria tenella OX=5802 GN=ETH_00034900 PE=4 SV=1	1	7	7	7	34.9	27.334	868060000	855760000	873900000	415860000	403850000	415470000	521270000	477590000	509340000
U6KW76	SAG family member	ETH_00034925	U6KW76	U6KW76_EIMTE SAG family member OS=Eimeria tenella OX=5802 GN=ETH_00034925 PE=4 SV=1	1	7	6	6	40	27.41	1156100000	1270000000	1202600000	830130000	898850000	803200000	927370000	943460000	863610000
U6KW84	Splicing factor 3B subunit 1, putative	ETH_00024100	U6KW84	U6KW84_EIMTE Splicing factor 3B subunit 1, putative OS=Eimeria tenella OX=5802 GN=ETH_00024100 PE=4 SV=1	1	16	16	16	16.2	141.14	675420000	753480000	711870000	712100000	704250000	771090000	725090000	709240000	751370000
U6KW92	Heat shock protein 90, putative	ETH_00009775	U6KW92	U6KW92_EIMTE Heat shock protein 90, putative OS=Eimeria tenella OX=5802 GN=ETH_00009775 PE=3 SV=1	1	4	4	4	5.5	97.169	76903000	63988000	68270000	105310000	153630000	120410000	76701000	64171000	72495000
U6KW94	Uncharacterized protein	ETH_00024150	U6KW94	U6KW94_EIMTE Uncharacterized protein OS=Eimeria tenella OX=5802 GN=ETH_00024150 PE=4 SV=1	1	1	1	1	0.7	161.48
U6KW95	SAG family member	ETH_00035025	U6KW95	U6KW95_EIMTE SAG family member OS=Eimeria tenella OX=5802 GN=ETH_00035025 PE=4 SV=1	1	9	8	9	41.5	27.394	628780000	673370000	648010000	568290000	570420000	568740000	516770000	506040000	531360000
U6KWA1	Uncharacterized protein	ETH_00001685	U6KWA1	U6KWA1_EIMTE Uncharacterized protein OS=Eimeria tenella OX=5802 GN=ETH_00001685 PE=4 SV=1	1	2	2	2	4.9	61.676				38996000	47047000	43951000
U6KWB3	Uncharacterized protein	ETH_00001760	U6KWB3	U6KWB3_EIMTE Uncharacterized protein OS=Eimeria tenella OX=5802 GN=ETH_00001760 PE=4 SV=1	1	2	2	2	7.6	29.694	26621000	23453000	23221000	20937000	21145000	17644000	40706000	45324000	34174000
U6KWC6	40S ribosomal protein S24, putative	ETH_00026270	U6KWC6;H9B913	U6KWC6_EIMTE 40S ribosomal protein S24, putative OS=Eimeria tenella OX=5802 GN=ETH_00026270 PE=3 SV=1;H9B913_EIMTE Uncharacterized protein OS=Eimeria tenella OX=5802 PE=2 SV=1	2	4	4	4	28.7	15.847	696830000	787540000	764570000	603530000	610710000	720050000	1292500000	1096900000	1244700000
U6KWD0	Importin beta-3 subunit, putative	ETH_00034225	U6KWD0	U6KWD0_EIMTE Importin beta-3 subunit, putative OS=Eimeria tenella OX=5802 GN=ETH_00034225 PE=4 SV=1	1	4	4	4	12.6	58.462	39116000	42905000	40807000	81918000	80134000	61201000	76008000	57503000	60897000
U6KWE0	R1 protein, putative	ETH_00001495	U6KWE0	U6KWE0_EIMTE R1 protein, putative OS=Eimeria tenella OX=5802 GN=ETH_00001495 PE=4 SV=1	1	3	3	3	35.2	12.262	620000000	587050000	421580000	813930000	695290000	596350000	706610000	618490000	532440000
U6KWE2	60S ribosomal protein L17, putative (Fragment)	ETH_00036200	U6KWE2	U6KWE2_EIMTE 60S ribosomal protein L17, putative (Fragment) OS=Eimeria tenella OX=5802 GN=ETH_00036200 PE=3 SV=1	1	7	7	7	43.5	20.095	1603100000	1471500000	1536900000	908590000	741610000	740410000	2140300000	2136800000	2291800000
U6KWE9	Uncharacterized protein	ETH_00043165	U6KWE9	U6KWE9_EIMTE Uncharacterized protein OS=Eimeria tenella OX=5802 GN=ETH_00043165 PE=4 SV=1	1	1	1	1	3.7	25.073									7799600
U6KWF3	Phosphatidylinositol-4-phosphate 5-kinase. phosphatidylinositol-4-phosphate 5-kinase	ETH_00018475	U6KWF3;A1YQB1;C8TDT2	U6KWF3_EIMTE Phosphatidylinositol-4-phosphate 5-kinase. phosphatidylinositol-4-phosphate 5-kinase OS=Eimeria tenella OX=5802 GN=ETH_00018475 PE=4 SV=1;A1YQB1_EIMTE Phosphatidylinositol 4-phosphate 5-kinase OS=Eimeria tenella OX=5802 GN=PIP5K PE=2 SV=1;C8TD	3	3	3	3	5.9	94.343	19960000	14347000	13502000	24991000		30644000	27166000	27626000	30150000
U6KWG1	Ribosomal protein L15	ETH_00018650	U6KWG1	U6KWG1_EIMTE Ribosomal protein L15 OS=Eimeria tenella OX=5802 GN=ETH_00018650 PE=3 SV=1	1	4	4	4	23.9	24.512	715520000	703320000	694740000	163870000	186910000	192030000	886750000	764290000	951200000
U6KWH7	Uncharacterized protein	ETH_00000015	U6KWH7	U6KWH7_EIMTE Uncharacterized protein OS=Eimeria tenella OX=5802 GN=ETH_00000015 PE=4 SV=1	1	2	2	2	3.9	69.214	68631000	78047000	68765000
U6KWI1	Prolyl-tRNA synthetase, putative	ETH_00000045	U6KWI1	U6KWI1_EIMTE Prolyl-tRNA synthetase, putative OS=Eimeria tenella OX=5802 GN=ETH_00000045 PE=1 SV=1	1	7	7	7	13.9	83.717	93156000	78158000	90223000	161310000	161610000	141890000	316850000	316380000	280640000
U6KWI5	Multi-pass transmembrane protein, related	ETH_00015255	U6KWI5;H9B9H7	U6KWI5_EIMTE Multi-pass transmembrane protein, related OS=Eimeria tenella OX=5802 GN=ETH_00015255 PE=4 SV=1;H9B9H7_EIMTE Uncharacterized protein OS=Eimeria tenella OX=5802 PE=2 SV=1	2	2	2	2	7.6	36.156	96953000	114630000	109570000	86425000	79113000	92979000	84950000	85480000	82109000
U6KWJ5	Microfibrillar-associated protein 1, putative	ETH_00014625	U6KWJ5	U6KWJ5_EIMTE Microfibrillar-associated protein 1, putative OS=Eimeria tenella OX=5802 GN=ETH_00014625 PE=4 SV=1	1	1	1	1	4.2	42.763	24393000	29922000	31301000	26696000	26570000		24167000		26289000
U6KWJ6	Rhoptry neck protein 5, related	ETH_00015305	U6KWJ6	U6KWJ6_EIMTE Rhoptry neck protein 5, related OS=Eimeria tenella OX=5802 GN=ETH_00015305 PE=4 SV=1	1	10	10	10	13.4	112.35	298180000	309060000	349370000	230920000	191540000	199160000	191380000	277970000	261570000
U6KWJ8	Uncharacterized protein	ETH_00000145	U6KWJ8	U6KWJ8_EIMTE Uncharacterized protein OS=Eimeria tenella OX=5802 GN=ETH_00000145 PE=4 SV=1	1	2	2	2	20.3	22.494	205580000	214570000	210040000	191210000	188590000	208270000	192360000	167000000	208310000
U6KWL2	Uncharacterized protein	ETH_00015380	U6KWL2	U6KWL2_EIMTE Uncharacterized protein OS=Eimeria tenella OX=5802 GN=ETH_00015380 PE=4 SV=1	1	1	1	1	1.3	102.98
U6KWL7	Uncharacterized protein	ETH_00020570	U6KWL7	U6KWL7_EIMTE Uncharacterized protein OS=Eimeria tenella OX=5802 GN=ETH_00020570 PE=4 SV=1	1	2	2	2	20.9	16.833	344170000	305480000	244890000	177730000	255460000	167590000	191640000	297630000	215750000
U6KWM0	Fructose-1,6-bisphosphatase, putative	ETH_00024340	U6KWM0	U6KWM0_EIMTE Fructose-1,6-bisphosphatase, putative OS=Eimeria tenella OX=5802 GN=ETH_00024340 PE=3 SV=1	1	3	3	3	11.8	37.861		33810000	30882000	43844000	38858000	43578000	51951000	63874000	32832000
U6KWM1	58 kDa phosphoprotein, putative	ETH_00014235	U6KWM1	U6KWM1_EIMTE 58 kDa phosphoprotein, putative OS=Eimeria tenella OX=5802 GN=ETH_00014235 PE=4 SV=1	1	5	5	5	15.3	41.369	128900000	136710000	134030000	178030000	147760000	157960000	208990000	202520000	185360000
U6KWM3	Peptidyl-prolyl cis-trans isomerase	ETH_00020595	U6KWM3	U6KWM3_EIMTE Peptidyl-prolyl cis-trans isomerase OS=Eimeria tenella OX=5802 GN=ETH_00020595 PE=3 SV=1	1	9	9	9	65.6	20.467	1689000000	1649900000	1659500000	1717100000	1682200000	1766600000	2134800000	2168600000	2356500000
U6KWN0	Glycerol-3-phosphate acyltransferase, putative	ETH_00020645	U6KWN0	U6KWN0_EIMTE Glycerol-3-phosphate acyltransferase, putative OS=Eimeria tenella OX=5802 GN=ETH_00020645 PE=4 SV=1	1	4	4	4	10.8	55.135	77675000	83062000	75580000	102820000	118850000	102220000	134500000	174980000	126670000
U6KWN7	Uncharacterized protein	ETH_00014865	U6KWN7	U6KWN7_EIMTE Uncharacterized protein OS=Eimeria tenella OX=5802 GN=ETH_00014865 PE=4 SV=1	1	2	2	2	7.9	53.344	18250000	10868000	28156000	22760000	24648000	32195000	20652000	31855000	49014000
U6KWN9	Succinate dehydrogenase [ubiquinone] iron-sulfur subunit, mitochondrial	ETH_00020695	U6KWN9	U6KWN9_EIMTE Succinate dehydrogenase [ubiquinone] iron-sulfur subunit, mitochondrial OS=Eimeria tenella OX=5802 GN=ETH_00020695 PE=3 SV=1	1	4	4	4	13.5	42.881	91635000	97246000	94161000	110890000	104710000	100150000	42234000	88856000	114970000
U6KWP0	YALI0F04037p, related	ETH_00033285	U6KWP0	U6KWP0_EIMTE YALI0F04037p, related OS=Eimeria tenella OX=5802 GN=ETH_00033285 PE=4 SV=1	1	9	9	9	22.4	53.242	90850000	117540000	122100000	367520000	269320000	311790000	410350000	254880000	397570000
U6KWP4	Tubulin alpha chain	ETH_00033310	U6KWP4	U6KWP4_EIMTE Tubulin alpha chain OS=Eimeria tenella OX=5802 GN=ETH_00033310 PE=3 SV=1	1	18	18	18	50.3	50.121	5942800000	5313300000	6045500000	6704000000	6678800000	6961000000	7454100000	7077900000	7348500000
U6KWQ3	Uncharacterized protein	ETH_00033385	U6KWQ3	U6KWQ3_EIMTE Uncharacterized protein OS=Eimeria tenella OX=5802 GN=ETH_00033385 PE=4 SV=1	1	21	21	21	34.7	92.898	1206000000	1304500000	1422800000	977620000	999110000	902940000	402710000	403480000	165510000
U6KWQ4	Delta-aminolevulinic acid dehydratase	ETH_00007350	U6KWQ4	U6KWQ4_EIMTE Delta-aminolevulinic acid dehydratase OS=Eimeria tenella OX=5802 GN=ETH_00007350 PE=3 SV=1	1	9	9	9	22.8	52.785	267770000	259790000	260410000	334610000	299840000	320890000	390790000	351310000	411120000
U6KWQ6	Dynein heavy chain protein, related	ETH_00024390	U6KWQ6	U6KWQ6_EIMTE Dynein heavy chain protein, related OS=Eimeria tenella OX=5802 GN=ETH_00024390 PE=4 SV=1	1	44	44	44	10.7	551.03	987630000	1037700000	968400000	509080000	527890000	477710000	542130000	460590000	448170000
U6KWR3	26S proteasome non-ATPase regulatory subunit 4, putative	ETH_00024440	U6KWR3	U6KWR3_EIMTE 26S proteasome non-ATPase regulatory subunit 4, putative OS=Eimeria tenella OX=5802 GN=ETH_00024440 PE=4 SV=1	1	2	2	2	9.2	33.198	32863000	36730000	38863000	44479000	41449000	49325000	26295000	35134000	36124000
U6KWR7	Uncharacterized protein	ETH_00024465	U6KWR7	U6KWR7_EIMTE Uncharacterized protein OS=Eimeria tenella OX=5802 GN=ETH_00024465 PE=4 SV=1	1	7	7	7	18.2	49.489	403420000	385000000	402100000	542660000	553330000	615100000	416180000	388660000	428690000
U6KWS0	Poly [ADP-ribose] polymerase	ETH_00024490	U6KWS0	U6KWS0_EIMTE Poly [ADP-ribose] polymerase OS=Eimeria tenella OX=5802 GN=ETH_00024490 PE=4 SV=1	1	12	12	12	14.3	115.18	358700000	359140000	366400000	326260000	308690000	331130000	346290000	354160000	362110000
U6KWS2	Phosphatidylserine synthase, putative	ETH_00020770	U6KWS2	U6KWS2_EIMTE Phosphatidylserine synthase, putative OS=Eimeria tenella OX=5802 GN=ETH_00020770 PE=2 SV=1	1	2	2	2	6.9	51.562	22292000	25204000	29460000	19481000	19090000	19901000
U6KWS7	DnaJ domain-containing protein, putative	ETH_00006810	U6KWS7;H9B917	U6KWS7_EIMTE DnaJ domain-containing protein, putative OS=Eimeria tenella OX=5802 GN=ETH_00006810 PE=3 SV=1	2	17	17	17	44.5	48.083	602980000	612940000	538760000	1372100000	1403500000	1309300000	1449300000	1275100000	1456300000
U6KWS9	Uncharacterized protein	ETH_00007500	U6KWS9	U6KWS9_EIMTE Uncharacterized protein OS=Eimeria tenella OX=5802 GN=ETH_00007500 PE=4 SV=1	1	3	3	3	16.7	18.51	121970000	103560000	91684000	73468000	87345000	74105000	130110000	89315000	106440000
U6KWU2	Uncharacterized protein (Fragment)	ETH_00041160	U6KWU2	U6KWU2_EIMTE Uncharacterized protein (Fragment) OS=Eimeria tenella OX=5802 GN=ETH_00041160 PE=4 SV=1	1	4	4	4	16.3	38.672	116240000	107630000	101250000	117300000	123400000	131760000	104180000	98514000	104160000
U6KWV4	Opine dehydrogenase, putative	ETH_00032295	U6KWV4	U6KWV4_EIMTE Opine dehydrogenase, putative OS=Eimeria tenella OX=5802 GN=ETH_00032295 PE=4 SV=1	1	8	8	8	27.2	49.564	214030000	214350000	232820000	483180000	472050000	520390000	488810000	434720000	513070000
U6KWV5	Eukaryotic translation initiation factor 3 subunit A, related	ETH_00028100	U6KWV5	U6KWV5_EIMTE Eukaryotic translation initiation factor 3 subunit A, related OS=Eimeria tenella OX=5802 GN=ETH_00028100 PE=4 SV=1	1	3	3	3	16.1	23.941	193800000	180590000	186120000	198760000	204190000	194440000	154390000	168580000	183120000
U6KWW5	Uncharacterized protein	ETH_00016060	U6KWW5	U6KWW5_EIMTE Uncharacterized protein OS=Eimeria tenella OX=5802 GN=ETH_00016060 PE=4 SV=1	1	3	3	3	25.2	22.973	144770000	154790000	112080000	614380000	637140000	762660000	276270000	276270000	340520000
U6KWZ2	Uncharacterized protein	ETH_00042795	U6KWZ2	U6KWZ2_EIMTE Uncharacterized protein OS=Eimeria tenella OX=5802 GN=ETH_00042795 PE=4 SV=1	1	5	5	5	8.3	76.471	62124000	61470000	61557000	38530000	39594000	41556000	43968000	37306000	31745000
U6KWZ4	Uncharacterized protein	ETH_00000040	U6KWZ4	U6KWZ4_EIMTE Uncharacterized protein OS=Eimeria tenella OX=5802 GN=ETH_00000040 PE=4 SV=1	1	1	1	1	1.3	117.19									13805000
U6KWZ8	RER1 protein, putative	ETH_00000065	U6KWZ8	U6KWZ8_EIMTE RER1 protein, putative OS=Eimeria tenella OX=5802 GN=ETH_00000065 PE=4 SV=1	1	2	2	2	13.2	25.565	100010000	109110000	108810000	117990000	107490000	125690000
U6KX02	Uncharacterized protein	ETH_00011850	U6KX02	U6KX02_EIMTE Uncharacterized protein OS=Eimeria tenella OX=5802 GN=ETH_00011850 PE=4 SV=1	1	2	2	2	11.8	31.977	57724000	61965000	64564000
U6KX13	Phosphodiesterase	ETH_00011900	U6KX13	U6KX13_EIMTE Phosphodiesterase OS=Eimeria tenella OX=5802 GN=ETH_00011900 PE=3 SV=1	1	2	2	2	5	54.105	76077000	70383000		67524000	59975000	63747000	73892000	82286000	74343000
U6KX14	Ribosome biogenesis protein BOP1, putative	ETH_00006705	U6KX14	U6KX14_EIMTE Ribosome biogenesis protein BOP1, putative OS=Eimeria tenella OX=5802 GN=ETH_00006705 PE=3 SV=1	1	3	3	3	6.6	83.255	144980000	163490000	137190000	189510000	192570000	205280000	155080000	169610000	137310000
U6KX37	Uncharacterized protein	ETH_00014255	U6KX37	U6KX37_EIMTE Uncharacterized protein OS=Eimeria tenella OX=5802 GN=ETH_00014255 PE=4 SV=1	1	2	2	2	3.1	74.954	87984000	63633000	73688000	10962000	92505000	78142000	57680000	59176000	51431000
U6KX51	RNA pseudouridine synthase domain containing protein, putative	ETH_00007155	U6KX51	U6KX51_EIMTE RNA pseudouridine synthase domain containing protein, putative OS=Eimeria tenella OX=5802 GN=ETH_00007155 PE=4 SV=1	1	3	3	3	1.1	497.77	20002000	20642000	24369000	14067000	12077000	14227000		2761500	15583000
U6KX67	DNA repair protein, putative	ETH_00031930	U6KX67	U6KX67_EIMTE DNA repair protein, putative OS=Eimeria tenella OX=5802 GN=ETH_00031930 PE=4 SV=1	1	1	1	1	0.7	161.79								17102000
U6KX86	Uncharacterized protein	ETH_00032030	U6KX86	U6KX86_EIMTE Uncharacterized protein OS=Eimeria tenella OX=5802 GN=ETH_00032030 PE=4 SV=1	1	1	1	1	6.6	27.959		28045000	22550000			51643000	39113000
U6KX87	Uncharacterized protein	ETH_00038735	U6KX87	U6KX87_EIMTE Uncharacterized protein OS=Eimeria tenella OX=5802 GN=ETH_00038735 PE=4 SV=1	1	3	3	3	29.8	15.615	114020000	121280000	117800000	105470000	126320000	56829000	78504000	77819000	90896000
U6KX89	Uncharacterized protein	ETH_00006755	U6KX89	U6KX89_EIMTE Uncharacterized protein OS=Eimeria tenella OX=5802 GN=ETH_00006755 PE=3 SV=1	1	7	7	7	9.8	114.02	113570000	107590000	97481000	163350000	179490000	159090000	130690000	146940000	149530000
U6KX96	Zgc:92794, related	ETH_00032080	U6KX96	U6KX96_EIMTE Zgc:92794, related OS=Eimeria tenella OX=5802 GN=ETH_00032080 PE=4 SV=1	1	5	5	5	5.5	96.313	164490000	186840000	178650000	221610000	210970000	263810000	204760000	247160000	255960000
U6KXA8	Uncharacterized protein	ETH_00022565	U6KXA8	U6KXA8_EIMTE Uncharacterized protein OS=Eimeria tenella OX=5802 GN=ETH_00022565 PE=4 SV=1	1	1	1	1	4.3	22.79								5793600
U6KXC5	GTPase domain containing protein, putative	ETH_00012210	U6KXC5	U6KXC5_EIMTE GTPase domain containing protein, putative OS=Eimeria tenella OX=5802 GN=ETH_00012210 PE=4 SV=1	1	4	4	4	8.5	75.563	26864000	22494000	33267000	53858000	61339000	54740000
U6KXD5	Uncharacterized protein	ETH_00022715	U6KXD5	U6KXD5_EIMTE Uncharacterized protein OS=Eimeria tenella OX=5802 GN=ETH_00022715 PE=4 SV=1	1	3	3	3	16.2	39.022	119990000	120630000	124980000	112470000	98944000	89544000		94791000
U6KXD7	Uncharacterized protein	ETH_00005745	U6KXD7	U6KXD7_EIMTE Uncharacterized protein OS=Eimeria tenella OX=5802 GN=ETH_00005745 PE=4 SV=1	1	5	5	5	28.3	28.059	671240000	594570000	648400000	647230000	646940000	744190000	442260000	430040000	451880000
U6KXE0	Uncharacterized protein	ETH_00012285	U6KXE0	U6KXE0_EIMTE Uncharacterized protein OS=Eimeria tenella OX=5802 GN=ETH_00012285 PE=4 SV=1	1	23	23	23	36.3	90.02	1338000000	1344800000	1414800000	1814500000	1838900000	1894000000	1862900000	1734400000	1637200000
U6KXE3	Importin subunit beta-1, putative	ETH_00032340	U6KXE3	U6KXE3_EIMTE Importin subunit beta-1, putative OS=Eimeria tenella OX=5802 GN=ETH_00032340 PE=4 SV=1	1	4	4	4	4.5	108.45				66357000	65961000	65391000	55751000	57801000	56364000
U6KXG0	ADP ribosylation factor 1, putative	ETH_00002790	U6KXG0	U6KXG0_EIMTE ADP ribosylation factor 1, putative OS=Eimeria tenella OX=5802 GN=ETH_00002790 PE=3 SV=1	1	6	6	6	49.2	20.605	334900000	326590000	343510000	604040000	633530000	687610000	722010000	628430000	766080000
U6KXG1	Uncharacterized protein	ETH_00031740	U6KXG1;U6KM23	U6KXG1_EIMTE Uncharacterized protein OS=Eimeria tenella OX=5802 GN=ETH_00031740 PE=4 SV=1	2	5	5	5	18.7	39.937	98989000	104350000	97177000	132580000	116330000	113130000	84195000	69231000	88458000
U6KXG4	60S ribosomal protein L10, putative	ETH_00002815	U6KXG4	U6KXG4_EIMTE 60S ribosomal protein L10, putative OS=Eimeria tenella OX=5802 GN=ETH_00002815 PE=4 SV=1	1	11	11	11	50	25.206	1073700000	1129500000	1072500000	812110000	820200000	745210000	1225100000	1138600000	1158600000
U6KXG8	Phosphate carrier protein, putative	ETH_00002840	U6KXG8	U6KXG8_EIMTE Phosphate carrier protein, putative OS=Eimeria tenella OX=5802 GN=ETH_00002840 PE=3 SV=1	1	9	9	9	30.8	38.808	583430000	691220000	635040000	652720000	636530000	611410000	811940000	750850000	769550000
U6KXI0	Ribosome assembly factor mrt4	ETH_00035165	U6KXI0	U6KXI0_EIMTE Ribosome assembly factor mrt4 OS=Eimeria tenella OX=5802 GN=ETH_00035165 PE=3 SV=1	1	1	1	1	7.1	25.249	29384000	27967000	28239000	26473000	29788000	31109000	30025000	21559000
U6KXI8	Helicase, putative	ETH_00006650	U6KXI8	U6KXI8_EIMTE Helicase, putative OS=Eimeria tenella OX=5802 GN=ETH_00006650 PE=4 SV=1	1	1	1	1	0.6	317.42	46339000	53944000	50432000	260320000	658310000	537650000	170140000	303380000	364430000
U6KXJ1	Peptidase family M48 domain-containing protein, putative	ETH_00017305	U6KXJ1	U6KXJ1_EIMTE Peptidase family M48 domain-containing protein, putative OS=Eimeria tenella OX=5802 GN=ETH_00017305 PE=4 SV=1	1	5	5	5	14.1	54.307	370150000	388830000	375860000	357580000	326250000	311370000	426020000	399360000	302480000
U6KXJ3	Uncharacterized protein	ETH_00002965	U6KXJ3	U6KXJ3_EIMTE Uncharacterized protein OS=Eimeria tenella OX=5802 GN=ETH_00002965 PE=4 SV=1	1	7	7	7	20.6	40.769	196990000	170670000	150580000	267780000	263150000	289170000	252490000	231600000	235190000
U6KXJ5	Phosphatidylserine decarboxylase proenzyme, putative	ETH_00041805	U6KXJ5	U6KXJ5_EIMTE Phosphatidylserine decarboxylase proenzyme, putative OS=Eimeria tenella OX=5802 GN=ETH_00041805 PE=4 SV=1	1	1	1	1	14.5	13.166							19239000	16670000	15859000
U6KXK7	DnaJ domain-containing protein, putative	ETH_00032105	U6KXK7	U6KXK7_EIMTE DnaJ domain-containing protein, putative OS=Eimeria tenella OX=5802 GN=ETH_00032105 PE=4 SV=1	1	2	2	2	5.5	40.338	4181200		3374500					1437000
U6KXL3	Uncharacterized protein	ETH_00010500	U6KXL3	U6KXL3_EIMTE Uncharacterized protein OS=Eimeria tenella OX=5802 GN=ETH_00010500 PE=3 SV=1	1	6	6	6	15.8	49.228	483030000	466860000	487700000	433070000	458550000	473650000	549990000	507030000	531140000
U6KXN3	DnaJ domain-containing protein, putative	ETH_00018980	U6KXN3	U6KXN3_EIMTE DnaJ domain-containing protein, putative OS=Eimeria tenella OX=5802 GN=ETH_00018980 PE=4 SV=1	1	5	5	5	15.5	66.232	51380000	36733000	82847000	61250000	67231000	61409000	47543000	69464000	72729000
U6KXN4	Uncharacterized protein	ETH_00010630	U6KXN4	U6KXN4_EIMTE Uncharacterized protein OS=Eimeria tenella OX=5802 GN=ETH_00010630 PE=4 SV=1	1	1	1	1	2	72.092	10828000	7616100	9765800	7083000	6739800	5307400	345200
U6KXN6	60S ribosomal protein L12, putative	ETH_00009250	U6KXN6;H9B8Z6	U6KXN6_EIMTE 60S ribosomal protein L12, putative OS=Eimeria tenella OX=5802 GN=ETH_00009250 PE=3 SV=1;H9B8Z6_EIMTE Uncharacterized protein OS=Eimeria tenella OX=5802 PE=2 SV=1	2	4	4	4	32.7	17.762	1146800000	1157800000	1131100000	688170000	712520000	639080000	761520000	780050000	718810000
U6KXN9	Uncharacterized protein	ETH_00002410	U6KXN9	U6KXN9_EIMTE Uncharacterized protein OS=Eimeria tenella OX=5802 GN=ETH_00002410 PE=4 SV=1	1	1	1	1	6.2	19.669			11528000
U6KXP2	Exportin, putative (Fragment)	ETH_00042410	U6KXP2	U6KXP2_EIMTE Exportin, putative (Fragment) OS=Eimeria tenella OX=5802 GN=ETH_00042410 PE=4 SV=1	1	1	1	1	9.5	14.297	27832000	29055000		57086000	65903000	69255000	60355000	85009000	91483000
U6KXQ3	Glucosamine: fructose-6-phosphate aminotransferase	ETH_00019125	U6KXQ3;C9E604	U6KXQ3_EIMTE Glucosamine: fructose-6-phosphate aminotransferase OS=Eimeria tenella OX=5802 GN=ETH_00019125 PE=4 SV=1	2	6	6	6	10.9	69.018	85027000	94783000	83996000	93471000	89204000	99745000	107620000	113860000	115800000
U6KXQ4	ATP synthase subunit beta	ETH_00026155	U6KXQ4	U6KXQ4_EIMTE ATP synthase subunit beta OS=Eimeria tenella OX=5802 GN=ETH_00026155 PE=3 SV=1	1	21	21	21	53.8	60.657	3859400000	3920100000	3837000000	4469200000	4179200000	4858000000	3616800000	3353700000	3374200000
U6KXQ5	DEAD/DEAH box RNA helicase, putative	ETH_00031950	U6KXQ5;U6KJL0	U6KXQ5_EIMTE DEAD/DEAH box RNA helicase, putative OS=Eimeria tenella OX=5802 GN=ETH_00031950 PE=4 SV=1	2	3	3	3	3.7	93.255	59918000	59894000	62991000	46037000	52200000	39655000	52901000	52147000	47152000
U6KXR2	Uncharacterized protein (Fragment)	ETH_00034180	U6KXR2	U6KXR2_EIMTE Uncharacterized protein (Fragment) OS=Eimeria tenella OX=5802 GN=ETH_00034180 PE=4 SV=1	1	3	3	3	22.3	21.689	29257000	37775000	32843000	36671000	36505000	26406000	43900000	42084000	38818000
U6KXR3	Uncharacterized protein	ETH_00014525	U6KXR3;U6L5K9	U6KXR3_EIMTE Uncharacterized protein OS=Eimeria tenella OX=5802 GN=ETH_00014525 PE=4 SV=1;U6L5K9_EIMTE Uncharacterized protein (Fragment) OS=Eimeria tenella OX=5802 GN=ETH_00016700 PE=4 SV=1	2	1	1	1	4.1	27.065	26526000	24001000	12245000		19933000	14909000	22104000	23280000	25449000
U6KXR8	Uncharacterized protein	ETH_00009810	U6KXR8	U6KXR8_EIMTE Uncharacterized protein OS=Eimeria tenella OX=5802 GN=ETH_00009810 PE=4 SV=1	1	3	3	3	12.7	26.648	558520000	521440000	464810000	479260000	447340000	583330000	481130000	424270000	487150000
U6KXR9	Protein translocation complex, SEC61 gamma subunit, putative	ETH_00027870	U6KXR9	U6KXR9_EIMTE Protein translocation complex, SEC61 gamma subunit, putative OS=Eimeria tenella OX=5802 GN=ETH_00027870 PE=3 SV=1	1	2	2	2	41.7	9.335	31107000	32074000	29227000	51150000	44477000	65099000	38647000	55791000	56294000
U6KXT9	Proteasome subunit beta type 3, putative	ETH_00031210	U6KXT9	U6KXT9_EIMTE Proteasome subunit beta type 3, putative OS=Eimeria tenella OX=5802 GN=ETH_00031210 PE=4 SV=1	1	2	2	2	13.2	22.729	57557000	50843000	46322000	80350000	67197000	84792000	50128000	64436000	62271000
U6KXU1	Uncharacterized protein (Fragment)	ETH_00023905	U6KXU1	U6KXU1_EIMTE Uncharacterized protein (Fragment) OS=Eimeria tenella OX=5802 GN=ETH_00023905 PE=4 SV=1	1	2	1	1	4.4	68.161	35082000	35749000	32185000	34762000	28051000	36588000	36588000	38535000	35680000
U6KXU7	Vacuolar protein sorting-associated protein 35	ETH_00013940	U6KXU7	U6KXU7_EIMTE Vacuolar protein sorting-associated protein 35 OS=Eimeria tenella OX=5802 GN=ETH_00013940 PE=3 SV=1	1	4	4	4	5.8	95.978							101600000	113440000	124750000
U6KXU8	Chromosome II, complete genome, related	ETH_00031260	U6KXU8	U6KXU8_EIMTE Chromosome II, complete genome, related OS=Eimeria tenella OX=5802 GN=ETH_00031260 PE=4 SV=1	1	6	5	5	26.1	33.398	472410000	550960000	483950000	407410000	385110000	378460000	409610000	374880000	382910000
U6KXV3	Pinin/SDK/memA/ domain-containing protein, putative	ETH_00031295	U6KXV3	U6KXV3_EIMTE Pinin/SDK/memA/ domain-containing protein, putative OS=Eimeria tenella OX=5802 GN=ETH_00031295 PE=4 SV=1	1	3	3	3	12.7	32.113	118060000	118650000	139070000	93999000	91550000	82170000	77049000	85400000	118700000
U6KXV4	Centrin, putative	ETH_00009985	U6KXV4	U6KXV4_EIMTE Centrin, putative OS=Eimeria tenella OX=5802 GN=ETH_00009985 PE=4 SV=1	1	1	1	1	8.7	14.889					8709200
U6KXV7	3-demethylubiquinone-9 3-methyltransferase, putative	ETH_00031320	U6KXV7	U6KXV7_EIMTE 3-demethylubiquinone-9 3-methyltransferase, putative OS=Eimeria tenella OX=5802 GN=ETH_00031320 PE=4 SV=1	1	1	1	1	5.4	41.977	4652200	4034000	7569000			14744000		29205000	30698000
U6KXW5	Ribosome biogenesis protein brix, putative	ETH_00031370	U6KXW5	U6KXW5_EIMTE Ribosome biogenesis protein brix, putative OS=Eimeria tenella OX=5802 GN=ETH_00031370 PE=4 SV=1	1	4	4	4	11.9	52.571	47721000	46218000	53725000	39061000	35825000	37833000	49769000	49372000	46150000
U6KXX0	Uncharacterized protein	ETH_00024055	U6KXX0	U6KXX0_EIMTE Uncharacterized protein OS=Eimeria tenella OX=5802 GN=ETH_00024055 PE=4 SV=1	1	6	6	6	22.6	42.554	197880000	212570000	192620000	207450000	195780000	199190000	219820000	188930000	145040000
U6KXX4	Uncharacterized protein	ETH_00037360	U6KXX4	U6KXX4_EIMTE Uncharacterized protein OS=Eimeria tenella OX=5802 GN=ETH_00037360 PE=4 SV=1	1	1	1	1	4.6	39.92	4884000	4414700	4927400	5030000	4254500	6677000	6089800	7596700	8152200
U6KXX5	Alpha-1,4 glucan phosphorylase	ETH_00024080	U6KXX5	U6KXX5_EIMTE Alpha-1,4 glucan phosphorylase OS=Eimeria tenella OX=5802 GN=ETH_00024080 PE=3 SV=1	1	31	31	31	45.1	111.63	3574000000	3670600000	3767500000	2184500000	2252100000	2408500000	1226700000	1243800000	1208200000
U6KXY9	Ras family domain-containing protein, putative	ETH_00028380	U6KXY9	U6KXY9_EIMTE Ras family domain-containing protein, putative OS=Eimeria tenella OX=5802 GN=ETH_00028380 PE=4 SV=1	1	4	4	4	33.3	23.452	697840000	548110000	585220000	471810000	491020000	806070000	775420000	893170000	907480000
U6KY01	Zgc:136380, related	ETH_00013890	U6KY01	U6KY01_EIMTE Zgc:136380, related OS=Eimeria tenella OX=5802 GN=ETH_00013890 PE=4 SV=1	1	10	10	10	13.3	83.808	400590000	413870000	387150000	437560000	393700000	361590000	537330000	644520000	510960000
U6KY02	Uncharacterized protein	ETH_00031605	U6KY02	U6KY02_EIMTE Uncharacterized protein OS=Eimeria tenella OX=5802 GN=ETH_00031605 PE=4 SV=1	1	1	1	1	3.5	41.904
U6KY04	SNARE associated Golgi protein family domain-containing protein, putative	ETH_00028455	U6KY04	U6KY04_EIMTE SNARE associated Golgi protein family domain-containing protein, putative OS=Eimeria tenella OX=5802 GN=ETH_00028455 PE=4 SV=1	1	1	1	1	4.1	39.648	8250500	6143000	7374700	6585000	6490000	7162200
U6KY15	Calmodulin, putative	ETH_00031680	U6KY15	U6KY15_EIMTE Calmodulin, putative OS=Eimeria tenella OX=5802 GN=ETH_00031680 PE=4 SV=1	1	6	6	6	54.1	14.805	2951300000	2862900000	2719900000	2571100000	2596000000	2785500000	2152500000	2093800000	2528800000
U6KY20	Signal peptidase I	ETH_00031705	U6KY20	U6KY20_EIMTE Signal peptidase I OS=Eimeria tenella OX=5802 GN=ETH_00031705 PE=3 SV=1	1	2	2	2	10.6	23.65	95610000	80145000	94673000	83844000	81002000	45948000	79831000	78673000	78086000
U6KY37	Uncharacterized protein	ETH_00011620	U6KY37	U6KY37_EIMTE Uncharacterized protein OS=Eimeria tenella OX=5802 GN=ETH_00011620 PE=4 SV=1	1	1	1	1	2.9	53.662	15272000	25188000	17366000	16416000	17871000	17080000	5246700	8606100	6401300
U6KY42	Long-chain fatty acid CoA ligase, putative	ETH_00011645	U6KY42	U6KY42_EIMTE Long-chain fatty acid CoA ligase, putative OS=Eimeria tenella OX=5802 GN=ETH_00011645 PE=4 SV=1	1	9	9	9	17.1	85.889	207340000	175580000	182820000	178760000	193950000	214430000	202120000	225300000	204440000
U6KY45	Glycerol-3-phosphate dehydrogenase, putative	ETH_00022360	U6KY45	U6KY45_EIMTE Glycerol-3-phosphate dehydrogenase, putative OS=Eimeria tenella OX=5802 GN=ETH_00022360 PE=4 SV=1	1	9	9	9	19.3	72.142	589130000	616230000	564160000	573830000	545390000	568380000	522600000	531420000	502590000
U6KY55	Sybindin-like family domain-containing protein, putative	ETH_00011770	U6KY55	U6KY55_EIMTE Sybindin-like family domain-containing protein, putative OS=Eimeria tenella OX=5802 GN=ETH_00011770 PE=4 SV=1	1	1	1	1	2.7	72.139	10096000	7955600	9646800	7943100	8403000	10285000
U6KY67	Uncharacterized protein	ETH_00019205	U6KY67	U6KY67_EIMTE Uncharacterized protein OS=Eimeria tenella OX=5802 GN=ETH_00019205 PE=4 SV=1	1	1	1	1	3.4	26.264						17257000
U6KY74	Uncharacterized protein (Fragment)	ETH_00040400	U6KY74	U6KY74_EIMTE Uncharacterized protein (Fragment) OS=Eimeria tenella OX=5802 GN=ETH_00040400 PE=4 SV=1	1	1	1	1	3.6	54.008		13258000	11225000	12214000	11459000		14222000	17474000	14029000
U6KY77	60S ribosomal protein L7, putative	ETH_00009245	U6KY77;H9B909	U6KY77_EIMTE 60S ribosomal protein L7, putative OS=Eimeria tenella OX=5802 GN=ETH_00009245 PE=4 SV=1;H9B909_EIMTE Uncharacterized protein OS=Eimeria tenella OX=5802 PE=2 SV=1	2	9	9	9	35.7	30.011	1790300000	1798000000	1868800000	1122100000	1059300000	1051600000	2274100000	2199600000	2026800000
U6KY78	Uncharacterized protein	ETH_00025935	U6KY78	U6KY78_EIMTE Uncharacterized protein OS=Eimeria tenella OX=5802 GN=ETH_00025935 PE=4 SV=1	1	1	1	1	0.9	122.73	120190000	110250000	109630000	124840000	140770000	128830000	130530000	159020000	113790000
U6KY79	DnaJ domain-containing protein, putative	ETH_00019280	U6KY79	U6KY79_EIMTE DnaJ domain-containing protein, putative OS=Eimeria tenella OX=5802 GN=ETH_00019280 PE=4 SV=1	1	6	6	6	43	25.169	53458000	52008000	63838000	164260000	144270000	169380000	189310000	168610000	146890000
U6KY96	Uncharacterized protein	ETH_00019430	U6KY96;H9B979	U6KY96_EIMTE Uncharacterized protein OS=Eimeria tenella OX=5802 GN=ETH_00019430 PE=4 SV=1	2	10	10	10	9.9	179.67	206450000	236420000	205330000	189870000	163170000	148380000	169310000	197320000	169300000
U6KYA3	Zgc:110343, related	ETH_00027865	U6KYA3	U6KYA3_EIMTE Zgc:110343, related OS=Eimeria tenella OX=5802 GN=ETH_00027865 PE=4 SV=1	1	4	4	4	19.6	28.449	827550000	799380000	789500000	843250000	850940000	909260000	863290000	834830000	790590000
U6KYA4	Uncharacterized protein	ETH_00019480	U6KYA4	U6KYA4_EIMTE Uncharacterized protein OS=Eimeria tenella OX=5802 GN=ETH_00019480 PE=4 SV=1	1	5	5	5	5.2	123.4	180580000	172120000	208370000	145250000	145650000	136030000	197130000	126880000	166910000
U6KYA5	Proteasome subunit alpha type	ETH_00001340	U6KYA5	U6KYA5_EIMTE Proteasome subunit alpha type OS=Eimeria tenella OX=5802 GN=ETH_00001340 PE=3 SV=1	1	7	7	7	33.5	26.993	141430000	160010000	141480000	229990000	230210000	205520000	117430000	140880000	124500000
U6KYA9	Uncharacterized protein	ETH_00019505	U6KYA9	U6KYA9_EIMTE Uncharacterized protein OS=Eimeria tenella OX=5802 GN=ETH_00019505 PE=4 SV=1	1	16	16	16	26.7	105.52	1091600000	1152000000	1107200000	516770000	555030000	543250000	381050000	356220000	360050000
U6KYB2	3-oxoacyl-[acyl-carrier-protein] synthase, putative	ETH_00027915	U6KYB2	U6KYB2_EIMTE 3-oxoacyl-[acyl-carrier-protein] synthase, putative OS=Eimeria tenella OX=5802 GN=ETH_00027915 PE=4 SV=1	1	2	2	2	23.1	14.133	133220000	133500000	108960000	189640000	179160000	230710000	246860000	239720000	228550000
U6KYB7	Citrate synthase	ETH_00019555	U6KYB7	U6KYB7_EIMTE Citrate synthase OS=Eimeria tenella OX=5802 GN=ETH_00019555 PE=3 SV=1	1	7	7	7	17.5	59.833	110500000	114210000	95825000	127840000	125030000	162400000	128340000	130100000	123720000
U6KYB8	Uncharacterized protein	ETH_00033060	U6KYB8	U6KYB8_EIMTE Uncharacterized protein OS=Eimeria tenella OX=5802 GN=ETH_00033060 PE=4 SV=1	1	3	3	3	10	38.108	32568000	26084000	32858000	32043000	37940000	36424000	28322000	21940000	20245000
U6KYC1	Transport protein Sec24, putative (Fragment)	ETH_00007535	U6KYC1	U6KYC1_EIMTE Transport protein Sec24, putative (Fragment) OS=Eimeria tenella OX=5802 GN=ETH_00007535 PE=4 SV=1	1	2	2	2	4.4	73.412							27118000	20265000	16372000
U6KYC3	Uncharacterized protein	ETH_00001375	U6KYC3	U6KYC3_EIMTE Uncharacterized protein OS=Eimeria tenella OX=5802 GN=ETH_00001375 PE=4 SV=1	1	37	37	37	25.1	216.04	1212300000	1185700000	1217400000	1215100000	1248300000	1249600000	1855400000	1824100000	1774300000
U6KYC6	Uncharacterized protein	ETH_00033110	U6KYC6	U6KYC6_EIMTE Uncharacterized protein OS=Eimeria tenella OX=5802 GN=ETH_00033110 PE=4 SV=1	1	2	2	2	15.4	18.032	723000000	702470000	690650000	614860000	600420000	583210000	509670000	501720000	405920000
U6KYD2	Dynamin-like protein, putative	ETH_00019655	U6KYD2	U6KYD2_EIMTE Dynamin-like protein, putative OS=Eimeria tenella OX=5802 GN=ETH_00019655 PE=3 SV=1	1	7	7	7	15.2	85.661	218310000	211820000	225720000	278090000	274300000	288260000	328230000	316550000	404430000
U6KYD9	PinA, putative	ETH_00031315	U6KYD9	U6KYD9_EIMTE PinA, putative OS=Eimeria tenella OX=5802 GN=ETH_00031315 PE=4 SV=1	1	1	1	1	2.6	56.883	42070000	36984000	37286000	47201000	46549000	47157000	50173000	49049000	46570000
U6KYE5	Serine/threonine protein phosphatase, putative	ETH_00019730	U6KYE5	U6KYE5_EIMTE Serine/threonine protein phosphatase, putative OS=Eimeria tenella OX=5802 GN=ETH_00019730 PE=4 SV=1	1	16	16	16	23.5	108.4	589680000	634260000	584810000	492730000	491650000	498750000	633010000	551520000	545240000
U6KYF6	U4/U6 small nuclear ribonucleoprotein, putative	ETH_00031415	U6KYF6	U6KYF6_EIMTE U4/U6 small nuclear ribonucleoprotein, putative OS=Eimeria tenella OX=5802 GN=ETH_00031415 PE=4 SV=1	1	2	2	2	3.3	75.256	21728000	23897000	22795000	31077000	32981000	25959000	27394000	25238000	20752000
U6KYG4	Eukaryotic aspartyl protease, putative	ETH_00008525	U6KYG4;A5JNY8	U6KYG4_EIMTE Eukaryotic aspartyl protease, putative OS=Eimeria tenella OX=5802 GN=ETH_00008525 PE=3 SV=1;A5JNY8_EIMTE Uncharacterized protein OS=Eimeria tenella OX=5802 PE=2 SV=1	2	2	2	2	4.3	64.378	25143000	19965000	18325000	18839000	19329000	12450000		16642000	22059000
U6KYG7	Uncharacterized protein	ETH_00031465	U6KYG7	U6KYG7_EIMTE Uncharacterized protein OS=Eimeria tenella OX=5802 GN=ETH_00031465 PE=4 SV=1	1	6	6	6	14.7	53.296	379940000	273760000	311650000	409850000	433960000	408420000	243410000	367220000	254880000
U6KYH3	Uncharacterized protein	ETH_00007505	U6KYH3	U6KYH3_EIMTE Uncharacterized protein OS=Eimeria tenella OX=5802 GN=ETH_00007505 PE=4 SV=1	1	7	7	7	9.9	139.04	143910000	141260000	134510000	111830000	95771000	128170000	146810000	122190000	139570000
U6KYH6	Alanine--tRNA ligase	ETH_00031515	U6KYH6	U6KYH6_EIMTE Alanine--tRNA ligase OS=Eimeria tenella OX=5802 GN=ETH_00031515 PE=3 SV=1	1	3	3	3	4.4	111.64	19077000	26744000	25967000	89406000	108410000	104710000	51303000	56039000	67912000
U6KYI1	Fructose-bisphosphate aldolase	ETH_00008600	U6KYI1	U6KYI1_EIMTE Fructose-bisphosphate aldolase OS=Eimeria tenella OX=5802 GN=ETH_00008600 PE=3 SV=1	1	12	12	12	42.7	38.812	1754400000	1718700000	1810500000	2231600000	2366200000	2361000000	2393000000	2422800000	2601200000
U6KYI9	60S ribosomal protein L24, putative	ETH_00031600	U6KYI9	U6KYI9_EIMTE 60S ribosomal protein L24, putative OS=Eimeria tenella OX=5802 GN=ETH_00031600 PE=4 SV=1	1	3	3	3	18.8	17.544	448130000	458400000	443300000	262580000	254460000	286120000	406520000	391140000	438900000
U6KYJ0	SAG family member	ETH_00010770	U6KYJ0;U6KV43;U6L081;U6KYJ3	U6KYJ0_EIMTE SAG family member OS=Eimeria tenella OX=5802 GN=ETH_00010770 PE=4 SV=1	4	7	5	6	30	27.988	475520000	511950000	463910000	604660000	575240000	502820000	578230000	599420000	633390000
U6KYJ2	ATP-dependent RNA helicase, putative	ETH_00020010	U6KYJ2	U6KYJ2_EIMTE ATP-dependent RNA helicase, putative OS=Eimeria tenella OX=5802 GN=ETH_00020010 PE=4 SV=1	1	9	8	9	13.5	97.337	110520000	100930000	126950000	146790000	179830000	138720000	110390000	112650000	146240000
U6KYJ4	Ubiquitin, putative	ETH_00031625	U6KYJ4	U6KYJ4_EIMTE Ubiquitin, putative OS=Eimeria tenella OX=5802 GN=ETH_00031625 PE=4 SV=1	1	6	6	6	27.5	28.405	498940000	533890000	567670000	677640000	626640000	650200000	837900000	827240000	738380000
U6KYK1	SAG family member	ETH_00010850	U6KYK1	U6KYK1_EIMTE SAG family member OS=Eimeria tenella OX=5802 GN=ETH_00010850 PE=4 SV=1	1	5	5	5	26.5	27.773	188190000	188260000	175500000	213710000	211280000	171900000	163880000	149340000	149670000
U6KYL5	Vacuolar proton-translocating ATPase subunit, putative	ETH_00008780	U6KYL5	U6KYL5_EIMTE Vacuolar proton-translocating ATPase subunit, putative OS=Eimeria tenella OX=5802 GN=ETH_00008780 PE=4 SV=1	1	4	4	4	6.8	111.49	129470000	134390000	119530000	118990000	129950000	123350000	121220000	104920000	134340000
U6KYL7	Uncharacterized protein	ETH_00010950	U6KYL7	U6KYL7_EIMTE Uncharacterized protein OS=Eimeria tenella OX=5802 GN=ETH_00010950 PE=4 SV=1	1	1	1	1	1	95.153				9999900	10159000	11327000	20574000	15820000	15422000
U6KYM0	Uncharacterized protein	ETH_00010975	U6KYM0	U6KYM0_EIMTE Uncharacterized protein OS=Eimeria tenella OX=5802 GN=ETH_00010975 PE=4 SV=1	1	1	1	1	7.4	23.205	15026000	23807000	21693000	19391000	17833000
U6KYM1	SAG family member	ETH_00034930	U6KYM1;H9B901	U6KYM1_EIMTE SAG family member OS=Eimeria tenella OX=5802 GN=ETH_00034930 PE=4 SV=1;H9B901_EIMTE Uncharacterized protein OS=Eimeria tenella OX=5802 PE=2 SV=1	2	7	7	7	37.2	27.185	1246000000	1267300000	1212700000	957850000	1042500000	879180000	1135800000	987170000	931670000
U6KYM8	SAG family member	ETH_00034980	U6KYM8	U6KYM8_EIMTE SAG family member OS=Eimeria tenella OX=5802 GN=ETH_00034980 PE=4 SV=1	1	6	1	1	32.8	27.615	31882000	28891000	33099000
U6KYN4	Coatomer epsilon subunit, putative	ETH_00011095	U6KYN4	U6KYN4_EIMTE Coatomer epsilon subunit, putative OS=Eimeria tenella OX=5802 GN=ETH_00011095 PE=4 SV=1	1	2	2	2	6.5	32.831									16368000
U6KYN8	Uncharacterized protein	ETH_00043695	U6KYN8	U6KYN8_EIMTE Uncharacterized protein OS=Eimeria tenella OX=5802 GN=ETH_00043695 PE=4 SV=1	1	11	11	11	25.7	72.927	817720000	833960000	830540000	789310000	784440000	806590000	679640000	636210000	737670000
U6KYP3	Uncharacterized protein	ETH_00034375	U6KYP3	U6KYP3_EIMTE Uncharacterized protein OS=Eimeria tenella OX=5802 GN=ETH_00034375 PE=4 SV=1	1	4	4	4	9.4	76.914	128770000	79630000	214970000	114330000	145720000	284660000	59584000	117670000	171950000
U6KYP8	Uncharacterized protein	ETH_00034400	U6KYP8	U6KYP8_EIMTE Uncharacterized protein OS=Eimeria tenella OX=5802 GN=ETH_00034400 PE=4 SV=1	1	2	2	2	2	176.93	27073000	29106000	30029000	23128000	24861000	21070000	24867000	32690000	28872000
U6KYS0	Uncharacterized protein	ETH_00034565	U6KYS0	U6KYS0_EIMTE Uncharacterized protein OS=Eimeria tenella OX=5802 GN=ETH_00034565 PE=4 SV=1	1	4	4	4	5.2	116.79	131180000	130490000	117790000	89455000	95721000	110360000	150000000	120900000	71211000
U6KYS5	Uncharacterized protein	ETH_00011320	U6KYS5	U6KYS5_EIMTE Uncharacterized protein OS=Eimeria tenella OX=5802 GN=ETH_00011320 PE=4 SV=1	1	1	1	1	0.6	178.96	87343000	74175000	80332000	194220000	199730000	207930000	18359000	15711000	16506000
U6KYT1	Uncharacterized protein	ETH_00011345	U6KYT1	U6KYT1_EIMTE Uncharacterized protein OS=Eimeria tenella OX=5802 GN=ETH_00011345 PE=4 SV=1	1	1	1	1	1.2	127.91	3561500	2347000	3707400	7261600	6156200	5057900
U6KYU0	Gpi16 subunit, GPI transamidase domain-containing protein, putative	ETH_00004080	U6KYU0	U6KYU0_EIMTE Gpi16 subunit, GPI transamidase domain-containing protein, putative OS=Eimeria tenella OX=5802 GN=ETH_00004080 PE=4 SV=1	1	2	2	2	4	88.223					9736600			18166000	26088000
U6KYU4	TCP-1/cpn60 family chaperonin, putative	ETH_00034715	U6KYU4;H9B9U4	U6KYU4_EIMTE TCP-1/cpn60 family chaperonin, putative OS=Eimeria tenella OX=5802 GN=ETH_00034715 PE=3 SV=1;H9B9U4_EIMTE Uncharacterized protein OS=Eimeria tenella OX=5802 PE=2 SV=1	2	22	22	22	45.8	62.122	1095400000	1032500000	1077100000	1335700000	1313100000	1342600000	1513900000	1463200000	1554200000
U6KYV2	Uncharacterized protein	ETH_00007060	U6KYV2	U6KYV2_EIMTE Uncharacterized protein OS=Eimeria tenella OX=5802 GN=ETH_00007060 PE=4 SV=1	1	6	6	6	75.2	12.222	561440000	523860000	682300000	456660000	431380000	496260000	219480000	210710000	317940000
U6KYX0	N-terminal acetyltransferase complex subunit NARG1, putative	ETH_00007160	U6KYX0	U6KYX0_EIMTE N-terminal acetyltransferase complex subunit NARG1, putative OS=Eimeria tenella OX=5802 GN=ETH_00007160 PE=4 SV=1	1	3	3	3	4	113.38							19886000	23241000	32671000
U6KYX8	Uncharacterized protein	ETH_00007210	U6KYX8	U6KYX8_EIMTE Uncharacterized protein OS=Eimeria tenella OX=5802 GN=ETH_00007210 PE=4 SV=1	1	7	7	7	7.8	133.24	106290000	95032000	112930000	98978000	86525000		94830000	116520000	99737000
U6KYY2	Uncharacterized protein	ETH_00013410	U6KYY2;REV__U6L4J1;U6KWC8	U6KYY2_EIMTE Uncharacterized protein OS=Eimeria tenella OX=5802 GN=ETH_00013410 PE=4 SV=1;U6L4J1_EIMTE Uncharacterized protein OS=Eimeria tenella OX=5802 GN=ETH_00006720 PE=4 SV=1;U6KWC8_EIMTE Uncharacterized protein OS=Eimeria tenella OX=5802 GN=ETH_00001	3	2	2	2	5.1	63.232	11682000	10492000	10953000	11948000	10206000	12738000	8787700	14169000	13485000
U6KYY9	CCR4-Not complex component, Not1 domain-containing protein, conserved, putative	ETH_00004020	U6KYY9	U6KYY9_EIMTE CCR4-Not complex component, Not1 domain-containing protein, conserved, putative OS=Eimeria tenella OX=5802 GN=ETH_00004020 PE=4 SV=1	1	2	2	2	1.8	99.437	21018000	23106000	25568000	17497000	23215000	31488000	20735000	21615000	22096000
U6KYZ0	Uncharacterized protein	ETH_00033080	U6KYZ0	U6KYZ0_EIMTE Uncharacterized protein OS=Eimeria tenella OX=5802 GN=ETH_00033080 PE=4 SV=1	1	1	1	1	0.2	408.84	5598500	4224600	6591700	5612100	8543400	6794600
U6KYZ2	Uncharacterized protein	ETH_00007285	U6KYZ2	U6KYZ2_EIMTE Uncharacterized protein OS=Eimeria tenella OX=5802 GN=ETH_00007285 PE=4 SV=1	1	5	5	5	18.6	36.629	180640000	201100000	201570000	303330000	290430000	303670000	468520000	443360000	469920000
U6KYZ3	Kinesin-like protein	ETH_00013460	U6KYZ3	U6KYZ3_EIMTE Kinesin-like protein OS=Eimeria tenella OX=5802 GN=ETH_00013460 PE=3 SV=1	1	1	1	1	1.3	73.484			8234400
U6KZ01	Uncharacterized protein	ETH_00015310	U6KZ01	U6KZ01_EIMTE Uncharacterized protein OS=Eimeria tenella OX=5802 GN=ETH_00015310 PE=4 SV=1	1	3	3	3	16.2	35.226	165430000	154920000	162170000	123320000	109610000	118680000	131230000	141310000	141080000
U6KZ06	Uncharacterized protein (Fragment)	ETH_00039270	U6KZ06	U6KZ06_EIMTE Uncharacterized protein (Fragment) OS=Eimeria tenella OX=5802 GN=ETH_00039270 PE=4 SV=1	1	1	1	1	18.5	8.8197	19164000		17707000	43413000	37505000	36843000	27021000	30844000	26089000
U6KZ08	Uncharacterized protein	ETH_00021965	U6KZ08	U6KZ08_EIMTE Uncharacterized protein OS=Eimeria tenella OX=5802 GN=ETH_00021965 PE=4 SV=1	1	2	2	2	2.6	111.57	21836000	23301000	27320000	25689000	22551000	21251000	27489000	22017000	30368000
U6KZ13	Superoxide dismutase	ETH_00022520	U6KZ13	U6KZ13_EIMTE Superoxide dismutase OS=Eimeria tenella OX=5802 GN=ETH_00022520 PE=3 SV=1	1	4	4	4	22.7	24.925	112850000	114100000	112610000	100090000	104220000	105080000	137160000	132780000	133720000
U6KZ19	Nucleolar GTP-binding protein 2	ETH_00008470	U6KZ19	U6KZ19_EIMTE Nucleolar GTP-binding protein 2 OS=Eimeria tenella OX=5802 GN=ETH_00008470 PE=3 SV=1	1	1	1	1	2.5	66.876							17236000		26980000
U6KZ24	Uncharacterized protein	ETH_00022595	U6KZ24	U6KZ24_EIMTE Uncharacterized protein OS=Eimeria tenella OX=5802 GN=ETH_00022595 PE=4 SV=1	1	1	1	1	24.4	9.1022	21853000	23950000	24943000	31630000	26481000	31239000	28053000	20921000
U6KZ43	Uncharacterized protein	ETH_00022720	U6KZ43	U6KZ43_EIMTE Uncharacterized protein OS=Eimeria tenella OX=5802 GN=ETH_00022720 PE=4 SV=1	1	4	4	4	10.9	60.96	98613000	103920000	101910000	86283000	88838000	82872000	95016000	95327000	81727000
U6KZ47	Uncharacterized protein	ETH_00023825	U6KZ47	U6KZ47_EIMTE Uncharacterized protein OS=Eimeria tenella OX=5802 GN=ETH_00023825 PE=4 SV=1	1	1	1	1	11.7	10.182	12015000	12615000	11682000	17089000	14515000	24991000	21576000	12591000	15271000
U6KZ52	Uncharacterized protein (Fragment)	ETH_00023800	U6KZ52	U6KZ52_EIMTE Uncharacterized protein (Fragment) OS=Eimeria tenella OX=5802 GN=ETH_00023800 PE=4 SV=1	1	1	1	1	2.7	50.154	2740800	2288200		4564400	7718200	3689500
U6KZ54	Arginyl-tRNA synthetase, putative	ETH_00014410	U6KZ54	U6KZ54_EIMTE Arginyl-tRNA synthetase, putative OS=Eimeria tenella OX=5802 GN=ETH_00014410 PE=3 SV=1	1	3	3	3	7.5	70.668	26801000		22737000	53160000	43859000	31877000	51419000	48740000	54102000
U6KZ60	60S acidic ribosomal protein P2	ETH_00022065	U6KZ60	U6KZ60_EIMTE 60S acidic ribosomal protein P2 OS=Eimeria tenella OX=5802 GN=ETH_00022065 PE=3 SV=1	1	6	3	6	76.4	10.477	3571200000	3658600000	3521700000	2598000000	2478800000	2456000000	2177100000	2086500000	1925600000
U6KZ70	Uncharacterized protein	ETH_00014485	U6KZ70	U6KZ70_EIMTE Uncharacterized protein OS=Eimeria tenella OX=5802 GN=ETH_00014485 PE=4 SV=1	1	4	4	4	7.4	101.73	78950000	76846000	75856000	82799000	100840000	97351000		75548000
U6KZ73	Vesicle trafficking protein, putative	ETH_00031105	U6KZ73	U6KZ73_EIMTE Vesicle trafficking protein, putative OS=Eimeria tenella OX=5802 GN=ETH_00031105 PE=3 SV=1	1	2	2	2	12.3	22.096							44219000	47942000	48990000
U6KZ78	Cleft lip and palate associated transmembrane protein 1, putative	ETH_00031130	U6KZ78	U6KZ78_EIMTE Cleft lip and palate associated transmembrane protein 1, putative OS=Eimeria tenella OX=5802 GN=ETH_00031130 PE=4 SV=1	1	4	4	4	34.9	24.652	164590000	157300000	173180000	143430000	151310000	168870000	129480000	143860000	152180000
U6KZ91	Uncharacterized protein	ETH_00002920	U6KZ91	U6KZ91_EIMTE Uncharacterized protein OS=Eimeria tenella OX=5802 GN=ETH_00002920 PE=4 SV=1	1	10	10	10	17.9	94.989	424170000	426300000	479550000	299360000	169290000	263330000	215400000	242790000	223460000
U6KZ92	Thioredoxin, putative	ETH_00025705	U6KZ92	U6KZ92_EIMTE Thioredoxin, putative OS=Eimeria tenella OX=5802 GN=ETH_00025705 PE=4 SV=1	1	18	18	18	34.2	165.76	2126300000	2075500000	2108700000	1300200000	1347100000	1286600000	1411900000	1289900000	1326000000
U6KZ93	Uncharacterized protein	ETH_00001720	U6KZ93	U6KZ93_EIMTE Uncharacterized protein OS=Eimeria tenella OX=5802 GN=ETH_00001720 PE=4 SV=1	1	2	2	2	2.6	96.119	29533000	33938000	34417000	45584000			9103500
U6KZ96	Uncharacterized protein	ETH_00002945	U6KZ96	U6KZ96_EIMTE Uncharacterized protein OS=Eimeria tenella OX=5802 GN=ETH_00002945 PE=4 SV=1	1	5	5	5	42.9	13.353	380790000	428860000	385870000	281840000	311200000	342410000	275460000	259930000	283410000
U6KZB2	Uncharacterized protein	ETH_00006030	U6KZB2	U6KZB2_EIMTE Uncharacterized protein OS=Eimeria tenella OX=5802 GN=ETH_00006030 PE=3 SV=1	1	1	1	1	0.9	238.72								15913000	14446000
U6KZC0	KH domain-containing protein, putative	ETH_00001845	U6KZC0	U6KZC0_EIMTE KH domain-containing protein, putative OS=Eimeria tenella OX=5802 GN=ETH_00001845 PE=4 SV=1	1	5	5	5	12.1	49.152	263370000	297500000	269880000	339260000	350770000	253380000	488910000	388820000	467680000
U6KZC9	Uncharacterized protein	ETH_00006105	U6KZC9	U6KZC9_EIMTE Uncharacterized protein OS=Eimeria tenella OX=5802 GN=ETH_00006105 PE=4 SV=1	1	3	3	3	10.5	47.103						29337000
U6KZE2	Uncharacterized protein	ETH_00001290	U6KZE2	U6KZE2_EIMTE Uncharacterized protein OS=Eimeria tenella OX=5802 GN=ETH_00001290 PE=4 SV=1	1	3	3	3	36.3	18.145	199230000	227180000	207370000	221250000	266500000	308090000	167420000		175400000
U6KZF3	Elongation of fatty acids protein	ETH_00008245	U6KZF3	U6KZF3_EIMTE Elongation of fatty acids protein OS=Eimeria tenella OX=5802 GN=ETH_00008245 PE=3 SV=1	1	1	1	1	6	37.315	10747000	12748000	56193000	9749300	4713000	15492000	10186000	34215000	40938000
U6KZG4	U2 small nuclear ribonucleoprotein, putative	ETH_00008295	U6KZG4	U6KZG4_EIMTE U2 small nuclear ribonucleoprotein, putative OS=Eimeria tenella OX=5802 GN=ETH_00008295 PE=4 SV=1	1	3	3	3	3.1	75.258	152710000	158500000	139160000	114010000	108590000	115290000	119900000	95960000	105850000
U6KZG8	Uncharacterized protein (Fragment)	ETH_00021350	U6KZG8;U6L0L7;U6L9M1;U6KNF2	U6KZG8_EIMTE Uncharacterized protein (Fragment) OS=Eimeria tenella OX=5802 GN=ETH_00021350 PE=4 SV=1;U6L0L7_EIMTE Uncharacterized protein (Fragment) OS=Eimeria tenella OX=5802 GN=ETH_00030410 PE=4 SV=1;U6L9M1_EIMTE Uncharacterized protein (Fragment) OS=Eim	4	2	0	1	3.5	96.576		75969000		76580000		102570000	121760000	159240000
U6KZG9	Uncharacterized protein	ETH_00008320	U6KZG9	U6KZG9_EIMTE Uncharacterized protein OS=Eimeria tenella OX=5802 GN=ETH_00008320 PE=4 SV=1	1	2	2	2	3.6	153.42	19105000	21702000	19715000	22796000	26303000	23856000	10297000	10440000	6686400
U6KZH0	ATP-dependent RNA helicase, putative	ETH_00026135	U6KZH0	U6KZH0_EIMTE ATP-dependent RNA helicase, putative OS=Eimeria tenella OX=5802 GN=ETH_00026135 PE=3 SV=1	1	5	5	5	8.6	76.961	165030000	160430000	184190000	208150000	242800000	257750000	207370000	217230000	245050000
U6KZH7	Uncharacterized protein (Fragment)	ETH_00016580	U6KZH7	U6KZH7_EIMTE Uncharacterized protein (Fragment) OS=Eimeria tenella OX=5802 GN=ETH_00016580 PE=4 SV=1	1	2	2	2	8.3	39.241		9419400	6642500	9601900	12867000	10019000
U6KZI0	Uncharacterized protein	ETH_00018785	U6KZI0	U6KZI0_EIMTE Uncharacterized protein OS=Eimeria tenella OX=5802 GN=ETH_00018785 PE=4 SV=1	1	6	6	6	21.7	39.49	183880000	211400000	175010000	146750000	164760000	240950000	128860000	122430000	164200000
U6KZI9	Uncharacterized protein	ETH_00013430	U6KZI9	U6KZI9_EIMTE Uncharacterized protein OS=Eimeria tenella OX=5802 GN=ETH_00013430 PE=4 SV=1	1	4	4	4	14.4	47.075	43505000	38924000	44081000	42380000	40702000	32110000		58258000
U6KZJ1	Uncharacterized protein	ETH_00009840	U6KZJ1	U6KZJ1_EIMTE Uncharacterized protein OS=Eimeria tenella OX=5802 GN=ETH_00009840 PE=4 SV=1	1	1	1	1	10.9	24.745							40519000		41407000
U6KZJ4	Signal peptide peptidase domain-containing protein, putative	ETH_00030630	U6KZJ4	U6KZJ4_EIMTE Signal peptide peptidase domain-containing protein, putative OS=Eimeria tenella OX=5802 GN=ETH_00030630 PE=4 SV=1	1	6	6	6	12.6	49.73	116450000	82428000	87558000	67522000	61352000	65581000	68495000	78859000	69201000
U6KZJ6	Uncharacterized protein	ETH_00009865	U6KZJ6	U6KZJ6_EIMTE Uncharacterized protein OS=Eimeria tenella OX=5802 GN=ETH_00009865 PE=4 SV=1	1	1	1	1	3.6	46.158						30789000
U6KZK4	RNA recognition motif. family protein, related	ETH_00009915	U6KZK4	U6KZK4_EIMTE RNA recognition motif. family protein, related OS=Eimeria tenella OX=5802 GN=ETH_00009915 PE=4 SV=1	1	7	7	7	8.2	128.44	257400000	203960000	225140000	205630000	235930000	234590000	187300000	185360000	244550000
U6KZK7	Eukaryotic translation initiation factor 3 subunit M	ETH_00009940	U6KZK7	U6KZK7_EIMTE Eukaryotic translation initiation factor 3 subunit M OS=Eimeria tenella OX=5802 GN=ETH_00009940 PE=3 SV=1	1	6	6	6	19	55.37	278160000	242170000	248100000	276490000	257980000	249200000	245410000	231560000	238970000
U6KZK8	DnaJ protein, putative	ETH_00020580	U6KZK8	U6KZK8_EIMTE DnaJ protein, putative OS=Eimeria tenella OX=5802 GN=ETH_00020580 PE=4 SV=1	1	3	3	3	9.1	43.608	82758000	102280000	125410000	119990000	76021000	82681000	102400000		94065000
U6KZM0	Fumarase, putative	ETH_00020655	U6KZM0	U6KZM0_EIMTE Fumarase, putative OS=Eimeria tenella OX=5802 GN=ETH_00020655 PE=4 SV=1	1	8	8	8	17.3	62.073	275460000	321470000	274230000	389240000	425450000	376530000	402770000	461370000	429350000
U6KZN3	RNA binding motif-containing protein, putative	ETH_00020730	U6KZN3	U6KZN3_EIMTE RNA binding motif-containing protein, putative OS=Eimeria tenella OX=5802 GN=ETH_00020730 PE=4 SV=1	1	3	3	3	16.4	27.393	129540000	115330000	101770000	114730000	129120000	117240000	122790000	115820000	124260000
U6KZS4	40S ribosomal protein S28, putative	ETH_00022265	U6KZS4	U6KZS4_EIMTE 40S ribosomal protein S28, putative OS=Eimeria tenella OX=5802 GN=ETH_00022265 PE=3 SV=1	1	2	2	2	36.8	7.6898	257390000	261040000	246960000	276390000	260480000	312130000	119870000	129160000	88190000
U6KZS7	Nucleosome assembly domain-containing protein, putative (Fragment)	ETH_00016240	U6KZS7	U6KZS7_EIMTE Nucleosome assembly domain-containing protein, putative (Fragment) OS=Eimeria tenella OX=5802 GN=ETH_00016240 PE=3 SV=1	1	2	2	2	22.8	15.14	32627000	33293000	34904000	56192000	64956000	69104000	43920000	52596000	40690000
U6KZT6	Casein kinase one (CK1) TgCK1b, putative	ETH_00025675	U6KZT6;Q6QNL9;U6L1C6	U6KZT6_EIMTE Casein kinase one (CK1) TgCK1b, putative OS=Eimeria tenella OX=5802 GN=ETH_00025675 PE=3 SV=1	3	4	4	4	9.9	48.946	49590000	47371000	60702000	69438000	61467000	69085000
U6KZU0	Uncharacterized protein	ETH_00025700	U6KZU0	U6KZU0_EIMTE Uncharacterized protein OS=Eimeria tenella OX=5802 GN=ETH_00025700 PE=4 SV=1	1	7	7	7	5.5	181.25	196110000	185880000	184340000	178770000	153060000	116800000	58183000	71403000	51451000
U6KZV1	DnaK family protein, putative	ETH_00018480	U6KZV1	U6KZV1_EIMTE DnaK family protein, putative OS=Eimeria tenella OX=5802 GN=ETH_00018480 PE=3 SV=1	1	12	3	3	15.8	97.811	159330000	178440000	193530000	155790000	145480000	155180000	89895000	118730000	132350000
U6KZV3	Uncharacterized protein	ETH_00022415	U6KZV3	U6KZV3_EIMTE Uncharacterized protein OS=Eimeria tenella OX=5802 GN=ETH_00022415 PE=4 SV=1	1	2	2	2	2.9	102.93	21896000	13480000	17227000	15092000	3355500	19015000	13274000	5641400
U6KZW3	Uncharacterized protein	ETH_00017205	U6KZW3	U6KZW3_EIMTE Uncharacterized protein OS=Eimeria tenella OX=5802 GN=ETH_00017205 PE=4 SV=1	1	1	1	1	5.8	23.642	53836000	57978000	55575000					55560000
U6KZW5	Long chain acyl-CoA synthetase, putative	ETH_00022465	U6KZW5	U6KZW5_EIMTE Long chain acyl-CoA synthetase, putative OS=Eimeria tenella OX=5802 GN=ETH_00022465 PE=4 SV=1	1	25	25	25	41.4	87.739	1531600000	1528900000	1530700000	1634300000	1613600000	1701000000	1888500000	1800500000	2046300000
U6KZX2	2-oxoisovalerate dehydrogenase subunit alpha	ETH_00001945	U6KZX2	U6KZX2_EIMTE 2-oxoisovalerate dehydrogenase subunit alpha OS=Eimeria tenella OX=5802 GN=ETH_00001945 PE=3 SV=1	1	7	7	7	37.8	31.766	484710000	464450000	440520000	442440000	441950000	445800000	406340000	447020000	466990000
U6KZZ1	Uncharacterized protein	ETH_00000125	U6KZZ1	U6KZZ1_EIMTE Uncharacterized protein OS=Eimeria tenella OX=5802 GN=ETH_00000125 PE=4 SV=1	1	1	1	1	9.6	19.36	19773000	19324000	23257000
U6KZZ2	Uncharacterized protein	ETH_00018910	U6KZZ2	U6KZZ2_EIMTE Uncharacterized protein OS=Eimeria tenella OX=5802 GN=ETH_00018910 PE=4 SV=1	1	3	3	3	34.1	14.742	223740000	217920000	206630000	298980000	254790000	306230000	184630000	181220000	207110000
U6L000	Peroxisomal catalase, putative	ETH_00012035	U6L000	U6L000_EIMTE Peroxisomal catalase, putative OS=Eimeria tenella OX=5802 GN=ETH_00012035 PE=4 SV=1	1	10	10	10	50.3	33.726	2182300000	2247200000	2070400000	2314200000	2153100000	2254900000	2001300000	2238300000	2199400000
U6L006	Uncharacterized protein	ETH_00018985	U6L006	U6L006_EIMTE Uncharacterized protein OS=Eimeria tenella OX=5802 GN=ETH_00018985 PE=4 SV=1	1	4	4	4	27	35.961	81703000	77013000	76536000	58103000	59092000	87426000	74476000	65748000	86448000
U6L010	Serine/threonine-protein phosphatase, related	ETH_00012835	U6L010	U6L010_EIMTE Serine/threonine-protein phosphatase, related OS=Eimeria tenella OX=5802 GN=ETH_00012835 PE=4 SV=1	1	3	3	3	14	25.091	97791000	140130000	123090000	99501000	122040000	126900000	104120000	115810000	104150000
U6L011	Surp module domain-containing protein, putative	ETH_00014215	U6L011	U6L011_EIMTE Surp module domain-containing protein, putative OS=Eimeria tenella OX=5802 GN=ETH_00014215 PE=4 SV=1	1	12	12	12	25.4	69.552	426550000	462280000	413860000	356930000	339300000	328550000	258530000	224930000	238970000
U6L014	RAB5C, member RAS oncogene family, related	ETH_00021330	U6L014	U6L014_EIMTE RAB5C, member RAS oncogene family, related OS=Eimeria tenella OX=5802 GN=ETH_00021330 PE=4 SV=1	1	3	2	2	41.4	11.906	64006000	59019000	67911000	35845000	71857000	54351000	50090000	42876000	50276000
U6L030	Uncharacterized protein (Fragment)	ETH_00025435	U6L030	U6L030_EIMTE Uncharacterized protein (Fragment) OS=Eimeria tenella OX=5802 GN=ETH_00025435 PE=4 SV=1	1	1	1	1	11	8.14	617170000	614470000	294910000	1253700000	1178600000	1282900000
U6L047	Dihydrolipoyl dehydrogenase protein, putative (Fragment)	ETH_00041205	U6L047	U6L047_EIMTE Dihydrolipoyl dehydrogenase protein, putative (Fragment) OS=Eimeria tenella OX=5802 GN=ETH_00041205 PE=3 SV=1	1	9	9	9	29.2	48.078	489710000	541620000	535710000	662940000	647270000	709450000	863770000	789610000	788230000
U6L051	Uncharacterized protein	ETH_00033365	U6L051	U6L051_EIMTE Uncharacterized protein OS=Eimeria tenella OX=5802 GN=ETH_00033365 PE=4 SV=1	1	3	3	3	3.3	137.24		51824000	43704000		50682000
U6L057	RNA recognition motif-containing protein, putative	ETH_00023710	U6L057	U6L057_EIMTE RNA recognition motif-containing protein, putative OS=Eimeria tenella OX=5802 GN=ETH_00023710 PE=4 SV=1	1	1	1	1	5.9	36.836	31817000	28861000	22253000	18841000	13865000	23271000
U6L058	Apicoplast 30S ribosomal protein S12	ETH_00001185	U6L058	U6L058_EIMTE Apicoplast 30S ribosomal protein S12 OS=Eimeria tenella OX=5802 GN=ETH_00001185 PE=3 SV=1	1	3	3	3	23.4	16.15	204420000	205940000	210170000	125600000	133100000	123470000	300430000	282660000	295270000
U6L069	Uncharacterized protein	ETH_00030605	U6L069	U6L069_EIMTE Uncharacterized protein OS=Eimeria tenella OX=5802 GN=ETH_00030605 PE=4 SV=1	1	1	1	1	3.3	47.442	5446100	4606300	5172000	5193800	6843100	6319500	4213000	5476600	3569200
U6L078	Splicing factor, putative	ETH_00023985	U6L078	U6L078_EIMTE Splicing factor, putative OS=Eimeria tenella OX=5802 GN=ETH_00023985 PE=4 SV=1	1	8	8	8	28.7	37.33	415520000	442820000	431110000	458330000	420410000	458960000	595800000	563690000	523880000
U6L080	3-ketoacyl-CoA reductase, putative	ETH_00015640	U6L080	U6L080_EIMTE 3-ketoacyl-CoA reductase, putative OS=Eimeria tenella OX=5802 GN=ETH_00015640 PE=3 SV=1	1	5	5	5	25.5	26.61	469460000	525190000	572070000	437770000	511930000	462210000	743620000	661360000	671610000
U6L083	LOC495068 protein, related	ETH_00006815	U6L083	U6L083_EIMTE LOC495068 protein, related OS=Eimeria tenella OX=5802 GN=ETH_00006815 PE=4 SV=1	1	2	2	2	4.6	65.385	48334000	49384000		47865000	40061000	41797000	35598000	48729000	36923000
U6L088	CHP559 protein	ETH_00024035	U6L088	U6L088_EIMTE CHP559 protein OS=Eimeria tenella OX=5802 GN=ETH_00024035 PE=2 SV=1	1	3	3	3	9.3	46.039	152560000	95961000	108260000	102040000	97342000	123420000	83631000	92331000	83081000
U6L090	AFR552Cp, related, related (Fragment)	ETH_00007580	U6L090	U6L090_EIMTE AFR552Cp, related, related (Fragment) OS=Eimeria tenella OX=5802 GN=ETH_00007580 PE=4 SV=1	1	1	1	1	7.7	20.032
U6L0A0	Uncharacterized protein	ETH_00035310	U6L0A0	U6L0A0_EIMTE Uncharacterized protein OS=Eimeria tenella OX=5802 GN=ETH_00035310 PE=4 SV=1	1	3	3	3	27.9	25.927	43922000	46131000	43180000	42286000	36013000	40410000	37864000	51997000	37077000
U6L0A3	Uncharacterized protein	ETH_00024110	U6L0A3	U6L0A3_EIMTE Uncharacterized protein OS=Eimeria tenella OX=5802 GN=ETH_00024110 PE=4 SV=1	1	1	1	1	2.7	40.761	65375000	60252000	58437000	99636000	80572000	68054000	71425000	76115000	69577000
U6L0C1	40s ribosomal protein S20, putative	ETH_00032325	U6L0C1	U6L0C1_EIMTE 40s ribosomal protein S20, putative OS=Eimeria tenella OX=5802 GN=ETH_00032325 PE=3 SV=1	1	5	5	5	43.2	13.314	1893600000	1942200000	1964300000	1700600000	1562900000	1530900000	1960600000	2085200000	1922200000
U6L0C7	Uncharacterized protein	ETH_00011025	U6L0C7	U6L0C7_EIMTE Uncharacterized protein OS=Eimeria tenella OX=5802 GN=ETH_00011025 PE=4 SV=1	1	8	8	8	51.5	25.004	1079400000	980050000	1071800000	887230000	829960000	835770000	1118700000	1011500000	1190000000
U6L0D0	Subtilisin-like protease TgSUB2, putative	ETH_00011050	U6L0D0	U6L0D0_EIMTE Subtilisin-like protease TgSUB2, putative OS=Eimeria tenella OX=5802 GN=ETH_00011050 PE=3 SV=1	1	3	3	3	4.8	120.25	39357000	47423000	46183000	29572000	27605000	25585000
U6L0D3	Uncharacterized protein	ETH_00001940	U6L0D3	U6L0D3_EIMTE Uncharacterized protein OS=Eimeria tenella OX=5802 GN=ETH_00001940 PE=4 SV=1	1	1	1	1	11.3	28.5								39509000
U6L0E4	Uncharacterized protein	ETH_00011125	U6L0E4	U6L0E4_EIMTE Uncharacterized protein OS=Eimeria tenella OX=5802 GN=ETH_00011125 PE=4 SV=1	1	2	2	2	0.6	384.39	52673000	54126000	51586000	16304000	18730000	13391000	25902000	26727000	26477000
U6L0F4	Proteasome subunit alpha type	ETH_00011175	U6L0F4	U6L0F4_EIMTE Proteasome subunit alpha type OS=Eimeria tenella OX=5802 GN=ETH_00011175 PE=3 SV=1	1	1	1	1	6.4	27.717	28747000	28921000	26959000	41986000	36054000	35277000		17537000
U6L0F9	Uncharacterized protein	ETH_00011200	U6L0F9	U6L0F9_EIMTE Uncharacterized protein OS=Eimeria tenella OX=5802 GN=ETH_00011200 PE=4 SV=1	1	3	3	3	25	14.134	452060000	446790000	447400000	324280000	352070000	345980000	294590000	299470000	205160000
U6L0H3	Uncharacterized protein	ETH_00011725	U6L0H3	U6L0H3_EIMTE Uncharacterized protein OS=Eimeria tenella OX=5802 GN=ETH_00011725 PE=4 SV=1	1	8	8	8	9.1	125.73	148270000	155700000	147810000	228580000	197350000	199610000	101510000	105710000	82253000
U6L0H8	Uncharacterized protein	ETH_00006710	U6L0H8	U6L0H8_EIMTE Uncharacterized protein OS=Eimeria tenella OX=5802 GN=ETH_00006710 PE=4 SV=1	1	5	5	5	14.8	59.712	109620000	102750000	89370000	102350000	142650000	82285000	99592000	110820000	111960000
U6L0I8	Transaldolase	ETH_00011825	U6L0I8	U6L0I8_EIMTE Transaldolase OS=Eimeria tenella OX=5802 GN=ETH_00011825 PE=3 SV=1	1	3	3	3	12.8	40.602	33418000	40300000	43305000				43828000	56878000	37784000
U6L0K0	Uncharacterized protein	ETH_00004135	U6L0K0;U6KK44	U6L0K0_EIMTE Uncharacterized protein OS=Eimeria tenella OX=5802 GN=ETH_00004135 PE=4 SV=1;U6KK44_EIMTE Uncharacterized protein OS=Eimeria tenella OX=5802 GN=ETH_00026615 PE=4 SV=1	2	3	3	3	8.9	33.609	503900000	538460000	523300000	636170000	635620000	764180000	637950000	588360000	656970000
U6L0K6	Uncharacterized protein	ETH_00014635	U6L0K6	U6L0K6_EIMTE Uncharacterized protein OS=Eimeria tenella OX=5802 GN=ETH_00014635 PE=4 SV=1	1	6	6	6	14.6	84.465	238740000	150980000	159330000	312140000	302190000	439330000		33494000	37510000
U6L0M0	Proliferation-associated protein 2g4, putative	ETH_00004260	U6L0M0	U6L0M0_EIMTE Proliferation-associated protein 2g4, putative OS=Eimeria tenella OX=5802 GN=ETH_00004260 PE=4 SV=1	1	2	2	2	7.1	36.414	44299000	157280000	157040000	59851000	63777000	101060000	11288000
U6L0N6	Uncharacterized protein	ETH_00004005	U6L0N6	U6L0N6_EIMTE Uncharacterized protein OS=Eimeria tenella OX=5802 GN=ETH_00004005 PE=3 SV=1	1	2	2	2	9.1	43.727	19638000			21873000	30491000	30203000	18242000	31217000	29469000
U6L0P1	Uncharacterized protein	ETH_00003965	U6L0P1	U6L0P1_EIMTE Uncharacterized protein OS=Eimeria tenella OX=5802 GN=ETH_00003965 PE=4 SV=1	1	4	4	4	6	117.18	59858000	56740000	61241000	108890000	106890000	113520000	97924000	102450000	92375000
U6L0P2	Uncharacterized protein	ETH_00014825	U6L0P2	U6L0P2_EIMTE Uncharacterized protein OS=Eimeria tenella OX=5802 GN=ETH_00014825 PE=4 SV=1	1	1	1	1	2.6	59.235						78500000
U6L0Q4	Zinc finger (C3HC4 type) / FHA domain-containing protein, putative	ETH_00014875	U6L0Q4	U6L0Q4_EIMTE Zinc finger (C3HC4 type) / FHA domain-containing protein, putative OS=Eimeria tenella OX=5802 GN=ETH_00014875 PE=4 SV=1	1	1	1	1	2	86.025							9388800	8966200	7177600
U6L0S4	FACT complex subunit SSRP1	ETH_00013950	U6L0S4	U6L0S4_EIMTE FACT complex subunit SSRP1 OS=Eimeria tenella OX=5802 GN=ETH_00013950 PE=3 SV=1	1	5	5	5	12.3	57.963	57612000	52105000	58705000				86050000	71638000	54843000
U6L0T2	Heat shock protein 90	ETH_00007385	U6L0T2;O44001	U6L0T2_EIMTE Heat shock protein 90 OS=Eimeria tenella OX=5802 GN=ETH_00007385 PE=3 SV=1;HSP90_EIMTE Heat shock protein 90 OS=Eimeria tenella OX=5802 GN=HSP90 PE=2 SV=1	2	27	27	27	41	82.498	3635100000	3667200000	3681300000	9650800000	9880800000	9908100000	7043800000	6899500000	6758400000
U6L0T6	Uncharacterized protein	ETH_00029790	U6L0T6	U6L0T6_EIMTE Uncharacterized protein OS=Eimeria tenella OX=5802 GN=ETH_00029790 PE=4 SV=1	1	1	1	1	1.1	111.62					3862100
U6L0V6	Sugar permease, putative	ETH_00013790	U6L0V6	U6L0V6_EIMTE Sugar permease, putative OS=Eimeria tenella OX=5802 GN=ETH_00013790 PE=4 SV=1	1	3	3	3	5.1	74.513	110430000	78477000	81468000	119790000	145730000	137620000	87362000	159810000	128880000
U6L0W9	Importin-alpha re-exporter, putative	ETH_00001650	U6L0W9	U6L0W9_EIMTE Importin-alpha re-exporter, putative OS=Eimeria tenella OX=5802 GN=ETH_00001650 PE=4 SV=1	1	1	1	1	0.8	165.34	31052000
U6L104	Acetyltransferase domain-containing protein, putative	ETH_00021225	U6L104	U6L104_EIMTE Acetyltransferase domain-containing protein, putative OS=Eimeria tenella OX=5802 GN=ETH_00021225 PE=4 SV=1	1	1	1	1	2.2	53.905	13772000	12875000	16448000	17990000	15367000	16865000
U6L112	SPRY domain-containing protein, putative	ETH_00034405	U6L112	U6L112_EIMTE SPRY domain-containing protein, putative OS=Eimeria tenella OX=5802 GN=ETH_00034405 PE=4 SV=1	1	5	5	5	8.8	83.043	93075000	42795000	62755000	77844000	55444000	60889000	85889000	78562000	70491000
U6L120	Uncharacterized protein	ETH_00003110	U6L120	U6L120_EIMTE Uncharacterized protein OS=Eimeria tenella OX=5802 GN=ETH_00003110 PE=4 SV=1	1	1	1	1	4.1	38.018	27828000	24829000	26415000	47203000	42719000	56384000	43891000	66409000	57788000
U6L127	Glycerol-3-phosphate dehydrogenase [NAD(+)]	ETH_00034505	U6L127	U6L127_EIMTE Glycerol-3-phosphate dehydrogenase [NAD(+)] OS=Eimeria tenella OX=5802 GN=ETH_00034505 PE=3 SV=1	1	4	4	4	11.6	56.18	83261000	86678000	78737000	108380000	124950000	115110000	160940000	162440000	165280000
U6L145	Uncharacterized protein	ETH_00034670	U6L145	U6L145_EIMTE Uncharacterized protein OS=Eimeria tenella OX=5802 GN=ETH_00034670 PE=4 SV=1	1	12	12	12	44.2	32.079	3318200000	3351400000	3274100000	2801900000	2591500000	2432900000	3738200000	3674200000	3255500000
U6L154	Uncharacterized protein	ETH_00007065	U6L154;H9B962	U6L154_EIMTE Uncharacterized protein OS=Eimeria tenella OX=5802 GN=ETH_00007065 PE=4 SV=1;H9B962_EIMTE Uncharacterized protein OS=Eimeria tenella OX=5802 PE=2 SV=1	2	2	2	2	50.5	10.805	204600000	201830000	192400000	151940000	158630000	171400000	175800000	127890000	126320000
U6L156	Ras family domain-containing protein, putative (Fragment)	ETH_00017580	U6L156	U6L156_EIMTE Ras family domain-containing protein, putative (Fragment) OS=Eimeria tenella OX=5802 GN=ETH_00017580 PE=4 SV=1	1	5	4	5	43.4	13.942	167490000	146340000	125710000	126240000	163580000	143120000	202380000	320690000	200070000
U6L177	V-type proton ATPase proteolipid subunit	ETH_00020535	U6L177	U6L177_EIMTE V-type proton ATPase proteolipid subunit OS=Eimeria tenella OX=5802 GN=ETH_00020535 PE=3 SV=1	1	1	1	1	10.6	17.385	180030000	177380000	149780000	181110000	182380000	192430000
U6L184	Uncharacterized protein	ETH_00007240	U6L184	U6L184_EIMTE Uncharacterized protein OS=Eimeria tenella OX=5802 GN=ETH_00007240 PE=4 SV=1	1	10	2	10	16.1	103.69	789030000	894280000	893150000	792200000	870290000	962880000	856390000	962980000	1019600000
U6L194	Signal peptidase subunit, putative	ETH_00007290	U6L194	U6L194_EIMTE Signal peptidase subunit, putative OS=Eimeria tenella OX=5802 GN=ETH_00007290 PE=4 SV=1	1	4	4	4	27.6	22.396	213550000	161280000	180890000	140170000	154040000	157630000	252850000	208590000	175680000
U6L196	Pre-mRNA splicing factor prp8, putative (Fragment)	ETH_00035250	U6L196	U6L196_EIMTE Pre-mRNA splicing factor prp8, putative (Fragment) OS=Eimeria tenella OX=5802 GN=ETH_00035250 PE=4 SV=1	1	3	3	3	13.4	24.927	61192000	58351000	55432000	68461000	75084000	60418000	73919000	51040000	61701000
U6L1C1	RNA binding protein, putative	ETH_00031425	U6L1C1	U6L1C1_EIMTE RNA binding protein, putative OS=Eimeria tenella OX=5802 GN=ETH_00031425 PE=4 SV=1	1	2	2	2	9.9	35.762	34915000	41095000	39410000	22419000		23676000	28772000	34007000	41237000
U6L1D2	Uncharacterized protein	ETH_00022600	U6L1D2	U6L1D2_EIMTE Uncharacterized protein OS=Eimeria tenella OX=5802 GN=ETH_00022600 PE=4 SV=1	1	1	1	1	2.5	46.389					29847000	27161000
U6L1G3	Endoplasmic reticulum retention receptor, putative	ETH_00035200	U6L1G3	U6L1G3_EIMTE Endoplasmic reticulum retention receptor, putative OS=Eimeria tenella OX=5802 GN=ETH_00035200 PE=4 SV=1	1	2	2	2	7.6	26.242	377110000	333480000	365700000	241810000	245770000	232880000	473440000	521920000	712800000
U6L1G4	Heat shock protein 60, putative (Fragment)	ETH_00026225	U6L1G4	U6L1G4_EIMTE Heat shock protein 60, putative (Fragment) OS=Eimeria tenella OX=5802 GN=ETH_00026225 PE=3 SV=1	1	14	14	14	39.8	45.087	4714700000	4539700000	4614100000	5416700000	5400100000	5814100000	6080200000	5964800000	6157300000
U6L1G6	Uncharacterized protein	ETH_00002750	U6L1G6	U6L1G6_EIMTE Uncharacterized protein OS=Eimeria tenella OX=5802 GN=ETH_00002750 PE=4 SV=1	1	1	1	1	3	75.184	9032400	7128600	7379100	7090200	8322500	13130000	7422300	8585500	7851400
U6L1G8	Uncharacterized protein	ETH_00009735	U6L1G8	U6L1G8_EIMTE Uncharacterized protein OS=Eimeria tenella OX=5802 GN=ETH_00009735 PE=4 SV=1	1	1	1	1	1.4	98.245		10152000			18082000	21280000	23548000	29836000	22246000
U6L1G9	ATPase, AFG1 family domain-containing protein, putative	ETH_00020835	U6L1G9	U6L1G9_EIMTE ATPase, AFG1 family domain-containing protein, putative OS=Eimeria tenella OX=5802 GN=ETH_00020835 PE=4 SV=1	1	2	2	2	5.7	74.956	16217000	22265000	26839000		18988000
U6L1H2	Uncharacterized protein	ETH_00002775	U6L1H2	U6L1H2_EIMTE Uncharacterized protein OS=Eimeria tenella OX=5802 GN=ETH_00002775 PE=4 SV=1	1	2	2	2	23.9	7.951	114720000	126000000	100780000	63365000	71195000	102050000	18731000	43674000	65441000
U6L1H3	Uncharacterized protein	ETH_00015075	U6L1H3	U6L1H3_EIMTE Uncharacterized protein OS=Eimeria tenella OX=5802 GN=ETH_00015075 PE=4 SV=1	1	1	1	1	8.7	12.752			10379000	19508000		11123000	4305400	6007900	5728800
U6L1I1	5-aminolevulinic acid synthase, putative (Fragment)	ETH_00016485	U6L1I1	U6L1I1_EIMTE 5-aminolevulinic acid synthase, putative (Fragment) OS=Eimeria tenella OX=5802 GN=ETH_00016485 PE=3 SV=1	1	6	6	6	14.2	61.334	167870000	187180000	240170000	193400000	210410000	235100000	150150000	174410000	182610000
U6L1I4	Uncharacterized protein	ETH_00018460	U6L1I4	U6L1I4_EIMTE Uncharacterized protein OS=Eimeria tenella OX=5802 GN=ETH_00018460 PE=4 SV=1	1	1	1	1	1.8	72.858								7128100
U6L1J3	Acyltransferase domain containing protein, putative	ETH_00009010	U6L1J3	U6L1J3_EIMTE Acyltransferase domain containing protein, putative OS=Eimeria tenella OX=5802 GN=ETH_00009010 PE=4 SV=1	1	2	2	2	11.1	20.596	33658000	34577000	36543000	34822000
U6L1J4	Translation elongation factor Tu	ETH_00018510	U6L1J4;C8TDU5	U6L1J4_EIMTE Translation elongation factor Tu OS=Eimeria tenella OX=5802 GN=ETH_00018510 PE=4 SV=1;C8TDU5_EIMTE Translation elongation factor tu OS=Eimeria tenella OX=5802 GN=e1039a03.tmp1 PE=4 SV=1	2	3	3	3	9.8	45.366	99851000	95300000	87739000	95170000	84994000	95612000	88536000	78171000	78175000
U6L1L0	Uncharacterized protein	ETH_00002975	U6L1L0	U6L1L0_EIMTE Uncharacterized protein OS=Eimeria tenella OX=5802 GN=ETH_00002975 PE=4 SV=1	1	1	1	1	1.6	139.47							15583000	25156000	19138000
U6L1Q5	Acylamino-acid-releasing enzyme, putative	ETH_00014220	U6L1Q5	U6L1Q5_EIMTE Acylamino-acid-releasing enzyme, putative OS=Eimeria tenella OX=5802 GN=ETH_00014220 PE=4 SV=1	1	5	5	5	7.6	107.1	67585000	69804000	81642000	74768000	73972000	80844000
U6L1Q8	Manganese resistance 1 protein, putative	ETH_00010615	U6L1Q8	U6L1Q8_EIMTE Manganese resistance 1 protein, putative OS=Eimeria tenella OX=5802 GN=ETH_00010615 PE=3 SV=1	1	2	2	2	11.6	50.52	49272000	44830000	51036000	40028000	35343000	41264000	39275000	38366000	31423000
U6L1R3	Uncharacterized protein	ETH_00010640	U6L1R3	U6L1R3_EIMTE Uncharacterized protein OS=Eimeria tenella OX=5802 GN=ETH_00010640 PE=4 SV=1	1	1	1	1	4.6	26.441	14802000	13970000	14861000	8552800	10454000	7936300	6620200	9035500	8362800
U6L1R8	Related to swi/snf-related matrix-associated actin-dependent regulator of chromatin, subfamily c, member 1, related	ETH_00010665	U6L1R8	U6L1R8_EIMTE Related to swi/snf-related matrix-associated actin-dependent regulator of chromatin, subfamily c, member 1, related OS=Eimeria tenella OX=5802 GN=ETH_00010665 PE=4 SV=1	1	2	2	2	4.2	78.048	42670000	51370000	47337000	50205000	43768000	45241000	51233000	41520000	47270000
U6L1R9	Uncharacterized protein (Fragment)	ETH_00033895	U6L1R9	U6L1R9_EIMTE Uncharacterized protein (Fragment) OS=Eimeria tenella OX=5802 GN=ETH_00033895 PE=4 SV=1	1	2	2	2	22.5	9.5488	26416000	17293000	19549000	19519000	18906000	16182000	16162000	22146000	22228000
U6L1S4	Uncharacterized protein	ETH_00014320	U6L1S4	U6L1S4_EIMTE Uncharacterized protein OS=Eimeria tenella OX=5802 GN=ETH_00014320 PE=4 SV=1	1	1	1	1	17	11.71							27220000	23574000	26814000
U6L1S7	RuvB-like helicase	ETH_00032585	U6L1S7	U6L1S7_EIMTE RuvB-like helicase OS=Eimeria tenella OX=5802 GN=ETH_00032585 PE=3 SV=1	1	4	3	4	26	19.24	73965000	68721000	81115000	95277000	83044000	79429000	92241000	91818000	83547000
U6L1T2	V-type proton ATPase subunit C	ETH_00026140	U6L1T2	U6L1T2_EIMTE V-type proton ATPase subunit C OS=Eimeria tenella OX=5802 GN=ETH_00026140 PE=3 SV=1	1	2	2	2	4.4	53.255	33335000	34875000	32843000				32560000	35617000	42240000
U6L1T3	EGF-like domain-containing protein, putative	ETH_00013620	U6L1T3	U6L1T3_EIMTE EGF-like domain-containing protein, putative OS=Eimeria tenella OX=5802 GN=ETH_00013620 PE=4 SV=1	1	7	7	7	7.9	105.53	539370000	571740000	578460000	507900000	497910000	510020000	555500000	530250000	629160000
U6L1U7	Eukaryotic translation initiation factor 3 subunit 5, putative	ETH_00013695	U6L1U7	U6L1U7_EIMTE Eukaryotic translation initiation factor 3 subunit 5, putative OS=Eimeria tenella OX=5802 GN=ETH_00013695 PE=4 SV=1	1	4	4	4	14.5	36.697	187340000	185440000	194560000	145300000	162380000	171510000	177220000	157820000	215390000
U6L1V5	Uncharacterized protein	ETH_00009845	U6L1V5	U6L1V5_EIMTE Uncharacterized protein OS=Eimeria tenella OX=5802 GN=ETH_00009845 PE=4 SV=1	1	2	2	2	1.2	178.97	24585000	26039000	27429000	34596000	28081000	23348000	30975000	30186000	42005000
U6L1V9	Uncharacterized protein	ETH_00033065	U6L1V9	U6L1V9_EIMTE Uncharacterized protein OS=Eimeria tenella OX=5802 GN=ETH_00033065 PE=4 SV=1	1	8	8	8	28.1	32.21	55831000	84872000	23988000	191060000	271040000	411600000	210890000	167070000	499930000
U6L1X2	Uncharacterized protein	ETH_00033140	U6L1X2	U6L1X2_EIMTE Uncharacterized protein OS=Eimeria tenella OX=5802 GN=ETH_00033140 PE=4 SV=1	1	5	5	5	4.2	185.11	46157000	51794000	42503000	59643000	54660000	63118000	60072000	52256000	56542000
U6L1X4	Uncharacterized protein (Fragment)	ETH_00043130	U6L1X4	U6L1X4_EIMTE Uncharacterized protein (Fragment) OS=Eimeria tenella OX=5802 GN=ETH_00043130 PE=4 SV=1	1	2	2	2	15.6	29.378	94171000	86945000	83012000	60859000	53630000	88579000	37695000	50640000	56325000
U6L1X8	Splicing factor 3a protein, putative	ETH_00008405	U6L1X8	U6L1X8_EIMTE Splicing factor 3a protein, putative OS=Eimeria tenella OX=5802 GN=ETH_00008405 PE=4 SV=1	1	2	2	2	6.9	43.713	215810000	240220000	196520000	187370000	179910000	154210000	172080000	165630000	118190000
U6L1Y4	Uncharacterized protein	ETH_00009995	U6L1Y4	U6L1Y4_EIMTE Uncharacterized protein OS=Eimeria tenella OX=5802 GN=ETH_00009995 PE=4 SV=1	1	6	6	6	12.7	70.028	58861000	80986000	57961000	111160000	108040000	105510000	82520000	77429000
U6L1Y9	Uncharacterized protein	ETH_00006895	U6L1Y9	U6L1Y9_EIMTE Uncharacterized protein OS=Eimeria tenella OX=5802 GN=ETH_00006895 PE=4 SV=1	1	1	1	1	2.2	51.26			1832100
U6L1Z9	Uncharacterized protein	ETH_00008530	U6L1Z9	U6L1Z9_EIMTE Uncharacterized protein OS=Eimeria tenella OX=5802 GN=ETH_00008530 PE=4 SV=1	1	1	1	1	4	63.347	21648000				11792000
U6L206	Peroxidoxin 2, putative	ETH_00032305	U6L206	U6L206_EIMTE Peroxidoxin 2, putative OS=Eimeria tenella OX=5802 GN=ETH_00032305 PE=4 SV=1	1	5	5	5	31.8	23.848	109610000	109850000	95319000	169170000	199440000	205450000	399390000	356060000	366610000
U6L209	60s ribosomal protein L33-A, putative	ETH_00032330	U6L209	U6L209_EIMTE 60s ribosomal protein L33-A, putative OS=Eimeria tenella OX=5802 GN=ETH_00032330 PE=3 SV=1	1	3	3	3	24	13.884	283120000	316210000	331730000	254660000	270190000	251900000	466900000	377110000	452980000
U6L211	Polyadenylate-binding protein	ETH_00008605	U6L211	U6L211_EIMTE Polyadenylate-binding protein OS=Eimeria tenella OX=5802 GN=ETH_00008605 PE=3 SV=1	1	12	12	12	16.9	90.98	788510000	809280000	771700000	872040000	929350000	842280000	630850000	606230000	620190000
U6L222	Splicing factor 3B subunit 2, putative	ETH_00008655	U6L222	U6L222_EIMTE Splicing factor 3B subunit 2, putative OS=Eimeria tenella OX=5802 GN=ETH_00008655 PE=4 SV=1	1	10	10	10	17.7	82.833	303220000	320270000	327890000	305130000	278770000	293260000	222990000	225130000	222370000
U6L228	ATP-dependent helicase, putative	ETH_00033245	U6L228	U6L228_EIMTE ATP-dependent helicase, putative OS=Eimeria tenella OX=5802 GN=ETH_00033245 PE=4 SV=1	1	1	1	1	0.9	183.41	12762000	14626000	15210000	12290000	11279000	11022000	11932000	13713000	9204900
U6L233	SAG family member	ETH_00008705	U6L233	U6L233_EIMTE SAG family member OS=Eimeria tenella OX=5802 GN=ETH_00008705 PE=4 SV=1	1	7	6	7	27.7	28.737	890550000	942240000	704780000	284800000	296450000	264200000	172480000	184480000	79569000
U6L240	SPFH domain / Band 7 family domain-containing protein, putative	ETH_00028515	U6L240	U6L240_EIMTE SPFH domain / Band 7 family domain-containing protein, putative OS=Eimeria tenella OX=5802 GN=ETH_00028515 PE=4 SV=1	1	2	2	2	10.8	30.379	58094000	58292000	57947000	61132000	73765000	64301000	63421000	47116000	52321000
U6L248	Proteasome endopeptidase complex	ETH_00008785	U6L248	U6L248_EIMTE Proteasome endopeptidase complex OS=Eimeria tenella OX=5802 GN=ETH_00008785 PE=3 SV=1	1	1	1	1	5	28.596		11799000		21449000	20676000	13123000	9749100	9365100	12446000
U6L251	Uncharacterized protein	ETH_00022270	U6L251	U6L251_EIMTE Uncharacterized protein OS=Eimeria tenella OX=5802 GN=ETH_00022270 PE=4 SV=1	1	2	2	2	4.4	85.658	61668000	52828000	54971000	68363000	67713000	73708000	77512000	84473000	81265000
U6L255	Cyclophilin, putative	ETH_00006665	U6L255	U6L255_EIMTE Cyclophilin, putative OS=Eimeria tenella OX=5802 GN=ETH_00006665 PE=4 SV=1	1	1	1	1	2.2	65.872		10791000	13777000	8159000		8090400
U6L262	Uncharacterized protein (Fragment)	ETH_00016480	U6L262	U6L262_EIMTE Uncharacterized protein (Fragment) OS=Eimeria tenella OX=5802 GN=ETH_00016480 PE=4 SV=1	1	2	2	2	11.1	35.558	31321000	42498000	33208000	18905000	22966000	24064000	18244000	18615000	17365000
U6L264	Uncharacterized protein	ETH_00008860	U6L264	U6L264_EIMTE Uncharacterized protein OS=Eimeria tenella OX=5802 GN=ETH_00008860 PE=4 SV=1	1	7	7	7	18.5	47.646	207210000	198710000	218100000	138440000	139450000	134590000	213800000	217580000	169770000
U6L273	Uncharacterized protein	ETH_00008910	U6L273	U6L273_EIMTE Uncharacterized protein OS=Eimeria tenella OX=5802 GN=ETH_00008910 PE=4 SV=1	1	18	18	18	15.9	176.47	1457600000	1661000000	1431700000	897490000	1011500000	970750000	467820000	558680000	484120000
U6L274	Uncharacterized protein	ETH_00022370	U6L274	U6L274_EIMTE Uncharacterized protein OS=Eimeria tenella OX=5802 GN=ETH_00022370 PE=4 SV=1	1	11	11	11	17.8	126.52	592740000	594310000	626180000	427200000	445680000	435710000	316180000	307740000	301950000
U6L294	Presequence protease, related	ETH_00003350	U6L294	U6L294_EIMTE Presequence protease, related OS=Eimeria tenella OX=5802 GN=ETH_00003350 PE=4 SV=1	1	2	2	2	3.7	77.967	21292000	20382000	18554000	14950000	14191000	12226000
U6L2A4	Phosphatidylserine synthase, putative	ETH_00001300	U6L2A4	U6L2A4_EIMTE Phosphatidylserine synthase, putative OS=Eimeria tenella OX=5802 GN=ETH_00001300 PE=4 SV=1	1	1	1	1	4.6	26.6				21685000	21273000	18877000
U6L2A5	TBC domain containing protein, related	ETH_00002310	U6L2A5	U6L2A5_EIMTE TBC domain containing protein, related OS=Eimeria tenella OX=5802 GN=ETH_00002310 PE=4 SV=1	1	2	2	2	5.7	51.91	68595000	58197000	67200000	57655000	52861000	78024000	66190000	75273000	78208000
U6L2D4	Myosin light chain 2, putative	ETH_00032040	U6L2D4	U6L2D4_EIMTE Myosin light chain 2, putative OS=Eimeria tenella OX=5802 GN=ETH_00032040 PE=4 SV=1	1	8	8	8	25.5	43.534	326840000	330460000	338900000	278100000	275620000	249180000	193500000	233930000	166810000
U6L2E4	Vacuolar ATP synthase catalytic subunit A, putative (Fragment)	ETH_00032090	U6L2E4	U6L2E4_EIMTE Vacuolar ATP synthase catalytic subunit A, putative (Fragment) OS=Eimeria tenella OX=5802 GN=ETH_00032090 PE=4 SV=1	1	3	3	3	15.7	28.199	193200000	129950000	220990000	272820000	193930000	208280000	123570000	30189000	8646700
U6L2F3	RNA binding protein, putative	ETH_00034120	U6L2F3	U6L2F3_EIMTE RNA binding protein, putative OS=Eimeria tenella OX=5802 GN=ETH_00034120 PE=4 SV=1	1	5	5	5	33	23.016	808150000	912070000	788000000	869320000	876240000	883420000	624040000	579640000	489160000
U6L2F5	1,4-alpha-glucan branching enzyme, putative (Fragment)	ETH_00033740	U6L2F5	U6L2F5_EIMTE 1,4-alpha-glucan branching enzyme, putative (Fragment) OS=Eimeria tenella OX=5802 GN=ETH_00033740 PE=4 SV=1	1	2	2	2	10.1	29.284	14398000	10965000	10751000
U6L2F6	Uncharacterized protein	ETH_00013415	U6L2F6	U6L2F6_EIMTE Uncharacterized protein OS=Eimeria tenella OX=5802 GN=ETH_00013415 PE=4 SV=1	1	1	1	1	2.2	65.201	4620400	4256100	5193800			2019400	1627000	1890100	1326200
U6L2G6	Centromere/microtubule binding protein, putative	ETH_00013465	U6L2G6	U6L2G6_EIMTE Centromere/microtubule binding protein, putative OS=Eimeria tenella OX=5802 GN=ETH_00013465 PE=4 SV=1	1	8	8	8	26.4	52.795	419310000	425480000	400930000	395310000	462020000	469890000	423200000	391800000	446990000
U6L2I7	Uncharacterized protein	ETH_00010705	U6L2I7	U6L2I7_EIMTE Uncharacterized protein OS=Eimeria tenella OX=5802 GN=ETH_00010705 PE=4 SV=1	1	1	1	1	6.6	23.162	31691000	34588000	35131000	26667000			28024000	17512000	24186000
U6L2N5	Eukaryotic translation initiation factor 2 alpha subunit, putative	ETH_00031135	U6L2N5	U6L2N5_EIMTE Eukaryotic translation initiation factor 2 alpha subunit, putative OS=Eimeria tenella OX=5802 GN=ETH_00031135 PE=4 SV=1	1	7	7	7	25.1	41.916	189010000	192030000	192360000	284510000	327540000	302250000	304850000	267050000	300120000
U6L2P1	Uncharacterized protein	ETH_00042180	U6L2P1	U6L2P1_EIMTE Uncharacterized protein OS=Eimeria tenella OX=5802 GN=ETH_00042180 PE=4 SV=1	1	3	2	2	12.6	35.39		26147000		22624000	19795000	20003000	24430000	34191000	25030000
U6L2P4	Chromosome III, complete sequence, related	ETH_00009185	U6L2P4	U6L2P4_EIMTE Chromosome III, complete sequence, related OS=Eimeria tenella OX=5802 GN=ETH_00009185 PE=4 SV=1	1	1	1	1	0.5	272.94	30158000	28756000	30976000	27156000	25490000	28757000		19237000	18197000
U6L2Q8	40S ribosomal protein S26	ETH_00011180	U6L2Q8	U6L2Q8_EIMTE 40S ribosomal protein S26 OS=Eimeria tenella OX=5802 GN=ETH_00011180 PE=3 SV=1	1	2	2	2	18.8	12.752	686110000	666580000	695090000	480260000	533050000	527230000	503000000	524550000	522000000
U6L2S4	Heterogeneous nuclear ribonucleoprotein A3, putative (Fragment)	ETH_00018150	U6L2S4	U6L2S4_EIMTE Heterogeneous nuclear ribonucleoprotein A3, putative (Fragment) OS=Eimeria tenella OX=5802 GN=ETH_00018150 PE=4 SV=1	1	2	2	2	11.8	22.208	179000000	172900000	182450000	308500000	295860000	350820000	228180000	191290000	214200000
U6L2S6	Uncharacterized protein	ETH_00011280	U6L2S6	U6L2S6_EIMTE Uncharacterized protein OS=Eimeria tenella OX=5802 GN=ETH_00011280 PE=4 SV=1	1	1	1	1	1.6	101.61	33244000	37339000	36081000	29760000	28356000	34193000	21630000	25612000	22751000
U6L2T2	Acetyl-CoA carboxylase, putative	ETH_00009260	U6L2T2	U6L2T2_EIMTE Acetyl-CoA carboxylase, putative OS=Eimeria tenella OX=5802 GN=ETH_00009260 PE=4 SV=1	1	27	27	27	17.3	266.53	570830000	532370000	521390000	614040000	650840000	674520000	752490000	714720000	888270000
U6L2U3	Uncharacterized protein	ETH_00011505	U6L2U3	U6L2U3_EIMTE Uncharacterized protein OS=Eimeria tenella OX=5802 GN=ETH_00011505 PE=4 SV=1	1	1	1	1	1.4	62.587	53613000	59626000	54745000	23504000	13668000		21474000	32657000	31105000
U6L2W1	Leucyl-tRNA synthetase, putative	ETH_00027905	U6L2W1	U6L2W1_EIMTE Leucyl-tRNA synthetase, putative OS=Eimeria tenella OX=5802 GN=ETH_00027905 PE=4 SV=1	1	1	1	1	1	145.56								46772000
U6L2W7	WD-40 repeat protein, putative (Fragment)	ETH_00025440	U6L2W7	U6L2W7_EIMTE WD-40 repeat protein, putative (Fragment) OS=Eimeria tenella OX=5802 GN=ETH_00025440 PE=4 SV=1	1	5	5	5	15.1	44.963	154750000	173710000	168760000	155010000	173880000	157730000	153910000	157660000	157470000
U6L2X1	Duplicated carbonic anhydrase, putative	ETH_00027955	U6L2X1	U6L2X1_EIMTE Duplicated carbonic anhydrase, putative OS=Eimeria tenella OX=5802 GN=ETH_00027955 PE=4 SV=1	1	1	1	1	2	54.951	51074000	56375000	54537000	48433000	48171000	46792000	71767000	78600000	64736000
U6L2X2	26S proteasome regulatory subunit, putative	ETH_00016860	U6L2X2	U6L2X2_EIMTE 26S proteasome regulatory subunit, putative OS=Eimeria tenella OX=5802 GN=ETH_00016860 PE=4 SV=1	1	3	3	3	14	25.979	27313000	21631000	13790000	27839000	27794000	38446000	41674000	35721000	40948000
U6L2X6	Beta adaptin protein, putative (Fragment)	ETH_00027980	U6L2X6	U6L2X6_EIMTE Beta adaptin protein, putative (Fragment) OS=Eimeria tenella OX=5802 GN=ETH_00027980 PE=4 SV=1	1	2	2	2	2.1	109.1	21137000	26758000	20613000	15686000	16798000	22138000	24668000	22112000	17659000
U6L2X8	26S proteasome AAA-ATPase subunit RPT1, putative (Fragment)	ETH_00032875	U6L2X8	U6L2X8_EIMTE 26S proteasome AAA-ATPase subunit RPT1, putative (Fragment) OS=Eimeria tenella OX=5802 GN=ETH_00032875 PE=3 SV=1	1	3	2	2	14.6	29.499	18466000	15335000	19969000	20694000	22693000	27800000	19815000	23418000	17126000
U6L2Y4	Uncharacterized protein	ETH_00004265	U6L2Y4	U6L2Y4_EIMTE Uncharacterized protein OS=Eimeria tenella OX=5802 GN=ETH_00004265 PE=4 SV=1	1	2	2	2	12.3	23.009	99525000	99308000	91655000	112460000	137540000	123460000	40612000	37789000	54456000
U6L2Y9	Uncharacterized protein (Fragment)	ETH_00041035	U6L2Y9	U6L2Y9_EIMTE Uncharacterized protein (Fragment) OS=Eimeria tenella OX=5802 GN=ETH_00041035 PE=4 SV=1	1	1	1	1	10.9	16.704	30805000		27982000	15272000	16749000
U6L2Z0	Uncharacterized protein	ETH_00004290	U6L2Z0	U6L2Z0_EIMTE Uncharacterized protein OS=Eimeria tenella OX=5802 GN=ETH_00004290 PE=4 SV=1	1	4	4	4	50	13.843	107240000	142340000	147580000	77642000	86043000	80573000	71930000	70136000	56156000
U6L2Z8	Uncharacterized protein (Fragment)	ETH_00039810	U6L2Z8	U6L2Z8_EIMTE Uncharacterized protein (Fragment) OS=Eimeria tenella OX=5802 GN=ETH_00039810 PE=4 SV=1	1	2	2	2	21.5	14.416	77547000	68964000	74874000	59233000	75470000	73669000	125300000	79301000	79094000
U6L2Z9	Uncharacterized protein	ETH_00031330	U6L2Z9	U6L2Z9_EIMTE Uncharacterized protein OS=Eimeria tenella OX=5802 GN=ETH_00031330 PE=4 SV=1	1	3	3	3	4.9	86.373	56144000	64526000	50726000	66567000	47050000	55168000	68640000	77865000	63543000
U6L304	Proteasome endopeptidase complex	ETH_00027335	U6L304	U6L304_EIMTE Proteasome endopeptidase complex OS=Eimeria tenella OX=5802 GN=ETH_00027335 PE=3 SV=1	1	4	4	4	18.8	26.101	53389000	51816000	51857000	56643000	54496000	58380000	72331000	63300000	71335000
U6L392	Uncharacterized protein	ETH_00041680	U6L392	U6L392_EIMTE Uncharacterized protein OS=Eimeria tenella OX=5802 GN=ETH_00041680 PE=4 SV=1	1	3	3	3	34.8	11.817	41275000		33809000	57639000	57339000	77188000	115960000	100460000	104720000
U6L395	Uncharacterized protein	ETH_00001655	U6L395	U6L395_EIMTE Uncharacterized protein OS=Eimeria tenella OX=5802 GN=ETH_00001655 PE=4 SV=1	1	3	3	3	6.8	54.169	48551000	56767000	55053000	79798000	92731000	91607000	49105000	56441000	47882000
U6L3A6	Uncharacterized protein	ETH_00001705	U6L3A6	U6L3A6_EIMTE Uncharacterized protein OS=Eimeria tenella OX=5802 GN=ETH_00001705 PE=4 SV=1	1	6	6	6	14.7	68.081	146380000	143540000	150940000	135620000	128220000	122440000	106540000	98880000	93828000
U6L3A8	Uncharacterized protein (Fragment)	ETH_00040120	U6L3A8	U6L3A8_EIMTE Uncharacterized protein (Fragment) OS=Eimeria tenella OX=5802 GN=ETH_00040120 PE=4 SV=1	1	5	4	5	24.3	23.892	109910000	112740000	105100000	130750000	158500000	189900000	126720000	119660000	157410000
U6L3C8	Small GTP-binding protein sar1, putative	ETH_00027560	U6L3C8	U6L3C8_EIMTE Small GTP-binding protein sar1, putative OS=Eimeria tenella OX=5802 GN=ETH_00027560 PE=3 SV=1	1	3	3	3	32.8	13.435	254800000	178280000	200220000	286520000	268240000	280070000	316040000	313090000	283310000
U6L3D6	Phosphoglycerate mutase	ETH_00039380	U6L3D6	U6L3D6_EIMTE Phosphoglycerate mutase OS=Eimeria tenella OX=5802 GN=ETH_00039380 PE=3 SV=1	1	8	8	8	35.6	28.64	555680000	593380000	654610000	634090000	676450000	609200000	779910000	716480000	771480000
U6L3E1	Uncharacterized protein	ETH_00000560	U6L3E1	U6L3E1_EIMTE Uncharacterized protein OS=Eimeria tenella OX=5802 GN=ETH_00000560 PE=4 SV=1	1	3	3	3	18.1	18.727	33494000	26563000	26318000	25564000	23696000	29929000	36561000	34040000	35242000
U6L3E4	4-hydroxy-3-methylbut-2-en-1-yl diphosphate synthase, putative	ETH_00001880	U6L3E4	U6L3E4_EIMTE 4-hydroxy-3-methylbut-2-en-1-yl diphosphate synthase, putative OS=Eimeria tenella OX=5802 GN=ETH_00001880 PE=3 SV=1	1	1	1	1	1.6	106.28	23438000	20617000	20500000	32978000	30588000	41485000	43206000	46478000	41802000
U6L3F0	Uncharacterized protein	ETH_00032855	U6L3F0	U6L3F0_EIMTE Uncharacterized protein OS=Eimeria tenella OX=5802 GN=ETH_00032855 PE=4 SV=1	1	5	5	5	35.1	17.904	326070000	345720000	266340000	322450000	255920000	230970000	220090000	155690000	172330000
U6L3G0	Pyrophosphate--fructose 6-phosphate 1-phosphotransferase	ETH_00003915	U6L3G0	U6L3G0_EIMTE Pyrophosphate--fructose 6-phosphate 1-phosphotransferase OS=Eimeria tenella OX=5802 GN=ETH_00003915 PE=3 SV=1	1	11	11	11	16.3	122.77	236840000	176090000	236780000	333920000	348180000	442020000	325440000	350150000	415170000
U6L3G2	Uncharacterized protein (Fragment)	ETH_00005515	U6L3G2	U6L3G2_EIMTE Uncharacterized protein (Fragment) OS=Eimeria tenella OX=5802 GN=ETH_00005515 PE=4 SV=1	1	2	2	2	16.1	17.789	20256000	25105000	25843000	28126000	29543000	25967000			23001000
U6L3H0	Uncharacterized protein	ETH_00018670	U6L3H0	U6L3H0_EIMTE Uncharacterized protein OS=Eimeria tenella OX=5802 GN=ETH_00018670 PE=4 SV=1	1	1	1	1	1.9	71.768	20952000	17891000	17745000	17671000	16126000	18838000	15054000	18979000	16493000
U6L3H6	Thioredoxin, putative	ETH_00013700	U6L3H6	U6L3H6_EIMTE Thioredoxin, putative OS=Eimeria tenella OX=5802 GN=ETH_00013700 PE=4 SV=1	1	6	6	6	31.8	25.678	1229300000	1297200000	1311000000	964380000	976770000	917630000	1105900000	1089200000	1048800000
U6L3H8	Uncharacterized protein	ETH_00018720	U6L3H8	U6L3H8_EIMTE Uncharacterized protein OS=Eimeria tenella OX=5802 GN=ETH_00018720 PE=4 SV=1	1	1	1	1	1.9	89.628	156400000	151830000	82552000	216900000	217570000	206140000	259050000	249000000	256920000
U6L3I1	Uncharacterized protein	ETH_00033045	U6L3I1	U6L3I1_EIMTE Uncharacterized protein OS=Eimeria tenella OX=5802 GN=ETH_00033045 PE=4 SV=1	1	1	1	1	2.1	44.152	13827000	17397000	14459000		16950000	17673000	22219000	19324000	19213000
U6L3J2	MORN repeat-containing protein, putative	ETH_00033095	U6L3J2	U6L3J2_EIMTE MORN repeat-containing protein, putative OS=Eimeria tenella OX=5802 GN=ETH_00033095 PE=4 SV=1	1	6	6	6	19	41.333	220780000	176760000	175920000	197490000	241170000	206420000	230780000	113340000	159960000
U6L3J3	P-type Ca(2+)-ATPase, putative	ETH_00006965	U6L3J3	U6L3J3_EIMTE P-type Ca(2+)-ATPase, putative OS=Eimeria tenella OX=5802 GN=ETH_00006965 PE=3 SV=1	1	2	2	2	3.2	85.391	18226000		17118000	19045000	21025000	17577000	31415000	28506000	31812000
U6L3J7	Cation efflux family protein, putative	ETH_00033120	U6L3J7	U6L3J7_EIMTE Cation efflux family protein, putative OS=Eimeria tenella OX=5802 GN=ETH_00033120 PE=4 SV=1	1	2	2	2	4.1	68.394	59131000	55073000	59970000	74883000	72975000	76845000	50904000	69037000	61737000
U6L3K5	Uncharacterized protein (Fragment)	ETH_00038405	U6L3K5	U6L3K5_EIMTE Uncharacterized protein (Fragment) OS=Eimeria tenella OX=5802 GN=ETH_00038405 PE=4 SV=1	1	1	1	1	4.8	24.608	31295000	32528000	37084000	21448000	16796000	15417000
U6L3M2	TCP-1/cpn60 chaperonin family protein, putative	ETH_00008485	U6L3M2	U6L3M2_EIMTE TCP-1/cpn60 chaperonin family protein, putative OS=Eimeria tenella OX=5802 GN=ETH_00008485 PE=3 SV=1	1	24	24	24	44.5	70.66	3101000000	3110600000	3132200000	4465600000	4199100000	4280100000	5514800000	5258800000	5219300000
U6L3M4	Signal recognition particle receptor subunit beta, putative (Fragment)	ETH_00034315	U6L3M4	U6L3M4_EIMTE Signal recognition particle receptor subunit beta, putative (Fragment) OS=Eimeria tenella OX=5802 GN=ETH_00034315 PE=4 SV=1	1	3	3	3	25.1	20.291	89813000	83164000	81056000	59365000	63572000	58183000	63985000	33973000	66878000
U6L3M7	Uncharacterized protein	ETH_00008510	U6L3M7	U6L3M7_EIMTE Uncharacterized protein OS=Eimeria tenella OX=5802 GN=ETH_00008510 PE=4 SV=1	1	2	2	2	6.6	15.834	52610000	61294000	53978000	36046000		28032000
U6L3M8	Uncharacterized protein (Fragment)	ETH_00017475	U6L3M8	U6L3M8_EIMTE Uncharacterized protein (Fragment) OS=Eimeria tenella OX=5802 GN=ETH_00017475 PE=4 SV=1	1	1	1	1	2.6	93.057							25239000
U6L3M9	Chemotaxis protein, putative	ETH_00034300	U6L3M9	U6L3M9_EIMTE Chemotaxis protein, putative OS=Eimeria tenella OX=5802 GN=ETH_00034300 PE=4 SV=1	1	1	1	1	6.9	25.197	27461000	24745000	30579000	29954000	26429000	27422000	16482000	24656000	21611000
U6L3N7	Histone H2B	ETH_00028290	U6L3N7	U6L3N7_EIMTE Histone H2B OS=Eimeria tenella OX=5802 GN=ETH_00028290 PE=3 SV=1	1	5	4	5	44	12.592	6025200000	5849400000	6555000000	7165600000	7020800000	6343900000	7895900000	6989800000	7723200000
U6L3N8	Intracellular protease, putative	ETH_00008560	U6L3N8	U6L3N8_EIMTE Intracellular protease, putative OS=Eimeria tenella OX=5802 GN=ETH_00008560 PE=4 SV=1	1	4	4	4	2.8	191.11	149820000	158120000	148490000	160230000	138360000	154610000	208320000	193750000	209610000
U6L3P3	DnaJ domain-containing protein, related, related	ETH_00008585	U6L3P3	U6L3P3_EIMTE DnaJ domain-containing protein, related, related OS=Eimeria tenella OX=5802 GN=ETH_00008585 PE=4 SV=1	1	6	6	6	8.4	108.81	123510000	144210000	175810000	68989000	70610000	90105000	19991000	38112000	46702000
U6L3P4	Uncharacterized protein (Fragment)	ETH_00007010	U6L3P4;U6KMG0	U6L3P4_EIMTE Uncharacterized protein (Fragment) OS=Eimeria tenella OX=5802 GN=ETH_00007010 PE=4 SV=1	2	3	3	3	19.5	29.828	145850000	145590000	147970000	138680000	124960000	115190000	110800000	116770000	122840000
U6L3Q8	Uncharacterized protein	ETH_00008660	U6L3Q8	U6L3Q8_EIMTE Uncharacterized protein OS=Eimeria tenella OX=5802 GN=ETH_00008660 PE=4 SV=1	1	11	11	11	44.4	43.194	1085000000	1060800000	1152200000	971880000	955000000	892140000	1184400000	1043500000	1053300000
U6L3R1	SAG family member	ETH_00008685	U6L3R1	U6L3R1_EIMTE SAG family member OS=Eimeria tenella OX=5802 GN=ETH_00008685 PE=4 SV=1	1	7	7	7	32.8	28.602	1677500000	1746200000	1747400000	711210000	713930000	625550000	773300000	720820000	677990000
U6L3S5	Cation-transporting ATPase, putative (Fragment)	ETH_00011475	U6L3S5	U6L3S5_EIMTE Cation-transporting ATPase, putative (Fragment) OS=Eimeria tenella OX=5802 GN=ETH_00011475 PE=4 SV=1	1	2	2	2	3.3	81.553	5948600	7904700	9313900		11613000	10631000	11737000		11108000
U6L3S7	Uncharacterized protein	ETH_00032500	U6L3S7	U6L3S7_EIMTE Uncharacterized protein OS=Eimeria tenella OX=5802 GN=ETH_00032500 PE=4 SV=1	1	1	1	1	4	55.872	9526400	9963100	8666200	7798000	7761500	7375600
U6L3S8	Uncharacterized protein	ETH_00008790	U6L3S8	U6L3S8_EIMTE Uncharacterized protein OS=Eimeria tenella OX=5802 GN=ETH_00008790 PE=4 SV=1	1	1	1	1	10.5	15.09	36334000	40239000	33150000	27875000	26762000	31416000	17987000	24172000	19624000
U6L3U4	Uncharacterized protein	ETH_00037310	U6L3U4	U6L3U4_EIMTE Uncharacterized protein OS=Eimeria tenella OX=5802 GN=ETH_00037310 PE=4 SV=1	1	3	3	3	9.5	67.591	41476000	35659000	37412000	54448000	50255000	53473000	38526000	50328000	44775000
U6L3U9	Uncharacterized protein	ETH_00005995	U6L3U9	U6L3U9_EIMTE Uncharacterized protein OS=Eimeria tenella OX=5802 GN=ETH_00005995 PE=4 SV=1	1	1	1	1	2.5	41.864	116890000		104950000
U6L3V1	Uncharacterized protein	ETH_00008915	U6L3V1	U6L3V1_EIMTE Uncharacterized protein OS=Eimeria tenella OX=5802 GN=ETH_00008915 PE=4 SV=1	1	2	2	2	1.8	191.75	48246000	47802000	45403000	22768000	24863000			14607000
U6L3V7	ABC1 domain-containing protein, putative (Fragment)	ETH_00032490	U6L3V7	U6L3V7_EIMTE ABC1 domain-containing protein, putative (Fragment) OS=Eimeria tenella OX=5802 GN=ETH_00032490 PE=4 SV=1	1	1	1	1	2.1	87.664	6864300	7130100	6899300	9532700	12694000	11585000	8344200	9910700	8766500
U6L3V9	TPR domain-containing protein, putative (Fragment)	ETH_00033970	U6L3V9	U6L3V9_EIMTE TPR domain-containing protein, putative (Fragment) OS=Eimeria tenella OX=5802 GN=ETH_00033970 PE=4 SV=1	1	1	1	1	1.6	55.776									9263800
U6L3Y3	Prohibitin, putative	ETH_00017420	U6L3Y3	U6L3Y3_EIMTE Prohibitin, putative OS=Eimeria tenella OX=5802 GN=ETH_00017420 PE=4 SV=1	1	9	9	9	32.4	31.936	469550000	425150000	488010000	530920000	562570000	582600000	690290000	649400000	678140000
U6L3Z5	Uncharacterized protein	ETH_00022190	U6L3Z5	U6L3Z5_EIMTE Uncharacterized protein OS=Eimeria tenella OX=5802 GN=ETH_00022190 PE=4 SV=1	1	1	1	1	8.4	15.081							32626000
U6L3Z7	RNA helicase	ETH_00008260	U6L3Z7	U6L3Z7_EIMTE RNA helicase OS=Eimeria tenella OX=5802 GN=ETH_00008260 PE=3 SV=1	1	6	6	6	12.6	64.728	467490000	533180000	493840000	536820000	535580000	550800000	778690000	841990000	690980000
U6L402	Sec1 family domain-containing protein, putative (Fragment)	ETH_00001170	U6L402	U6L402_EIMTE Sec1 family domain-containing protein, putative (Fragment) OS=Eimeria tenella OX=5802 GN=ETH_00001170 PE=3 SV=1	1	3	3	3	14.8	34.909	21642000	22109000	17562000	29516000	24626000	24810000	22943000		29168000
U6L420	WD domain, G-beta repeat-containing protein, putative	ETH_00008385	U6L420	U6L420_EIMTE WD domain, G-beta repeat-containing protein, putative OS=Eimeria tenella OX=5802 GN=ETH_00008385 PE=4 SV=1	1	1	1	1	2.8	47.948	6491300		5192000	7735800	11628000	10279000	11833000	12577000	10195000
U6L432	Cytochrome c, putative	ETH_00013445	U6L432	U6L432_EIMTE Cytochrome c, putative OS=Eimeria tenella OX=5802 GN=ETH_00013445 PE=3 SV=1	1	2	2	2	20	12.357	37322000	40792000	32019000	44133000	48503000	55156000	51942000	47407000	51710000
U6L441	Uncharacterized protein	ETH_00013500	U6L441	U6L441_EIMTE Uncharacterized protein OS=Eimeria tenella OX=5802 GN=ETH_00013500 PE=4 SV=1	1	1	1	1	3.7	46.416	18200000	15068000	13044000	30078000	24657000	31695000	20696000	17354000	20729000
U6L461	Ras family domain-containing protein, putative	ETH_00023270	U6L461	U6L461_EIMTE Ras family domain-containing protein, putative OS=Eimeria tenella OX=5802 GN=ETH_00023270 PE=4 SV=1	1	1	1	1	3.5	22.281									17787000
U6L462	Uncharacterized protein	ETH_00004470	U6L462	U6L462_EIMTE Uncharacterized protein OS=Eimeria tenella OX=5802 GN=ETH_00004470 PE=4 SV=1	1	5	5	5	4.6	132.28	81949000	110880000	85272000	100800000	97153000	90993000	110100000	98367000	94933000
U6L466	Glutamate dehydrogenase	ETH_00033375	U6L466	U6L466_EIMTE Glutamate dehydrogenase OS=Eimeria tenella OX=5802 GN=ETH_00033375 PE=3 SV=1	1	2	2	2	4.5	50.96	611160000	660410000	625970000	414490000	446120000	473450000	456380000	464300000	547470000
U6L469	Eukaryotic translation initiation factor 6	EIF6	U6L469	U6L469_EIMTE Eukaryotic translation initiation factor 6 OS=Eimeria tenella OX=5802 GN=EIF6 PE=3 SV=1	1	2	2	2	11.2	26.72	93567000	81530000	95874000	80124000	77187000	77426000	84303000	66767000	108640000
U6L470	Uncharacterized protein	ETH_00033400	U6L470	U6L470_EIMTE Uncharacterized protein OS=Eimeria tenella OX=5802 GN=ETH_00033400 PE=4 SV=1	1	6	6	6	16.4	63.935	117760000	146060000	143660000	182520000	190180000	214860000	59006000	92592000	77641000
U6L473	Uncharacterized protein	ETH_00029795	U6L473	U6L473_EIMTE Uncharacterized protein OS=Eimeria tenella OX=5802 GN=ETH_00029795 PE=4 SV=1	1	1	1	1	3.3	60.444	11241000	11493000	9020100	10626000	13996000	9235000
U6L492	Uncharacterized protein (Fragment)	ETH_00015060	U6L492	U6L492_EIMTE Uncharacterized protein (Fragment) OS=Eimeria tenella OX=5802 GN=ETH_00015060 PE=4 SV=1	1	10	7	10	22.2	64.937	221230000	239840000	237450000	310410000	282420000	310460000	299530000	254740000	321050000
U6L493	Heat shock protein 90, putative	ETH_00009330	U6L493	U6L493_EIMTE Heat shock protein 90, putative OS=Eimeria tenella OX=5802 GN=ETH_00009330 PE=4 SV=1	1	12	12	12	48.8	39.578	1081400000	1114700000	1112800000	1219900000	1151500000	1064700000	1603300000	1410900000	1385300000
U6L495	Uncharacterized protein	ETH_00032520	U6L495	U6L495_EIMTE Uncharacterized protein OS=Eimeria tenella OX=5802 GN=ETH_00032520 PE=4 SV=1	1	6	6	6	24.8	41.883	236650000	266720000	269820000	202350000	230760000	223830000	208650000	294550000	292300000
U6L4B2	Uncharacterized protein	ETH_00006925	U6L4B2	U6L4B2_EIMTE Uncharacterized protein OS=Eimeria tenella OX=5802 GN=ETH_00006925 PE=4 SV=1	1	1	1	1	1.8	70.877	8872300	8516000			8724600	10427000	9991400	11498000	13281000
U6L4B9	ATP-dependent RNA helicase DDX family protein, putative	ETH_00012830	U6L4B9	U6L4B9_EIMTE ATP-dependent RNA helicase DDX family protein, putative OS=Eimeria tenella OX=5802 GN=ETH_00012830 PE=4 SV=1	1	2	2	2	4.4	86.502	13487000	10421000	33152000	11917000	19856000	18116000
U6L4C5	RNA recognition motif domain-containing protein, putative	ETH_00017450	U6L4C5	U6L4C5_EIMTE RNA recognition motif domain-containing protein, putative OS=Eimeria tenella OX=5802 GN=ETH_00017450 PE=4 SV=1	1	2	2	2	5	70.057					43250000
U6L4E6	2-oxoglutarate dehydrogenase, putative	ETH_00028175	U6L4E6;U6KPI5	U6L4E6_EIMTE 2-oxoglutarate dehydrogenase, putative OS=Eimeria tenella OX=5802 GN=ETH_00028175 PE=4 SV=1	2	17	17	17	18.4	134.4	550750000	533300000	545630000	496000000	511710000	482670000	507180000	459030000	436430000
U6L4F2	Heat shock protein 90, putative	ETH_00033250	U6L4F2	U6L4F2_EIMTE Heat shock protein 90, putative OS=Eimeria tenella OX=5802 GN=ETH_00033250 PE=3 SV=1	1	16	16	16	29.1	85.845	479610000	456930000	455890000	549460000	535990000	508860000	625980000	577290000	616960000
U6L4H1	Splicing factor protein, putative	ETH_00023125	U6L4H1	U6L4H1_EIMTE Splicing factor protein, putative OS=Eimeria tenella OX=5802 GN=ETH_00023125 PE=4 SV=1	1	5	5	5	14.4	62.794	189060000	218990000	185700000	182960000	189830000	195510000	154340000	162410000	169740000
U6L4H6	E3 ubiquitin-protein ligase HUWE1, related (Fragment)	ETH_00022875	U6L4H6	U6L4H6_EIMTE E3 ubiquitin-protein ligase HUWE1, related (Fragment) OS=Eimeria tenella OX=5802 GN=ETH_00022875 PE=4 SV=1	1	1	1	1	0.8	144.18	51681000	87954000			49389000	89728000		107270000	5054900
U6L4K6	Uncharacterized protein	ETH_00032150	U6L4K6;U6L0D2;U6KXL5;U6KXA1	U6L4K6_EIMTE Uncharacterized protein OS=Eimeria tenella OX=5802 GN=ETH_00032150 PE=4 SV=1	4	15	15	15	14.2	208.98	1430800000	1392100000	1619500000	440920000	373000000	416650000	365210000	513460000	450670000
U6L4K9	Uncharacterized protein	ETH_00020290	U6L4K9	U6L4K9_EIMTE Uncharacterized protein OS=Eimeria tenella OX=5802 GN=ETH_00020290 PE=4 SV=1	1	10	10	10	44.9	31.526	846470000	823040000	783660000	762400000	711440000	705710000	771110000	850210000	863090000
U6L4L2	Glutamyl-tRNA synthetase, putative	ETH_00032175	U6L4L2	U6L4L2_EIMTE Glutamyl-tRNA synthetase, putative OS=Eimeria tenella OX=5802 GN=ETH_00032175 PE=4 SV=1	1	2	2	2	1	208.13	19597000		18074000	22204000	29312000	25205000
U6L4L5	Uncharacterized protein	ETH_00022780	U6L4L5	U6L4L5_EIMTE Uncharacterized protein OS=Eimeria tenella OX=5802 GN=ETH_00022780 PE=4 SV=1	1	5	5	5	33.5	27.522	231320000	236090000	221730000	173510000	127680000	151970000	87149000	76209000	63891000
U6L4M6	Uncharacterized protein	ETH_00006470	U6L4M6	U6L4M6_EIMTE Uncharacterized protein OS=Eimeria tenella OX=5802 GN=ETH_00006470 PE=4 SV=1	1	3	3	3	4.8	88.458	43895000	56885000	37299000	33775000	34884000	27506000	47921000	43072000	39212000
U6L4N1	Non-transmembrane antigen, putative	ETH_00008155	U6L4N1	U6L4N1_EIMTE Non-transmembrane antigen, putative OS=Eimeria tenella OX=5802 GN=ETH_00008155 PE=4 SV=1	1	9	9	9	20.2	63.998	172460000	165860000	184410000	307030000	317390000	306960000	296830000	305760000	305670000
U6L4N6	Chromatin remodelling complex protein SNF2L, putative (Fragment)	ETH_00017370	U6L4N6	U6L4N6_EIMTE Chromatin remodelling complex protein SNF2L, putative (Fragment) OS=Eimeria tenella OX=5802 GN=ETH_00017370 PE=4 SV=1	1	2	2	2	3.3	70.716	28249000	23817000	25808000	19501000	20019000	18804000		24531000	27920000
U6L4P5	Uncharacterized protein	ETH_00010180	U6L4P5	U6L4P5_EIMTE Uncharacterized protein OS=Eimeria tenella OX=5802 GN=ETH_00010180 PE=4 SV=1	1	3	3	3	7.5	76.985	67262000	73201000	67183000	56854000	63012000	58025000	67833000	68147000	67887000
U6L4P6	RNA-binding protein, putative (Fragment)	ETH_00017295	U6L4P6	U6L4P6_EIMTE RNA-binding protein, putative (Fragment) OS=Eimeria tenella OX=5802 GN=ETH_00017295 PE=4 SV=1	1	2	2	2	9.4	28.662	91856000	96876000	90777000		152210000			97233000	89103000
U6L4S6	Uncharacterized protein (Fragment)	ETH_00032860	U6L4S6	U6L4S6_EIMTE Uncharacterized protein (Fragment) OS=Eimeria tenella OX=5802 GN=ETH_00032860 PE=4 SV=1	1	1	1	1	18.2	7.3982	47461000	44250000	43136000	28780000		33599000	34925000	28695000	38882000
U6L4S8	Microneme protein MIC3, putative	ETH_00017540	U6L4S8	U6L4S8_EIMTE Microneme protein MIC3, putative OS=Eimeria tenella OX=5802 GN=ETH_00017540 PE=4 SV=1	1	2	2	2	7	29.151	410750000	405510000	418060000	408910000	348940000	285200000	750770000	753090000	677150000
U6L4W6	ABC transporter, putative (Fragment)	ETH_00039145	U6L4W6	U6L4W6_EIMTE ABC transporter, putative (Fragment) OS=Eimeria tenella OX=5802 GN=ETH_00039145 PE=4 SV=1	1	3	3	3	14.4	31.101	25022000	25551000		42942000	29220000		56884000	65030000	84581000
U6L4X5	Uncharacterized protein (Fragment)	ETH_00003310	U6L4X5	U6L4X5_EIMTE Uncharacterized protein (Fragment) OS=Eimeria tenella OX=5802 GN=ETH_00003310 PE=4 SV=1	1	4	4	4	35.4	16.318	18772000	36520000	27022000	66309000	73120000	68945000		36104000	28876000
U6L4X7	Actin, putative	ETH_00003460	U6L4X7	U6L4X7_EIMTE Actin, putative OS=Eimeria tenella OX=5802 GN=ETH_00003460 PE=3 SV=1	1	1	1	1	7.4	21.205	8905200	8321700	9979800	12484000	10942000	12333000	17815000	14624000	14382000
U6L4Y0	Oxoacyl-ACP reductase, putative	ETH_00013835	U6L4Y0	U6L4Y0_EIMTE Oxoacyl-ACP reductase, putative OS=Eimeria tenella OX=5802 GN=ETH_00013835 PE=4 SV=1	1	7	7	7	31.7	35.922	327520000	325530000	341870000	215220000	253620000	288030000	278700000	441300000	390120000
U6L4Y8	Uncharacterized protein (Fragment)	ETH_00032380	U6L4Y8	U6L4Y8_EIMTE Uncharacterized protein (Fragment) OS=Eimeria tenella OX=5802 GN=ETH_00032380 PE=4 SV=1	1	4	4	4	9.9	40.33	106290000	102920000	110280000	105100000	89618000	99097000	102430000		106190000
U6L4Y9	Thioredoxin, putative	ETH_00013885	U6L4Y9	U6L4Y9_EIMTE Thioredoxin, putative OS=Eimeria tenella OX=5802 GN=ETH_00013885 PE=4 SV=1	1	4	4	4	15.9	38.135	327950000	383260000	381140000	534950000	560860000	539030000	378190000	333530000	319990000
U6L511	Uncharacterized protein	ETH_00030490	U6L511	U6L511_EIMTE Uncharacterized protein OS=Eimeria tenella OX=5802 GN=ETH_00030490 PE=4 SV=1	1	6	6	6	22.3	33.679	135630000	195300000	199150000	154360000	179410000	163880000	163800000	159270000	128350000
U6L514	Uncharacterized protein	ETH_00040130	U6L514	U6L514_EIMTE Uncharacterized protein OS=Eimeria tenella OX=5802 GN=ETH_00040130 PE=4 SV=1	1	3	3	3	29.8	14.581	159240000	157020000	159740000	120370000	113730000	135830000	96539000	77548000	84193000
U6L522	GA28568, related	ETH_00000455	U6L522	U6L522_EIMTE GA28568, related OS=Eimeria tenella OX=5802 GN=ETH_00000455 PE=4 SV=1	1	1	1	1	4.4	355.47
U6L524	RNA-binding protein, putative (Fragment)	ETH_00039840	U6L524	U6L524_EIMTE RNA-binding protein, putative (Fragment) OS=Eimeria tenella OX=5802 GN=ETH_00039840 PE=4 SV=1	1	2	2	2	32.4	10.145	17282000	17608000	17312000	22724000	15795000	15930000		29990000	33373000
U6L544	Uncharacterized protein	ETH_00028010	U6L544	U6L544_EIMTE Uncharacterized protein OS=Eimeria tenella OX=5802 GN=ETH_00028010 PE=4 SV=1	1	5	5	5	8.6	82.012		47025000	41789000		62488000	50896000	63346000	57700000	66593000
U6L555	Seryl-tRNA synthetase, putative	ETH_00028570	U6L555	U6L555_EIMTE Seryl-tRNA synthetase, putative OS=Eimeria tenella OX=5802 GN=ETH_00028570 PE=4 SV=1	1	3	3	3	9.8	54.112	36579000	42154000	47671000	64112000	66984000	68408000	91620000	84856000	100560000
U6L556	Uncharacterized protein	ETH_00006505	U6L556	U6L556_EIMTE Uncharacterized protein OS=Eimeria tenella OX=5802 GN=ETH_00006505 PE=4 SV=1	1	2	2	2	9.9	36.731	29254000	28975000		35510000	24877000	29899000
U6L594	GTP-binding protein lepA, putative	ETH_00025760	U6L594	U6L594_EIMTE GTP-binding protein lepA, putative OS=Eimeria tenella OX=5802 GN=ETH_00025760 PE=4 SV=1	1	1	1	1	2.8	41.783			25226000
U6L5B7	Small nuclear ribonucleoprotein, putative	ETH_00005520	U6L5B7	U6L5B7_EIMTE Small nuclear ribonucleoprotein, putative OS=Eimeria tenella OX=5802 GN=ETH_00005520 PE=4 SV=1	1	4	4	4	16.9	27.44	434740000	447310000	449420000	362080000	425550000	392040000	365080000	320140000	351960000
U6L5C1	Sybindin-like family domain-containing protein, putative	ETH_00031225	U6L5C1	U6L5C1_EIMTE Sybindin-like family domain-containing protein, putative OS=Eimeria tenella OX=5802 GN=ETH_00031225 PE=4 SV=1	1	2	2	2	1.3	205.51	17226000	15755000	15030000	15237000	14686000	18175000	11395000	12082000	12743000
U6L5E9	Peptidase M16 domain containing protein, putative (Fragment)	ETH_00040630	U6L5E9	U6L5E9_EIMTE Peptidase M16 domain containing protein, putative (Fragment) OS=Eimeria tenella OX=5802 GN=ETH_00040630 PE=4 SV=1	1	3	3	3	20.3	24.735	104660000	78061000	100760000	54689000	23323000		71264000	92995000	81023000
U6L5G9	Uncharacterized protein	ETH_00031620	U6L5G9	U6L5G9_EIMTE Uncharacterized protein OS=Eimeria tenella OX=5802 GN=ETH_00031620 PE=4 SV=1	1	21	21	21	48.8	61.384	5591700000	5637600000	5217600000	5155700000	5018900000	5017600000	6033400000	5666600000	5826700000
U6L5H2	Uncharacterized protein	ETH_00027445	U6L5H2	U6L5H2_EIMTE Uncharacterized protein OS=Eimeria tenella OX=5802 GN=ETH_00027445 PE=4 SV=1	1	1	1	1	11.6	13.213		86075000	84310000	114850000	112680000	129320000	134700000	171670000	175640000
U6L5H4	Uncharacterized protein	ETH_00031645	U6L5H4	U6L5H4_EIMTE Uncharacterized protein OS=Eimeria tenella OX=5802 GN=ETH_00031645 PE=4 SV=1	1	2	2	2	2	184.17	28889000	29152000	23328000	23718000	33713000	45673000	25044000	25971000	32113000
U6L5H6	Helicase associated domain HA2 containing protein, related	ETH_00026015	U6L5H6	U6L5H6_EIMTE Helicase associated domain HA2 containing protein, related OS=Eimeria tenella OX=5802 GN=ETH_00026015 PE=4 SV=1	1	1	1	1	4.4	50.231									4181900
U6L5J3	Uncharacterized protein	ETH_00018385	U6L5J3	U6L5J3_EIMTE Uncharacterized protein OS=Eimeria tenella OX=5802 GN=ETH_00018385 PE=4 SV=1	1	6	6	6	13.7	72.232	127390000	130490000	152130000	124600000	136730000	129330000	92737000	58489000	87574000
U6L5K5	Cytochrome C1, putative	ETH_00009045	U6L5K5	U6L5K5_EIMTE Cytochrome C1, putative OS=Eimeria tenella OX=5802 GN=ETH_00009045 PE=4 SV=1	1	12	12	12	40.5	46.054	757950000	733680000	759270000	602630000	586850000	591250000	644740000	647910000	655180000
U6L5L6	Uncharacterized protein (Fragment)	ETH_00035700	U6L5L6	U6L5L6_EIMTE Uncharacterized protein (Fragment) OS=Eimeria tenella OX=5802 GN=ETH_00035700 PE=4 SV=1	1	5	5	5	10.6	80.133	83869000	91514000	79554000	82525000	94948000	79243000	113090000	104750000	102510000
U6L5M7	Proteasome component PRE3, putative	ETH_00000830	U6L5M7	U6L5M7_EIMTE Proteasome component PRE3, putative OS=Eimeria tenella OX=5802 GN=ETH_00000830 PE=4 SV=1	1	2	2	2	8.9	29.513	51301000	62658000	55932000	73502000	67640000	72135000	68071000	70016000	60026000
U6L5N2	Uncharacterized protein	ETH_00042475	U6L5N2	U6L5N2_EIMTE Uncharacterized protein OS=Eimeria tenella OX=5802 GN=ETH_00042475 PE=4 SV=1	1	1	1	1	12.3	7.7857							1944000
U6L5P3	Uncharacterized protein	ETH_00025900	U6L5P3	U6L5P3_EIMTE Uncharacterized protein OS=Eimeria tenella OX=5802 GN=ETH_00025900 PE=4 SV=1	1	1	1	1	2.3	61.992	7517000	6502700	7436500	18416000	17493000	10233000			11098000
U6L5U3	Uncharacterized protein	ETH_00025765	U6L5U3	U6L5U3_EIMTE Uncharacterized protein OS=Eimeria tenella OX=5802 GN=ETH_00025765 PE=4 SV=1	1	1	1	1	2.9	46.859	27091000		25098000		24043000	30704000
U6L5V5	XPG N-terminal domain containing protein, putative	ETH_00015055	U6L5V5	U6L5V5_EIMTE XPG N-terminal domain containing protein, putative OS=Eimeria tenella OX=5802 GN=ETH_00015055 PE=4 SV=1	1	1	1	1	7.4	24.924		23725000				36777000
U6L5Z5	Uncharacterized protein	ETH_00008540	U6L5Z5	U6L5Z5_EIMTE Uncharacterized protein OS=Eimeria tenella OX=5802 GN=ETH_00008540 PE=4 SV=1	1	8	8	8	18.4	59.905	551330000	524310000	532500000	672590000	662830000	708970000	673700000	538600000	652770000
U6L601	Uncharacterized protein	ETH_00034330	U6L601	U6L601_EIMTE Uncharacterized protein OS=Eimeria tenella OX=5802 GN=ETH_00034330 PE=4 SV=1	1	3	3	3	23.5	16.764	287660000	259930000	270440000	242440000	261440000	254290000	195010000	227320000	248840000
U6L604	(3R)-hydroxymyristoyl ACP dehydrase, putative	ETH_00029800	U6L604	U6L604_EIMTE (3R)-hydroxymyristoyl ACP dehydrase, putative OS=Eimeria tenella OX=5802 GN=ETH_00029800 PE=4 SV=1	1	2	2	2	8.7	27.298				46096000	43279000	43882000	59061000	97698000	87290000
U6L607	Uncharacterized protein	ETH_00008590	U6L607	U6L607_EIMTE Uncharacterized protein OS=Eimeria tenella OX=5802 GN=ETH_00008590 PE=4 SV=1	1	11	11	11	57.9	27.508	6098900000	6355500000	6344900000	3311900000	3359800000	3324300000	2502700000	2401800000	2299700000
U6L617	Ubiquitin family domain-containing protein, putative	ETH_00008640	U6L617	U6L617_EIMTE Ubiquitin family domain-containing protein, putative OS=Eimeria tenella OX=5802 GN=ETH_00008640 PE=4 SV=1	1	2	2	2	4.2	81.707	18927000	24064000	24946000	20147000	16389000	22892000	24233000	23830000	30325000
U6L620	Uncharacterized protein	ETH_00008665	U6L620	U6L620_EIMTE Uncharacterized protein OS=Eimeria tenella OX=5802 GN=ETH_00008665 PE=4 SV=1	1	4	4	4	18.8	24.951	789090000	691090000	649250000	604870000	646570000	881580000	58129000	68640000	44590000
U6L621	Phosphatidate cytidylyltransferase	ETH_00010275	U6L621	U6L621_EIMTE Phosphatidate cytidylyltransferase OS=Eimeria tenella OX=5802 GN=ETH_00010275 PE=3 SV=1	1	2	2	2	10.5	31.559	43110000	51368000	36261000	42007000	41517000	44964000	41343000	48622000	47030000
U6L625	SAG family member	ETH_00008690	U6L625	U6L625_EIMTE SAG family member OS=Eimeria tenella OX=5802 GN=ETH_00008690 PE=4 SV=1	1	1	1	1	4.1	28.393	169840000	154290000	167460000	60408000	59684000	41154000	61950000	52366000
U6L633	Uncharacterized protein	ETH_00015045	U6L633;U6KNW8	U6L633_EIMTE Uncharacterized protein OS=Eimeria tenella OX=5802 GN=ETH_00015045 PE=4 SV=1	2	8	8	8	34.4	34.165	238930000	227110000	225700000	216450000	218830000	276280000	191310000	151650000	178830000
U6L649	Uncharacterized protein (Fragment)	ETH_00016195	U6L649	U6L649_EIMTE Uncharacterized protein (Fragment) OS=Eimeria tenella OX=5802 GN=ETH_00016195 PE=4 SV=1	1	2	2	2	22.7	14.597	192530000	192090000	205140000	139240000	135390000	126910000	168160000	229090000	239490000
U6L658	Mannose-6-phosphate isomerase, putative	ETH_00017660	U6L658	U6L658_EIMTE Mannose-6-phosphate isomerase, putative OS=Eimeria tenella OX=5802 GN=ETH_00017660 PE=3 SV=1	1	1	1	1	2.4	73.953	5434100	5569100	6118300	7526900	9986300	8490400	16168000	13092000	13539000
U6L675	Chaperone protein dnaJ, related, related	ETH_00006345	U6L675	U6L675_EIMTE Chaperone protein dnaJ, related, related OS=Eimeria tenella OX=5802 GN=ETH_00006345 PE=4 SV=1	1	6	6	6	9.4	94.49	175430000	168850000	209230000	162360000	151890000	163170000	136180000	123150000	111540000
U6L681	AAEL009838-PA, related	ETH_00038780	U6L681	U6L681_EIMTE AAEL009838-PA, related OS=Eimeria tenella OX=5802 GN=ETH_00038780 PE=4 SV=1	1	2	2	2	27.8	10.087	84898000	110100000	117510000	90507000	70513000	104120000	66889000	78576000	72134000
U6L6B0	Helicase, putative	ETH_00000765	U6L6B0	U6L6B0_EIMTE Helicase, putative OS=Eimeria tenella OX=5802 GN=ETH_00000765 PE=4 SV=1	1	1	1	1	0.6	121.28					13285000
U6L6D1	Tudor / staphylococcal nuclease domain-containing protein, putative	ETH_00008315	U6L6D1	U6L6D1_EIMTE Tudor / staphylococcal nuclease domain-containing protein, putative OS=Eimeria tenella OX=5802 GN=ETH_00008315 PE=4 SV=1	1	17	17	17	29.2	100.06	459650000	462400000	482720000	401080000	400520000	444620000	340550000	350950000	363160000
U6L6G8	Uncharacterized protein (Fragment)	ETH_00034840	U6L6G8	U6L6G8_EIMTE Uncharacterized protein (Fragment) OS=Eimeria tenella OX=5802 GN=ETH_00034840 PE=4 SV=1	1	3	3	3	14	25.901	33237000	36215000	37916000	33998000	35174000	36288000	46179000	37536000	38297000
U6L6H8	T-complex protein 1 subunit eta	ETH_00028605	U6L6H8	U6L6H8_EIMTE T-complex protein 1 subunit eta OS=Eimeria tenella OX=5802 GN=ETH_00028605 PE=3 SV=1	1	10	10	10	26	52.757	558160000	555940000	565270000	692350000	676850000	588420000	752800000	686360000	743230000
U6L6K7	Ribosomal protein L37	ETH_00037330	U6L6K7	U6L6K7_EIMTE Ribosomal protein L37 OS=Eimeria tenella OX=5802 GN=ETH_00037330 PE=3 SV=1	1	2	2	2	20.4	11.279	110120000	169560000	120180000	72528000	76182000	68519000	262930000	280810000	232570000
U6L6L6	FAD-depdendent monooxygenase, putative	ETH_00022030	U6L6L6	U6L6L6_EIMTE FAD-depdendent monooxygenase, putative OS=Eimeria tenella OX=5802 GN=ETH_00022030 PE=4 SV=1	1	5	5	5	5.4	133.98	72497000	70652000	66037000	64683000	62535000	67285000	58089000	51153000	58697000
U6L6M2	Uncharacterized protein	ETH_00038290	U6L6M2	U6L6M2_EIMTE Uncharacterized protein OS=Eimeria tenella OX=5802 GN=ETH_00038290 PE=3 SV=1	1	4	3	3	34.6	13.928	128050000	125600000	128290000	143050000	126370000	120760000	183210000	133180000	144010000
U6L6M7	DNA topoisomerase (Fragment)	ETH_00037580	U6L6M7	U6L6M7_EIMTE DNA topoisomerase (Fragment) OS=Eimeria tenella OX=5802 GN=ETH_00037580 PE=3 SV=1	1	2	2	2	12.6	20.55	5231100	3874500	7053700	12224000	5114800	75499000	16032000	12823000
U6L6Q1	Eukaryotic translation initiation factor 3 subunit L	ETH_00031120	U6L6Q1	U6L6Q1_EIMTE Eukaryotic translation initiation factor 3 subunit L OS=Eimeria tenella OX=5802 GN=ETH_00031120 PE=3 SV=1	1	11	11	11	25.1	69.814	828110000	884550000	820900000	709640000	694320000	684540000	580580000	601220000	575170000
U6L6S1	Uncharacterized protein	ETH_00025745	U6L6S1	U6L6S1_EIMTE Uncharacterized protein OS=Eimeria tenella OX=5802 GN=ETH_00025745 PE=4 SV=1	1	7	7	7	21.7	42.17	323220000	333510000	331530000	302960000	256570000	221850000	308080000	337060000	294410000
U6L6S2	Uncharacterized protein (Fragment)	ETH_00041215	U6L6S2	U6L6S2_EIMTE Uncharacterized protein (Fragment) OS=Eimeria tenella OX=5802 GN=ETH_00041215 PE=4 SV=1	1	8	8	8	36.3	29.12	624150000	604610000	608200000	543980000	503480000	508230000	644190000	561820000	609230000
U6L6S7	Transcription factor E2F, related	ETH_00036740	U6L6S7	U6L6S7_EIMTE Transcription factor E2F, related OS=Eimeria tenella OX=5802 GN=ETH_00036740 PE=4 SV=1	1	3	3	3	17	25.47	149450000	154950000	153740000	189030000	169510000	200550000	167310000	140920000	175590000
U6L6T9	Uncharacterized protein (Fragment)	ETH_00018105	U6L6T9	U6L6T9_EIMTE Uncharacterized protein (Fragment) OS=Eimeria tenella OX=5802 GN=ETH_00018105 PE=4 SV=1	1	1	1	1	4.3	55.939	34422000	29621000	36661000	38688000	32889000	37322000	40950000	52039000	52375000
U6L6V6	UPF0202 family protein, putative (Fragment)	ETH_00034110	U6L6V6	U6L6V6_EIMTE UPF0202 family protein, putative (Fragment) OS=Eimeria tenella OX=5802 GN=ETH_00034110 PE=4 SV=1	1	2	2	2	10.3	28.427							30088000	25454000	36647000
U6L6X8	Translational activator, putative (Fragment)	ETH_00009720	U6L6X8	U6L6X8_EIMTE Translational activator, putative (Fragment) OS=Eimeria tenella OX=5802 GN=ETH_00009720 PE=4 SV=1	1	2	2	2	3.7	104.49	29703000	24885000	25553000	28162000	26984000	37265000	30594000	27108000	28464000
U6L6Y3	Uncharacterized protein (Fragment)	ETH_00016350	U6L6Y3;U6KSS5	U6L6Y3_EIMTE Uncharacterized protein (Fragment) OS=Eimeria tenella OX=5802 GN=ETH_00016350 PE=4 SV=1;U6KSS5_EIMTE Uncharacterized protein (Fragment) OS=Eimeria tenella OX=5802 GN=ETH_00003295 PE=3 SV=1	2	2	2	2	4.9	58.358	89410000	90102000	90087000	94956000	94957000	89511000	98293000	113900000	82410000
U6L6Z4	Histone deacetylase complex subunit SAP18, related (Fragment)	ETH_00041985	U6L6Z4	U6L6Z4_EIMTE Histone deacetylase complex subunit SAP18, related (Fragment) OS=Eimeria tenella OX=5802 GN=ETH_00041985 PE=4 SV=1	1	4	4	4	19.8	33.273	108360000	127730000	127630000	106070000	101060000	95398000
U6L6Z7	Histidyl-tRNA synthetase, putative (Fragment)	ETH_00040975	U6L6Z7	U6L6Z7_EIMTE Histidyl-tRNA synthetase, putative (Fragment) OS=Eimeria tenella OX=5802 GN=ETH_00040975 PE=4 SV=1	1	3	3	3	9.3	35.621	24770000	24012000	14613000	38920000	44745000	59181000	47054000	69946000	48123000
U6L717	Uncharacterized protein (Fragment)	ETH_00032510	U6L717	U6L717_EIMTE Uncharacterized protein (Fragment) OS=Eimeria tenella OX=5802 GN=ETH_00032510 PE=4 SV=1	1	2	2	2	3.3	75.558				59197000	39540000	27458000	16986000	13504000	20587000
U6L748	Rhoptry protein, putative	ETH_00028210	U6L748	U6L748_EIMTE Rhoptry protein, putative OS=Eimeria tenella OX=5802 GN=ETH_00028210 PE=4 SV=1	1	2	2	2	3.7	77.69	33381000	34137000	30489000	43121000	34450000	23515000	59807000	58389000	59883000
U6L774	Uncharacterized protein (Fragment)	ETH_00000595	U6L774	U6L774_EIMTE Uncharacterized protein (Fragment) OS=Eimeria tenella OX=5802 GN=ETH_00000595 PE=4 SV=1	1	5	5	5	38.1	19.689	640250000	622600000	599420000	440710000	445720000	397000000	272330000	301850000	230040000
U6L775	Ubiquitin-activating enzyme e1, putative (Fragment)	ETH_00021610	U6L775	U6L775_EIMTE Ubiquitin-activating enzyme e1, putative (Fragment) OS=Eimeria tenella OX=5802 GN=ETH_00021610 PE=4 SV=1	1	2	2	2	7.4	58.667	42850000		44694000	47290000	49235000	45212000	46975000	47741000	42093000
U6L777	TCP-1/cpn60 family chaperonin, putative (Fragment)	ETH_00028135	U6L777	U6L777_EIMTE TCP-1/cpn60 family chaperonin, putative (Fragment) OS=Eimeria tenella OX=5802 GN=ETH_00028135 PE=3 SV=1	1	10	10	10	27.6	49.478	484350000	508780000	570710000	703370000	713850000	781860000	911800000	923350000	993730000
U6L782	Uncharacterized protein	ETH_00011450	U6L782	U6L782_EIMTE Uncharacterized protein OS=Eimeria tenella OX=5802 GN=ETH_00011450 PE=4 SV=1	1	3	3	3	12.3	43.647	31868000	48957000	30297000	14890000	27064000
U6L790	CMGC kinase, CK2 family, putative (Fragment)	ETH_00040980	U6L790	U6L790_EIMTE CMGC kinase, CK2 family, putative (Fragment) OS=Eimeria tenella OX=5802 GN=ETH_00040980 PE=4 SV=1	1	4	4	4	37.5	15.377	71720000	85189000	90995000	108960000	111150000	118620000	109920000	108830000	116980000
U6L7A8	V-type proton ATPase subunit	ETH_00033485	U6L7A8	U6L7A8_EIMTE V-type proton ATPase subunit OS=Eimeria tenella OX=5802 GN=ETH_00033485 PE=3 SV=1	1	9	9	9	23.2	44.496	433690000	415920000	433710000	381930000	397080000	407030000	387050000	399600000	386900000
U6L7C2	Uncharacterized protein	ETH_00040790	U6L7C2	U6L7C2_EIMTE Uncharacterized protein OS=Eimeria tenella OX=5802 GN=ETH_00040790 PE=4 SV=1	1	1	1	1	12.4	10.625	20005000	19314000	17023000	14394000	9588900	9798600	16500000	18150000	14048000
U6L7C7	Uncharacterized protein	ETH_00021585	U6L7C7	U6L7C7_EIMTE Uncharacterized protein OS=Eimeria tenella OX=5802 GN=ETH_00021585 PE=4 SV=1	1	6	6	6	15.4	44.729	170440000	180210000	184600000	144520000	146620000	143160000	173560000	164180000	161860000
U6L7C9	Microtubule-associated protein, putative	ETH_00017410	U6L7C9	U6L7C9_EIMTE Microtubule-associated protein, putative OS=Eimeria tenella OX=5802 GN=ETH_00017410 PE=4 SV=1	1	3	3	3	8.6	59.601	25730000	24710000	21010000	31965000	36471000	27956000	24416000	37618000	25397000
U6L7D4	Transmembrane trafficking protein, transmembrane protein Tmp21, putative	ETH_00011415	U6L7D4	U6L7D4_EIMTE Transmembrane trafficking protein, transmembrane protein Tmp21, putative OS=Eimeria tenella OX=5802 GN=ETH_00011415 PE=4 SV=1	1	2	2	2	15.5	12.675	32296000	35275000	39934000	65401000	62682000	63368000	58748000	47543000	59449000
U6L7D9	Proteasome subunit alpha type	ETH_00011410	U6L7D9	U6L7D9_EIMTE Proteasome subunit alpha type OS=Eimeria tenella OX=5802 GN=ETH_00011410 PE=3 SV=1	1	2	2	2	8	28.157	51075000	48025000	44800000	82325000	82442000	79771000		63236000	43732000
U6L7E0	Uncharacterized protein	ETH_00023870	U6L7E0	U6L7E0_EIMTE Uncharacterized protein OS=Eimeria tenella OX=5802 GN=ETH_00023870 PE=4 SV=1	1	4	4	4	19.5	40.335	88820000	81281000	94119000	115060000	120040000	132240000	56327000	69867000	73879000
U6L7E4	Uncharacterized protein	ETH_00033790	U6L7E4	U6L7E4_EIMTE Uncharacterized protein OS=Eimeria tenella OX=5802 GN=ETH_00033790 PE=4 SV=1	1	1	1	1	5.6	28.501	86699000	99652000	104660000
U6L7E5	GI23769, related (Fragment)	ETH_00018620	U6L7E5	U6L7E5_EIMTE GI23769, related (Fragment) OS=Eimeria tenella OX=5802 GN=ETH_00018620 PE=4 SV=1	1	3	3	3	4.7	79.458	79688000	92750000	175870000	163470000	93249000	141260000	87569000	71317000	87997000
U6L7G7	Adenylosuccinate synthetase, putative (Fragment)	ETH_00042040	U6L7G7	U6L7G7_EIMTE Adenylosuccinate synthetase, putative (Fragment) OS=Eimeria tenella OX=5802 GN=ETH_00042040 PE=3 SV=1	1	1	1	1	3.3	32.124	5606700	7499400	7393100	9547400	8400200	10845000		9909700	5876400
U6L7L3	Uncharacterized protein	ETH_00023250	U6L7L3	U6L7L3_EIMTE Uncharacterized protein OS=Eimeria tenella OX=5802 GN=ETH_00023250 PE=4 SV=1	1	1	1	1	1.4	145.05	29697000	25865000	24686000	130900000	142620000	149570000		77847000	73826000
U6L7L7	Rab 11b, putative	ETH_00023275	U6L7L7	U6L7L7_EIMTE Rab 11b, putative OS=Eimeria tenella OX=5802 GN=ETH_00023275 PE=4 SV=1	1	2	1	1	17.6	15.848	86048000	84127000	78750000	100190000	103410000	99406000	99047000	94185000	115740000
U6L7N0	Uncharacterized protein	ETH_00023350	U6L7N0	U6L7N0_EIMTE Uncharacterized protein OS=Eimeria tenella OX=5802 GN=ETH_00023350 PE=4 SV=1	1	2	2	2	0.5	526.72						3845700
U6L7N2	Uncharacterized protein	ETH_00036520	U6L7N2	U6L7N2_EIMTE Uncharacterized protein OS=Eimeria tenella OX=5802 GN=ETH_00036520 PE=4 SV=1	1	1	1	1	10.8	25.17	57510000	66509000	61278000	74356000	69003000	77257000	83227000
U6L7N4	SAG family member	ETH_00023375	U6L7N4	U6L7N4_EIMTE SAG family member OS=Eimeria tenella OX=5802 GN=ETH_00023375 PE=4 SV=1	1	2	2	2	14.7	24.593				38092000	38953000	47618000	43326000	54711000	54501000
U6L7N6	Cholinephosphate cytidylyltransferase, putative (Fragment)	ETH_00043585	U6L7N6	U6L7N6_EIMTE Cholinephosphate cytidylyltransferase, putative (Fragment) OS=Eimeria tenella OX=5802 GN=ETH_00043585 PE=4 SV=1	1	3	3	3	23.6	22.353	56924000	67473000	70516000	57763000	58150000	54474000	114120000	117970000	114080000
U6L7P8	TCP-1/cpn60 family chaperonin, putative (Fragment)	ETH_00021595	U6L7P8	U6L7P8_EIMTE TCP-1/cpn60 family chaperonin, putative (Fragment) OS=Eimeria tenella OX=5802 GN=ETH_00021595 PE=3 SV=1	1	6	4	6	24.9	32.429	247280000	229280000	255620000	300500000	266310000	307930000	255530000	258330000	242660000
U6L7Q0	SAG family member	ETH_00018820	U6L7Q0	U6L7Q0_EIMTE SAG family member OS=Eimeria tenella OX=5802 GN=ETH_00018820 PE=4 SV=1	1	3	1	1	17.1	27.149	70700000		71884000				40823000	44406000	38784000
U6L7Q2	Uncharacterized protein (Fragment)	ETH_00030380	U6L7Q2	U6L7Q2_EIMTE Uncharacterized protein (Fragment) OS=Eimeria tenella OX=5802 GN=ETH_00030380 PE=4 SV=1	1	2	2	2	12.8	31.379	102310000	111540000	119550000	70925000	69238000	90652000	82648000	57360000	63473000
U6L7R3	Uncharacterized protein (Fragment)	ETH_00026765	U6L7R3	U6L7R3_EIMTE Uncharacterized protein (Fragment) OS=Eimeria tenella OX=5802 GN=ETH_00026765 PE=4 SV=1	1	1	1	1	10.2	29.385		68068000	60102000						33839000
U6L7S0	Uncharacterized protein	ETH_00034345	U6L7S0	U6L7S0_EIMTE Uncharacterized protein OS=Eimeria tenella OX=5802 GN=ETH_00034345 PE=4 SV=1	1	2	2	2	14	26.915							57884000	52021000	48066000
U6L7T4	Uncharacterized protein (Fragment)	ETH_00012140	U6L7T4	U6L7T4_EIMTE Uncharacterized protein (Fragment) OS=Eimeria tenella OX=5802 GN=ETH_00012140 PE=4 SV=1	1	1	1	1	5.3	33.571									7454600
U6L7T5	M16 family peptidase, putative (Fragment)	ETH_00042070	U6L7T5	U6L7T5_EIMTE M16 family peptidase, putative (Fragment) OS=Eimeria tenella OX=5802 GN=ETH_00042070 PE=4 SV=1	1	1	1	1	4.6	39.227									7210800
U6L7V5	Uncharacterized protein (Fragment)	ETH_00016695	U6L7V5;REV__U6LA56;U6KR37;REV__U6KR37;U6L5Q4;U6KGI0;U6KYF0	U6L7V5_EIMTE Uncharacterized protein (Fragment) OS=Eimeria tenella OX=5802 GN=ETH_00016695 PE=4 SV=1;U6LA56_EIMTE Uncharacterized protein OS=Eimeria tenella OX=5802 GN=ETH_00036650 PE=4 SV=1;U6KR37_EIMTE Uncharacterized protein (Fragment) OS=Eimeria tenell	7	2	2	2	12.1	25.031	13298000	10217000	14025000	14411000	13084000	14808000
U6L7V6	Uncharacterized protein	ETH_00041750	U6L7V6	U6L7V6_EIMTE Uncharacterized protein OS=Eimeria tenella OX=5802 GN=ETH_00041750 PE=4 SV=1	1	2	2	2	26.3	12.382	92582000	82018000	83021000	96733000	97773000	102390000	69368000	73759000	66955000
U6L7W6	Uncharacterized protein	ETH_00026175	U6L7W6	U6L7W6_EIMTE Uncharacterized protein OS=Eimeria tenella OX=5802 GN=ETH_00026175 PE=4 SV=1	1	1	1	1	5.1	38.83	18969000	18727000	21557000	25006000	24739000	24608000	19141000	22468000	24707000
U6L7X6	Uncharacterized protein	ETH_00031735	U6L7X6	U6L7X6_EIMTE Uncharacterized protein OS=Eimeria tenella OX=5802 GN=ETH_00031735 PE=4 SV=1	1	1	1	1	1.5	87.196	10093000	9596200			9103800		11422000	9831700
U6L7Y0	Putative snoRNA binding domain-containing protein (Fragment)	ETH_00039760	U6L7Y0	U6L7Y0_EIMTE Putative snoRNA binding domain-containing protein (Fragment) OS=Eimeria tenella OX=5802 GN=ETH_00039760 PE=4 SV=1	1	1	1	1	12.8	16.863		56074000	17870000	20414000	18491000	19820000	13501000	23528000	37466000
U6L804	Glycogen debranching enzyme, putative (Fragment)	ETH_00034230	U6L804	U6L804_EIMTE Glycogen debranching enzyme, putative (Fragment) OS=Eimeria tenella OX=5802 GN=ETH_00034230 PE=4 SV=1	1	8	8	8	14.5	61.586	423230000	408220000	406430000	279250000	323460000	311630000	270960000	277050000	257880000
U6L811	Uncharacterized protein	ETH_00020320	U6L811	U6L811_EIMTE Uncharacterized protein OS=Eimeria tenella OX=5802 GN=ETH_00020320 PE=4 SV=1	1	7	7	7	13.8	60.556	146240000	147950000	178140000	201910000	178950000	162820000	165570000	152690000	144360000
U6L816	Phosphoglycerate kinase	ETH_00040900	U6L816	U6L816_EIMTE Phosphoglycerate kinase OS=Eimeria tenella OX=5802 GN=ETH_00040900 PE=3 SV=1	1	1	1	1	19.7	11.956	19877000	22195000	20325000		40175000		51226000	55781000	49444000
U6L837	Acetyl-CoA acyltransferase B, putative	ETH_00008080	U6L837	U6L837_EIMTE Acetyl-CoA acyltransferase B, putative OS=Eimeria tenella OX=5802 GN=ETH_00008080 PE=4 SV=1	1	10	10	10	16.9	67.472	630990000	704270000	679020000	1681200000	1601100000	1657200000	953350000	875220000	896020000
U6L892	WD-40 repeat-containing protein, putative	ETH_00026005	U6L892	U6L892_EIMTE WD-40 repeat-containing protein, putative OS=Eimeria tenella OX=5802 GN=ETH_00026005 PE=4 SV=1	1	1	1	1	1.5	80.425	13215000	10713000	11812000	22121000	11803000	13058000
U6L8A7	Uncharacterized protein	ETH_00017720	U6L8A7	U6L8A7_EIMTE Uncharacterized protein OS=Eimeria tenella OX=5802 GN=ETH_00017720 PE=4 SV=1	1	2	2	2	6.1	44.264	266980000	263170000	267500000	239030000	217750000	213170000	167320000	83875000	139450000
U6L8B5	Purine nucleoside phosphorylase, putative	ETH_00009730	U6L8B5;U6KSX3	U6L8B5_EIMTE Purine nucleoside phosphorylase, putative OS=Eimeria tenella OX=5802 GN=ETH_00009730 PE=4 SV=1	2	6	6	6	31.1	27.344	151760000	152390000	144200000	233270000	224750000	217880000	268120000	255120000	283850000
U6L8D6	Uncharacterized protein	ETH_00000840	U6L8D6	U6L8D6_EIMTE Uncharacterized protein OS=Eimeria tenella OX=5802 GN=ETH_00000840 PE=4 SV=1	1	2	2	2	0.6	336.32	34617000	23220000	24214000	52532000	40901000	53784000	30876000	37526000	29307000
U6L8D7	Pyridine nucleotide-disulphide oxidoreductase domain-containing protein, putative (Fragment)	ETH_00038655	U6L8D7	U6L8D7_EIMTE Pyridine nucleotide-disulphide oxidoreductase domain-containing protein, putative (Fragment) OS=Eimeria tenella OX=5802 GN=ETH_00038655 PE=4 SV=1	1	1	1	1	27.1	7.3933	44258000	50809000	45537000		38850000		57155000		50160000
U6L8G0	T-complex protein 1 subunit delta	ETH_00000485	U6L8G0;H9B9F1	U6L8G0_EIMTE T-complex protein 1 subunit delta OS=Eimeria tenella OX=5802 GN=ETH_00000485 PE=3 SV=1;H9B9F1_EIMTE T-complex protein 1 subunit delta OS=Eimeria tenella OX=5802 PE=2 SV=1	2	15	15	15	40.7	58.871	814190000	831050000	849620000	1183000000	1147300000	1176900000	1228600000	1114800000	1195200000
U6L8G5	Glycerophosphoryl diester phosphodiesterase protein, putative	ETH_00003760	U6L8G5	U6L8G5_EIMTE Glycerophosphoryl diester phosphodiesterase protein, putative OS=Eimeria tenella OX=5802 GN=ETH_00003760 PE=4 SV=1	1	2	2	2	8.5	26.794	27454000	30244000	22083000	23206000	23079000	24050000	15578000	25761000	22356000
U6L8G6	Uncharacterized protein	ETH_00006350	U6L8G6	U6L8G6_EIMTE Uncharacterized protein OS=Eimeria tenella OX=5802 GN=ETH_00006350 PE=4 SV=1	1	1	1	1	12.5	17.447							33207000	33992000	40432000
U6L8H4	Uncharacterized protein	ETH_00031150	U6L8H4	U6L8H4_EIMTE Uncharacterized protein OS=Eimeria tenella OX=5802 GN=ETH_00031150 PE=4 SV=1	1	5	5	5	12	51.871	134080000	145950000	144480000	141780000	125250000	162690000	127610000	133270000	159160000
U6L8H6	Uncharacterized protein	ETH_00017610	U6L8H6	U6L8H6_EIMTE Uncharacterized protein OS=Eimeria tenella OX=5802 GN=ETH_00017610 PE=4 SV=1	1	1	1	1	8.9	33.985			17055000		45202000
U6L8H7	Uncharacterized protein	ETH_00000810	U6L8H7	U6L8H7_EIMTE Uncharacterized protein OS=Eimeria tenella OX=5802 GN=ETH_00000810 PE=4 SV=1	1	3	3	3	6.6	56.952	94818000	89646000	85241000	96703000	101440000	74397000	57899000	85375000	58992000
U6L8I9	Uncharacterized protein	ETH_00002190	U6L8I9	U6L8I9_EIMTE Uncharacterized protein OS=Eimeria tenella OX=5802 GN=ETH_00002190 PE=4 SV=1	1	1	1	1	6.1	24.615							35903000	49858000	40861000
U6L8K0	RNA recognition motif domain-containing protein, putative	ETH_00000800	U6L8K0	U6L8K0_EIMTE RNA recognition motif domain-containing protein, putative OS=Eimeria tenella OX=5802 GN=ETH_00000800 PE=4 SV=1	1	1	1	1	13.3	8.4836		42112000	33519000	41714000	29280000	8178500	21601000	23546000	29676000
U6L8K7	Uncharacterized protein	ETH_00023145	U6L8K7	U6L8K7_EIMTE Uncharacterized protein OS=Eimeria tenella OX=5802 GN=ETH_00023145 PE=4 SV=1	1	4	4	4	14.4	39.705	585700000	633640000	607120000	627350000	551080000	515200000	656000000	636360000	591370000
U6L8L5	Uncharacterized protein	ETH_00010330	U6L8L5	U6L8L5_EIMTE Uncharacterized protein OS=Eimeria tenella OX=5802 GN=ETH_00010330 PE=4 SV=1	1	1	1	1	1.4	112.92	8248900	8831400	8018400	8288200	9074900	7877200	9058800	9726500	10106000
U6L8L6	Chaperonin complex component, related	ETH_00027815	U6L8L6	U6L8L6_EIMTE Chaperonin complex component, related OS=Eimeria tenella OX=5802 GN=ETH_00027815 PE=4 SV=1	1	2	2	2	28.8	17.135	58832000		50319000	70884000	78944000	54735000	97719000	99171000	132070000
U6L8L9	Nucleolar protein family a, putative (Fragment)	ETH_00031140	U6L8L9	U6L8L9_EIMTE Nucleolar protein family a, putative (Fragment) OS=Eimeria tenella OX=5802 GN=ETH_00031140 PE=4 SV=1	1	2	2	2	10.2	41.743	41541000	46469000	36637000	55732000	55120000	55163000	58775000	54422000	59564000
U6L8P9	Uncharacterized protein	ETH_00017225	U6L8P9	U6L8P9_EIMTE Uncharacterized protein OS=Eimeria tenella OX=5802 GN=ETH_00017225 PE=4 SV=1	1	1	1	1	4.2	38.774
U6L8R0	Importin subunit alpha, related	ETH_00043795	U6L8R0	U6L8R0_EIMTE Importin subunit alpha, related OS=Eimeria tenella OX=5802 GN=ETH_00043795 PE=4 SV=1	1	3	3	3	77.2	9.978	46304000	64562000	68807000	67700000	59158000	80944000	85627000	63086000	56229000
U6L8R2	PRP38 family domain-containing protein, putative	ETH_00008210	U6L8R2	U6L8R2_EIMTE PRP38 family domain-containing protein, putative OS=Eimeria tenella OX=5802 GN=ETH_00008210 PE=4 SV=1	1	2	2	2	2.9	75.564		93643000	87634000	92977000	82785000	68997000	42958000	60221000	78403000
U6L8T4	Uncharacterized protein	ETH_00003275	U6L8T4	U6L8T4_EIMTE Uncharacterized protein OS=Eimeria tenella OX=5802 GN=ETH_00003275 PE=4 SV=1	1	1	1	1	5	19.458		164680000	182700000	76763000	56501000		137970000	148090000	140020000
U6L8U7	Glycyl-tRNA synthetase, putative	ETH_00032530	U6L8U7	U6L8U7_EIMTE Glycyl-tRNA synthetase, putative OS=Eimeria tenella OX=5802 GN=ETH_00032530 PE=4 SV=1	1	4	4	4	7.4	99.642	168780000	191940000	199180000	546460000	492020000	468950000	555030000	461700000	472210000
U6L8V7	Uncharacterized protein	ETH_00024185	U6L8V7	U6L8V7_EIMTE Uncharacterized protein OS=Eimeria tenella OX=5802 GN=ETH_00024185 PE=4 SV=1	1	8	8	8	56.8	22.468	930010000	910480000	893670000	743110000	750840000	761810000	906130000	721410000	821750000
U6L8V9	Uncharacterized protein	ETH_00017495	U6L8V9	U6L8V9_EIMTE Uncharacterized protein OS=Eimeria tenella OX=5802 GN=ETH_00017495 PE=4 SV=1	1	3	3	3	27	16.621	538890000	489120000	477530000	286060000	283580000	326410000	234860000	228290000	258840000
U6L8W3	Small nuclear ribonucleoprotein F, putative	ETH_00022245	U6L8W3	U6L8W3_EIMTE Small nuclear ribonucleoprotein F, putative OS=Eimeria tenella OX=5802 GN=ETH_00022245 PE=3 SV=1	1	3	3	3	29.1	9.8432	264850000	251250000	268510000	147360000	152900000	160070000	146830000	130130000	139160000
U6L8W8	Uncharacterized protein (Fragment)	ETH_00042160	U6L8W8	U6L8W8_EIMTE Uncharacterized protein (Fragment) OS=Eimeria tenella OX=5802 GN=ETH_00042160 PE=4 SV=1	1	2	2	2	14.5	19.591	11846000	8778900	13523000	8281800	7995900	10813000	9349800	10335000	12455000
U6L902	Uncharacterized protein (Fragment)	ETH_00040390	U6L902	U6L902_EIMTE Uncharacterized protein (Fragment) OS=Eimeria tenella OX=5802 GN=ETH_00040390 PE=4 SV=1	1	2	2	2	7.4	48.899	62779000	74873000	51991000	42398000	45941000	48558000
U6L909	Exonuclease, putative	ETH_00028215	U6L909	U6L909_EIMTE Exonuclease, putative OS=Eimeria tenella OX=5802 GN=ETH_00028215 PE=4 SV=1	1	1	1	1	1.7	61.861	65607000		177530000	593140000	584450000	547580000
U6L925	60S ribosomal protein L13a, putative	ETH_00000625	U6L925	U6L925_EIMTE 60S ribosomal protein L13a, putative OS=Eimeria tenella OX=5802 GN=ETH_00000625 PE=3 SV=1	1	6	6	6	33	23.346	926950000	934550000	913430000	589330000	573830000	619980000	1446800000	1385900000	1340000000
U6L964	Uncharacterized protein	ETH_00014345	U6L964	U6L964_EIMTE Uncharacterized protein OS=Eimeria tenella OX=5802 GN=ETH_00014345 PE=4 SV=1	1	2	2	2	13.6	30.927							15901000	16628000	11367000
U6L978	Uncharacterized protein	ETH_00023440	U6L978	U6L978_EIMTE Uncharacterized protein OS=Eimeria tenella OX=5802 GN=ETH_00023440 PE=4 SV=1	1	4	4	4	30.7	23.259	486040000	468930000	548880000	353860000	352540000	365990000	417930000	358390000	399040000
U6L9A3	46 kDa FK506-binding nuclear protein, putative (Fragment)	ETH_00037470	U6L9A3	U6L9A3_EIMTE 46 kDa FK506-binding nuclear protein, putative (Fragment) OS=Eimeria tenella OX=5802 GN=ETH_00037470 PE=4 SV=1	1	3	3	3	20.9	19.777	1701000000	1717900000	1704400000	2036100000	2066300000	1847200000	901480000	943130000	998750000
U6L9D5	Uncharacterized protein (Fragment)	ETH_00014155	U6L9D5	U6L9D5_EIMTE Uncharacterized protein (Fragment) OS=Eimeria tenella OX=5802 GN=ETH_00014155 PE=4 SV=1	1	15	15	15	31.7	65.364	1177800000	1200800000	1129800000	694800000	621850000	627720000	623610000	664470000	562450000
U6L9I7	V-type proton ATPase subunit a	ETH_00023405	U6L9I7	U6L9I7_EIMTE V-type proton ATPase subunit a OS=Eimeria tenella OX=5802 GN=ETH_00023405 PE=3 SV=1	1	2	2	2	4.1	56.661		35517000		24652000	24157000	25708000
U6L9M9	Uncharacterized protein (Fragment)	ETH_00043675	U6L9M9	U6L9M9_EIMTE Uncharacterized protein (Fragment) OS=Eimeria tenella OX=5802 GN=ETH_00043675 PE=4 SV=1	1	2	2	2	7.3	46.294	26712000	24769000	25429000	22018000	26461000	22436000	19556000	25573000	23207000
U6L9R2	Uncharacterized protein	ETH_00000195	U6L9R2	U6L9R2_EIMTE Uncharacterized protein OS=Eimeria tenella OX=5802 GN=ETH_00000195 PE=4 SV=1	1	3	3	3	19.4	26.465	89647000	74377000	77388000	60995000	73844000	70060000	45796000	52519000	46609000
U6L9U2	Aconitate hydratase	ETH_00020300	U6L9U2	U6L9U2_EIMTE Aconitate hydratase OS=Eimeria tenella OX=5802 GN=ETH_00020300 PE=3 SV=1	1	11	11	11	17.1	102.24	453970000	453290000	464440000	374870000	404510000	437000000	458850000	406720000	421140000
U6L9U7	Threonyl-tRNA synthetase, putative	ETH_00020325	U6L9U7	U6L9U7_EIMTE Threonyl-tRNA synthetase, putative OS=Eimeria tenella OX=5802 GN=ETH_00020325 PE=3 SV=1	1	9	9	9	12.1	94.73	128580000	134710000	138280000	282750000	276590000	252160000	243160000	234140000	228390000
U6L9V3	Uncharacterized protein	ETH_00020350	U6L9V3	U6L9V3_EIMTE Uncharacterized protein OS=Eimeria tenella OX=5802 GN=ETH_00020350 PE=4 SV=1	1	1	1	1	2.1	61.184	2380300	2350200	5347600	9034900	17412000	7195900
U6L9Y8	ATP-dependent RNA helicase, putative	ETH_00036000	U6L9Y8	U6L9Y8_EIMTE ATP-dependent RNA helicase, putative OS=Eimeria tenella OX=5802 GN=ETH_00036000 PE=3 SV=1	1	1	1	1	4.7	35.907	28103000	33249000	29817000	19240000	22391000	20967000	23506000	27512000	25712000
U6L9Y9	Uncharacterized protein	ETH_00000875	U6L9Y9	U6L9Y9_EIMTE Uncharacterized protein OS=Eimeria tenella OX=5802 GN=ETH_00000875 PE=4 SV=1	1	2	2	2	9	21.64	128700000	124230000	137660000	160830000	131220000	136950000	203540000	206210000	175960000
U6LA96	Uncharacterized protein	ETH_00022100	U6LA96	U6LA96_EIMTE Uncharacterized protein OS=Eimeria tenella OX=5802 GN=ETH_00022100 PE=4 SV=1	1	1	1	1	6	46.887	10850000	11806000	15498000	10610000	11177000	9178700			11837000
U6LAB0	Uncharacterized protein (Fragment)	ETH_00036560	U6LAB0	U6LAB0_EIMTE Uncharacterized protein (Fragment) OS=Eimeria tenella OX=5802 GN=ETH_00036560 PE=4 SV=1	1	2	2	2	42	5.5962	103590000	105250000	109310000	88239000	86163000	74806000	135820000	135080000	93484000
U6LAC8	Ras family domain-containing protein, putative	ETH_00036345	U6LAC8	U6LAC8_EIMTE Ras family domain-containing protein, putative OS=Eimeria tenella OX=5802 GN=ETH_00036345 PE=4 SV=1	1	4	3	4	22.1	25.283	123930000	118050000	120440000	117500000	117390000	118330000	125210000	106400000	119570000
U6LAE5	Uncharacterized protein	ETH_00004385	U6LAE5	U6LAE5_EIMTE Uncharacterized protein OS=Eimeria tenella OX=5802 GN=ETH_00004385 PE=4 SV=1	1	3	3	3	14.2	18.622	390990000	387220000	521940000	107380000	93264000	52632000	350660000	347260000	352020000
U6LAH7	Uncharacterized protein	ETH_00035690	U6LAH7	U6LAH7_EIMTE Uncharacterized protein OS=Eimeria tenella OX=5802 GN=ETH_00035690 PE=4 SV=1	1	1	1	1	1.5	79.045							97231000	96339000	104920000
U6LAI7	DnaJ domain-containing protein, putative	ETH_00042870	U6LAI7	U6LAI7_EIMTE DnaJ domain-containing protein, putative OS=Eimeria tenella OX=5802 GN=ETH_00042870 PE=4 SV=1	1	5	5	5	18.7	35.414	75286000	75757000	61052000	53318000	59611000	71346000	90783000	74768000	89847000
U6LAL4	Eukaryotic translation initiation factor 2 gamma subunit, putative (Fragment)	ETH_00041970	U6LAL4	U6LAL4_EIMTE Eukaryotic translation initiation factor 2 gamma subunit, putative (Fragment) OS=Eimeria tenella OX=5802 GN=ETH_00041970 PE=4 SV=1	1	5	5	5	50.4	13.857	193870000	203780000	203260000	261920000	253600000	231820000	326020000	397290000	333410000
U6LAT6	Uncharacterized protein	ETH_00040360	U6LAT6	U6LAT6_EIMTE Uncharacterized protein OS=Eimeria tenella OX=5802 GN=ETH_00040360 PE=4 SV=1	1	3	3	3	34.4	10.213	96620000	96628000	111900000	128320000	145730000	110830000	90802000	102580000	37840000
U6LB52	Uncharacterized protein	ETH_00010675	U6LB52	U6LB52_EIMTE Uncharacterized protein OS=Eimeria tenella OX=5802 GN=ETH_00010675 PE=4 SV=1	1	10	9	10	46.2	31.423	2076700000	1987100000	2098800000	1096600000	1094500000	1071700000	834320000	808600000	791140000
U6LB54	Uncharacterized protein	ETH_00022250	U6LB54	U6LB54_EIMTE Uncharacterized protein OS=Eimeria tenella OX=5802 GN=ETH_00022250 PE=4 SV=1	1	3	3	3	14.3	23.54	160720000	122820000	154280000		180550000	198190000
U6LB90	Uncharacterized protein	ETH_00028195	U6LB90	U6LB90_EIMTE Uncharacterized protein OS=Eimeria tenella OX=5802 GN=ETH_00028195 PE=4 SV=1	1	1	1	1	5.7	29.14	16973000	11796000	14117000	10114000		5099200
U6LBA0	Uncharacterized protein	ETH_00028245	U6LBA0	U6LBA0_EIMTE Uncharacterized protein OS=Eimeria tenella OX=5802 GN=ETH_00028245 PE=4 SV=1	1	1	1	1	2.9	57.967	13914000	11062000	10626000	11338000	19585000	15212000
U6LBC7	Uncharacterized protein	ETH_00001160	U6LBC7	U6LBC7_EIMTE Uncharacterized protein OS=Eimeria tenella OX=5802 GN=ETH_00001160 PE=4 SV=1	1	1	1	1	4.4	30.114	15801000	12580000	15295000	14879000	14468000	15200000	220390
U6LBH7	ATP-dependent RNA helicase, putative	ETH_00023445	U6LBH7	U6LBH7_EIMTE ATP-dependent RNA helicase, putative OS=Eimeria tenella OX=5802 GN=ETH_00023445 PE=4 SV=1	1	7	7	7	32.6	19.328	454880000	453190000	471330000	462040000	487030000	435340000	746260000	568350000	597920000
U6LBU5	V-type proton ATPase subunit a (Fragment)	ETH_00023410	U6LBU5	U6LBU5_EIMTE V-type proton ATPase subunit a (Fragment) OS=Eimeria tenella OX=5802 GN=ETH_00023410 PE=3 SV=1	1	5	5	5	14	52.389	132620000	129540000	132340000	130880000	133290000	158800000	53190000	67003000	67466000
U6LBW3	Uncharacterized protein (Fragment)	ETH_00003505	U6LBW3	U6LBW3_EIMTE Uncharacterized protein (Fragment) OS=Eimeria tenella OX=5802 GN=ETH_00003505 PE=4 SV=1	1	3	2	2	6.7	63.479	15695000	19292000	15377000	9898800	12478000	16188000	16148000	10142000	18764000
U6LBZ2	Uncharacterized protein	ETH_00020415	U6LBZ2	U6LBZ2_EIMTE Uncharacterized protein OS=Eimeria tenella OX=5802 GN=ETH_00020415 PE=4 SV=1	1	4	4	4	29.2	21.385	140000000	167590000	169420000	216470000	227090000	177910000	232260000	218210000	210930000
U6LC23	Uncharacterized protein (Fragment)	ETH_00013735	U6LC23	U6LC23_EIMTE Uncharacterized protein (Fragment) OS=Eimeria tenella OX=5802 GN=ETH_00013735 PE=4 SV=1	1	1	1	1	8.2	30.386	21101000	18516000	19113000	20157000	20670000	24098000	16136000	20930000	21372000
U6LC34	60S ribosomal protein L30, putative	ETH_00000200	U6LC34	U6LC34_EIMTE 60S ribosomal protein L30, putative OS=Eimeria tenella OX=5802 GN=ETH_00000200 PE=4 SV=1	1	2	2	2	26.2	11.576	149950000	136310000	164650000	132060000	122330000	125980000	197330000	192530000	197760000
U6LC58	Uncharacterized protein	ETH_00020255	U6LC58;H9B9I7	U6LC58_EIMTE Uncharacterized protein OS=Eimeria tenella OX=5802 GN=ETH_00020255 PE=4 SV=1;H9B9I7_EIMTE Uncharacterized protein OS=Eimeria tenella OX=5802 PE=2 SV=1	2	4	4	4	8.5	58.775	93183000	170660000	120430000	128760000	139670000	90107000	56597000	60257000	95324000
U6LCH9	Uncharacterized protein	ETH_00000825	U6LCH9	U6LCH9_EIMTE Uncharacterized protein OS=Eimeria tenella OX=5802 GN=ETH_00000825 PE=4 SV=1	1	2	2	2	10.1	42.588	26263000	29187000	22030000	22054000	21035000	20933000	24960000	24202000	18400000
U6LCN4	Uncharacterized protein (Fragment)	ETH_00027825	U6LCN4	U6LCN4_EIMTE Uncharacterized protein (Fragment) OS=Eimeria tenella OX=5802 GN=ETH_00027825 PE=4 SV=1	1	2	2	2	6.5	83.63								21977000
U6LCQ7	ATP synthase gama chain, putative (Fragment)	ETH_00017240	U6LCQ7	U6LCQ7_EIMTE ATP synthase gama chain, putative (Fragment) OS=Eimeria tenella OX=5802 GN=ETH_00017240 PE=4 SV=1	1	3	3	3	13.4	23.829				89717000	86793000	85420000	29369000	25495000	31355000
U6LCS0	Uncharacterized protein	ETH_00022075	U6LCS0	U6LCS0_EIMTE Uncharacterized protein OS=Eimeria tenella OX=5802 GN=ETH_00022075 PE=4 SV=1	1	1	1	1	11.8	9.3573	55125000	50735000		59840000	61679000	56143000
U6LCT4	Plg protein (ISS), related (Fragment)	ETH_00002165	U6LCT4	U6LCT4_EIMTE Plg protein (ISS), related (Fragment) OS=Eimeria tenella OX=5802 GN=ETH_00002165 PE=4 SV=1	1	1	1	1	4	46.195			33619000
U6LCU4	WD domain, G-beta repeat-containing protein, putative (Fragment)	ETH_00003435	U6LCU4	U6LCU4_EIMTE WD domain, G-beta repeat-containing protein, putative (Fragment) OS=Eimeria tenella OX=5802 GN=ETH_00003435 PE=4 SV=1	1	3	3	3	5.7	98.551	33427000	26288000	38400000	27360000	33513000	28772000	50431000	48460000	25155000
