# Supplementary material for: Proteomic analysis of the second-generation merozoites of Eimeria tenella under nitromezuril and ethanamizuril stress
Source: Parasit Vectors. 2019 Dec 18;12:592. doi: 10.1186/s13071-019-3841-9 (PMC6921512; doi:10.1186/s13071-019-3841-9)
Supplement: Supplementary file 2 — Additional file 2: Table S2. Peptide identification by LC-MS/MS analysis of the second-generation merozoites of E. tenella. Abbreviations: C, C-group; N, N-group; E, E-group. [file 13071_2019_3841_MOESM2_ESM.xlsx]

## Sheet: Table S2
Table S2 Peptides identification of the second-generation merozoites of E. tenella
Sequence	Length	Missed cleavages	Mass	Proteins	Leading razor protein	Unique (Groups)	Charges	PEP	Score	Intensity	Intensity C-1	Intensity C-2	Intensity C-3	Intensity N-1	Intensity N-2	Intensity N-3	Intensity E-1	Intensity E-2	Intensity E-3
AAAAAAAAAAAAAAAALQQLR	21	0	1792.99	U6KUC4	U6KUC4	yes	2;3	1.4924e-12	145.46	173550000	26618000	27428000	23530000	33318000	31061000	31599000	0	0	0
AAAAAAAAAAAAAAGLAAPPARPAAK	26	1	2113.18	U6KYE5	U6KYE5	yes	3	0.00033272	67.76	77907000	12992000	0	0	22807000	20681000	21427000	0	0	0
AAAAAAAAAAAAAAK	15	0	1140.63	U6KP29;U6KLW8	U6KP29	yes	2	0.0055368	49.269	75835000	3914100	0	46589000	0	0	25332000	0	0	0
AAAAAAAAAAAALAAATAANVDAVK	25	0	2066.11	U6KKS4	U6KKS4	yes	2	0.00095809	76.889	58898000	17671000	16126000	0	25101000	0	0	0	0	0
AAAAAAAAAAAASAAEAQQQQEAATR	26	0	2340.14	U6KL57	U6KL57	yes	3	0.0001047	67.827	187350000	16176000	15422000	17008000	21495000	26747000	22250000	23629000	22286000	22334000
AAAAAAAAAAAGEAPAQQADDDHELQR	27	0	2560.19	U6KME0	U6KME0	yes	3	0.00010564	30.597	0	0	0	0	0	0	0	0	0	0
AAAAAAAAAAAK	12	0	927.514	U6KQR4;C8TDR4;U6L3Z9	U6KQR4	yes	2	0.015074	55.806	150110000	27178000	27041000	26504000	0	28656000	28712000	0	0	12022000
AAAAAAAAAAAPAAAAAAADMSEHSR	26	0	2236.07	U6KJU3	U6KJU3	yes	3	0.00017704	74.876	175240000	24179000	20015000	20164000	33358000	28102000	24514000	8897300	0	16013000
AAAAAAAAAADRR	13	1	1155.61	U6KWZ2	U6KWZ2	yes	2	0.020748	76.682	126940000	32067000	32690000	34480000	0	0	16930000	0	0	10778000
AAAAAAAAAAPAAEK	15	0	1224.65	U6KRV1	U6KRV1	yes	2	0.0032507	59.709	300610000	33751000	36488000	31656000	41778000	44109000	34020000	26692000	26882000	25238000
AAAAAAAAADDEASNK	16	0	1416.65	U6L774	U6L774	yes	2	0.00047386	93.909	590600000	120620000	108170000	99278000	50845000	45963000	42004000	45377000	45881000	32456000
AAAAAAAAAEASSNSSSSK	19	0	1621.75	U6KR29	U6KR29	yes	2	9.6517e-06	77.899	244700000	36299000	39255000	29673000	35468000	25148000	22932000	21269000	20070000	14587000
AAAAAAAAAPATATAAAPK	19	0	1536.83	U6L262	U6L262	yes	2	0.0018175	45.618	76186000	25259000	0	25273000	0	12410000	13244000	0	0	0
AAAAAAAAAQQSPK	14	0	1225.64	U6L649	U6L649	yes	2	2.9156e-14	103.23	647500000	110290000	111730000	101100000	74723000	73768000	66550000	58641000	0	50685000
AAAAAAAAAQR	11	0	941.504	U6KNT1	U6KNT1	yes	2	0.003395	85.807	187490000	41136000	0	35680000	42295000	36793000	31587000	0	0	0
AAAAAAAADPVAAATPAK	18	0	1507.8	U6KRA5	U6KRA5	yes	2	0.0030995	45.618	87876000	13996000	0	10762000	13404000	15603000	13345000	8356900	3901700	8505800
AAAAAAAADSQAAAEATAAAAAGEAR	26	0	2199.05	U6KX14	U6KX14	yes	3	0.0011299	30.499	128710000	30977000	27490000	24296000	18111000	23554000	0	0	0	4286500
AAAAAAAAEAAAAAAAAAEATEGSHFINR	29	0	2596.26	U6L7R3	U6L7R3	yes	3	1.5057e-37	108.5	145180000	0	65132000	55869000	0	0	0	0	0	24180000
AAAAAAAAGDEAAAELPNK	19	0	1681.83	U6KSF2	U6KSF2	yes	2	0.022314	31.41	36064000	7227500	0	5527600	8083800	7299600	7925400	0	0	0
AAAAAAAAGGDEGEAANAALK	21	0	1769.85	U6LBW3	U6LBW3	yes	2	0.002148	33.248	43920000	15675000	14533000	13712000	0	0	0	0	0	0
AAAAAAAAPASDSLR	15	0	1312.67	U6KZJ6	U6KZJ6	yes	2	0.0023024	51.771	74704000	0	0	0	25144000	25753000	23808000	0	0	0
AAAAAAAEEVTEGK	14	0	1287.63	U6L782	U6L782	yes	2	0.014751	44.925	86027000	22952000	20543000	15089000	11761000	11440000	4242300	0	0	0
AAAAAAAGAAAAEK	14	0	1113.58	U6KXN4	U6KXN4	yes	2	0.0037689	76.073	42447000	10162000	6839800	8520300	5499300	5032800	6136400	256050	0	0
AAAAAAAGEAAGDK	14	0	1143.55	U6L774	U6L774	yes	2	0.0023695	84.753	1156300000	286090000	229730000	227370000	144930000	139450000	128670000	0	0	0
AAAAAAAQLPPLTPLFSSVEETAQLHAK	28	0	2802.49	U6KRZ7	U6KRZ7	yes	3	6.1431e-14	56.172	206000000	21669000	0	21133000	0	32857000	43109000	26628000	26671000	33933000
AAAAAADPDLDVLVDPNDPR	20	0	2004.98	H9BA25	H9BA25	yes	2	0.0015595	40.968	56535000	20704000	17042000	18789000	0	0	0	0	0	0
AAAAAAEEAAAAEAEAAAR	19	0	1684.8	U6KQB0	U6KQB0	yes	2	8.2275e-06	78.674	177580000	41637000	32618000	45791000	0	0	12596000	22921000	0	22022000
AAAAAAGDAAQQSSSSNSSSGEGLR	25	0	2250.01	U6KR40	U6KR40	yes	2	0.0028504	42.254	93810000	20880000	20927000	3928200	18535000	16237000	13302000	0	0	0
AAAAAALPDAAAAAAAADAAAAEAAAETVK	30	0	2536.28	U6KSY0	U6KSY0	yes	3	0.0020516	20.878	93755000	16079000	0	0	0	18236000	45421000	14019000	0	0
AAAAAAPAAAAAPPADADADAALQR	25	0	2188.09	U6LCU4	U6LCU4	yes	2	0.0033317	39.188	64885000	11438000	10429000	13086000	11161000	9259700	9511000	0	0	0
AAAAAAPPPQQQQR	14	0	1403.73	U6L5Z5	U6L5Z5	yes	2	0.00045532	143.97	1621500000	160280000	170230000	141730000	204430000	181900000	159190000	204450000	210250000	189060000
AAAAAAQQQQQQQQQR	16	0	1752.86	U6KN64	U6KN64	yes	2	9.2815e-05	158.58	20471000	0	13002000	0	0	0	0	7469100	0	0
AAAAADEADAAK	12	0	1073.5	U6L273	U6L273	yes	2	0.00090879	101.89	1329200000	291260000	301170000	314480000	98504000	108390000	102750000	57605000	55080000	0
AAAAAEAAEEDGAAAK	16	0	1415.65	U6KX51	U6KX51	yes	2	0.0021951	57.288	10413000	0	0	10413000	0	0	0	0	0	0
AAAAAGAAGGGSSNSVGTGK	20	0	1560.75	U6LCH9	U6LCH9	yes	2	0.00011382	65.085	134040000	19682000	21223000	14847000	13585000	12462000	12053000	16348000	14286000	9552400
AAAAAGPLR	9	0	796.456	U6KT28	U6KT28	yes	2	2.6541e-07	106.04	0	0	0	0	0	0	0	0	0	0
AAAAALQQLLQR	12	0	1252.73	U6KST3	U6KST3	yes	2	0.0010238	123.96	237250000	22598000	36375000	37026000	25717000	39861000	29927000	18782000	13837000	13127000
AAAAAPAAAAAPAAAAAAPK	20	0	1573.86	U6KMZ0	U6KMZ0	yes	2	9.5269e-05	67.685	597100000	115960000	120660000	113130000	82073000	78152000	71097000	16022000	0	0
AAAAAPPAAPK	11	0	934.524	U6L620	U6L620	yes	2	0.025298	50.034	2159300000	27131000	20054000	26411000	768450000	678990000	638260000	0	0	0
AAAAAQAEAK	10	0	900.466	H9B947	H9B947	yes	2	0.0056479	74.841	20225000	2600600	2378800	2535900	1984000	2253200	3348100	1274600	2092000	1758100
AAAAARPPSPASK	13	1	1193.65	U6L3J2	U6L3J2	yes	3	0.0079273	45.28	43375000	0	0	1581300	0	4657300	7253300	12831000	7505700	9547100
AAAAATAAAAATTAAAAGGGAAK	23	0	1756.91	U6KQ85	U6KQ85	yes	2;3	2.5054e-11	100.59	531490000	64480000	58749000	65528000	93470000	90926000	80202000	33210000	23992000	20935000
AAAAATAAAAGK	12	0	943.509	U6KIS6	U6KIS6	yes	2	0.033198	27.378	70329000	0	0	70329000	0	0	0	0	0	0
AAAAATAAATELQQQQQR	18	0	1826.92	U6KS57	U6KS57	yes	2	0.00048309	52.862	50515000	10067000	9795000	8968600	8081900	7226800	6375200	0	0	0
AAAAATEAATEAAAEASK	18	0	1603.77	U6L5E9	U6L5E9	yes	2	2e-06	74.732	391340000	0	0	160520000	0	0	0	117530000	113290000	0
AAAADGEDAAAAAAAAGEK	19	0	1600.73	U6L775	U6L775	yes	2	0.00017707	69.747	202750000	27887000	0	27229000	25722000	29820000	22349000	26141000	24065000	19534000
AAAADGQHSGAMPR	14	0	1338.61	U6KT59	U6KT59	yes	3	0.013466	35.487	109160000	26208000	0	0	0	0	0	27566000	30010000	25381000
AAAADITTAADETAAAADK	19	0	1746.83	U6KYH3	U6KYH3	yes	2	0.0012164	47.726	191660000	43254000	36815000	34590000	29543000	23944000	23511000	0	0	0
AAAAETPAAVAAAER	15	0	1368.7	U6KMD2	U6KMD2	yes	2;3	0.025813	30.308	1477200000	191600000	179980000	169620000	96589000	94778000	96869000	219650000	241510000	186570000
AAAAGATATAAGK	13	0	1030.54	U6L470	U6L470	yes	2	0.004923	65.809	26722000	0	0	1052800	5115000	5339600	11287000	1245300	1316200	1366100
AAAALLLVPQR	11	0	1121.69	U6KS98	U6KS98	yes	2	0.03827	45.908	105330000	7500900	8422500	7385200	17425000	15022000	19126000	10914000	8937500	10599000
AAAAPAAADAAAAAAAAAADEATR	24	0	2009.98	U6L470	U6L470	yes	2	3.5341e-12	106.58	191240000	0	0	0	97673000	93564000	0	0	0	0
AAAAPAAVADAAAAAPGAAEAAASDAAEAAAK	32	0	2634.29	U6KZ78	U6KZ78	yes	2;3	3.3529e-07	61.738	527000000	86652000	39709000	80009000	59420000	56901000	78249000	53450000	52306000	20299000
AAAAPDQQQQQQQGVK	16	0	1694.83	U6KSF2	U6KSF2	yes	2	3.8314e-05	133.16	229360000	29732000	35113000	27917000	32029000	28503000	28459000	21596000	26008000	0
AAAAQQPDERPR	12	1	1308.65	U6KVI9	U6KVI9	yes	2;3	0.0011687	134.98	207770000	28096000	31878000	37317000	7833700	16108000	24916000	18077000	27960000	15586000
AAAAQQQQQQQLQPQPR	17	0	1917.98	U6L2N5	U6L2N5	yes	2	3.6986e-06	82.651	260010000	30417000	29409000	27192000	33375000	28963000	27442000	31761000	27919000	23532000
AAAATEAAAADAAAAGK	17	0	1400.69	H9B940	H9B940	yes	2	8.6135e-08	142.32	7707800000	1214900000	1179300000	1104000000	881300000	890030000	563350000	644620000	633170000	597130000
AAAATLATPEPVEASPR	17	0	1650.86	U6KKY4	U6KKY4	yes	2	0.00085647	70.784	125600000	24030000	24613000	21300000	19171000	19601000	16888000	0	0	0
AAAATTATVAPAAIAALK	18	0	1581.91	U6L273	U6L273	yes	2	0.0004907	60.307	177500000	34132000	35319000	32525000	0	27050000	30694000	11291000	0	6485800
AAADAAAADAAAAAAAAR	18	0	1469.72	U6KRW6	U6KRW6	yes	2;3	4.7876e-08	138.98	648030000	79150000	69699000	49332000	66910000	73319000	68279000	94233000	70120000	76983000
AAADFEAR	8	0	849.398	H9B900	H9B900	yes	2	4.6875e-07	121.85	4909600000	581650000	569850000	571340000	455020000	416090000	381440000	678880000	658790000	596560000
AAADGQGTVGDPQGSR	16	0	1485.68	H9B9P3	H9B9P3	yes	2	0.0020183	66.022	327220000	49635000	43182000	39610000	33704000	29823000	26245000	31841000	36598000	36582000
AAADVAAALAAVDR	14	0	1283.68	H9B9M8	H9B9M8	yes	2	0.003828	64.04	1055200000	7208700	0	0	187380000	210730000	222940000	139290000	143480000	144220000
AAAEAAAAAEAAAAAAAEEEAR	22	0	1955.92	U6KW52	U6KW52	yes	2;3	5.2309e-17	148.66	1298100000	170410000	175560000	161010000	120380000	69182000	107980000	184300000	143140000	166170000
AAAEAAAAAEAAAAAAAEEEARR	23	1	2112.02	U6KW52	U6KW52	yes	3	1.6521e-11	120.33	178000000	0	0	0	0	0	0	55506000	61085000	61411000
AAAEAAAEAAAAAAAGK	17	0	1384.69	U6KUS2	U6KUS2	yes	2	8.6875e-23	124.96	791430000	117600000	105460000	93968000	84744000	71987000	74437000	93781000	74570000	74881000
AAAEAAAEAAAAAAAGKDPNK	21	1	1838.91	U6KUS2	U6KUS2	yes	2	0.0019647	48.616	10367000	10367000	0	0	0	0	0	0	0	0
AAAEIANAALR	11	0	1069.59	U6L0M0	U6L0M0	yes	2	0.004204	89.171	283790000	71841000	70899000	61520000	0	42813000	36720000	0	0	0
AAAELVGNLMTDSNSAAK	18	0	1761.86	U6L3G0	U6L3G0	yes	2	0.0012591	59.372	163680000	19747000	22323000	17619000	20690000	20620000	25701000	0	19914000	17065000
AAAESEGSTAAAAVAAAAAAEDR	23	0	2030.95	U6L902	U6L902	yes	2;3	0.0019688	42.384	174310000	25312000	63502000	19410000	16510000	16435000	33141000	0	0	0
AAAGDAEEEAER	12	0	1217.52	H9B9D7;U6KLE7	H9B9D7	yes	2	0.0061107	67.997	174510000	34404000	35731000	30180000	28447000	23919000	21826000	0	0	0
AAAGDSAAAAPAATPAEAAAAAK	23	0	1894.94	U6KS03	U6KS03	yes	2	0.0015251	45.885	82882000	16743000	17298000	14157000	15545000	9169700	9970500	0	0	0
AAAGIGPETPMSK	13	0	1228.61	U6KMT3	U6KMT3	yes	2	0.0027453	60.157	222050000	39848000	41413000	40798000	29708000	27365000	24462000	0	0	18453000
AAAGLAAFK	9	0	818.465	Q70CC1	Q70CC1	yes	2	0.0037468	95.741	1241700000	208600000	209210000	181880000	115160000	121890000	99680000	113780000	100620000	90874000
AAAGLAGFEK	10	0	933.492	U6L2K7;H9BA19	U6L2K7	yes	2	0.0022228	70.942	1130500000	0	159720000	157980000	153060000	146110000	121110000	145250000	131130000	116110000
AAAGMGDTSSNDAK	14	0	1294.55	U6KNE8	U6KNE8	yes	2	0.0041319	75.764	23662000	11759000	0	11902000	0	0	0	0	0	0
AAAGPLAGLR	10	0	895.524	U6L7C9	U6L7C9	yes	2	0.0010959	72.928	15791000	3913900	4299000	3515000	0	4063000	0	0	0	0
AAAGPSPEAAAAVAEK	16	0	1409.72	U6L6S1	U6L6S1	yes	2	0.0023343	52.52	494930000	56628000	54069000	49791000	60566000	61663000	50416000	55601000	59857000	46340000
AAAGQIDPADQR	12	0	1211.59	U6L222	U6L222	yes	2	0.0099331	58.04	423810000	72304000	66607000	63299000	45495000	40047000	38583000	34832000	37001000	25645000
AAAGVSLQLPYSDDFK	16	0	1680.84	U6KYA9	U6KYA9	yes	2	0.0042908	48.475	212650000	41733000	48584000	33795000	26282000	33460000	28795000	0	0	0
AAAHEDFFNGR	11	0	1233.55	U6KRE6	U6KRE6	yes	2	0.00049531	94.767	355300000	54631000	54560000	60526000	44666000	42366000	44191000	6983400	20780000	26592000
AAAIHQQLQQIR	12	0	1375.77	U6KL77	U6KL77	yes	2;3	0.00090765	137.89	2460900000	517000000	449770000	425530000	264610000	253700000	246130000	129000000	103860000	71282000
AAALAESDIDDGSNLLGSGAHTLNAAGDQER	31	0	3038.42	U6KXN3	U6KXN3	yes	3	9.0516e-06	55.406	63929000	0	0	0	0	0	0	19678000	22659000	21592000
AAALASPR	8	0	755.429	U6KVI7	U6KVI7	yes	2	0.018069	72.968	356190000	125080000	114020000	111040000	0	0	0	0	6049300	0
AAALDPEEVFGGLDVSEEVKK	21	1	2202.11	U6L2N5	U6L2N5	yes	3	0.0074832	23.132	261170000	17324000	24814000	29608000	51051000	44991000	9143800	29058000	29510000	25673000
AAALEAQGEVLR	12	0	1226.66	U6KYE5	U6KYE5	yes	2	0.0054654	93.623	373020000	67090000	59336000	57811000	28683000	27229000	31679000	37657000	35547000	27983000
AAALQQQQQR	10	0	1140.6	H9B9L6	H9B9L6	yes	2	5.4078e-12	140.14	67196000	0	0	0	36038000	31158000	0	0	0	0
AAAMISHLHAAANQNK	16	0	1646.83	U6KYA3	U6KYA3	yes	2;3	9.1108e-05	91.076	781850000	128410000	18946000	106400000	126760000	96745000	90221000	76174000	76685000	61508000
AAAPPEAAR	9	0	852.445	U6KQ59	U6KQ59	yes	2	0.00012299	114.39	411490000	126770000	103090000	95422000	28309000	26956000	29134000	0	1807100	0
AAAPPPQQQQQQQQQAK	17	0	1873.94	U6KT58	U6KT58	yes	2	3.8829e-11	168.89	911860000	120020000	129770000	115090000	88691000	82028000	72563000	102540000	110030000	91127000
AAAPTQQQQQQQR	13	0	1481.73	U6L3H0	U6L3H0	yes	2	0.0028261	91.961	136080000	21517000	17267000	16251000	14386000	12341000	14567000	13011000	14858000	11887000
AAAQQQQDEDVAEEK	15	0	1658.74	U6L774	U6L774	yes	2	1.7054e-05	136.6	581980000	106800000	102880000	89210000	70973000	62566000	50038000	38790000	33996000	26735000
AAATAAVSAVAGVLPAAEIPR	21	0	1905.07	U6LBU5	U6LBU5	yes	2;3	7.8752e-08	103.9	235700000	43397000	48801000	43519000	33053000	33401000	33525000	0	0	0
AAATGIVPSGFGGVSR	16	0	1445.76	U6KRU7	U6KRU7	yes	2	0.0020271	67.102	225890000	0	0	0	38798000	37131000	39085000	43090000	31776000	36008000
AAAVAATGDSQSDDK	15	0	1405.63	U6KQV5	U6KQV5	yes	2	0.0028784	71.08	137090000	18344000	18948000	16725000	14283000	12023000	13034000	17057000	15548000	11134000
AAAVDHLLPQDLSK	14	0	1476.79	U6L5H2	U6L5H2	yes	2	0.00018444	106.6	820260000	0	78908000	74568000	100210000	84525000	109720000	128380000	125630000	118330000
AAAYLETSEAR	11	0	1180.57	U6L264	U6L264	yes	2	0.013133	51.286	0	0	0	0	0	0	0	0	0	0
AADAAAAAAAAAVHSSAAAADPR	23	0	1976.97	U6KYL5	U6KYL5	yes	2	0.014784	23.869	62668000	9908700	9670500	9575300	7388100	12422000	6739700	0	6963800	0
AADAAAAEEAK	11	0	1016.48	U6KQB0	U6KQB0	yes	2	0.0072991	76.165	414560000	101250000	100400000	102820000	32648000	27784000	42055000	7600400	0	0
AADAADAANAAAAAAAQPSTGK	22	0	1883.9	U6LBZ2	U6LBZ2	yes	2;3	3.7762e-11	102.66	637340000	102660000	100980000	98968000	95600000	100970000	65146000	49117000	0	23898000
AADPATEQQR	10	0	1085.51	U6KYN4	U6KYN4	yes	2	0.018922	66.758	44585000	4502100	0	5349400	12980000	12003000	6884900	0	1452900	1412900
AADVIAAAPLLPALDSSER	19	0	1879.01	U6KYH3	U6KYH3	yes	2	0.0010326	48.371	96052000	27877000	21714000	0	14598000	16845000	15018000	0	0	0
AADYSQNTR	9	0	1024.46	H9B9V7;U6L0A8	H9B9V7	yes	2	7.5951e-05	120.99	868680000	299220000	0	0	192510000	158630000	0	0	129230000	89107000
AAEAAASAASQAEK	14	0	1274.61	F4MKA7;M1RFN9;A0A067XMX6	F4MKA7	yes	2	3.9966e-14	139.74	867400000	132450000	0	124000000	0	0	16416000	224690000	198660000	171180000
AAEAAVVSSDSNVHHR	16	0	1648.79	U6KRC9	U6KRC9	yes	3	0.0040174	45.54	207120000	27991000	21261000	27539000	17829000	15134000	17643000	24810000	29091000	25818000
AAEADDDATALGGGSHGAPGGHVGPSSQAAQR	32	0	2914.32	U6KTP6	U6KTP6	yes	3;4	0.00036988	26.519	458490000	70418000	59560000	58950000	41098000	39930000	36536000	53071000	51263000	47665000
AAEAFEAIPR	10	0	1073.55	U6KYU4;H9B9U4	U6KYU4	yes	2	0.0025452	93.096	815370000	89686000	82512000	89023000	85115000	76569000	74550000	119430000	95979000	102500000
AAEANATAEEAK	12	0	1174.55	U6L273	U6L273	yes	2	1.0654e-10	188.29	1173900000	285690000	276960000	267330000	100850000	83694000	95134000	21499000	27509000	15280000
AAEDLQYPGELAAQEK	16	0	1731.83	U6KKT4	U6KKT4	yes	2	0.0054863	46.571	208000000	22200000	19954000	19893000	24762000	8859600	19368000	34824000	26517000	31619000
AAEEDESAAER	11	0	1176.49	U6KKT4	U6KKT4	yes	2	0.00033404	122.7	140930000	0	0	0	0	0	65053000	75876000	0	0
AAEEQAEAAADEAAAAAAAAADLDK	25	0	2314.06	U6KZ54	U6KZ54	yes	2	0.0045277	34.78	70729000	0	0	0	25580000	15380000	0	16869000	12899000	0
AAELLVGAALK	11	0	1054.64	U6KU63	U6KU63	yes	2	0.033741	46.73	156860000	19711000	14709000	14287000	39452000	37662000	31040000	0	0	0
AAELQQHMSQAGEVVR	16	0	1752.86	H9BA31	H9BA31	yes	2;3	0.0001158	110.04	786260000	58804000	92220000	99640000	108530000	66208000	92260000	94602000	91860000	82137000
AAENAAASNQGKPEDDNDAQAK	22	1	2213.98	U6KSI6	U6KSI6	yes	3	0.0003107	46.971	202450000	27141000	33857000	33980000	16989000	14972000	19046000	22038000	17854000	16568000
AAEPAAAAAAAAAAAAAAATLQQK	24	0	2050.08	U6KQN3	U6KQN3	yes	3	0.00023913	48.275	101770000	0	28712000	23843000	21540000	0	27676000	0	0	0
AAEPYGPEALQFSR	14	0	1534.74	U6L6D1	U6L6D1	yes	2	0.006959	51.771	183610000	35291000	31587000	36070000	26058000	30282000	24322000	0	0	0
AAEQTEHPLESSALK	15	0	1609.79	U6KWQ6	U6KWQ6	yes	3	0.0060397	32.329	116050000	31813000	30052000	28001000	9526800	11188000	5468900	0	0	0
AAESLASNSDYLAAESLK	18	0	1838.89	U6KUX5	U6KUX5	yes	2	0.0096418	31.883	71716000	15658000	13273000	15505000	8123300	8010700	11145000	0	0	0
AAEVHFSDPDTAAAK	15	0	1528.72	H9B9J4;U6KR20	H9B9J4	yes	2	0.0066602	47.506	102420000	6872700	10326000	8347900	12795000	9723700	8294500	15663000	14895000	15504000
AAFEACSGTAK	11	0	1111.5	U6KT21	U6KT21	yes	2	0.030202	48.115	99703000	0	18481000	23947000	0	0	0	20930000	21088000	15256000
AAFENFTGLPPSK	13	0	1377.69	Q70CE1	Q70CE1	yes	2	0.0048074	67.643	226310000	55411000	59420000	52671000	0	0	33742000	0	0	25060000
AAFGGGSPSFQQAK	14	0	1351.65	U6KP09	U6KP09	yes	2	6.2219e-07	73.502	137670000	19795000	21590000	21038000	0	0	0	26153000	29133000	19961000
AAFGLASQGLR	11	0	1089.59	U6KGY0	U6KGY0	yes	2	0.0041576	88.948	194460000	65061000	64112000	65292000	0	0	0	0	0	0
AAFGLLDEAR	10	0	1061.55	H9B9C8;U6L3E0	H9B9C8	yes	2	0.0022977	82.417	454430000	30803000	27838000	28836000	64025000	65393000	64715000	67062000	49884000	55876000
AAGAPASSDQDSSSNNR	17	0	1633.69	U6KMZ8	U6KMZ8	yes	2	0.00083574	52.862	81568000	9732300	10361000	8466300	10956000	9621900	9647400	8062400	7772100	6948300
AAGATPEAAAAAIQEATK	18	0	1640.84	U6KXW5	U6KXW5	yes	2	0.011994	29.577	35933000	0	0	35933000	0	0	0	0	0	0
AAGETAEEEAAR	12	0	1203.54	H9B9C2	H9B9C2	yes	2	0.0079567	99.589	167810000	18780000	0	21406000	21250000	19267000	18773000	37774000	0	30556000
AAGGLLQAQQQARPELDSATGAVER	25	1	2536.3	U6KZW4;U6L1K3;C8TDW4;C8TDW6	U6KZW4	yes	3	0.00043995	61.345	141440000	21027000	17817000	20039000	15244000	12546000	17577000	12859000	12162000	12173000
AAGGNIIPAATGAAK	15	0	1281.7	U6KT28	U6KT28	yes	2	2.3785e-05	93.237	944800000	87840000	0	114300000	122290000	104070000	88425000	169220000	138420000	120250000
AAGHIWSDPTLDEWTENDHR	20	0	2349.04	U6L057	U6L057	yes	3	0.00016559	47.088	124130000	30554000	26520000	19864000	16400000	10480000	20315000	0	0	0
AAGLPAFGETAEEGK	15	0	1446.7	U6KV49	U6KV49	yes	2	0.0031154	61.444	387490000	41197000	41109000	44332000	41942000	36818000	41759000	57905000	44322000	38111000
AAGLQLTDPSLSPAPR	16	0	1592.85	U6L5Z5	U6L5Z5	yes	2	4.0233e-16	184.02	1662800000	214150000	186360000	196700000	194690000	170280000	165550000	218790000	152190000	164100000
AAGLSEFEK	9	0	950.471	U6KYK1	U6KYK1	yes	2	0.014402	68.657	320010000	59580000	54151000	50362000	47645000	44471000	36616000	0	0	27184000
AAGLSPSEEK	10	0	987.487	U6KTQ6	U6KTQ6	yes	2	0.014712	58.743	0	0	0	0	0	0	0	0	0	0
AAGNEGMDEDETNIK	15	0	1592.66	U6KXE0	U6KXE0	yes	2	0.0045142	50.874	338870000	39592000	40021000	43640000	41168000	45651000	37959000	35972000	31389000	23474000
AAGSSSALDDIR	12	0	1161.56	A0A1P7YD75;U6KUK8	U6KUK8	no	2	0.011839	51.135	162220000	32026000	25117000	24604000	18481000	22785000	16553000	0	22655000	0
AAGVDVAAQPAAAAPGVR	18	0	1590.85	H9B9D9	H9B9D9	yes	2	0.00046106	69.485	291370000	36375000	32809000	29193000	28136000	31831000	26663000	45248000	32246000	28873000
AAGVSAIEHSDFDGMER	17	0	1790.79	U6KT02	U6KT02	yes	2;3	0.00073371	60.541	325810000	41950000	35418000	35526000	43735000	37622000	32248000	40432000	30877000	28002000
AAGYAENAPNPTSINSDAHPDFR	23	0	2414.09	U6KR99	U6KR99	yes	2;3	0.00011713	65.438	987360000	146810000	136480000	140200000	104470000	80235000	103080000	114980000	89680000	71422000
AAHEVISAGLEK	12	0	1223.65	U6KZ60;Q967Y9	U6KZ60	no	2;3	0.00071941	172.74	5330600000	944760000	870950000	831630000	528400000	481020000	392650000	482570000	467750000	330860000
AAHIEDVIEDELLK	14	0	1593.83	H9B9T3	H9B9T3	yes	2;3	0.00082565	99.927	201530000	1709900	0	2361800	6873700	30811000	6685700	53711000	50689000	48688000
AAIAFGGK	8	0	733.412	Q9U966;H9B9Q2	Q9U966	yes	2	0.0378	71.342	5343800000	1020800000	1017700000	962820000	431780000	387920000	346930000	430400000	413160000	332270000
AAIEDQVIDGMAR	13	0	1387.68	U6KTT2	U6KTT2	yes	2	0.02132	42.785	103360000	0	44611000	38120000	0	20629000	0	0	0	0
AAIEGISGETPSVDPVGAHFR	21	0	2109.05	U6L184	U6L184	yes	2;3	1.1026e-05	62.002	1097300000	135590000	152690000	136000000	111590000	111000000	118760000	144460000	90088000	97134000
AAIETGYVPGGGVTYLALSTEQFR	24	0	2499.26	U6L3M2	U6L3M2	yes	2	0.00044895	52.359	60562000	0	0	0	27846000	32716000	0	0	0	0
AALAATLLR	9	0	898.56	U6L5I9;H9BA60	U6L5I9	yes	2	0.0019629	104.2	228290000	47328000	42610000	50921000	28503000	29879000	29050000	0	0	0
AALAVMQEQIEELER	15	0	1728.87	U6KRU7	U6KRU7	yes	2	0.0028352	65.038	127340000	22654000	26400000	10520000	30851000	0	36912000	0	0	0
AALEAAQAAAR	11	0	1041.56	U6KJ95	U6KJ95	yes	2	0.030014	48.188	186710000	0	0	0	39886000	33073000	26366000	30712000	31161000	25513000
AALFLLSPLAR	11	0	1170.71	A3R4P1;Q0VIP6;U6L421	A3R4P1	yes	2	0.0040783	79.201	92245000	8904500	5501700	0	25111000	24179000	28549000	0	0	0
AALGAGR	7	0	614.35	U6KMG3	U6KMG3	yes	1	0.0031419	92.723	552180000	129730000	108340000	95201000	0	0	0	80203000	71315000	67394000
AALIGFQK	8	0	846.496	U6KV14	U6KV14	yes	2	0.0057739	108	400380000	98824000	79624000	85270000	51031000	41794000	43833000	0	0	0
AALISQAQDELAR	13	0	1384.73	U6KJS1	U6KJS1	yes	2	0.0036476	84.352	365710000	37179000	39082000	30965000	42010000	46963000	41227000	48930000	34774000	44583000
AALLDEFDEIVAR	13	0	1460.75	U6KH61	U6KH61	yes	2	0.0030252	102.97	754960000	128570000	0	130680000	90096000	85158000	107020000	81884000	67197000	64351000
AALLDFETSLESLK	14	0	1535.81	U6L2B1;H9B9W5	U6L2B1	yes	2	0.0021641	85.909	129500000	0	0	0	0	0	0	48833000	40982000	39690000
AALNLMGDANRPPLER	16	1	1736.9	U6KYC3	U6KYC3	yes	3	0.0010018	57.288	176980000	0	0	0	23186000	26924000	22398000	37576000	32884000	34008000
AALTDFER	8	0	921.456	H9B930	H9B930	yes	1;2	0.0021728	125.49	2014500000	312450000	291760000	296720000	207170000	179140000	187240000	208700000	166970000	164370000
AALVAPELDPVFAQNAAADGVDLQK	25	0	2522.3	U6KP09	U6KP09	yes	2	0.00021106	51.301	158660000	0	0	21798000	22098000	15418000	0	32926000	33357000	33064000
AALVTLNTVLAR	12	0	1240.75	U6L010	U6L010	yes	2	0.0060908	66.953	155090000	23238000	23550000	29930000	22228000	26800000	29342000	0	0	0
AALVYGQMNEPPGAR	15	0	1572.77	U6KXQ4	U6KXQ4	yes	2	0.0028662	75.764	285510000	39569000	42888000	38900000	27532000	30173000	28092000	29819000	25427000	23110000
AAMGMGTTGGASTK	14	0	1239.56	U6KXG8	U6KXG8	yes	2	5.2479e-06	67.079	98382000	0	8650000	0	0	0	0	31712000	32663000	25357000
AANAGIVQEFQGK	13	0	1331.68	U6KT01	U6KT01	yes	2	7.3665e-05	174.9	1207700000	170440000	177220000	161250000	181050000	175140000	162010000	70981000	53700000	55914000
AANPEELEGFEGK	13	0	1389.64	U6L6G8	U6L6G8	yes	2	0.0050323	72.327	233440000	33107000	35790000	37247000	28144000	28484000	29011000	41657000	0	0
AANTNISK	8	0	817.429	H9B961	H9B961	yes	2	0.017634	53.493	445230000	98961000	105690000	98031000	54135000	44395000	44018000	0	0	0
AAPAAAAAAPPPAAAGPAQALR	22	0	1881.02	U6KT59	U6KT59	yes	2	0.00030981	45.221	40344000	11645000	0	0	0	15757000	12942000	0	0	0
AAPEGSSEVLIETR	14	0	1457.74	U6L9D5	U6L9D5	yes	2	0.0033001	79.885	165520000	53563000	55823000	42480000	13657000	0	0	0	0	0
AAPGEAAGSK	10	0	857.424	U6KZI0	U6KZI0	yes	1	0.010535	40.994	619370000	91094000	93217000	82518000	43210000	43829000	41575000	67725000	80447000	75756000
AAPGYYTAK	9	0	940.465	U6KXX5	U6KXX5	yes	2	0.010014	60.045	468490000	104880000	6478600	100360000	61816000	64027000	46718000	28677000	31077000	24454000
AAPLPAAQQLDAAR	14	0	1391.75	U6KJV3	U6KJV3	yes	2	0.029103	37.657	99127000	16803000	11477000	13960000	15548000	0	0	23914000	15173000	2251400
AAPPFADMAGDPGMLVTGIK	20	0	1957.96	U6KXQ4	U6KXQ4	yes	2	6.0297e-07	85.166	940540000	156470000	136440000	120370000	99280000	119850000	149300000	84476000	0	74360000
AAPQFGNLK	9	0	944.508	H9BA21;U6KU10	H9BA21	yes	1;2	0.00081028	82.279	742710000	44322000	44201000	44024000	66955000	59625000	56742000	73779000	175950000	177110000
AAPTGNEITADCLDTINK	18	0	1902.9	H9B939;Q70CC3	H9B939	yes	2	0.00046856	55.688	674890000	127220000	137320000	121630000	43992000	43510000	39675000	60721000	52307000	48514000
AAQEALER	8	0	886.451	U6L1I1	U6L1I1	yes	2	0.036437	72.23	572440000	0	0	229680000	0	0	0	123360000	123350000	96061000
AAQLLQQK	8	0	898.524	U6KSC9	U6KSC9	yes	2	2.2412e-12	112.37	1343400000	0	180970000	152210000	252560000	207220000	193170000	213390000	0	143900000
AAQNANGADGPPQTDK	16	0	1553.71	U6KJ95	U6KJ95	yes	2	5.6141e-24	123.42	150620000	21968000	21906000	22109000	29923000	20636000	23489000	0	0	10591000
AAQNLAAIVYDESEK	15	0	1620.8	Q70CC9;A6YRZ5	Q70CC9	yes	2;3	1.2638e-06	171.76	4587300000	697580000	712710000	639600000	490480000	481620000	524220000	359620000	328170000	353320000
AAQQQQLQQQQQR	13	0	1581.8	U6KSY0	U6KSY0	yes	2	0.003103	91.961	36284000	0	0	0	0	0	0	14740000	12355000	9189100
AAQTGSPAAAGGASR	15	0	1271.62	U6L228	U6L228	yes	2	0.0032535	59.673	95988000	12705000	14058000	14203000	10046000	9014000	8561000	10043000	10750000	6607200
AASEHGQQQQEAEGNGR	17	0	1795.78	U6KV83	U6KV83	yes	3	0.0012326	40.493	16594000	2633600	3027700	2929500	2622600	2633200	2747000	0	0	0
AASLPAWQLISVVER	15	0	1638.91	U6KU12	U6KU12	yes	2	0.002741	72.898	153120000	26507000	29622000	22561000	11071000	14624000	14411000	11447000	11941000	10936000
AASNPAQVLPK	11	0	1094.61	U6KVK9;H9B9Z3	U6KVK9	yes	2	0.0051406	76.302	386750000	130380000	131150000	125230000	0	0	0	0	0	0
AASSQACQELCEK	13	0	1480.63	Q9U966;H9B9Q2	Q9U966	yes	2	0.0027688	111.72	406150000	72923000	66097000	62873000	22409000	19371000	19892000	56698000	50085000	35801000
AASTDAATQPLR	12	0	1200.61	U6KQM5	U6KQM5	yes	2	0.00064716	113.38	319720000	0	0	0	58166000	56344000	44000000	59938000	56133000	45134000
AASTDLQAAQK	11	0	1102.56	U6KR36	U6KR36	yes	2	0.016462	70.412	142180000	13701000	0	20039000	13286000	14137000	10880000	20758000	28612000	20768000
AASVRPDSSSSSSSSSSSSR	20	1	1914.85	U6KNX3	U6KNX3	yes	3	1.8672e-09	130.56	270150000	52465000	55309000	56592000	34244000	37072000	34468000	0	0	0
AATAQDEITGDGTTSAVLFVGELLR	25	0	2534.29	U6L777	U6L777	yes	2;3	0.0028358	42.347	110430000	8666300	10241000	0	4571500	14636000	36054000	20218000	0	16046000
AATEIAEK	8	0	831.434	U6KP42	U6KP42	yes	1	0.0030399	87.181	176080000	34389000	28911000	29919000	30569000	26115000	26180000	0	0	0
AATEPVAVQAK	11	0	1083.59	U6KQP2;H9B9T9	U6KQP2	yes	2	0.0039477	95.483	364810000	0	0	0	127730000	119660000	117420000	0	0	0
AATVAAIDALIVR	13	0	1282.76	U6L4N1	U6L4N1	yes	2	0.010423	50.088	98835000	8830600	11683000	0	23418000	27771000	27132000	0	0	0
AATVVAATDLK	11	0	1058.6	U6KSZ7;H9BA29	U6KSZ7	yes	2	0.0029554	93.345	1965500000	375120000	364740000	349670000	195060000	197980000	152770000	176030000	0	154140000
AATWLPDQTQR	11	0	1285.64	U6KWF3	U6KWF3	yes	2	0.011401	51.998	0	0	0	0	0	0	0	0	0	0
AAVAAAAAAGPASPVGAPR	19	0	1574.85	U6L473	U6L473	yes	2	0.00087983	48.907	57690000	11241000	10998000	8384800	8790100	11135000	7141000	0	0	0
AAVAAAFSSPSLLQR	15	0	1487.81	U6KRD0	U6KRD0	yes	2	0.0083044	44.925	23259000	0	0	0	6251300	8937300	8070300	0	0	0
AAVDQLSGFNVAGR	14	0	1403.72	H9B9F8	H9B9F8	yes	2	0.0015466	91.032	228180000	48483000	44221000	46889000	0	0	0	33176000	27185000	28228000
AAVETLQEQLMAAAAEK	17	0	1772.9	U6KYB7	U6KYB7	yes	2	2.0938e-07	71.601	151740000	28507000	24727000	27246000	0	20998000	0	24266000	0	25992000
AAVGGADALR	10	0	899.482	U6KKU8	U6KKU8	yes	2	0.03327	46.844	0	0	0	0	0	0	0	0	0	0
AAVGSSWGDPGYSETAK	17	0	1681.76	U6KPG4	U6KPG4	yes	2	0.00099076	62.203	448760000	86378000	97852000	74475000	28815000	30319000	31993000	41494000	30257000	27173000
AAVPSGASTGIYEALELR	18	0	1803.94	Q967Y8;D1MIA1;U6KSV9	Q967Y8	yes	2	5.1184e-05	112.16	2820700000	274570000	273460000	252550000	302110000	311700000	425330000	343080000	358710000	279170000
AAVPTSSLPDGQR	13	0	1297.66	H9B912	H9B912	yes	2	0.00027582	118.61	4287700000	678740000	669450000	650320000	467070000	468040000	467610000	347730000	282860000	255880000
AAVQQTLLQQLQQESSK	17	0	1899.01	U6KWD0	U6KWD0	yes	2	0.00018386	92.439	173630000	0	0	0	31048000	33778000	34689000	23861000	24892000	25359000
AAVQYWK	7	0	864.449	U6KYJ0;U6KV43;U6L081;U6KYJ3;Q70CD4;A6YSN9;U6KYI6;U6KVI7;Q70CC1	U6KVI7	no	1;2	0.01568	134.12	6769300000	943160000	947360000	945190000	490360000	548760000	394750000	873070000	841560000	785120000
AAVRPVTASGLEEFK	15	1	1573.85	U6KNQ7	U6KNQ7	yes	2;3	0.001365	105.63	452160000	66123000	156720000	63645000	36782000	16979000	17947000	35135000	22274000	36559000
AAVTISSPLEAHK	13	0	1322.72	U6KVM8	U6KVM8	yes	2;3	0.0061521	51.939	204290000	33898000	41882000	45325000	15403000	23923000	15169000	10273000	9074000	9348100
AAYGQAATK	9	0	879.445	H9B968	H9B968	yes	2	0.030485	77.192	115450000	28847000	28673000	21681000	9395200	9592000	7930700	3732500	5600100	0
AAYGSDYLGSGESSELFTR	19	0	2008.9	U6KWQ6	U6KWQ6	yes	2	0.0074548	28.454	128880000	31514000	34878000	34716000	14974000	12798000	0	0	0	0
ACEALNADADR	11	0	1204.51	Q9U966	Q9U966	yes	2	0.0029269	96.229	6994200000	1342800000	1228500000	1189300000	520360000	468880000	437860000	673700000	670550000	462320000
ACESILVLGK	10	0	1088.59	U6KKB4	U6KKB4	yes	2	0.034194	51.762	507950000	67181000	65610000	61949000	53340000	50491000	40366000	101020000	0	67993000
ACQSIYPLHDVYVR	14	0	1719.84	O43999	O43999	yes	2;3	0.028535	34.432	122190000	5297100	7270200	4119300	21367000	36509000	33197000	0	11084000	3348000
ACSMLSGEGEEVQGENLVSGPPR	23	0	2402.08	Q9U966;H9B9Q2	Q9U966	yes	2;3	9.5302e-20	162.81	2973500000	522870000	572140000	505740000	273700000	257300000	226340000	242020000	193480000	179880000
ADAAAAAAEAAAEIAAENAAAGAAR	25	0	2168.05	H9B9M3	H9B9M3	yes	2;3	4.8148e-10	92.147	244550000	32584000	49252000	23074000	42833000	37634000	18898000	12416000	17957000	9900000
ADAGASLTYPQQAGAIK	17	0	1660.84	U6KT65	U6KT65	yes	2	1.68e-15	97.823	859470000	89735000	83296000	80455000	112720000	106380000	93692000	107820000	92771000	92604000
ADAHHQQLQQQQQQQR	16	0	1970.94	U6L658	U6L658	yes	3;4	0.00025792	53.168	71156000	6509400	6122800	5813500	6658900	7505500	4199900	12868000	11064000	10413000
ADAIPGR	7	0	698.371	H9BA62	H9BA62	yes	2	0.025146	97.473	414100000	63667000	59092000	58384000	0	42285000	0	65110000	70439000	55124000
ADANAAANQQPK	12	0	1197.57	U6KXE0	U6KXE0	yes	2	3.1986e-36	214.67	668760000	137700000	122780000	130790000	87601000	89787000	95198000	2329600	1650500	919650
ADAPNAEESNQAGELNER	18	0	1913.84	U6KKA4	U6KKA4	yes	2	2.7426e-05	81.51	1945500000	276070000	274120000	250510000	196180000	183530000	142910000	230110000	202830000	189270000
ADAVAAALQHTER	13	0	1351.68	U6KX85;C8TE10	U6KX85	yes	2	0.036659	39.033	42604000	19522000	0	23082000	0	0	0	0	0	0
ADDLVIGTMK	10	0	1061.54	U6KR99	U6KR99	yes	2	0.0062212	73.9	453690000	68914000	73489000	64510000	46540000	0	40772000	61305000	48896000	49264000
ADDPLTGNFHR	11	0	1241.58	U6KLY6	U6KLY6	yes	2;3	0.0070126	82.489	666090000	98427000	97675000	91369000	63558000	59546000	44079000	81494000	69953000	59989000
ADDPSSEGDDPGAVK	15	0	1458.61	U6KX85;C8TE10	U6KX85	yes	2	0.034036	32.302	192770000	34611000	40034000	33201000	24413000	17646000	15821000	11374000	9334800	6337800
ADEAVNQLQK	10	0	1114.56	U6KYG8;H9B9M0	U6KYG8	yes	2	0.010561	66.92	252000000	64027000	48942000	40642000	38126000	31544000	28717000	0	0	0
ADEEVQALVVDNGSGNVK	18	0	1842.9	H9BA70	H9BA70	yes	2	1.2243e-06	129.11	2662800000	123590000	121180000	180490000	595220000	105780000	387300000	367240000	432340000	349620000
ADFFPVEAPQHLPLR	15	0	1735.9	U6KS06	U6KS06	yes	3	0.001321	46.318	88669000	11933000	0	0	0	0	0	26764000	26242000	23731000
ADFSEMTGDR	10	0	1127.46	H9B9Z7;Q564H2	H9B9Z7	yes	2	0.049425	48.188	58786000	0	15267000	0	0	0	0	18459000	14060000	11000000
ADGWDAEK	8	0	890.377	U6KT40;H9B9Y8	U6KT40	yes	1	0.0089389	56.81	38307000	0	0	0	0	0	0	15900000	12877000	9530000
ADGYILEGEELLFYK	15	0	1758.87	U6KUB1	U6KUB1	yes	2	0.0018435	80.632	630430000	96587000	93134000	89442000	52627000	47005000	54162000	59668000	71036000	66769000
ADHATSAPAQQQLPR	15	0	1589.79	U6KZU0	U6KZU0	yes	3	0.033833	27.734	26056000	0	0	12229000	13828000	0	0	0	0	0
ADISSLK	7	0	732.402	U6KU03	U6KU03	yes	1	0.02304	97.602	100920000	31459000	25822000	24991000	13051000	5593000	0	0	0	0
ADLDPFSAEQTAGK	14	0	1448.68	U6KSI7	U6KSI7	yes	2	0.012858	44.252	61766000	0	0	0	0	0	0	34244000	27522000	0
ADLLQQQQVEPAAAR	15	0	1636.85	U6LAC8	U6LAC8	yes	2	0.002809	71.98	180520000	25701000	24239000	24431000	16715000	17127000	18939000	21652000	16566000	15149000
ADLSDVILVGGMTR	14	0	1445.75	Q24935;U6KR86;A0A1B0THH9	Q24935	yes	2	0.0015345	115.83	1118800000	159840000	130180000	127890000	154050000	106840000	151100000	125380000	82301000	81236000
ADLTIGNVLPLGK	13	0	1309.76	H9B936	H9B936	yes	2	0.0047548	74.987	1105900000	207750000	160130000	173360000	60104000	70040000	74662000	117320000	123480000	119030000
ADLVEDELVPGGGHIVR	17	0	1774.92	U6L8G0;H9B9F1	U6L8G0	yes	2;3	0.00019363	92.773	1601700000	174360000	140560000	150270000	171150000	169980000	178390000	234310000	180120000	202610000
ADNFPHER	8	0	984.441	U6L1G3	U6L1G3	yes	2;3	0.0092009	95.502	1794200000	297130000	304430000	276240000	67005000	61457000	58469000	85439000	345450000	298610000
ADNGDAWVEGWGK	13	0	1403.61	Q24935;U6KR86	Q24935	yes	2	0.0048731	76.358	714640000	94672000	101070000	99246000	97900000	96923000	90369000	45951000	45276000	43234000
ADPAAAHGAAAAAAAAAATAAAAAAPHR	28	0	2336.17	U6KPM5	U6KPM5	yes	3	6.2329e-05	57.738	35704000	0	18871000	16833000	0	0	0	0	0	0
ADPDPQGGPPK	11	0	1077.51	U6KYN8	U6KYN8	yes	2	0.033571	46.796	800650000	102500000	138580000	132320000	68118000	70298000	63025000	76631000	80253000	68923000
ADPDVEAPVVANPEETR	17	0	1807.86	U6KS33	U6KS33	yes	2	0.03048	27.271	55778000	16669000	14519000	11166000	0	13425000	0	0	0	0
ADPGLQQQQHFR	12	0	1423.7	U6KQN3	U6KQN3	yes	2;3	0.0055586	90.913	229680000	43725000	17899000	43413000	32738000	26718000	24907000	21217000	10147000	8913000
ADPQESGEEEK	11	0	1217.5	U6L811	U6L811	yes	2	0.00036913	123.01	188370000	22292000	14016000	28539000	43498000	50405000	29624000	0	0	0
ADQEEQSANYAK	12	0	1352.58	U6L145	U6L145	yes	2	0.0024602	165.58	3308700000	351700000	402450000	380560000	360820000	280430000	260950000	478190000	433760000	359880000
ADQLTEEQIAEFK	13	0	1520.74	H9B932	H9B932	yes	2	0.00018027	157.5	1250700000	153880000	133550000	122770000	167820000	156090000	168100000	112040000	123280000	113170000
ADVEEFPGVVHLVSDEYEQISSEALEAAR	29	0	3188.51	U6KXG4	U6KXG4	yes	3	5.9753e-24	113.15	368640000	20391000	19958000	0	17694000	31145000	0	63198000	88267000	127980000
ADVFEDYQGR	10	0	1198.53	U6KL85;H9BA31	H9BA31	no	2	0.016044	73.327	1106500000	98062000	113630000	93083000	160900000	144020000	139160000	127440000	116690000	113510000
ADVGQIDILVHSLANGPEVTK	21	0	2175.15	A3R4P1;Q0VIP6;U6L421	A3R4P1	yes	2;3	1.2359e-05	63.883	177620000	16838000	0	20070000	0	57837000	82878000	0	0	0
ADVMEMPGGR	10	0	1061.46	U6KL85	U6KL85	yes	2	0.047866	36.528	265170000	0	0	0	0	95826000	91520000	25693000	27544000	24584000
ADWIIVQGHHPLTSTGPEAEEAR	23	0	2513.23	U6KVZ4	U6KVZ4	yes	3;4	5.2983e-12	111.11	673840000	111070000	80089000	87007000	69907000	42413000	67080000	82092000	67649000	66538000
ADYNATADESILGTPPLDNIAAK	23	0	2359.15	Q70CD1	Q70CD1	yes	2	0.0004158	78.957	217720000	73250000	79832000	64633000	0	0	0	0	0	0
AEAAAAAADQTSAGANDK	18	0	1631.74	U6KP09	U6KP09	yes	2	0.00016356	97.095	296160000	54244000	42771000	37466000	36946000	28488000	21273000	33634000	23592000	17748000
AEAAAAAAGEVLNWR	15	0	1498.75	U6L4L5	U6L4L5	yes	2	6.5067e-12	86.497	159520000	41661000	41051000	0	41278000	35534000	0	0	0	0
AEAAAAEAAAAAAGK	15	0	1242.62	U6KG50	U6KG50	yes	2	0.0037413	55.011	84064000	25449000	21345000	27364000	9905900	0	0	0	0	0
AEAAAPTAAAAAAEAGAAGFR	21	0	1814.89	U6KJ43	U6KJ43	yes	2	0.00091486	39.659	37174000	17856000	0	0	0	10599000	0	0	8718600	0
AEAAATLATADVPTDK	16	0	1543.77	U6KNB5	U6KNB5	yes	2	0.0047052	31.111	34615000	0	0	0	4739700	5099100	0	14818000	0	9958400
AEAAILDPQQLPR	13	0	1420.77	C8TDR9;U6L3P0	C8TDR9	yes	2	0.0027874	113.99	1154500000	153180000	132300000	143080000	121710000	112790000	104780000	152130000	103780000	130720000
AEAEAAAAAAAAAEAEEQAR	20	0	1870.87	U6L0C7	U6L0C7	yes	2;3	2.4641e-11	147.49	2139400000	337410000	307220000	317150000	181120000	170980000	160420000	248620000	195020000	221430000
AEAEAAEAR	9	0	916.425	U6L0C7	U6L0C7	yes	2	0.013911	69.275	14336000	0	0	0	0	0	0	5131200	5042800	4161600
AEAELENAELPGAQEPETEAK	21	0	2225.03	U6KV18	U6KV18	yes	2	2.0687e-07	99.409	313520000	60589000	59220000	51826000	47210000	46169000	48502000	0	0	0
AEANSFDPVK	10	0	1076.51	H9B9S4	H9B9S4	yes	1	0.0011884	66.27	121250000	16400000	13047000	15324000	13190000	11375000	13763000	15132000	11600000	11418000
AEAPGGAAAPSSSSSSSSSAAAAADLR	27	0	2333.07	U6KKH7	U6KKH7	yes	3	0.00035901	36.049	93091000	21538000	20367000	16567000	14842000	12021000	7754400	0	0	0
AEATVAAVGVSGEAPEAK	18	0	1655.84	U6L011	U6L011	yes	2	0.00047971	67.645	153530000	32827000	33904000	32595000	21231000	16693000	16275000	0	0	0
AEAVHYELSPSLTNNR	16	0	1799.88	U6L441	U6L441	yes	2	0.00035185	55.011	159690000	19219000	14017000	11979000	24190000	19072000	23827000	17240000	14089000	16054000
AEDASVPR	8	0	843.409	U6KVU2	U6KVU2	yes	1;2	0.0045273	67.981	1256500000	69023000	60228000	54907000	36601000	29336000	30883000	371400000	332630000	271470000
AEDFYDLK	8	0	999.455	U6KLY6	U6KLY6	yes	1	0.037809	91.318	129360000	25478000	25269000	24258000	19061000	17487000	17810000	0	0	0
AEDLGISFIETSAK	14	0	1479.75	U6KXY9	U6KXY9	yes	2	4.372e-05	80.632	1011100000	136190000	138070000	118740000	84566000	92364000	0	144230000	144870000	152100000
AEDSDVTASLK	11	0	1134.54	H9B939;Q70CC3	H9B939	yes	2	0.010192	54.343	1312500000	298610000	288180000	275370000	113420000	88772000	79525000	70957000	53058000	44628000
AEDTEVTESLK	11	0	1220.58	U6L4U5;Q70CD0	U6L4U5	yes	2	0.0002179	136.96	7560700000	2079800000	1821000000	1663600000	402260000	349840000	337610000	339280000	292250000	275070000
AEEAFAEAFTK	11	0	1212.57	U6KUM9	U6KUM9	yes	2	0.035622	46.643	97507000	17999000	17387000	13713000	0	10996000	6069200	12224000	10982000	8136700
AEEEAEQIVHK	11	0	1281.62	U6KNT3	U6KNT3	yes	2;3	0.0029078	85.813	208090000	53891000	45651000	15620000	30667000	35138000	27121000	0	0	0
AEENEVTESLK	11	0	1247.59	U6L625	U6L625	yes	2	0.0021474	108.98	696160000	169840000	147640000	155670000	49972000	47484000	31823000	53082000	40645000	0
AEEQDVSGSLTGLLPESK	18	0	1858.92	Q70CC9	Q70CC9	yes	2	1.6874e-05	83.423	426520000	101830000	94190000	105020000	41934000	42087000	41462000	0	0	0
AEESDVTASLK	11	0	1148.56	U6L630;H9B958	U6L630	yes	2	0.0030824	102.4	638510000	156340000	159080000	137830000	56810000	50140000	44828000	0	0	33485000
AEFALQQHNK	10	0	1184.59	U6KWQ6	U6KWQ6	yes	2	0.0048824	76.572	112150000	38248000	37951000	35953000	0	0	0	0	0	0
AEFEESLEELK	11	0	1322.62	U6KTN7	U6KTN7	yes	2	0.002542	62.694	25735000	10070000	7487800	8178000	0	0	0	0	0	0
AEFEPLLK	8	0	945.517	U6L0T2;O44001	U6L0T2	yes	2	0.042593	68.224	2401000000	175910000	166730000	165100000	355670000	354520000	330320000	353420000	257050000	242300000
AEGEAEAASLISR	13	0	1302.64	U6KVS4	U6KVS4	yes	2	0.0010201	143.76	984650000	98646000	96682000	93733000	102420000	110700000	97603000	155130000	106290000	123440000
AEGFVIQPTSTAPPIDTSK	19	0	1958	U6L2G6	U6L2G6	yes	2	0.00017931	63.488	538520000	67561000	66854000	67642000	64258000	58018000	58352000	55356000	48406000	52070000
AEGGEAAASDGEGVVR	16	0	1473.67	U6KH34	U6KH34	yes	2	0.0022029	54.768	60773000	0	13027000	14605000	11777000	12053000	9311500	0	0	0
AEGLLEAEQQQQQDLEEQTGR	21	0	2399.12	U6KX85;C8TE10	U6KX85	yes	2	1.4217e-07	124.69	177800000	40994000	39139000	40136000	19594000	15814000	0	12318000	0	9809500
AEGMEGIDEIR	11	0	1218.56	H9B9J8	H9B9J8	yes	2	0.017473	56.205	120420000	10098000	10631000	7961900	15698000	18520000	16751000	15717000	13429000	11619000
AEHDDQAGALGHSSAR	16	0	1620.72	U6KSI6	U6KSI6	yes	3	0.000371	56.817	210900000	35975000	46634000	35744000	33769000	23704000	0	20395000	0	14683000
AEHLLLLQGR	10	0	1148.67	U6KXK7	U6KXK7	yes	3	0.013664	43.77	8472500	3457200	0	4355700	0	0	0	0	659580	0
AEIMEVVQASPNPVVR	16	0	1737.91	U6KUP6	U6KUP6	yes	2;3	7.2155e-05	112.17	4137600000	645120000	565470000	564200000	461540000	396170000	430290000	407620000	307290000	359950000
AEISPTLPSEPQEPAAPK	18	0	1860.95	U6KZ01	U6KZ01	yes	2	0.0004613	70.783	375680000	56787000	50886000	51748000	35018000	35038000	32425000	43675000	35563000	34543000
AELATDEYLPVAR	13	0	1446.74	U6KJB1	U6KJB1	yes	2	0.0044107	80.312	361890000	42945000	42091000	41413000	41942000	31953000	41017000	46845000	36246000	37433000
AELLAAVPLR	10	0	1051.64	U6L222	U6L222	yes	2	0.021075	58.246	259990000	34591000	35732000	37581000	33508000	35372000	29360000	19059000	14982000	19808000
AELLLLQQQQQQDR	14	0	1709.91	U6L2I7	U6L2I7	yes	2	2.5029e-14	92.939	174390000	31691000	33096000	32657000	22060000	0	0	24012000	13592000	17282000
AELPQDVAQELAATAK	16	0	1653.86	U6KYI1	U6KYI1	yes	2	0.00017574	115.38	2073100000	206160000	193860000	226930000	223730000	223490000	252570000	226210000	263950000	256240000
AELTATHLQEPPAAINER	18	0	1960	U6KWJ6	U6KWJ6	yes	2	0.010125	31.41	31585000	0	0	0	0	0	13149000	0	7104400	11332000
AELTQLPNGIR	11	0	1210.67	U6KT33	U6KT33	yes	2	0.0035459	88.134	342050000	47134000	47122000	46659000	41222000	39847000	37150000	50972000	0	31942000
AELVNNLGTIAR	12	0	1269.7	U6L0T2	U6L0T2	yes	2	3.313e-06	141.13	3396500000	303980000	302240000	298910000	641690000	0	617080000	481070000	366630000	384910000
AENAESDLLSFR	12	0	1350.64	U6L3Q8	U6L3Q8	yes	2	0.0044582	150.51	1109200000	139680000	123580000	138240000	123620000	132970000	121690000	116570000	111360000	101460000
AENDNGYAWVGFR	13	0	1497.66	U6L607	U6L607	yes	2	0.0028045	89.43	865710000	176230000	163380000	166100000	70125000	72701000	71372000	58924000	45535000	41344000
AENPLLPFAQR	11	0	1254.67	U6KTE5	U6KTE5	yes	2	0.0035157	80.737	445580000	62886000	52461000	61447000	43518000	49751000	53656000	44144000	39564000	38151000
AENSNPMTR	9	0	1018.45	H9B966	H9B966	yes	2	1.3444e-05	132.88	634210000	132450000	112930000	118290000	96054000	84517000	80441000	0	9529900	0
AEPDVTVPAGDPK	13	0	1294.64	U6L432	U6L432	yes	2	0.015005	46.318	162970000	54904000	59276000	48785000	0	0	0	0	0	0
AEPEETAPPAAAAASQK	17	0	1637.79	U6L0F9	U6L0F9	yes	2	3.7827e-05	103.87	1135400000	148210000	132380000	140020000	143920000	120740000	132120000	134460000	113610000	69874000
AEQEYQQLIAEEQAAYEAK	19	0	2211.03	U6KV05	U6KV05	yes	2;3	1.1468e-22	187.47	2838600000	329020000	334720000	307390000	353940000	352820000	338460000	268940000	264620000	288730000
AEQFLPESEPEFEGR	15	0	1763.8	U6KVW8	U6KVW8	yes	2	0.041753	30.575	41683000	0	0	8479600	0	0	0	0	16335000	16868000
AEQLNVLVLNK	11	0	1239.72	H9B911	H9B911	yes	2	0.0047438	75.474	647730000	0	0	0	185960000	157450000	164680000	139630000	0	0
AEQTAASAAPADK	13	0	1229.59	U6KZ91	U6KZ91	yes	2	4.1433e-07	96.464	810650000	165490000	174110000	159130000	97565000	0	75451000	71194000	0	67706000
AEQVLAPLR	9	0	995.576	A0A172WCE4;U6KUE1	A0A172WCE4	yes	2	0.023562	63.184	272190000	15550000	15642000	12839000	35086000	37385000	35122000	45407000	38406000	36757000
AERPPELGTLPSPGSQNPQSGAEVLGGDCLQR	32	1	3316.61	U6KXQ2;B6VCV4;A0A1P7YD79;Q6R5N0	U6KXQ2	yes	3	2.8775e-30	108.39	1924400000	253600000	259460000	246600000	166370000	183760000	183470000	222190000	198920000	210060000
AERPVAVAASSNSSSSTGDSSSK	23	1	2181.01	U6KQ59	U6KQ59	yes	3	0.0010292	71.427	175000000	35681000	33760000	34756000	19705000	11143000	9201400	17563000	0	13190000
AESAAIGNSAHR	12	0	1182.57	U6KG50	U6KG50	yes	2	0.0019409	131.17	250990000	47499000	45708000	47951000	20892000	18151000	24943000	0	27710000	18141000
AESSSSSSSSSGAGKPTQQQR	21	1	2052.93	U6KGF5	U6KGF5	yes	3	1.0679e-07	91.276	105670000	17755000	14114000	14481000	17118000	18410000	20665000	1244800	1151200	729090
AETAPAPVASSAK	13	0	1198.62	U6KP78	U6KP78	yes	2	0.0080198	53.377	98201000	35173000	29731000	33297000	0	0	0	0	0	0
AETCESGATANANK	14	0	1422.6	U6KGU2	U6KGU2	yes	2	0.00037619	134.68	146640000	50543000	43590000	43206000	3231800	2850100	3217700	0	0	0
AETDADQFVIDK	12	0	1350.63	H9B945	H9B945	yes	2	0.012226	50.897	185810000	0	6259800	0	0	0	0	69168000	59226000	51153000
AETDADQFVIDKPILSSPK	19	1	2073.06	H9B945	H9B945	yes	2;3	2.5348e-16	180.05	2590800000	384950000	353040000	366120000	278660000	252220000	101190000	307560000	262630000	284380000
AETLNCLGEMNEAR	14	0	1606.71	U6KV63	U6KV63	yes	2	0.0016925	113.4	345380000	31196000	27665000	27952000	38280000	30572000	30925000	71064000	47360000	40370000
AETYSSYIFK	10	0	1207.58	U6L3N7	U6L3N7	yes	2	0.00030794	112.36	3988200000	483570000	495190000	466690000	506080000	506780000	511120000	396070000	296370000	326310000
AEVAELTICAVKPVEVPASGK	21	1	2167.16	U6KH06	U6KH06	yes	2;3	5.4347e-05	72.99	591100000	88512000	92168000	78229000	44157000	0	40150000	112680000	93206000	42002000
AEVDSSSSEPVAEK	14	0	1433.65	U6KLT1	U6KLT1	yes	2	0.003969	74.587	873780000	150310000	129870000	123530000	82924000	82122000	67545000	93447000	91148000	52880000
AEVGLAPLQLGTTEQSK	17	0	1740.93	U6L7N4	U6L7N4	yes	2	0.00083574	52.862	186940000	0	0	0	27049000	26602000	31606000	31866000	35140000	34677000
AEVYVHPDRPLPFQDGDLVVFR	22	1	2568.31	U6L775	U6L775	yes	3	0.0017142	30.813	102120000	0	0	0	33477000	34847000	33799000	0	0	0
AEWAAVK	7	0	773.407	U6KXX5	U6KXX5	yes	2	0.036195	81.613	130310000	0	0	100570000	0	0	0	29737000	0	0
AFAAAAEVGLQR	12	0	1202.64	U6KPG7	U6KPG7	yes	2	0.0063092	72.2	346900000	0	0	0	82742000	72555000	65621000	44496000	41634000	39849000
AFAAAQQQQQQQR	13	0	1501.74	U6KP44	U6KP44	yes	2	0.00010415	81.625	0	0	0	0	0	0	0	0	0	0
AFASGPPALLPALR	14	0	1379.79	U6KVQ9	U6KVQ9	yes	2	0.0068774	50.897	156210000	19369000	19782000	19750000	15968000	19637000	23935000	13467000	11391000	12914000
AFDFVPYK	8	0	985.491	U6KWS9	U6KWS9	yes	2	0.044472	60.436	315150000	49031000	48506000	43600000	29533000	27485000	30928000	30863000	27726000	27482000
AFEGTYQTPYK	11	0	1303.61	U6KRB6	U6KRB6	yes	2	0.0028738	82.489	176080000	30730000	28795000	24776000	20051000	20018000	17323000	15358000	17962000	1069300
AFGHCGAIIAVVPR	14	0	1466.78	U6L2F3	U6L2F3	yes	3	0.0008884	56.205	130600000	22667000	23549000	19405000	0	0	20417000	26615000	17943000	0
AFGMFDADGSGK	12	0	1201.51	Q24929;Q3HNM4;U6KWT0;Q6TQE9;Q68NI3	Q24929	yes	2	0.022639	44.511	226710000	34496000	35213000	30819000	26071000	21643000	22676000	21662000	21105000	13021000
AFLEEASGAASEATLESLGEALGELHR	27	0	2757.35	U6KZJ1	U6KZJ1	yes	3	1.716e-17	100.7	64307000	0	0	0	0	0	0	34719000	0	29588000
AFLEELPLLFAAHGWQPPPEQR	22	0	2545.31	U6L3F0	U6L3F0	yes	3	0.00010769	58.835	38407000	0	0	0	0	19182000	19226000	0	0	0
AFLETESFPLLGPINGENFR	20	0	2250.13	U6KSC9	U6KSC9	yes	3	4.8365e-06	77.899	38368000	0	0	0	0	17107000	21262000	0	0	0
AFLVEEQK	8	0	962.507	U6KW42	U6KW42	yes	2	0.0035521	117.4	702830000	88043000	85285000	79591000	43045000	43831000	39033000	115110000	103920000	104970000
AFNDLIDR	8	0	962.482	H9B988	H9B988	yes	2	0.007554	101.54	292750000	33858000	30307000	33827000	33157000	34708000	28790000	37308000	31177000	29621000
AFNDTVDLMEDLAAEIR	17	0	1921.91	H9B947	H9B947	yes	2;3	1.3553e-15	179.14	706080000	37194000	28240000	131110000	39049000	55493000	160120000	51420000	92383000	111070000
AFPEDAAAAAAAAAAAADPR	20	0	1797.86	U6KKC6	U6KKC6	yes	2	0.0024052	34.148	49694000	17952000	15176000	0	0	0	16566000	0	0	0
AFQDVAWEFIK	11	0	1352.68	Q6R5M9	Q6R5M9	yes	2	0.010342	64.64	98717000	0	0	0	0	0	0	27495000	32325000	38897000
AFQNALVNLDIEK	13	0	1473.78	U6KXX5	U6KXX5	yes	2	1.3735e-10	101.38	718080000	267570000	232250000	206340000	11924000	0	0	0	0	0
AFQVQQTAASFK	12	0	1324.68	U6KYF6	U6KYF6	yes	2	0.013326	50.222	127490000	23402000	27087000	23943000	25948000	0	27108000	0	0	0
AFSEAGGGR	9	0	850.393	U6KWQ4	U6KWQ4	yes	2	0.035671	71.425	183240000	17295000	0	28124000	50062000	52588000	35173000	0	0	0
AFSEWSIQPTNDWQVLAELPLQQLHK	26	0	3077.56	U6KKE5	U6KKE5	yes	3	0.0019453	26.039	197410000	0	29415000	25835000	50619000	49477000	42065000	0	0	0
AFVAIGDSNGHCGLGVK	17	0	1700.83	U6KTS2	U6KTS2	yes	2	0.025206	34.395	133360000	0	0	0	15639000	15041000	16772000	30845000	30500000	24561000
AFVASENEISEK	12	0	1322.64	U6KPV9	U6KPV9	yes	2	0.010868	53.388	135580000	25831000	24671000	24248000	14761000	17956000	0	28116000	0	0
AFVDIIGAPAR	11	0	1128.63	H9BA04	H9BA04	yes	2	0.0029003	104.22	248370000	29816000	30188000	27879000	22377000	20779000	22017000	38239000	27535000	29539000
AFVDYNAVPNK	11	0	1236.61	U6KH88	U6KH88	yes	2	0.020369	51.454	346390000	49342000	47707000	47742000	28871000	34524000	32720000	43530000	32449000	29506000
AFVDYNAVPNKPR	13	1	1489.77	U6KH88	U6KH88	yes	2;3	0.0016804	96.82	1377200000	231940000	203730000	175700000	135180000	125510000	125700000	143230000	123800000	112390000
AFVESVDLAR	10	0	1105.58	U6KQ85	U6KQ85	yes	2	0.0050346	76.228	523740000	56153000	55175000	48387000	55816000	48900000	44678000	89857000	64907000	59870000
AFVHWYVGEGMEEGEFSEAR	20	0	2329.01	U6KWP4	U6KWP4	yes	3	3.949e-06	78.78	362730000	25639000	26557000	17666000	80990000	75102000	66524000	25011000	24672000	20572000
AGAAGFAATQR	11	0	1019.51	U6L3S5	U6L3S5	yes	2	0.015085	50.484	0	0	0	0	0	0	0	0	0	0
AGAGAGCTYGGAGGR	15	0	1281.55	U6KU04	U6KU04	yes	2	0.0033262	58.885	189630000	29911000	27835000	29140000	14305000	15252000	17412000	28032000	0	27741000
AGALASIPAGR	11	0	982.556	U6L4Y0	U6L4Y0	yes	2	0.013133	52.247	277410000	64410000	81535000	80039000	0	0	51426000	0	0	0
AGASQLLLVAR	11	0	1097.66	U6L080	U6L080	yes	2	0.027532	49.159	136810000	7562800	8054200	8066100	25989000	20979000	20424000	20797000	12315000	12619000
AGATIVADSMASITK	15	0	1434.74	U6L3M2	U6L3M2	yes	2	0.0025922	77.068	708410000	0	57419000	69612000	68323000	51834000	63895000	143140000	119720000	134480000
AGDDGLVLDASDYTEK	16	0	1667.75	U6KRH9	U6KRH9	yes	2	0.0022913	53.255	282980000	34540000	40443000	33685000	34721000	30561000	30391000	42169000	0	36468000
AGDVGFASVENR	12	0	1220.58	U6L078	U6L078	yes	2	0.0046984	82.774	253880000	0	0	24214000	68824000	74803000	0	86037000	0	0
AGEAVAEELR	10	0	1043.52	H9BA04	H9BA04	yes	2	0.018222	68.355	92634000	0	0	34111000	22732000	16665000	19126000	0	0	0
AGEGESEAKAAEGADAK	17	1	1589.72	U6L4K6;U6L0D2;U6KXL5;U6KXA1	U6L4K6	yes	2;3	3.9738e-05	100.77	1363300000	297380000	325410000	312730000	69133000	49475000	57221000	91957000	92852000	67184000
AGEGESEAKAVEGGDAK	17	1	1603.73	U6L4K6	U6L4K6	yes	2;3	6.7591e-05	118.1	2479900000	584340000	664230000	650610000	88195000	112900000	97150000	108840000	88980000	84657000
AGELTADEISK	11	0	1132.56	U6KLF5	U6KLF5	yes	2	0.0017179	111.52	1209200000	347260000	0	0	184520000	167850000	171230000	338370000	0	0
AGESGERPTTTA	12	1	1175.54	U6KUY4	U6KUY4	yes	2	0.030998	91.62	662130000	63199000	42637000	50849000	0	0	135650000	130090000	126370000	113350000
AGEVESEAKAAEGADAK	17	1	1631.76	U6L4K6;U6L0D2;U6KXL5;U6KXA1	U6L4K6	yes	3	0.0034675	40.014	333720000	112430000	124610000	96677000	0	0	0	0	0	0
AGEVESEAKAAEGGDAK	17	1	1617.75	U6L4K6;U6L0D2	U6L4K6	yes	2;3	5.2472e-07	84.653	1286200000	312010000	326870000	337190000	65597000	56715000	50862000	0	74287000	62643000
AGFNACSVGYR	11	0	1200.53	U6KR42	U6KR42	yes	2	0.04902	42.843	132340000	26048000	22430000	20719000	13809000	10203000	10250000	11047000	9954200	7880900
AGFPVAHDEPEDEELLAK	18	0	1965.93	H9B9Y6	H9B9Y6	yes	3	0.00010942	62.658	433140000	37928000	42337000	44976000	55627000	60852000	58984000	56743000	33163000	42525000
AGGACTVVLR	10	0	1002.53	U6KT02	U6KT02	yes	2	0.025533	56.043	88316000	47362000	0	40954000	0	0	0	0	0	0
AGGFVSAGPTSVPR	14	0	1301.67	U6KNM0	U6KNM0	yes	3	0.034035	24.425	0	0	0	0	0	0	0	0	0	0
AGGTEAAVAGGEANK	15	0	1301.62	U6KM74	U6KM74	yes	2	0.022935	32.152	0	0	0	0	0	0	0	0	0	0
AGGVIPGFGHAVLR	14	0	1349.76	U6KYB7	U6KYB7	yes	2;3	0.0045849	47.57	265260000	37657000	36852000	37164000	29077000	30921000	28166000	28863000	17568000	18992000
AGHDVLFCYFIDPLR	15	0	1821.89	U6L233;U6L4U5;Q70CD0;U6LBP2;U6KYK0	U6L233	no	2;3	0.00047782	68.044	160340000	43175000	38209000	38963000	25830000	6334000	7826400	0	0	0
AGHNVLYCR	9	0	1088.52	Q70CD3	Q70CD3	yes	2	0.00061825	108.74	108530000	0	0	0	34517000	40520000	33493000	0	0	0
AGIQLNDNFVK	11	0	1217.64	E3VWM6	E3VWM6	yes	2	0.0002226	135.8	3243100000	271890000	267430000	265660000	313190000	295900000	297100000	576510000	464620000	490810000
AGKDDYYDYLYK	12	1	1512.68	U6L156	U6L156	yes	2	0.0021857	80.96	221380000	26287000	31222000	26805000	0	28676000	24869000	29059000	22758000	31704000
AGLHVSGGAR	10	0	923.494	E3VWM6	E3VWM6	yes	3	0.00011454	107.79	107700000	7755100	11016000	11047000	15621000	15506000	0	17424000	14919000	14413000
AGLQFPVGR	9	0	943.524	U6KL36;U6KQV3	U6KL36	no	2	9.9028e-05	152.63	25765000000	2663200000	2739500000	2641200000	2624600000	2707700000	2667800000	4011900000	2899600000	2809600000
AGLQQQQQQQQQR	13	0	1567.78	U6L5U3	U6L5U3	yes	2	0.00098675	149.94	93292000	27091000	0	23330000	0	19129000	23742000	0	0	0
AGMTHIVR	8	0	883.47	H9BA06	H9BA06	yes	2;3	0.0029421	142.08	1594000000	350870000	327040000	302530000	160460000	166620000	1166300	114810000	107530000	62922000
AGNAEVFESLGEK	13	0	1349.65	H9B9H4	H9B9H4	yes	2	0.0050409	69.92	221060000	53766000	56984000	56261000	26367000	0	24987000	0	0	2698900
AGNLGLATSFVNEQNRPILR	20	1	2169.17	U6KZH0	U6KZH0	yes	3	8.8541e-06	79.489	551940000	53180000	45590000	48123000	92930000	76297000	88326000	48026000	52906000	46558000
AGPAGKPLIEVSYQGSK	17	1	1700.91	H9B9F2;U6L4T2	H9B9F2	yes	3	0.00037515	56.817	238530000	29389000	30207000	30036000	32371000	37177000	31277000	0	25613000	22456000
AGPDGVVGTEDDQLTAEEQLDLLGASLEANFAR	33	0	3400.63	U6KMH4	U6KMH4	yes	3	5.0554e-07	40.8	9562200	0	0	0	0	0	0	9562200	0	0
AGPEADAGAEVENWR	15	0	1570.7	U6KTZ2	U6KTZ2	yes	2	1.3174e-09	178.67	1991600000	374800000	315660000	326160000	214610000	193670000	177010000	155950000	119650000	114030000
AGPHTEAPEVGR	12	0	1219.59	U6L4K6	U6L4K6	yes	2	0.0042578	107.97	82024000	44116000	6620600	0	0	0	0	12979000	10175000	8133200
AGQSSQSGHALICK	14	0	1442.69	U6KW76	U6KW76	yes	2	0.0022123	147.39	412780000	62664000	55789000	58417000	31848000	29406000	29123000	49313000	52071000	44152000
AGSAAAAAAAAADDSVAAAATR	22	0	1829.89	U6KK17	U6KK17	yes	2	0.021626	81.574	0	0	0	0	0	0	0	0	0	0
AGSAQQVEEQQK	12	0	1301.62	U6L0V6	U6L0V6	yes	2	0.0069236	164.81	273490000	24088000	24711000	0	17465000	0	14751000	0	192470000	0
AGSITQFPILTMPNDDITHPIPDLTGYITEGQIFVDR	37	0	4085.05	U6KTJ8	U6KTJ8	yes	3	0.047139	9.0435	20895000	0	0	0	0	0	0	0	20895000	0
AGSNLHLENQK	11	0	1209.61	U6KKB2	U6KKB2	yes	2	0.044546	31.722	0	0	0	0	0	0	0	0	0	0
AGSPLDGGTLAPGLLAIFSK	20	0	1884.04	U6KM17	U6KM17	yes	2	9.017e-05	61.276	79640000	0	10148000	0	22535000	23086000	23871000	0	0	0
AGSSGVTEEAANALLSELESSSSSLTGR	28	0	2709.29	U6KHQ6	U6KHQ6	yes	3	0.016548	16.025	23941000	16230000	0	7710500	0	0	0	0	0	0
AGTCGSMKPDQVK	13	1	1377.64	U6L8B5	U6L8B5	yes	2	3.5865e-06	111.83	209470000	0	33800000	32698000	0	39013000	0	50404000	0	53551000
AGTSALELIMASK	13	0	1290.69	U6KYC3	U6KYC3	yes	2	0.01413	47.037	144110000	0	19119000	0	0	0	22112000	0	45479000	57396000
AGTVEELVGVVGTLGIPVCK	20	0	1997.09	U6KWI1	U6KWI1	yes	2	5.9884e-06	81.643	51415000	0	0	0	0	0	0	0	34048000	17367000
AGVAGDDAPR	10	0	927.441	H9BA70	H9BA70	yes	2	3.233e-71	191.1	32302000000	4293000000	4616100000	3917600000	3369500000	3214000000	3249900000	0	5149700000	4492100000
AGVASVAPNVPNLSDSAK	18	0	1695.88	U6KJS1	U6KJS1	yes	2	0.011016	30.536	79905000	0	0	0	0	0	3173300	29256000	24441000	23035000
AGVHPDLVAQGK	12	0	1190.64	U6L597;H9B9B0	U6L597	yes	2;3	5.4104e-05	101.71	191980000	0	0	0	111780000	0	21549000	24125000	20263000	14263000
AGVPDGWMGLDVGPK	15	0	1497.73	H9B9A9;U6KJE8	H9B9A9	yes	2	0.0053296	49.595	347170000	31143000	42390000	31251000	37527000	40233000	48085000	45320000	36711000	34513000
AGVPLNEYSFPASK	14	0	1478.74	U6L3Z7	U6L3Z7	yes	2	0.030027	35.836	217370000	19304000	15737000	15972000	25650000	27572000	24717000	42491000	45923000	0
AGVPSLVVVGSDGR	14	0	1311.71	A5JNY7	A5JNY7	yes	2	0.00030528	151.08	6631300000	920920000	873470000	869000000	634770000	577260000	555190000	853500000	685700000	661490000
AGVQDQNLTGK	11	0	1129.57	U6L112	U6L112	yes	2	0.013861	57.225	199210000	27378000	0	32215000	26124000	23815000	25610000	26201000	20850000	17020000
AGVVLEEIK	9	0	956.554	U6LC58	U6LC58	yes	2	0.026875	61.56	183460000	21885000	22508000	21961000	0	18958000	17675000	32731000	23646000	24097000
AGYTDITDK	9	0	982.461	U6KL77	U6KL77	yes	2	0.00078988	91.265	379170000	0	0	0	132680000	131730000	114760000	0	0	0
AHAEAVAEALQQQQAEIIK	19	0	2047.07	U6KK93	U6KK93	yes	2;3	3.2621e-05	65.346	197430000	27332000	0	7022300	21274000	22437000	30889000	34579000	23084000	30814000
AHASMVGVNLPVK	13	0	1321.72	H9B9A9;U6KJE8	H9B9A9	yes	2;3	3.4278e-15	107.53	390340000	51752000	58924000	51484000	14212000	8950600	56148000	57423000	46449000	44992000
AHENAGGVAHNPSAAR	16	0	1557.74	H9B9V5	H9B9V5	yes	2;3;4	8.2304e-07	150.27	2474500000	348740000	375300000	332300000	238050000	214940000	233410000	248450000	272120000	211150000
AHEVLSDPEQR	11	0	1279.62	U6L1R9	U6L1R9	yes	2	0.022255	50.354	147400000	18126000	15785000	22586000	14342000	12942000	9214600	21015000	17323000	16066000
AHFGAPSSVR	10	0	1027.52	U6KPT5	U6KPT5	yes	2;3	0.00011842	99.815	1061500000	273160000	244520000	241440000	122030000	112660000	0	28086000	17494000	22140000
AHGEVLEVVEINPK	14	0	1532.82	U6KKW2	U6KKW2	yes	2;3	6.3798e-05	171.76	351140000	0	4510300	0	0	30942000	31932000	116390000	86769000	80598000
AHIMEIQVNGGTVADK	16	0	1681.85	H9BA06	H9BA06	yes	2	0.0087767	41.695	18607000	0	0	0	0	0	0	18607000	0	0
AHIVGLDIFTGK	12	0	1269.71	U6KT65	U6KT65	yes	2;3	0.00083994	117.2	1153400000	95244000	89548000	95653000	169710000	154490000	167970000	135620000	123680000	121540000
AHLEELVGALLQQSIEPCEK	20	0	2263.15	Q24935;U6KR86;A0A1B0THH9	Q24935	yes	2;3	2.0726e-05	76.301	186770000	25865000	29889000	26276000	30497000	0	0	50437000	0	23810000
AHPFWWTHQR	10	0	1364.65	U6KS27	U6KS27	yes	3	0.0090353	47.894	104150000	22212000	17179000	21866000	20956000	0	18544000	0	0	3393300
AHPSSNQAALQQLLLQQQQQQQLPHTR	27	0	3090.61	U6KJR5	U6KJR5	yes	3	0.00013815	75.529	207210000	33903000	27676000	36893000	38493000	35760000	34483000	0	0	0
AHQDAAFDINSTK	13	0	1416.66	U6KTQ6	U6KTQ6	yes	2	0.0047455	78.69	157260000	0	26179000	26470000	13165000	15576000	12415000	0	32794000	30662000
AHQLLADLK	9	0	1007.58	U6KLY6	U6KLY6	yes	2	0.043415	56.043	122280000	16981000	18209000	16252000	24487000	25314000	21034000	0	0	0
AHQVIEQEGVPNFFIR	16	0	1882.97	U6KNK3	U6KNK3	yes	2;3	0.00034558	59.345	734770000	90972000	88183000	148850000	139380000	133880000	133500000	0	0	0
AHQVVEDGYEFFAK	14	0	1638.77	U6KPE9	U6KPE9	yes	2;3	0.00076437	126.77	718850000	58448000	68041000	57359000	127180000	107510000	111170000	75363000	59090000	54693000
AIAAPADAQEQQQTSSDRPETIEEIQR	27	1	2981.43	U6KUC4	U6KUC4	yes	3	0.00030143	52.359	121600000	25983000	29273000	23268000	18259000	20728000	4083900	0	0	0
AIASSLPVNTAVLPLR	16	0	1620.96	U6KYH6	U6KYH6	yes	2	0.00043119	103.79	274200000	14178000	13385000	13786000	47008000	55207000	50142000	26022000	25748000	28726000
AIDAAYEAETK	11	0	1180.56	U6KYC3	U6KYC3	yes	2	0.0043361	89.805	415850000	65961000	67447000	59801000	49109000	0	0	64541000	61468000	47519000
AIDAGMNPMDILR	13	0	1415.69	U6L1G4	U6L1G4	yes	2	6.0861e-07	139.78	1073400000	134260000	143880000	119810000	137300000	130640000	152730000	139770000	0	114980000
AIDATELEQHSLPK	14	0	1550.79	U6KXQ3	U6KXQ3	yes	2	0.025655	37.657	93733000	16197000	10480000	9692000	12585000	8321700	10739000	0	13362000	12357000
AIDLVDEAAAR	11	0	1142.59	U6KRH9	U6KRH9	yes	2	0.0060776	73.666	498770000	61194000	63393000	64258000	63670000	0	57458000	78390000	56837000	53575000
AIEETLTAK	9	0	974.528	U6KP92	U6KP92	yes	2	0.048943	54.539	102140000	30190000	27092000	23475000	11923000	9456400	0	0	0	0
AIELVHQTLEEQK	13	0	1536.81	U6KP27	U6KP27	yes	2	0.0034652	93.478	351980000	64384000	63271000	66605000	29298000	0	24490000	51982000	51948000	0
AIEQVGTTSGK	11	0	1089.57	U6KVP7	U6KVP7	yes	2	0.00066968	118.28	3353400000	323300000	325000000	317240000	426340000	333900000	356810000	419130000	459310000	392330000
AIEQVGTTSGKPK	13	1	1314.71	U6KVP7	U6KVP7	yes	2	0.0054295	122.64	2764600000	277540000	278830000	280910000	302830000	307650000	279350000	348310000	381330000	307840000
AIETMQNSAEK	11	0	1220.57	U6KKC6	U6KKC6	yes	2	0.042939	44.612	50853000	8815300	12190000	0	11016000	10606000	8226500	0	0	0
AIFIFGGADQR	11	0	1193.62	U6KU03	U6KU03	yes	2	0.034899	46.844	32825000	0	0	0	0	0	0	16174000	0	16651000
AIHNAPEGSAEVPQQLLK	18	0	1901	U6KP76	U6KP76	yes	3	0.011114	31.082	100610000	12604000	12378000	15346000	15969000	0	13105000	16460000	0	14746000
AIIIADFDWCK	11	0	1350.66	D7RXM4	D7RXM4	yes	2	0.041788	43.68	50738000	12362000	9308400	9564400	11588000	0	7915700	0	0	0
AILGAHFGTWDGTTCQR	17	0	1889.88	U6KGB8	U6KGB8	yes	2;3	8.9598e-06	105.17	480430000	50731000	46211000	65239000	47987000	50416000	40141000	81669000	47510000	50522000
AILKPNPR	8	1	907.56	U6KJB8	U6KJB8	yes	3	0.0045955	94.262	58813000	7678200	10969000	6996100	5971600	7990900	9321000	4774600	5111400	0
AILLPQNPQGWQQVQQILAEVEAGK	25	0	2757.48	U6L4N1	U6L4N1	yes	2;3	3.9991e-16	111.11	209490000	7517200	3750700	13060000	9621000	13977000	0	29578000	66433000	65554000
AILQNPYLLLLDK	13	0	1512.89	U6L1G4	U6L1G4	yes	2	0.0074615	54.898	192220000	15272000	13624000	10936000	28114000	35956000	30277000	19835000	17835000	20373000
AIPMLVTHDAR	11	0	1222.65	H9B9F5	H9B9F5	yes	2;3	0.026794	49.448	328820000	41717000	35171000	36370000	31011000	31271000	32247000	42442000	42480000	36109000
AIPQWLR	7	0	882.508	U6KR29	U6KR29	yes	2	0.04412	87.582	82167000	17504000	17135000	17357000	14279000	13795000	2096500	0	0	0
AIQGLILVPTR	11	0	1179.73	U6KPZ9	U6KPZ9	yes	2	0.011314	74.611	218020000	23070000	20718000	21182000	22009000	21361000	27825000	28596000	27626000	25634000
AISEAYEVLSNDEK	14	0	1566.74	U6KY79	U6KY79	yes	2	0.028577	36.219	140030000	0	0	46048000	0	0	0	55287000	0	38699000
AISLAINEYPIVNSK	15	0	1630.89	H9B9E0	H9B9E0	yes	2	0.00013326	130.47	718090000	84939000	106150000	79229000	94083000	66560000	87387000	77634000	67603000	54505000
AITAANLWTEICEK	14	0	1618.8	U6KV39	U6KV39	yes	2	0.016194	42.314	65476000	0	30089000	35387000	0	0	0	0	0	0
AITAEDLWNEICQK	14	0	1689.8	U6KVI7	U6KVI7	yes	2	0.00077835	140.31	466280000	71524000	56424000	58679000	34688000	40031000	42544000	44212000	76036000	42148000
AITVFSPDGHLLQVEYAIEAVR	22	0	2427.28	U6KYA5	U6KYA5	yes	3	2.4858e-05	50.858	29855000	0	0	0	0	0	0	0	18246000	11609000
AIVELIFDR	9	0	1074.61	U6KWS0	U6KWS0	yes	2	0.016659	66.568	118720000	18229000	18689000	17683000	14640000	10991000	17974000	0	10475000	10036000
AIVGISLEEIK	11	0	1170.69	U6KYI9	U6KYI9	yes	2	0.0014965	112.83	1625000000	278860000	272330000	226730000	129580000	111840000	141390000	149210000	149900000	165150000
AIVGPVLPDWVTVHVVDNMAVALR	24	0	2570.4	U6L7S0	U6L7S0	yes	3	0.046285	11.196	7038200	1960300	1749200	0	0	3328700	0	0	0	0
ALAAAAAEGYK	11	0	1034.54	U6L601	U6L601	yes	2	0.014875	59.198	321970000	86986000	85454000	72851000	0	0	1642100	75032000	0	0
ALAASYR	7	0	750.402	U6KKY2;O96436	U6KKY2	yes	2	0.0007551	98.503	208050000	53870000	0	44182000	18152000	21337000	0	70514000	0	0
ALAAVAGLSR	10	0	927.55	U6KM17	U6KM17	yes	2	0.024801	56.404	131620000	24183000	25199000	24807000	19855000	19922000	17656000	0	0	0
ALAEAEPEGLLK	12	0	1239.67	U6L047	U6L047	yes	2	0.0069211	65.179	758490000	72744000	72100000	63234000	90104000	90867000	81288000	118920000	82141000	87086000
ALAEALFASEDAIVR	15	0	1574.83	U6KRH9	U6KRH9	yes	2	0.0026923	67.326	164390000	0	15820000	16278000	18624000	22626000	0	25992000	24858000	40197000
ALAEEIFHSEK	11	0	1272.63	U6L492	U6L492	yes	2;3	0.01393	59.198	449360000	51358000	42578000	47867000	37634000	44502000	28291000	79672000	62454000	55010000
ALAEQILK	8	0	884.533	U6L6S1	U6L6S1	yes	2	0.042349	68.383	184940000	29229000	30575000	28349000	20934000	19306000	20474000	19449000	0	16620000
ALAEQQQQQEQQEVPAAVR	19	0	2150.07	U6LB52	U6LB52	yes	2	2.3054e-50	210.39	1289400000	262950000	241120000	245500000	95975000	108650000	97641000	88694000	82382000	66446000
ALALNTLR	8	0	870.529	U6KNK3	U6KNK3	yes	2	0.037572	71.491	368100000	45783000	46784000	44634000	50664000	49802000	45380000	28006000	29660000	27384000
ALANIFYEK	9	0	1067.57	U6KPR1	U6KPR1	yes	2	0.026807	61.593	906740000	154510000	154160000	144520000	0	0	0	175520000	139090000	138940000
ALAPEASLEDSAMR	14	0	1459.7	U6KPR1	U6KPR1	yes	2	0.0038168	74.133	1223400000	178980000	178690000	178240000	72745000	64774000	0	215260000	172090000	162660000
ALAPIWAAAAAQLQGK	16	0	1578.89	U6L4Y9	U6L4Y9	yes	2;3	0.00011828	149.69	738320000	99145000	100370000	92087000	84266000	104660000	95618000	56503000	55787000	49879000
ALAQDALGVR	10	0	1012.57	U6KPM3	U6KPM3	yes	2	0.0030856	74.841	57199000	0	0	0	57199000	0	0	0	0	0
ALASQLAK	8	0	800.476	U6L080	U6L080	yes	2	0.017608	84.368	434340000	32096000	0	0	17142000	12551000	14025000	131470000	117920000	109130000
ALAVDIHQR	9	0	1021.57	U6KZJ4	U6KZJ4	yes	2	0.04395	55.898	86708000	20692000	20407000	18706000	10295000	8322700	8285700	0	0	0
ALAVVVR	7	0	726.475	U6KNV2	U6KNV2	yes	2	0.024282	102.98	114620000	24431000	19560000	20945000	17511000	17166000	15010000	0	0	0
ALDALNFALIR	11	0	1215.7	U6L211	U6L211	yes	2	0.0002097	121.61	682020000	76080000	80678000	75933000	91475000	85957000	108180000	56475000	53644000	53604000
ALDGTLFSGR	10	0	1035.53	U6KWZ2	U6KWZ2	yes	2	0.024948	42.718	0	0	0	0	0	0	0	0	0	0
ALDLCHTAAVADNGVR	16	0	1681.82	Q8I8U4;A0A024DAD9;U6KLC3	Q8I8U4	yes	2;3	0.0003169	123.42	497500000	0	25647000	24293000	9002700	24454000	23860000	155450000	112010000	122790000
ALDLLDEACAFR	12	0	1392.67	U6L492	U6L492	yes	2	0.0094525	51.359	23772000	0	0	0	0	0	0	11591000	12181000	0
ALDQEVGVPFSHFESEGATESPK	23	0	2460.14	U6KZW5	U6KZW5	yes	2;3	0.0017744	63.869	551010000	35374000	34417000	24359000	26072000	19620000	25384000	141950000	121450000	122380000
ALDWLDK	7	0	859.444	H9B9F2;U6L4T2	H9B9F2	yes	2	0.023499	128.37	2556500000	302650000	278350000	262790000	332940000	327530000	296540000	301700000	231150000	222870000
ALDYAER	7	0	836.403	H9B936	H9B936	yes	2	0.014325	142.64	971840000	164080000	141890000	125250000	73927000	0	47610000	141910000	161730000	115440000
ALEAGVHIVSGTPGR	15	0	1462.79	U6KUR9	U6KUR9	yes	2	0.002879	64.476	121770000	0	0	0	0	0	0	44379000	43921000	33472000
ALEDDHGLR	9	0	1024.49	U6KP27	U6KP27	yes	2;3	0.0019179	76.1	779770000	36075000	26144000	196470000	163380000	145270000	128940000	32899000	26577000	24016000
ALEEQQQQQQQK	12	0	1484.72	U6KW28	U6KW28	yes	2	0.0011586	161.19	319310000	0	51376000	44294000	38602000	36023000	32725000	42527000	40788000	32970000
ALEESPMR	8	0	931.443	H9B933	H9B933	yes	2	0.0071335	90.37	901020000	153650000	150580000	126040000	71395000	59385000	57693000	111270000	95715000	75291000
ALEGDPGEYGVPAVK	15	0	1500.75	U6L1J4;C8TDU5	U6L1J4	yes	2	0.02153	35.1	124420000	0	3562800	0	0	0	0	47514000	38316000	35032000
ALEGPHGSGGPR	12	0	1133.56	U6L7X6	U6L7X6	yes	3	0.003344	46.88	44022000	10632000	9196700	0	0	6882200	0	9480400	7830700	0
ALEHALEEAFDPAFGAR	17	0	1842.89	U6KUM9	U6KUM9	yes	3	0.00046601	48.623	57682000	20205000	19801000	17676000	0	0	0	0	0	0
ALELLPEDLATAR	13	0	1410.77	U6KKV7;H9BA03	U6KKV7	yes	2	0.0028377	99.669	1819800000	233340000	247000000	256530000	164450000	157890000	195910000	219120000	168670000	176880000
ALENIHLK	8	0	936.539	H9BA06	H9BA06	yes	3	0.0093994	65.252	288410000	41233000	38922000	39120000	17778000	15651000	16834000	43820000	41544000	33509000
ALENPQKPFLAILGGAK	17	1	1766.01	H9B9A9;U6KJE8	H9B9A9	yes	3	0.048089	29.077	5019300	0	0	0	0	0	0	5019300	0	0
ALENYTELADVK	12	0	1364.68	U6KTM1	U6KTM1	yes	2	0.0044582	107.17	708570000	87831000	93149000	89406000	69924000	71000000	62728000	88654000	65572000	80310000
ALEQQQQQQSR	11	0	1342.66	U6L2X6	U6L2X6	yes	2	0.0014304	113.22	94480000	14371000	14949000	13773000	7576000	7803100	9994600	8394700	10192000	7427300
ALETLTGALFQRPPVISAVK	20	1	2110.22	U6L2G6	U6L2G6	yes	2;3	2.8739e-07	104.84	734220000	99039000	96216000	78777000	97389000	95550000	113310000	54004000	46445000	53485000
ALEYNNTELDGR	12	0	1393.65	U6KT01	U6KT01	yes	2	5.4497e-09	169.65	1687600000	234890000	194040000	185340000	250750000	201960000	194450000	164840000	146400000	114940000
ALFDALK	7	0	776.443	U6KTS2	U6KTS2	yes	2	0.028304	94.262	679820000	93038000	86782000	83079000	60281000	46954000	47565000	102880000	73447000	85788000
ALFEAVHTLK	10	0	1127.63	U6L2T2	U6L2T2	yes	2	0.033814	46.475	0	0	0	0	0	0	0	0	0	0
ALFGEEK	7	0	792.402	U6KWM1	U6KWM1	yes	1	0.00098648	138.85	427930000	50224000	43443000	43759000	0	38245000	37164000	83315000	63126000	68655000
ALGAAPISSTPLPGPSYLR	19	0	1867.02	U6KNQ5	U6KNQ5	yes	2	0.00020447	68.41	158270000	40601000	36659000	33853000	0	28932000	18223000	0	0	0
ALGAASEGHGVDVADSR	17	0	1610.76	U6L4Y0	U6L4Y0	yes	2;3	5.1189e-08	160.64	993780000	166740000	167890000	131570000	107780000	103310000	87858000	87587000	72070000	68977000
ALGACDVLLNAAEAEQNEMRPSGATR	26	1	2743.3	U6KI47	U6KI47	yes	3	1.1493e-16	108.57	356850000	61890000	81596000	69193000	0	46265000	41958000	0	25234000	30717000
ALGATALVR	9	0	870.529	U6KYU4;H9B9U4	U6KYU4	yes	2	0.014252	68.846	348180000	62680000	70929000	59620000	0	0	0	53290000	51997000	49664000
ALGAVEAHGAAR	12	0	1121.59	U6KMT3	U6KMT3	yes	2	0.005881	77.674	531120000	0	94112000	0	0	0	0	147770000	151950000	137290000
ALGSTSHDETWR	12	0	1358.62	U6KYF6	U6KYF6	yes	3	0.024051	31.708	70067000	0	0	0	14560000	14197000	8783700	13621000	11061000	7844200
ALHEAYSLPALQANESTAALAQNPAVR	27	0	2805.44	U6KWW5	U6KWW5	yes	3	0.033767	23.585	32690000	0	0	0	19253000	0	13437000	0	0	0
ALHGVLSLEEGSGPIAVK	18	0	1775.98	U6L4C5	U6L4C5	yes	3	0.019656	26.822	14617000	0	0	0	0	14617000	0	0	0	0
ALHLTPTQEGPWEIVSR	17	0	1933.01	H9B984	H9B984	yes	3	0.018801	27.271	159880000	51332000	58486000	50062000	0	0	0	0	0	0
ALHQFDPDLTGK	12	0	1340.67	U6L010	U6L010	yes	2;3	0.0069849	65.043	422820000	42972000	42229000	62937000	23130000	49757000	22811000	68459000	56897000	53631000
ALIDGVYDHFAK	12	0	1347.68	U6KMM2	U6KMM2	yes	2;3	0.0012326	114.71	2555400000	349790000	352450000	343720000	236580000	213640000	226050000	301750000	266490000	264950000
ALIQATYTAGLDHLK	15	0	1613.88	H9BA68	H9BA68	yes	2;3	0.00077697	114.64	839340000	228510000	179340000	191750000	41956000	38582000	38457000	43234000	36608000	40909000
ALLAAEAGPPR	11	0	1064.6	U6L8H4	U6L8H4	yes	2	0.0056575	80.706	176400000	21693000	25036000	22307000	21727000	20178000	17207000	16187000	16376000	15693000
ALLAAQNDPQLAR	13	0	1379.75	U6KNS4;H9B9A3	U6KNS4	yes	2	0.017304	44.426	45507000	8697500	7961000	0	9274400	11581000	7992600	0	0	0
ALLAEDGTAADGLAEEGDK	19	0	1844.86	U6L011	U6L011	yes	2	0.000178	63.302	231550000	35296000	73933000	35783000	28185000	21284000	21816000	0	0	15251000
ALLAEDGTAADGLAEEGDKVDSIAK	25	1	2458.21	U6L011	U6L011	yes	3	2.7782e-16	100.62	348680000	57462000	52168000	58015000	37836000	36135000	43787000	20873000	19096000	23307000
ALLAVGAADGLLR	13	0	1238.73	U6KJN9	U6KJN9	yes	2	0.0047548	66.989	105490000	15688000	14493000	11827000	0	16266000	16485000	12831000	17896000	0
ALLCIIDPVALTQGK	15	0	1610.91	U6KUL8;H9B9Z8	U6KUL8	yes	2	0.002741	72.898	481060000	36614000	31734000	34720000	52931000	68621000	59057000	78990000	57382000	61015000
ALLDVGDSLTNAR	13	0	1343.7	U6KMN8	U6KMN8	yes	2	0.0038846	94.688	111060000	0	0	0	54014000	51335000	0	5711200	0	0
ALLHSSSQLLR	11	0	1223.7	U6LBZ2	U6LBZ2	yes	2;3	0.00062403	85.813	635160000	55041000	63391000	58498000	83338000	82192000	65036000	83023000	76753000	67885000
ALLLEETK	8	0	915.528	U6L1X8	U6L1X8	yes	2	0.026446	78.516	1259700000	193860000	215900000	215260000	104090000	94512000	73143000	128810000	110870000	123300000
ALLQLAGVAAAAPSR	15	0	1407.82	U6KYH3	U6KYH3	yes	2	0.0038195	54.281	31444000	5952600	0	0	11308000	0	14184000	0	0	0
ALLQQAQAAEAAAAR	15	0	1481.8	U6KV87	U6KV87	yes	2	0.0084539	44.691	51282000	12560000	12528000	11478000	0	8840600	0	0	0	5875100
ALLQQQQQQQQR	12	0	1495.79	U6L3F0	U6L3F0	yes	2	0.008716	61.344	878100000	148170000	145740000	128930000	91426000	72893000	57155000	88547000	86682000	58555000
ALLVGNPTALLYTR	14	0	1500.87	U6KWM1	U6KWM1	yes	2	0.0067573	51.03	60234000	0	0	12594000	12671000	15793000	19175000	0	0	0
ALLYTFGLHDPR	12	0	1401.74	U6KZE2	U6KZE2	yes	2;3	0.0067476	61.11	298900000	45231000	47479000	40791000	19524000	71595000	74279000	0	0	0
ALNLAIPGGPK	11	0	1049.62	U6KS27	U6KS27	yes	2	0.030894	47.844	179260000	26954000	21929000	24803000	18912000	15729000	18121000	18097000	16864000	17848000
ALPAAAPQQQQQQQQQQQQQR	21	0	2430.21	U6KXQ4	U6KXQ4	yes	2;3	6.0382e-08	110.56	918290000	132350000	141120000	123180000	131730000	105940000	87925000	114160000	51609000	30275000
ALPDFGGHHPDPNLEYAK	18	0	1976.94	U6KU02	U6KU02	yes	3	8.1392e-05	57.936	425870000	53261000	55383000	56088000	52082000	43382000	35795000	47882000	40061000	41937000
ALPPLPAEIQSSSSR	15	0	1551.83	U6L1Y4	U6L1Y4	yes	2	0.025817	36.029	0	0	0	0	0	0	0	0	0	0
ALQELSWK	8	0	973.523	Q24935;U6KR86;A0A1B2CV92	Q24935	yes	2	0.031039	75.692	916610000	122620000	116260000	114830000	114730000	0	107450000	138250000	104320000	98147000
ALQEQVDAR	9	0	1028.53	U6KP54	U6KP54	yes	2	0.0033336	98.048	2652100000	433310000	461110000	393160000	130560000	115310000	97497000	376780000	363510000	280900000
ALQGVGQLIGEVLR	14	0	1451.85	U6KLG7	U6KLG7	yes	2	0.0011196	126.56	410570000	33077000	50093000	33763000	28112000	53892000	35824000	53798000	68479000	53528000
ALQLAEAVLQLGGAELAR	18	0	1822.03	U6KLS4	U6KLS4	yes	2;3	2.2383e-05	104.84	175100000	0	4139900	2864400	42053000	21790000	20703000	30865000	29168000	23515000
ALQLCNEVQGR	11	0	1286.64	U6KTP6	U6KTP6	yes	2	0.015472	58.511	137200000	24590000	28405000	24771000	11728000	15900000	0	0	0	31805000
ALQLLGGLLGR	11	0	1109.69	U6KS02	U6KS02	yes	2	0.020602	52.6	17626000	0	0	0	6850300	4622000	6153300	0	0	0
ALQLNWDFGK	10	0	1190.61	U6LB54	U6LB54	yes	2	0.0025452	85.355	526680000	117800000	86138000	105120000	0	105290000	112330000	0	0	0
ALQQELEEIESEFK	14	0	1691.83	U6KRN3	U6KRN3	yes	2	0.011906	53.3	43776000	0	0	0	0	0	0	21323000	0	22452000
ALQQQQQQQQR	11	0	1382.7	U6KHX2;U6L5W7	U6KHX2	yes	2	0.00070643	142	92495000	22021000	15542000	19332000	11804000	11254000	12541000	0	0	0
ALSIENSPPIQAVIDAGAVPHFVR	24	0	2500.34	U6KMU3	U6KMU3	yes	3	0.00036668	73.672	368580000	44833000	37778000	40891000	55829000	53303000	59723000	48936000	27285000	0
ALSLAAER	8	0	829.466	U6L607	U6L607	yes	2	0.0049114	87.639	1070300000	194430000	188730000	181540000	95208000	86389000	75823000	92966000	89930000	65265000
ALSNAAVEETVVDIMR	16	0	1716.87	H9BA59;U6KJA7	H9BA59	yes	2	8.5401e-06	136.34	447710000	0	0	0	78276000	84172000	81496000	73247000	62437000	68084000
ALSNAFK	7	0	749.407	U6KMM2	U6KMM2	yes	1	0.0078588	96.51	318010000	53677000	44790000	38045000	25477000	0	21239000	49670000	44706000	40406000
ALSNGIMTSDVSGLEK	16	0	1620.8	U6L5G9	U6L5G9	yes	2	0.020348	33.36	86569000	0	30652000	0	0	0	0	36087000	19830000	0
ALSNPDHLYENAVAAIK	17	0	1824.94	U6KSJ7	U6KSJ7	yes	3	4.0506e-05	75.376	269610000	55919000	51510000	55829000	33595000	39522000	33236000	0	0	0
ALSSSHQVTVEVEGLVDGEDFSETLTR	27	0	2904.4	U6KNQ1;Q24928	U6KNQ1	yes	2;3	5.6093e-35	174.98	2852600000	268870000	337300000	250060000	326500000	343600000	384650000	302860000	320870000	317930000
ALSTFGEGGSFDGLLK	16	0	1597.8	U6KWQ3	U6KWQ3	yes	2	0.0023315	52.569	53592000	27838000	25754000	0	0	0	0	0	0	0
ALSTVWAGHLSEECR	15	0	1714.81	H9BA06	H9BA06	yes	2;3	0.00077697	109.07	277970000	34379000	34267000	31431000	7848500	10072000	16859000	53848000	40744000	48524000
ALTAEQPNCTETIDYWK	17	0	2038.93	U6KR66;H9B918	U6KR66	yes	2	5.0834e-05	81.594	338220000	0	0	0	68161000	73618000	62191000	72684000	0	61564000
ALTDGQAPFK	10	0	1046.54	Q70CD4;A6YSN9;U6KVI7	U6KVI7	no	2	2.0734e-05	142.43	8145900000	1318400000	1346900000	1216200000	767850000	800560000	586280000	801370000	714110000	594350000
ALTPGDAAAAAPAAAAAPGSR	21	0	1776.91	U6KQN3	U6KQN3	yes	2	0.0011044	35.538	115900000	25648000	23582000	23486000	13171000	14365000	15645000	0	0	0
ALTVPELTQQMFDAK	15	0	1690.86	U6KL24;Q27380	U6KL24	yes	2	0.00045156	123.68	3403000000	359010000	340490000	351330000	449000000	460820000	489040000	336430000	322640000	294220000
ALVEEADKK	9	1	1001.54	U6KY01	U6KY01	yes	3	0.01559	55.235	35566000	3728100	0	5994400	7095600	8007800	10740000	0	0	0
ALVEEALDPDGSPQDLLLDR	20	0	2165.09	U6KLS4	U6KLS4	yes	2	0.0036883	32.035	36165000	0	0	0	0	0	36165000	0	0	0
ALVGLLAAVVEEAQQQQR	18	0	1922.06	U6KH43	U6KH43	yes	3	0.0092873	32.746	3963300	2081400	0	1881800	0	0	0	0	0	0
ALVSEFADVIVTQTFGHIHFGR	22	0	2443.26	U6L3P3	U6L3P3	yes	3;4	4.2809e-11	67.579	85780000	9567600	12309000	10133000	12196000	14218000	20197000	0	7159200	0
ALWTDLVTGEPK	12	0	1328.7	H9B9X0;U6L1J8	H9B9X0	yes	2	0.0063493	75.739	1034800000	156120000	151600000	162450000	76696000	81807000	169730000	86223000	70697000	79453000
ALYHALIFAK	10	0	1145.66	U6KXE3	U6KXE3	yes	3	0.026998	37.508	10712000	0	0	0	3910200	3967700	2834300	0	0	0
AMAVLPHVSEFGGTLVPAEGSSQK	24	0	2411.22	U6KVM8	U6KVM8	yes	3	9.0662e-05	68.42	161280000	20280000	0	62818000	40067000	0	38111000	0	0	0
AMAVPVNLEDR	11	0	1213.61	U6L8G0	U6L8G0	yes	2	0.008988	66.267	490430000	57033000	55186000	58949000	62733000	52725000	46963000	60834000	50167000	45840000
AMEVDERPTEEYSDVGGLDK	20	1	2239	H9B9N4	H9B9N4	yes	3	0.00064515	44.054	42725000	13733000	0	12916000	16076000	0	0	0	0	0
AMFNDNSDLR	10	0	1181.51	U6KYN6;H9B946	U6KYN6	yes	2	0.0056479	74.841	535610000	94100000	101670000	90506000	0	30712000	0	82656000	78482000	57485000
AMGQQQQQLQPAAVR	15	0	1652.84	H9B9D9	H9B9D9	yes	2	0.00010814	131.79	390740000	58691000	54379000	65389000	46598000	47949000	37444000	27693000	24165000	28427000
AMHNLTMQYPTQVQLSAEQAAR	22	0	2487.2	U6KV05	U6KV05	yes	3	7.0294e-11	92.932	356410000	0	50051000	39498000	62493000	57208000	54759000	47280000	42187000	2935600
AMIAQWNQER	10	0	1245.59	U6KM95;H9B9F3	U6KM95	yes	2	0.0023245	92.538	172650000	21985000	18492000	18987000	19891000	23416000	16232000	22128000	16877000	14645000
AMTFPIYR	8	0	997.506	D7RXM4	D7RXM4	yes	2	0.0030722	126.28	386610000	31404000	28484000	28210000	42236000	40160000	36780000	64244000	57708000	57382000
ANDQTLYVWIPELQQK	16	0	1944.99	U6LB52;U6KRD9	U6LB52	no	2	0.0019517	60.317	376090000	72739000	69069000	66598000	45893000	44300000	36935000	0	23163000	17392000
ANELLSIGQQDAALR	15	0	1597.84	U6KWV5	U6KWV5	yes	2	0.0029396	72.315	353210000	55407000	56532000	45068000	38986000	0	51780000	37532000	30079000	37828000
ANGESLIGIHPSK	13	0	1321.7	U6KPT5	U6KPT5	yes	2	0.01413	47.037	462300000	71754000	75830000	68166000	34094000	32291000	32183000	61389000	42770000	43822000
ANIESGASPAAAAAAAAGAAAAAAAGEEAAAAALR	35	0	2906.45	U6KQJ2	U6KQJ2	yes	3	2.1737e-27	102.79	44101000	0	44101000	0	0	0	0	0	0	0
ANLAQHGDIR	10	0	1093.56	U6KRV6	U6KRV6	yes	2;3	3.5439e-05	123.62	1611500000	44772000	46909000	42167000	53887000	152790000	43535000	415110000	444060000	368300000
ANLFGGVPVQK	11	0	1128.63	U6KGG8	U6KGG8	yes	2	0.019077	54.198	271370000	30784000	31548000	31519000	25595000	22797000	22981000	41245000	30472000	34431000
ANLVDDENCVALHLIESGNCIPIR	24	0	2721.32	U6KQE3	U6KQE3	yes	3	5.8093e-10	60.735	188400000	18324000	28906000	16897000	0	0	21705000	31946000	40312000	30309000
ANNTLTIEDSGIGMTK	16	0	1663.81	U6L0T2	U6L0T2	yes	2	6.0164e-05	145.46	1188600000	88163000	83075000	85678000	191470000	189350000	181620000	140260000	115950000	112980000
ANPFGGSSHAK	11	0	1071.51	U6L058	U6L058	yes	3	0.0023278	61.363	158460000	26349000	16528000	29523000	24519000	33454000	28085000	0	0	0
ANPPSNSVGSDRPK	14	1	1424.7	U6KWQ3	U6KWQ3	yes	2;3	2.3643e-07	77.42	740770000	265270000	50152000	55317000	127240000	20217000	144130000	24116000	26329000	28000000
ANPTHSQVVAAPDSSGR	17	0	1692.82	U6KYP2;O44006;H9B9H5	U6KYP2	yes	2	1.877e-29	192.62	1889400000	213200000	188520000	218180000	182990000	173390000	152030000	289970000	233990000	237170000
ANQQGVYAQPDPFDAK	16	0	1747.82	U6KWN0	U6KWN0	yes	2	0.025192	31.647	110860000	26080000	22851000	19855000	21699000	0	20376000	0	0	0
ANSGQLAEEVEEVEK	15	0	1630.77	U6KHS2	U6KHS2	yes	2	0.012227	44.391	153550000	18647000	18645000	17913000	20003000	11307000	15049000	19022000	17557000	15405000
ANVTLQQLALAGLK	14	0	1438.85	U6KHF6	U6KHF6	yes	2	0.0018161	99.161	624640000	94383000	86384000	85957000	81137000	71934000	82411000	45843000	34402000	42188000
ANYNFISGPR	10	0	1137.56	Q9U966;A9Q278	Q9U966	yes	2	1.2792e-87	241.13	13301000000	2184300000	2272000000	2299500000	1029600000	1025200000	1083000000	1377500000	1002600000	1026800000
APAAAAAGEQQQQQLPAEELR	21	0	2176.09	U6KMG4	U6KMG4	yes	2;3	4.3141e-08	98.169	823920000	87306000	72625000	72624000	104290000	97483000	96432000	118230000	91356000	83578000
APAAAAEAAATQAAAAR	17	0	1481.76	U6L3V1	U6L3V1	yes	2	0.00082919	67.685	81939000	26639000	27854000	27445000	0	0	0	0	0	0
APAATEAPEAPVPR	14	0	1375.71	U6KU63	U6KU63	yes	2	8.9297e-13	188.09	775030000	103680000	113550000	113390000	81862000	82095000	73702000	73273000	65967000	67513000
APAIIFIDELDAIGTK	16	0	1685.92	H9B9N4	H9B9N4	yes	2	0.002	66.022	150610000	17113000	14929000	16607000	17424000	18772000	18766000	22864000	11678000	12458000
APAPAAPSAAVAAGSR	16	0	1363.72	U6KQ53	U6KQ53	yes	2	0.011617	51.591	104360000	27327000	23430000	20349000	11871000	11723000	9657900	0	0	0
APAPAAPSAAVAGGSR	16	0	1349.71	U6KQ53	U6KQ53	yes	2	0.021142	36.583	5845100	0	0	0	5845100	0	0	0	0	0
APATAQVITEAIPAAAAGGAAAAPAEAAAAK	31	0	2672.41	U6L273	U6L273	yes	3	6.292e-07	47.383	158190000	35172000	38529000	28896000	0	27751000	27846000	0	0	0
APEELPQIDEATAER	15	0	1667.8	U6KJJ1	U6KJJ1	yes	2	0.022846	40.983	0	0	0	0	0	0	0	0	0	0
APEILFHPSLVGLEYPGVHELVVNSISR	28	0	3071.64	U6KLL3	U6KLL3	yes	3;4	3.0474e-05	78.128	341270000	48738000	59339000	23330000	24380000	65641000	51300000	27916000	20537000	20094000
APEIMIDPSLVQQAER	16	0	1795.91	U6KQ11;H9B910	U6KQ11	yes	2	0.00022284	113.47	1205000000	82484000	90941000	85254000	166330000	158620000	163300000	136540000	134700000	186810000
APEVFDQTGEDSSATAK	17	0	1751.79	U6KYA9	U6KYA9	yes	2	7.5145e-05	117.18	595980000	150770000	128960000	127250000	48313000	49446000	31918000	22733000	19471000	17122000
APFDLFETR	9	0	1094.54	U6L0T2;O44001	U6L0T2	yes	2	0.00080247	106.88	519950000	29742000	31521000	35557000	91923000	82551000	87344000	50786000	57379000	53149000
APFDNLSASNVANIMWSK	18	0	1963.95	U6KGU2;Q70CD3;Q70CD2	Q70CD3	no	2	4.3115e-05	87.356	473040000	114460000	0	99074000	67617000	56500000	70748000	35804000	0	28833000
APFDNVDASNVAFLLSAK	18	0	1877.95	H9B939;Q70CC3	H9B939	yes	2	0.011811	33.071	40246000	0	0	0	20551000	0	19695000	0	0	0
APFTESQWAK	10	0	1163.56	U6KUL8;H9B9Z8	U6KUL8	yes	2	0.043723	49.472	102550000	0	0	0	0	0	0	40004000	30133000	32411000
APGAADTVAAAAAAAPAAAAAAAAPR	26	0	2116.1	U6KLY4	U6KLY4	yes	2;3	0.00026149	67.76	240380000	66495000	55189000	50056000	0	35082000	33562000	0	0	0
APGAPDAD	8	0	712.303	U6KYU4;H9B9U4	U6KYU4	yes	1	0.0019488	107.22	335350000	43542000	43377000	47191000	43424000	41346000	0	62022000	54447000	0
APGVEVSEEGLER	13	0	1370.67	U6KVL5	U6KVL5	yes	2	0.0080198	53.377	86819000	18734000	17384000	15411000	19861000	15429000	0	0	0	0
APIIPVSAVLK	11	0	1106.71	U6LAL4	U6LAL4	yes	2	0.036208	45.764	167430000	25903000	21943000	18457000	31685000	35707000	33731000	0	0	0
APILISNVPR	10	0	1078.65	H9BA08;U6KSS4	H9BA08	yes	2	0.0070929	72.478	484650000	47722000	44190000	40081000	63685000	59343000	63617000	67939000	45096000	52982000
APIPIGAPLGAPQGGLHGAPQGGPLGAPSGFQIEPR	36	0	3381.79	U6KYN8	U6KYN8	yes	3	9.4594e-11	72.214	476220000	88785000	87926000	83312000	73549000	71588000	71056000	0	0	0
APLETYGDIGGLEK	14	0	1461.74	U6KML0	U6KML0	yes	2	0.0041557	72.898	287570000	24082000	28123000	23543000	31883000	29352000	33174000	41765000	39409000	36243000
APLGGSPGGPLQGAPQGPR	19	0	1712.9	U6KWJ8	U6KWJ8	yes	2	0.00017642	65.105	554280000	86293000	78218000	76659000	49252000	46127000	47223000	64676000	49564000	56265000
APLPTATGGAAPPPSDSK	18	0	1633.83	U6L6D1	U6L6D1	yes	2	0.023625	26.837	70086000	4124200	19896000	22259000	14147000	9659700	0	0	0	0
APPDAFAQPGAGDFSSEILK	20	0	2016.98	U6L402	U6L402	yes	2	0.0025108	34.174	30175000	30175000	0	0	0	0	0	0	0	0
APPLQPFLDK	10	0	1124.62	H9B9V3	H9B9V3	yes	2	0.029621	53.798	63872000	0	0	0	0	7891900	0	20166000	16572000	19242000
APPQVMTALGPMPLPAEIR	19	0	1988.06	U6KGQ6	U6KGQ6	yes	2;3	4.9027e-06	113.54	200760000	70081000	12668000	54387000	52896000	0	10732000	0	0	0
APPTFEGQTTAFFPR	15	0	1665.82	U6KJF9	U6KJF9	yes	2	0.017581	55.975	19856000	0	19856000	0	0	0	0	0	0	0
APSAEADPLTLEVR	14	0	1467.76	U6L273	U6L273	yes	2	0.041083	32.152	0	0	0	0	0	0	0	0	0	0
APSASAHEVAER	12	0	1223.59	U6L3U9	U6L3U9	yes	2	2.2186e-32	128.57	214450000	116890000	0	97560000	0	0	0	0	0	0
APSASAQGPAGGAAAASR	18	0	1496.73	U6KTJ8	U6KTJ8	yes	2	0.0042939	45.342	13589000	0	0	13589000	0	0	0	0	0	0
APSLYGIPQEMVVGDK	16	0	1702.86	U6KTP6	U6KTP6	yes	2	0.017798	34.262	90033000	0	0	30471000	0	0	0	0	59562000	0
APSSSEAENPFK	12	0	1262.58	H9B926	H9B926	yes	2	0.0062837	70.563	545130000	100760000	106760000	109880000	48099000	40148000	40865000	39259000	31615000	27743000
APTAVQAEIDSGEVEVPSA	19	0	1868.9	U6KXN6;H9B8Z6	U6KXN6	yes	2	0.035064	23.293	180010000	62133000	54792000	13482000	0	0	49601000	0	0	0
APVIAFDWGHDK	12	0	1354.67	U6KR42	U6KR42	yes	2;3	0.011133	52.071	273540000	10451000	11077000	11012000	76600000	74478000	78524000	6806000	2582300	2007900
AQDEEVTQSMK	11	0	1264.56	Q70CC6	Q70CC6	yes	2	0.00088389	122.86	426980000	102770000	85422000	88158000	21330000	23084000	20644000	26937000	33038000	25594000
AQDVPLVQTWFR	12	0	1458.76	U6KS27	U6KS27	yes	2	0.0061804	69.03	224400000	27850000	0	32986000	29452000	29588000	30771000	27105000	25400000	21246000
AQENPLWR	8	0	1012.51	U6KG91	U6KG91	yes	2	0.01736	84.568	143880000	23861000	0	21732000	22360000	22242000	19270000	20239000	0	14180000
AQEQASAAAPVEQPAAEEAAEQPEEAEPAEK	31	0	3175.44	U6L0C7	U6L0C7	yes	3	0.00074963	25.115	821240000	119880000	130500000	122150000	88710000	86794000	71005000	83352000	66511000	52349000
AQEVLTHDIR	10	0	1180.62	H9B9D9;U6KUU8	H9B9D9	yes	2;3	0.0022704	96.229	663390000	77676000	76864000	72886000	70879000	72849000	56767000	106000000	61433000	68039000
AQFAAAIR	8	0	846.471	U6KU63	U6KU63	yes	2	0.0065898	104.37	357520000	64198000	49705000	45314000	47347000	45241000	0	37105000	36848000	31759000
AQGAAAAEEEELPEEEEDDVLEDLGGHGGAR	31	0	3192.4	U6KU63	U6KU63	yes	3	6.9126e-39	131.97	347060000	34324000	34999000	35986000	70872000	83884000	86990000	0	0	0
AQGALLER	8	0	856.477	U6KYI1	U6KYI1	yes	2	0.027102	78.113	1505100000	151370000	148150000	125720000	159120000	149510000	129840000	230370000	228200000	182790000
AQGGFYR	7	0	797.382	U6KY77;H9B909	U6KY77	yes	2	0.011159	113.08	1744600000	251590000	234080000	236790000	123600000	96335000	0	294440000	292950000	214820000
AQGSGVCTPR	10	0	1031.48	U6KJ10	U6KJ10	yes	2	0.0045659	77.288	456670000	59593000	61030000	57551000	82418000	73653000	67609000	0	32680000	22138000
AQHHEGLWNR	10	0	1246.6	U6KT02	U6KT02	yes	2;3	0.00055281	96.229	1182000000	157250000	132540000	57856000	126230000	114000000	107540000	175510000	170420000	140660000
AQISTASQGQHEK	13	0	1383.67	U6KSR6	U6KSR6	yes	2;3	3.836e-11	184.34	417700000	78018000	53574000	66300000	49453000	83109000	84842000	1423500	984590	0
AQIWDTAGQER	11	0	1273.61	U6L7L7;U6L156	U6L156	no	2	2.6248e-65	164.65	675090000	131690000	0	126780000	139830000	144930000	131870000	0	0	0
AQLEAEQQQQQQQQQQQNR	19	0	2338.1	U6KXR2	U6KXR2	yes	2	0.046223	21.309	110660000	10166000	12035000	18478000	11063000	11100000	11455000	14634000	12182000	9541900
AQLEGQSYR	9	0	1050.51	U6KYA5	U6KYA5	yes	2	0.0052371	81.95	153010000	14724000	16837000	12321000	22978000	22158000	17558000	15934000	17705000	12798000
AQLLQQQQQQQQQQQR	16	0	2008.02	U6KQV1	U6KQV1	yes	2	1.6455e-07	170.79	782140000	119010000	110520000	106490000	76905000	78869000	60491000	96446000	77768000	55635000
AQLNEEGSIPEEVFK	15	0	1688.83	U6L2T2	U6L2T2	yes	2	0.0028017	65.467	359230000	49070000	40028000	50504000	0	39925000	46034000	39057000	43882000	50729000
AQLNTPR	7	0	798.435	U6KZ96	U6KZ96	yes	2	0.030621	87.323	358430000	94490000	91451000	81257000	48513000	0	42720000	0	0	0
AQLTTQLLGHLDSTTSVAEDLGR	23	0	2425.24	U6KT33	U6KT33	yes	2;3	0.00022457	56.681	227860000	0	65017000	17004000	0	0	0	84830000	61004000	0
AQLYDLATLTGAK	13	0	1363.73	U6L1G4	U6L1G4	yes	2	0.0040205	82.202	3875400000	426810000	417430000	410030000	477160000	544020000	512480000	349200000	327870000	410390000
AQNTVQQAANSK	12	0	1258.63	U6KS66	U6KS66	yes	2	0.00016168	72.705	0	0	0	0	0	0	0	0	0	0
AQPINPAELSQADVHAMWMR	20	0	2264.08	U6KV05	U6KV05	yes	2;3	1.0548e-07	109.72	619540000	59399000	54930000	64941000	127180000	95507000	102270000	0	61719000	53594000
AQQAASAAPAVK	12	0	1111.6	H9B922	H9B922	yes	2	0.0049074	105.65	6745200000	1111700000	1137200000	1130200000	605740000	574390000	546350000	539060000	600320000	500270000
AQQALQQEGQQLR	13	0	1496.77	U6KUC4	U6KUC4	yes	2	0.01167	81.278	52079000	13056000	11691000	11254000	7557100	8521500	0	0	0	0
AQQHCPVINVDR	12	0	1435.7	U6KP14	U6KP14	yes	2	0.050479	39.006	355810000	41489000	36911000	34281000	20071000	18034000	16575000	69309000	62551000	56592000
AQQLAGEDPDYATR	14	0	1533.71	U6L000	U6L000	yes	2	3.1861e-08	181.67	2013700000	269840000	283990000	230110000	247670000	220250000	176970000	213100000	188170000	183640000
AQQQAGPEDSSSSSSSSEK	19	0	1895.8	U6L251	U6L251	yes	2	2.6063e-08	151.95	291090000	36805000	0	32470000	37564000	33647000	36050000	39774000	39293000	35487000
AQQQLQQLSR	10	0	1198.64	U6L4Y8	U6L4Y8	yes	2	0.016714	61.344	180920000	0	47022000	45214000	47230000	0	41451000	0	0	0
AQQQQQQEDEIGR	13	0	1556.72	U6L8H7	U6L8H7	yes	2	0.0011375	152.4	190930000	30404000	26346000	22486000	20235000	24713000	15604000	15196000	21740000	14204000
AQSQAADVYDHLYK	14	0	1607.76	U6L7L7	U6L7L7	yes	2	0.00025078	112.62	722450000	86048000	80498000	73204000	82881000	82277000	76866000	84868000	73104000	82700000
AQVDAYISGYDR	12	0	1356.63	U6KGK1	U6KGK1	yes	2	0.0061938	69.229	338000000	0	0	0	74974000	69336000	0	81099000	57504000	55086000
AQVLVAPIVR	10	0	1064.67	U6KQ90	U6KQ90	yes	2	0.03017	53.751	122370000	13042000	13929000	13062000	19052000	16040000	14886000	19992000	12363000	0
AQWEEVLGQLEHWASAVR	18	0	2108.04	U6KZK7	U6KZK7	yes	2;3	8.935e-09	139.08	452880000	40438000	33140000	37474000	8755300	29946000	80603000	28937000	103750000	89837000
ASAAETPQQQSQR	13	0	1400.66	U6KYN8	U6KYN8	yes	2	0.0032579	93.649	1785400000	251460000	247230000	245420000	186830000	178060000	157590000	174830000	182990000	160980000
ASAAPAAAAAAAQQQQQHR	19	0	1845.92	U6L273	U6L273	yes	2;3	2.3237e-06	76.051	318820000	41465000	47906000	33637000	46118000	43442000	10918000	39784000	32744000	22810000
ASAEEELR	8	0	903.43	U6KNT3	U6KNT3	yes	2	0.042912	68.016	86084000	0	0	0	33075000	27302000	25706000	0	0	0
ASAEQAEESYK	11	0	1211.53	U6KKY2;O96436	U6KKY2	yes	2	1.3509e-23	161.27	2766600000	318180000	296680000	273000000	325260000	322650000	270430000	371020000	351370000	237980000
ASAEVNVADFDAYMLPK	17	0	1839.87	U6KYA4	U6KYA4	yes	2	0.024011	27.714	91375000	0	21850000	0	23219000	17856000	28450000	0	0	0
ASAHDAAGDAPR	12	0	1137.52	U6KRB2	U6KRB2	yes	3	0.0012366	94.122	37871000	9888100	9538100	0	6085900	6262600	6096300	0	0	0
ASASEEAQPEQK	12	0	1273.58	U6KPB8	U6KPB8	yes	2	1.8228e-60	228.83	1592600000	286800000	257270000	257850000	241990000	244000000	273760000	30887000	0	0
ASDGRPQEGEGTQR	14	1	1486.68	C8TDV9;C8TDW1	C8TDV9	yes	3	0.0018637	64.104	64314000	11816000	11501000	10136000	6991700	7839500	7706300	2666400	2855000	2802000
ASDLVFQDLLWR	12	0	1461.76	U6KZC9	U6KZC9	yes	2	0.027233	44.511	0	0	0	0	0	0	0	0	0	0
ASDVTESLK	9	0	948.476	U6L3R1	U6L3R1	yes	2	9.493e-05	121.73	1749000000	361660000	334010000	331490000	127790000	118190000	99179000	148500000	124120000	104020000
ASEEAEEAVEK	11	0	1190.53	U6KIZ3;H9B9I1	U6KIZ3	yes	2	0.0037354	89.356	1113800000	125740000	114340000	114140000	141660000	128570000	101610000	155220000	136640000	95912000
ASESDAFWAK	10	0	1110.5	U6KR29	U6KR29	yes	2	0.023245	57.174	134110000	32258000	26191000	25867000	0	17265000	713360	11903000	10066000	9845800
ASFINTTK	8	0	880.465	H9B9D8;U6L374	H9B9D8	yes	2	0.023677	80.219	187840000	36812000	37096000	35735000	31074000	26885000	20240000	0	0	0
ASGAAAPWEAEPK	13	0	1283.61	U6KSF4	U6KSF4	yes	2	0.0038209	101.32	548740000	85136000	88794000	79765000	0	52441000	41778000	70961000	68723000	61147000
ASGAILEYVGR	11	0	1134.6	U6KZC0	U6KZC0	yes	2	0.0045671	77.867	581070000	55584000	63274000	55465000	65169000	65133000	54901000	86217000	67193000	68137000
ASGLQGITAAFEQLK	15	0	1532.82	U6KLT1	U6KLT1	yes	3	0.0015555	44.252	40800000	6432100	11287000	8004900	9663700	0	5412000	0	0	0
ASGNAIGQAIALAEQLK	17	0	1653.9	U6KX96	U6KX96	yes	2;3	3.0514e-05	94.281	465070000	32190000	48324000	35856000	60301000	56254000	70004000	52086000	60198000	49853000
ASHVILAAQNK	11	0	1150.65	U6KUK8	U6KUK8	yes	2	0.018387	53.211	84779000	13645000	11402000	12798000	17950000	17809000	11176000	0	0	0
ASLDQIAK	8	0	844.465	U6KP27	U6KP27	yes	2	0.041727	60.118	100660000	95585000	0	0	0	0	0	0	0	5071500
ASLEETAK	8	0	847.429	U6L3M7	U6L3M7	yes	1	0.00061718	131.03	136100000	33586000	40413000	32360000	15757000	0	13980000	0	0	0
ASLPAAGDAAAAADAPAPAAADAAAPAEAEKPAEA	35	1	3041.46	H9B940	H9B940	yes	3	0.00019601	22.951	124130000	0	0	0	0	0	0	48342000	41056000	34737000
ASLQNDAGNSFGVTASTFVVGGRPPK	26	1	2576.3	U6KR42	U6KR42	yes	3	0.00059775	54.855	376260000	89689000	84426000	0	66360000	72514000	63276000	0	0	0
ASNQLMLDETER	12	0	1405.65	U6L8G0;H9B9F1	U6L8G0	yes	2	0.010055	57.434	126640000	25417000	28539000	22338000	27269000	0	0	23076000	0	0
ASPAAALDK	9	0	842.45	U6KUR0	U6KUR0	yes	1	0.0038228	53.089	122000000	0	0	0	47487000	41183000	33327000	0	0	0
ASQGGAAAGAAAQR	14	0	1185.59	U6KS27	U6KS27	yes	2	0.0015538	152.32	1597100000	269150000	228330000	212630000	172630000	159890000	155660000	134060000	142060000	122720000
ASSAAGAVGAAAAQK	15	0	1229.64	U6L601	U6L601	yes	2	1.0492e-05	134.06	964330000	127500000	119140000	118770000	98184000	100110000	100710000	109470000	96625000	93818000
ASSSESSAAEDASASEAEGSSK	22	0	2043.84	U6KQH6	U6KQH6	yes	2	0.0010386	63.979	223630000	56043000	59443000	46863000	20342000	23113000	17825000	0	0	0
ASSSTLQVPGAAAAAATPGGR	21	0	1839.94	U6KTF4	U6KTF4	yes	2	1.4838e-07	107.78	347590000	74617000	71441000	70225000	0	59621000	52588000	0	0	19101000
ASVSGPR	7	0	672.355	Q9U966	Q9U966	yes	2	0.035667	89.55	14271000	3566500	3113400	3023600	1228900	1289500	1419100	0	0	630380
ATAAAAAAEAAAAAK	15	0	1228.64	U6KQ00	U6KQ00	yes	2	0.0079692	46.324	128950000	38622000	37474000	24846000	28007000	0	0	0	0	0
ATAAAAAPAAAAAEEAAR	18	0	1553.78	U6L5E9	U6L5E9	yes	2	0.00067123	51.089	50047000	13956000	14242000	12382000	6958900	2508500	0	0	0	0
ATAADPAQTQAQEEK	15	0	1557.73	U6KZ06	U6KZ06	yes	2	0.00012611	89.624	195920000	20231000	0	17149000	35590000	29572000	28234000	22946000	23725000	18475000
ATAALAQHPDGSVIASGGDLQDSGGGILGSVAAPNR	36	0	3329.66	U6L1Q8	U6L1Q8	yes	3	3.7355e-10	40.166	170820000	35637000	0	33899000	19208000	20784000	21390000	17406000	22497000	0
ATAGDTHLGGEDFDNR	16	0	1674.72	H9B9F2;U6L4T2	H9B9F2	yes	2;3	5.4797e-05	131.4	10795000000	1201200000	1318700000	1088300000	1215000000	1324000000	1050400000	1277200000	1291700000	1028800000
ATAIGVNNQSAQTILK	16	0	1627.89	U6L0F4	U6L0F4	yes	2	0.0020119	65.477	185530000	28040000	27033000	25150000	34856000	28787000	28004000	0	13660000	0
ATASPTQAPAGGDLQR	16	0	1539.76	U6KT08	U6KT08	yes	2	0.00063464	83.806	201150000	37699000	37805000	32675000	33368000	32394000	27212000	0	0	0
ATCQATMTPIDTQEAVAR	18	0	1962.91	U6KYP2;O44006	U6KYP2	yes	2	1.2107e-05	82.709	247500000	24877000	21412000	19137000	21284000	19065000	21140000	65420000	55162000	0
ATDGEDQMALLNLMPSGR	18	0	1917.89	U6KL77	U6KL77	yes	2	0.0069983	34.476	125370000	21818000	14230000	18421000	26266000	21632000	23001000	0	0	0
ATDGEVTASLTK	12	0	1191.6	Q70CC7	Q70CC7	yes	2	0.0057798	156.36	1241200000	434670000	429740000	376750000	0	0	0	0	0	0
ATDSNALPSPGEQELQQDSEWR	22	0	2457.1	U6KW76	U6KW76	yes	2;3	5.8865e-11	106.86	1890000000	325610000	333300000	287490000	151110000	162190000	140550000	139590000	191610000	158540000
ATDTAEAELPSTHPIR	16	0	1707.84	U6KKY2;O96436	U6KKY2	yes	2;3	4.8278e-11	177.88	1635800000	74634000	77820000	86504000	240460000	232960000	208250000	266280000	236450000	212450000
ATEAASAASAAASQQQQQIIR	21	0	2100.06	U6L2T2	U6L2T2	yes	2	0.031194	20.606	84635000	16748000	18260000	0	19001000	16156000	14470000	0	0	0
ATEANLLWTLPSENAEECR	19	0	2203.02	Q9U966;H9B9Q2	Q9U966	yes	2	4.2052e-05	73.984	338540000	0	0	0	0	0	0	124070000	104980000	109480000
ATEDIQYSSTFDCWAK	16	0	1920.82	H9BA02	H9BA02	yes	2	0.0066391	44.734	92780000	21436000	21887000	14906000	10747000	9798200	14006000	0	0	0
ATEQVQVLR	9	0	1042.58	H9B9X8;U6L205	H9B9X8	yes	2	0.0011244	120.15	1568700000	274850000	250260000	240890000	156860000	165420000	159060000	126670000	105960000	88723000
ATFSQQQSHQQQR	13	0	1572.74	U6KGY2	U6KGY2	yes	2	0.0091505	51.135	19144000	0	0	0	0	0	0	5414600	5782200	7946900
ATGATVVSRPEEILK	15	1	1569.87	U6KT45	U6KT45	yes	2;3	0.0013305	120.63	1574200000	167940000	174050000	148830000	162820000	174460000	151710000	232660000	169660000	192080000
ATGDPDVSGR	10	0	973.446	H9B9J1	H9B9J1	yes	2	5.2171e-07	182.16	6249700000	1114700000	1224900000	1116200000	796130000	754640000	778210000	184020000	182540000	98322000
ATGDSDGLVK	10	0	961.472	U6KLT6	U6KLT6	yes	2	0.0023171	83.438	978080000	143750000	146120000	138640000	0	109180000	0	154470000	156230000	129700000
ATGGPYWVLETEK	13	0	1449.71	Q6R5M9	Q6R5M9	yes	2	0.0051403	70.889	337890000	40272000	35416000	36636000	44161000	44878000	39166000	32975000	33585000	30799000
ATGVEDVFTSDTNQHWEMK	19	0	2193.96	U6KXX5	U6KXX5	yes	2	1.4707e-09	158.98	326140000	83749000	81411000	76448000	23931000	0	33605000	14323000	0	12674000
ATIAGGGVIPHIHR	14	0	1397.79	U6KL36	U6KL36	yes	2;3;4	0.00065079	76.073	942810000	99748000	106690000	90856000	96601000	89616000	83277000	135200000	118580000	122240000
ATIGADFLTK	10	0	1035.56	U6L1U4;H9B9L0	U6L1U4	yes	2	0.0087828	69.721	581860000	76724000	70254000	70986000	68877000	71193000	70596000	83293000	69941000	0
ATLGTGPQCFDEINAAR	17	0	1819.85	Q70CE0	Q70CE0	yes	2	3.1062e-29	197.47	1277600000	191610000	183600000	203140000	98389000	89418000	88840000	157380000	134490000	130710000
ATLPLNAYDLPPPLLER	17	0	1892.04	U6KVN8	U6KVN8	yes	2	0.0080566	37.687	163270000	22204000	19912000	18117000	15474000	17662000	14311000	20444000	17314000	17832000
ATMSHSPDSAAAAAAAAAAAAEGEGAAATPR	31	0	2723.26	U6KI89	U6KI89	yes	3	2.9909e-22	102.72	200220000	40946000	53189000	44032000	23028000	21273000	17754000	0	0	0
ATNGNTSLGGEDFDQK	16	0	1652.73	Q24935;U6KR86;A0A1B0THH9	Q24935	yes	2	0.00054327	86.367	344250000	55828000	58926000	51661000	60955000	61398000	55478000	0	0	0
ATNMADFQHILR	12	0	1415.7	U6KLF5	U6KLF5	yes	2;3	0.0063067	98.105	697010000	65451000	60258000	64361000	74842000	72401000	68171000	111770000	93399000	86351000
ATNPSLAISAAR	12	0	1170.64	A7UNW8;O43981;U6KQ25;A0A089X4R6	A7UNW8	yes	2	0.001628	140.75	9467100000	1992300000	1921000000	1818400000	906930000	820260000	669140000	705750000	0	633340000
ATPADSSSSSSGSSSSSSSR	20	0	1817.75	U6L1G6	U6L1G6	yes	2	0.0037529	31.917	63829000	8337900	6765900	6922500	5802200	7096700	9372300	6437000	7254100	5840300
ATPATDAASPR	11	0	1056.52	U6KRN3	U6KRN3	yes	2	0.013685	41.704	2011100000	438340000	441420000	399760000	0	0	0	270110000	286950000	174470000
ATSAPVAEGR	10	0	957.488	U6KSF4	U6KSF4	yes	2	0.00030093	144.28	3332800000	431490000	469690000	363390000	280010000	246130000	251520000	429710000	449030000	411870000
ATVQQVQEK	9	0	1029.55	U6KP27	U6KP27	yes	2	0.00011563	115.42	1246000000	295270000	0	311810000	215420000	220880000	196350000	1641600	2845800	1827600
AVAAGGPPGGPPGGPQK	17	0	1413.74	U6L5Z5	U6L5Z5	yes	2	4.0362e-08	89.624	331720000	0	0	77169000	97983000	89842000	66728000	0	0	0
AVAALQHAAEQQQQQQQQR	19	0	2160.08	U6KI21	U6KI21	yes	3	0.0022586	29.582	0	0	0	0	0	0	0	0	0	0
AVAAPAAAAPAAAAPAAAAR	20	0	1629.9	U6KKY4	U6KKY4	yes	2	0.0015649	41.422	125310000	21488000	23573000	19222000	22445000	20930000	17654000	0	0	0
AVADALAIQR	10	0	1026.58	U6KR88;C5IFU1	U6KR88	yes	2	0.0094346	68.657	200870000	39485000	45657000	38298000	0	0	0	31116000	25705000	20607000
AVADSLR	7	0	730.397	U6L7P8	U6L7P8	yes	1	0.027119	99.279	183290000	63914000	56113000	63265000	0	0	0	0	0	0
AVAGVQQQQQQQQQQR	16	0	1851.93	U6KRE4	U6KRE4	yes	2	0.0023856	51.643	75984000	0	7921900	0	9051900	8304300	7639500	15072000	14330000	13664000
AVAHHTDCTFIR	12	0	1426.68	U6KR40	U6KR40	yes	3	0.0013208	64.121	199500000	21161000	0	19902000	18053000	24487000	20628000	32010000	40107000	23154000
AVAHLQQLQR	10	0	1162.66	U6L6D1	U6L6D1	yes	2	0.0025038	81.95	191780000	28149000	21046000	19889000	24827000	23721000	17636000	18645000	22847000	15016000
AVAISEQTER	10	0	1102.56	U6KV05	U6KV05	yes	2	2.2661e-06	177.06	7187300000	1071300000	978520000	988620000	663840000	645540000	566080000	812040000	812440000	648940000
AVANETSATFLR	12	0	1278.66	U6KML0	U6KML0	yes	2	0.0082694	62.298	80379000	0	0	0	0	0	0	31199000	25821000	23359000
AVAPNLTHMVGEVIGAR	17	0	1733.92	H9B9T4	H9B9T4	yes	2;3	1.1833e-08	106.38	903220000	82871000	28563000	67562000	126680000	92135000	152410000	122820000	116260000	113930000
AVATSVESVVIGMAHR	16	0	1625.86	U6L4E6	U6L4E6	yes	3	0.00034994	65.374	207000000	34269000	0	28855000	23531000	30476000	27456000	21709000	23862000	16837000
AVAVVPLSSTLIPLNEAVGPQK	22	0	2202.26	H9B9D6	H9B9D6	yes	2;3	1.6994e-10	96.379	1263000000	154870000	136900000	119440000	167770000	196850000	214660000	101360000	85998000	85145000
AVAYPSFQQQLPLK	14	0	1588.86	U6L3N8	U6L3N8	yes	2	0.004046	60.345	641620000	75637000	66000000	67374000	68848000	70484000	58275000	83593000	77537000	73870000
AVCMISNSTAIAEVFSR	17	0	1854.9	U6KWP4	U6KWP4	yes	2	0.012757	42.059	0	0	0	0	0	0	0	0	0	0
AVDEMDPETAR	11	0	1232.53	U6KS61	U6KS61	yes	2	0.04787	42.976	22651000	1787300	0	0	0	10924000	9939400	0	0	0
AVDIEPTAASR	11	0	1128.58	U6KXX0	U6KXX0	yes	2	0.013614	66.663	350050000	48982000	46454000	40366000	40880000	35217000	0	45588000	52783000	39775000
AVDLHGLESGTSR	13	0	1340.67	U6KYA9	U6KYA9	yes	2;3	0.00050453	89.26	746460000	139830000	150900000	134610000	71213000	73189000	64430000	27977000	46951000	37372000
AVDLTRPSSILGMGLGK	17	1	1713.94	H9B971	H9B971	yes	2;3	3.9299e-05	87.388	332190000	19352000	26061000	23304000	30893000	31530000	39443000	42778000	57070000	61764000
AVDNLHGVR	9	0	979.52	U6KMN7	U6KMN7	yes	2;3	0.0067115	79.489	357320000	74293000	68874000	59320000	44127000	42349000	33764000	17079000	0	17516000
AVDTPQTQDIAVK	13	0	1384.72	U6L2N5	U6L2N5	yes	2	0.025041	41.476	109100000	0	0	0	36867000	40601000	31630000	0	0	0
AVEAPTYGTSYR	12	0	1313.63	U6KLE6	U6KLE6	yes	2	0.050379	38.3	0	0	0	0	0	0	0	0	0	0
AVEFNQTEYEGR	12	0	1441.65	U6KT01	U6KT01	yes	2	0.0011448	119.39	1723300000	214350000	213280000	218530000	214100000	235730000	190810000	171320000	143980000	121170000
AVELDEIAAEFGLK	14	0	1503.78	U6KR36	U6KR36	yes	2	0.0036979	71.279	68070000	20714000	0	12106000	10203000	0	0	14214000	0	10833000
AVETAVIAVR	10	0	1027.6	U6KQK5	U6KQK5	yes	2	0.030159	53.756	1062000000	134490000	145240000	135790000	121290000	124670000	153090000	84533000	66845000	96086000
AVFHFPSLR	9	0	1072.58	U6KU02	U6KU02	yes	3	0.0040692	63.534	28573000	4553600	2790800	0	0	3624900	6058100	4570100	3196500	3779400
AVFPSIVGR	9	0	944.544	H9BA70	H9BA70	yes	2	8.1892e-05	120.15	9937900000	797770000	737880000	746130000	1346200000	1318300000	1372100000	1441200000	1055000000	1123200000
AVFPSIVGRPK	11	1	1169.69	H9BA70	H9BA70	yes	3	0.015731	47.302	113630000	12439000	11834000	9389400	12277000	10975000	10775000	18993000	13656000	13296000
AVGEAATVANTER	13	0	1287.64	U6KP09	U6KP09	yes	2	0.0026802	114.72	508730000	77855000	69177000	62566000	0	66933000	49151000	74099000	59572000	49379000
AVGGLFR	7	0	718.413	U6KQJ2	U6KQJ2	yes	2	0.020509	97.596	39907000	9655200	10788000	6918400	6021100	5761100	0	763000	0	0
AVGISPR	7	0	698.408	U6KK26	U6KK26	yes	2	0.047166	86.872	647980000	0	6017800	6975200	4197000	4495100	0	219670000	236690000	169930000
AVGLPSAAAAPHSILEAFR	19	0	1877.02	Q967Y7	Q967Y7	yes	2;3	7.5008e-07	107.69	2900900000	379400000	368090000	381760000	368710000	344760000	381040000	246560000	236120000	194430000
AVGNIVTGDDR	11	0	1115.56	U6KMU3	U6KMU3	yes	2	0.0024737	107.06	330510000	0	0	0	46156000	54210000	49726000	70871000	62265000	47277000
AVGSLPVEK	9	0	898.512	U6L3X8;C8TDT9	U6L3X8	yes	2	0.0069157	79.148	1285700000	236780000	219840000	213920000	140640000	133590000	132510000	110280000	98174000	0
AVGVFGGYVAGNK	13	0	1237.65	U6L1I1	U6L1I1	yes	2	0.012337	48.513	54844000	14938000	12326000	15488000	0	0	0	0	0	12092000
AVHLDEPLK	9	0	1020.56	U6KYB2	U6KYB2	yes	2;3	0.026947	64.841	851710000	66169000	56726000	52661000	114900000	105280000	108870000	130940000	114470000	101700000
AVHVPSGDVLPVSEAAER	18	0	1831.94	U6L9U2	U6L9U2	yes	3	0.0007202	43.208	600200000	89615000	85698000	80823000	61552000	62537000	63236000	62035000	47830000	46874000
AVIEDPHAHDLQQMMESLAAEMEDGK	26	0	2894.29	U6KPI6;Q564H1	U6KPI6	yes	4	0.00083038	28.412	41583000	0	0	0	0	0	0	20149000	12743000	8691800
AVIELLQR	8	0	940.571	U6KW92	U6KW92	yes	2	0.01736	84.568	224150000	19473000	16388000	16300000	46756000	43767000	43980000	15165000	9131200	13196000
AVLDLLEDKPDGR	13	1	1439.76	U6KKE5;H9B9C1	U6KKE5	yes	2;3	0.001159	105.65	938190000	117950000	116150000	95438000	136270000	142130000	109710000	47649000	88885000	83999000
AVLETLQGFDSDLSK	15	0	1621.82	U6KGD0	U6KGD0	yes	2	0.025404	35.473	0	0	0	0	0	0	0	0	0	0
AVLLAGQPGTGK	12	0	1110.64	U6L1S7	U6L1S7	yes	2	0.031219	42.426	50485000	0	0	0	18053000	16832000	15599000	0	0	0
AVLMDLEPGTMDSVR	15	0	1632.79	U6KL24;Q27380;A0A023ING5	U6KL24	yes	2	0.00010271	132.08	2741800000	362820000	335910000	320000000	366860000	366050000	0	349360000	302330000	338440000
AVLPESPLLLLRPK	14	1	1544.97	U6KUC4	U6KUC4	yes	3	0.0011884	84.365	113070000	13276000	15652000	13471000	11152000	8110500	10719000	16560000	10286000	13843000
AVLQIDAAAAGGAAAAAAAAK	21	0	1751.95	U6KYI1	U6KYI1	yes	2;3	0.00014097	62.617	301540000	64879000	61277000	67454000	50166000	0	0	19841000	20379000	17544000
AVLSGAAAAPAGGDGVAK	18	0	1481.78	H9B9V1	H9B9V1	yes	2	0.0040089	43.383	164220000	29855000	28744000	23662000	30216000	26922000	24816000	0	0	0
AVLTDTLGFGGHNAALVLTPYK	22	0	2257.21	U6KYB2	U6KYB2	yes	2;3	4.4013e-11	95.195	535990000	42418000	41798000	32009000	48834000	44323000	69681000	94812000	83964000	78149000
AVLTQEDVNAITEFDPELAK	20	0	2202.11	U6L8V7	U6L8V7	yes	2	1.9229e-07	108.71	451510000	91978000	63443000	0	0	68828000	0	84012000	74383000	68864000
AVMTQLGLDTK	11	0	1175.62	U6KSZ7;H9BA29	U6KSZ7	yes	2	0.0042796	89.533	967370000	151540000	161700000	162040000	97646000	97510000	80519000	84866000	67257000	64284000
AVPISLVLQTSAHFR	15	0	1637.93	U6KGG8	U6KGG8	yes	3	0.0073055	30.739	29286000	8236700	8209500	12840000	0	0	0	0	0	0
AVQELQQHVGAVLQR	15	0	1674.92	U6L264	U6L264	yes	2;3	0.00018358	86.944	309180000	38674000	32656000	41233000	21964000	21023000	20732000	54307000	40984000	37607000
AVQESVGVPVSEFWK	15	0	1660.85	U6L837	U6L837	yes	2	0.00071788	127.66	1778900000	146140000	128580000	134580000	309090000	288140000	266080000	175510000	161550000	169260000
AVQQQQQAVLEEK	13	0	1497.78	U6KSR6	U6KSR6	yes	2	0.0010749	125.03	142810000	25166000	28086000	23780000	24243000	22791000	18747000	0	0	0
AVRDEVVDGPSVPR	14	1	1494.78	U6KU63	U6KU63	yes	2;3	0.0019751	76.156	446060000	39335000	40039000	42391000	41926000	35570000	27202000	77725000	73610000	68258000
AVRPLIPSNVK	11	1	1192.73	U6KMM2	U6KMM2	yes	2;3	0.017428	71.153	540560000	92089000	93352000	86317000	56910000	56527000	49969000	41340000	34758000	29297000
AVSAVAEAIQR	11	0	1113.61	U6KRH9	U6KRH9	yes	2	1.4668e-07	104.82	347860000	0	0	0	59255000	54439000	47508000	62369000	64529000	59764000
AVSFGQEEDEEQQQQQQR	18	0	2162.95	U6KVW0	U6KVW0	yes	2	0.013464	28.166	34519000	0	0	0	0	0	0	13686000	10496000	10338000
AVSFVALYSPK	11	0	1180.65	U6L2K7;H9BA19;U6KV58	U6L2K7	yes	2	0.0021612	108.9	648650000	91317000	88719000	83644000	93622000	88848000	81287000	36126000	41574000	43513000
AVSLEHGPQYSAIYWETGHR	20	0	2300.1	H9B9L2	H9B9L2	yes	3;4	0.00027665	40.315	290750000	15718000	9675600	17109000	16648000	19631000	38428000	67709000	50089000	55739000
AVSPGAGGAALGAGPAAAK	19	0	1492.8	U6KQN3	U6KQN3	yes	2	0.00020302	60.949	75344000	13285000	13083000	12730000	9266600	9419600	7558500	10001000	0	0
AVTGATLYVDNGLHAMGQALDSK	23	0	2331.15	A3R4P1;Q0VIP6;U6L421	A3R4P1	yes	3	5.2341e-05	50.475	136910000	0	0	15778000	18427000	19692000	30767000	0	27495000	24747000
AVVAAIPFVSGSK	13	0	1244.71	U6KXJ3	U6KXJ3	yes	2	0.019292	58.32	90986000	16488000	17112000	11309000	14140000	16246000	15690000	0	0	0
AVVAQQAGDPR	11	0	1110.58	U6KRW6	U6KRW6	yes	2	0.014533	60.305	237080000	39601000	42131000	34122000	42778000	40673000	37771000	0	0	0
AVVGEVLGAR	10	0	969.561	U6KRW0	U6KRW0	yes	2	0.0093182	68.847	610920000	74046000	74269000	73591000	79933000	77736000	78989000	85081000	67269000	0
AVVGLLEQLR	10	0	1096.66	U6KU64	U6KU64	yes	2	0.0027269	86.882	126290000	0	23831000	0	11171000	22119000	37181000	16572000	15414000	0
AVVSFDEPTEAQMEAYK	17	0	1913.87	U6KZW5	U6KZW5	yes	2	7.5145e-05	80.738	158610000	0	0	0	0	0	0	58288000	49475000	50844000
AVWHWTLGEGAEASEPQK	18	0	1994.95	U6KTM1	U6KTM1	yes	3	0.037892	16.678	110760000	32596000	6176500	29487000	22964000	19536000	0	0	0	0
AVWTELK	7	0	845.465	U6KH61	U6KH61	yes	1	0.026739	123.99	138330000	26905000	25615000	24698000	0	0	0	26114000	18390000	16610000
AVYLAPYSSVVQETLR	16	0	1794.95	U6KTP6	U6KTP6	yes	2	0.0078867	50.831	83097000	0	0	0	0	0	0	29601000	25045000	28452000
AVYVHQQQQQEEAR	14	0	1712.82	U6KP22	U6KP22	yes	2	0.0019744	102.9	221810000	0	0	0	33058000	31714000	30055000	41914000	50461000	34610000
AWEAMGALGSIADK	14	0	1418.69	U6KRH9	U6KRH9	yes	2	0.0040764	72.898	76926000	0	0	0	0	0	0	22147000	28312000	26467000
AWHEVLAECDK	11	0	1356.61	Q3HNM5;U6LC99	Q3HNM5	yes	2;3	0.0043361	96.604	1042700000	129550000	119700000	111370000	152230000	128650000	121210000	101020000	90974000	88001000
AYAVPPPPLDPEDK	14	0	1507.76	U6L3D6	U6L3D6	yes	2	0.021156	42.785	133190000	0	0	0	11220000	0	0	47809000	38716000	35441000
AYCNSAMYAR	10	0	1205.5	A0A089WZ60;U6KXQ2;B6VCV4;A0A1P7YD79;Q6R5N1;Q6R5N0;A0A1L2YXP8	U6KXQ2	no	2	0.00037411	111.46	2015700000	271470000	307520000	272090000	250070000	212170000	203720000	192950000	182030000	123640000
AYDNSDIAEFVR	12	0	1398.64	U6KRE2	U6KRE2	yes	2	0.0051514	80.69	445350000	83647000	76795000	71371000	40259000	36947000	37724000	34321000	30535000	33753000
AYEVLSDPEK	10	0	1149.56	U6KWS7	U6KWS7	yes	2	0.0029168	81.017	557480000	0	0	0	91406000	86033000	74093000	111840000	105610000	88493000
AYEVLSDPEKK	11	1	1277.65	U6KWS7	U6KWS7	yes	2	0.027466	72.152	109390000	9519500	8683800	0	16970000	17386000	16702000	12674000	14602000	12848000
AYGGFIQQTISPFQLK	16	0	1796.95	U6L2Z0	U6L2Z0	yes	2	0.028252	34.382	63584000	10091000	9970300	0	15684000	13633000	14205000	0	0	0
AYHEQLSVAEITNSAFEPASMMAK	24	0	2624.23	U6KWP4	U6KWP4	yes	2;3	0.00055595	43.241	195510000	0	12401000	30203000	0	46315000	51041000	20763000	34789000	0
AYIWESTADAK	11	0	1253.59	U6KPI3	U6KPI3	yes	2	0.0024737	107.06	1500400000	0	214210000	230140000	162820000	160270000	162540000	213320000	182020000	175060000
AYLPVAESFGFTTALR	16	0	1741.9	U6KN00;A0A184W4F4	U6KN00	no	2;3	0.0005368	122.12	1049400000	57694000	54475000	58478000	166030000	166030000	183670000	130310000	111620000	121100000
AYPTSQSHGEQSR	13	0	1446.65	U6L5P3	U6L5P3	yes	3	0.0011084	58.268	65853000	8115300	6400600	7436200	14146000	12923000	9468000	0	0	7363900
AYQQFLEPYK	10	0	1285.63	U6KXZ2;C8TDZ0	U6KXZ2	yes	2	0.0056479	74.841	56009000	19644000	19081000	17284000	0	0	0	0	0	0
AYRLMSLKYHPDK	13	2	1620.84	U6KUY4	U6KUY4	yes	4	0.039949	18.73	23350000	0	0	0	0	0	0	9515000	13835000	0
AYTQVVQR	8	0	963.514	H9B970	H9B970	yes	2	0.023873	80.098	584770000	160680000	143710000	135000000	0	78023000	67361000	0	0	0
AYTVLTPEETQVQQGQLFGVR	21	0	2363.21	U6L222	U6L222	yes	2	0.00019701	65.808	161330000	0	37877000	33060000	34455000	28851000	27089000	0	0	0
AYVDNLNALVK	11	0	1218.66	U6KZ13	U6KZ13	yes	2	0.012694	61.815	284490000	45868000	42053000	43018000	36600000	35777000	36221000	44950000	0	0
AYVVDCTQAGYFK	13	0	1520.7	U6KP14	U6KP14	yes	2	0.0017502	77.185	178970000	0	0	0	0	0	0	60140000	59814000	59013000
AYYDLTALGDHR	12	0	1393.66	U6L9U2	U6L9U2	yes	2;3	0.0031023	71.176	388330000	55201000	50791000	50066000	34634000	35889000	36811000	51960000	37540000	35442000
CAGSNIIPASTGAAK	15	0	1416.7	E3VWM6	E3VWM6	yes	2	0.00079895	92.38	179480000	50261000	47489000	44484000	37242000	0	0	0	0	0
CAIPGASFFK	10	0	1096.54	U6L5Z5	U6L5Z5	yes	2	0.014424	60.102	86693000	7745400	8610500	7607700	9902200	7523700	12248000	10051000	10108000	12896000
CEFEAEVVR	9	0	1137.51	U6KP27	U6KP27	yes	2	0.026875	61.56	56030000	0	0	0	0	0	4249800	19596000	17154000	15030000
CENINISGSLHR	12	0	1398.67	U6L925	U6L925	yes	2	0.0063532	66.393	120210000	16792000	19424000	16407000	0	0	10652000	19434000	21288000	16217000
CEVMESCGR	9	0	1126.42	Q9U966;H9B9Q2	Q9U966	yes	2	0.00013559	113.62	247730000	45818000	50785000	34538000	16192000	16135000	13386000	28199000	23418000	19264000
CFFSLEAPIK	10	0	1210.61	U6KR05	U6KR05	yes	2	0.013371	64.374	191330000	38945000	41545000	36394000	22372000	25191000	26883000	0	0	0
CFNYTNHTVLPEALEK	16	0	1934.92	U6KXX5	U6KXX5	yes	3	0.0019091	39.074	174370000	39580000	36494000	32015000	21056000	13805000	0	15956000	15463000	0
CGDFGDWSPPLAGDCVPGTTHTR	23	0	2502.07	U6L098;Q9BI05	U6L098	yes	3	0.0010203	29.855	17923000	17923000	0	0	0	0	0	0	0	0
CGDLFGASVVGSPITGR	17	0	1691.83	U6KWQ3	U6KWQ3	yes	2	0.0013326	54.103	78495000	41407000	0	37088000	0	0	0	0	0	0
CGINYQPPTVVPGGDLAK	18	0	1884.94	U6KWP4	U6KWP4	yes	2	7.8041e-05	78.078	583390000	68747000	75479000	62889000	50633000	47693000	49301000	79484000	75108000	74062000
CGQQQQQQGGAAAAQR	16	0	1685.77	U6KJF8	U6KJF8	yes	2;3	8.5342e-137	173.06	248700000	64615000	50538000	52648000	23016000	19637000	0	20475000	0	17767000
CIIGLVAGGGR	11	0	1071.59	H9B936	H9B936	yes	2	0.0026283	76.815	386760000	41306000	46765000	42396000	36810000	0	0	85736000	67067000	66679000
CLADIESSAQSELR	14	0	1577.74	U6KH06	U6KH06	yes	2	0.0015381	122.64	564550000	65922000	51937000	58237000	53249000	50399000	56453000	83249000	66873000	78228000
CLNSYWVGQDAVYK	14	0	1701.78	U6KWG1	U6KWG1	yes	2	0.0040835	59.709	278740000	45681000	44151000	40480000	0	0	0	56154000	45496000	46777000
CNEDLEER	8	0	1063.42	U6L4S8	U6L4S8	yes	2	0.0073746	102.07	592890000	57698000	54528000	52869000	50394000	37206000	33830000	113280000	108190000	84897000
CNNVLYIR	8	0	1050.53	U6L8W3	U6L8W3	yes	2	0.039057	70.525	72097000	0	0	0	0	0	0	29017000	22497000	20584000
CPEALFQPSFLGK	13	0	1492.74	H9BA70	H9BA70	yes	2	0.0040184	100.73	1049000000	90088000	70703000	76867000	118330000	99035000	92853000	166350000	168260000	166530000
CPFTGNVSIR	10	0	1149.56	U6KP70	U6KP70	yes	2	0.003742	93.448	324530000	96226000	0	0	0	0	0	92811000	69913000	65578000
CQESLNTNVNR	11	0	1333.6	U6KK26	U6KK26	yes	2	0.0012031	168.22	521560000	74067000	70563000	63929000	30965000	30464000	24760000	85357000	83250000	58209000
CSALIQATYTAGLNHLK	17	0	1859.96	U6L3R1	U6L3R1	yes	2;3	4.7702e-06	101.04	448350000	104630000	63956000	67739000	74064000	62441000	75522000	0	0	0
CSLFADDAALRPTK	14	1	1563.77	Q9U966;H9B9Q2	Q9U966	yes	2;3	6.1377e-38	213.94	7161400000	1360300000	1316900000	1287900000	502730000	542260000	486070000	684550000	488150000	492560000
CTLQVDLTGDAGNHIEAPNVSTIEQCR	27	0	2997.39	Q9U966	Q9U966	yes	3	1.3869e-08	41.908	22292000	0	0	0	0	0	0	0	0	22292000
CTLSLPLHSAAAR	13	0	1395.73	U6L2W7	U6L2W7	yes	2	0.032243	39.961	37947000	12853000	12574000	0	0	0	0	12520000	0	0
CTNFTSWLNK	10	0	1269.58	Q9U966	Q9U966	yes	2	0.001265	104.95	2241600000	428580000	465370000	438910000	176990000	185620000	168480000	138740000	116330000	122580000
CTYAGENFR	9	0	1116.47	Q967Y8;D1MIA1;U6KSV9	Q967Y8	yes	2	0.0052582	81.915	333030000	39493000	45540000	44852000	22887000	25878000	22349000	48377000	50700000	32956000
CVFLDLEPTVVDEVR	15	0	1789.89	U6KWP4	U6KWP4	yes	2	4.2439e-21	195.1	1837100000	206360000	177450000	162380000	168870000	170490000	190300000	275160000	254280000	231830000
CVLDVGIVATTVGNR	15	0	1572.83	Q5EY89;H9B928	Q5EY89	yes	2	0.0027358	99.069	186410000	61240000	64026000	61139000	0	0	0	0	0	0
DAAAAAAAEYR	11	0	1078.5	U6KX85;C8TE10	U6KX85	yes	2	0.013918	66.267	441750000	45559000	48803000	40811000	85958000	67476000	69785000	45308000	38054000	0
DAAAAAAATR	10	0	887.446	U6KN44	U6KN44	yes	2	0.0095089	68.536	1332800000	263910000	221100000	272890000	0	0	0	207860000	200320000	166750000
DAAAEAAETETK	12	0	1205.54	U6KZV1;C8TDT3	C8TDT3	no	2	0.0048179	84.892	505120000	75807000	75435000	66783000	63604000	55977000	49000000	44560000	43356000	30598000
DAAAEAEATK	10	0	975.451	U6KK81	U6KK81	yes	2	0.0071866	60.255	444430000	102750000	94929000	107860000	0	0	0	0	74060000	64833000
DAAAVTQFLADVAAGK	16	0	1546.8	U6KSC9	U6KSC9	yes	2	1.4925e-07	171.26	1780200000	181330000	189570000	186870000	271360000	284930000	276280000	224590000	0	165280000
DAADLGAWQALVNLQK	16	0	1711.89	U6L837	U6L837	yes	2	6.0634e-11	176.4	892770000	64998000	61356000	66744000	158190000	147660000	155630000	90388000	70657000	77152000
DAAEAASGAAR	11	0	988.457	U6KV18	U6KV18	yes	2	0.00033306	122.69	891870000	0	0	0	62559000	86672000	72353000	223620000	234840000	211830000
DAAFLFPEHVY	11	0	1307.62	U6KH06	U6KH06	yes	2	0.0060023	73.887	317830000	0	13960000	11262000	89075000	98348000	105190000	0	0	0
DADANWHDSER	11	0	1314.52	U6KQA5	U6KQA5	yes	2	0.0078365	68.515	181080000	27774000	20400000	22689000	18391000	18956000	14991000	24227000	20098000	13550000
DADDFTK	7	0	810.34	U6KUP6	U6KUP6	yes	2	0.02412	100.39	634270000	109900000	120060000	111990000	85091000	63426000	62817000	29146000	33490000	18358000
DAEENYGDTEVR	12	0	1396.57	U6KXZ2;C8TDZ0	U6KXZ2	yes	2	0.0048182	84.169	92283000	22474000	8322100	0	23243000	20007000	18237000	0	0	0
DAESLTAAK	9	0	904.45	Q70CC7	Q70CC7	yes	2	0.0032896	79.986	2431100000	470360000	439780000	442030000	205280000	171960000	152300000	181370000	210130000	157910000
DAESQGPPPEFR	12	0	1328.6	H9B9Y6	H9B9Y6	yes	2	0.00082044	75.088	207240000	20833000	12511000	23224000	30163000	36793000	28524000	25038000	14638000	15519000
DAGAIAGLNVIR	12	0	1168.66	U6KNQ1;Q24928	U6KNQ1	yes	2	0.00058377	131.42	3856000000	356170000	343990000	320840000	499810000	429730000	449520000	540780000	425440000	489710000
DAGEELVHLQLK	12	0	1350.71	U6L184;H9BA47	U6L184	no	2;3	2.2839e-17	117.95	353050000	49915000	47350000	75835000	41409000	44934000	56272000	37335000	0	0
DAGLAGVLEVLQR	13	0	1339.75	U6KRU7	U6KRU7	yes	2	3.9596e-05	86.944	129060000	18524000	14517000	14310000	15992000	14863000	19483000	15822000	0	15546000
DAGTIAGLNVLR	12	0	1198.67	H9B9F2;U6L4T2	H9B9F2	yes	2	0.00099777	145.91	7193400000	552950000	689550000	620190000	1102600000	1046700000	1093700000	713040000	622540000	752140000
DAIAAEELAR	10	0	1057.54	U6KXE0	U6KXE0	yes	2	0.018839	59.418	189190000	0	0	0	0	0	0	73680000	59798000	55712000
DALEAPGGPTAYSVSK	16	0	1561.76	U6KTM1	U6KTM1	yes	2	0.018842	33.893	54831000	0	0	0	0	0	0	19987000	15775000	19069000
DALEHEWLK	9	0	1139.56	Q24929;Q3HNM4;U6KWT0;Q6TQE9;Q68NI3	Q24929	yes	2;3	0.00011364	101.97	797590000	100970000	108080000	109720000	79133000	75338000	69822000	99563000	81191000	73765000
DALNHPYFQPVVEEEQR	17	0	2069.98	U6KU73	U6KU73	yes	2	0.0052052	44.391	227180000	25302000	24233000	26664000	21307000	20993000	20500000	36282000	25569000	26332000
DANFHNPR	8	0	969.442	U6KVZ4	U6KVZ4	yes	2;3	0.0051936	84.743	590290000	90990000	84045000	86603000	46957000	40626000	46206000	80800000	61213000	52853000
DANSVLEFAVTHIGK	15	0	1599.83	U6L4Y9	U6L4Y9	yes	2;3	0.00040569	94.203	1277800000	33408000	25884000	37746000	240210000	203840000	221920000	246550000	228220000	40042000
DAPAAAAAAAGASSK	15	0	1228.6	U6KR29	U6KR29	yes	2	0.0053664	49.537	170450000	32268000	32614000	35458000	27466000	22452000	20192000	0	0	0
DAPGSSSSSSSNPIYYVPR	19	0	1969.9	H9B9H0	H9B9H0	yes	2	0.0065744	39.387	104660000	0	19363000	17589000	17234000	18127000	16223000	16124000	0	0
DAPQAEALLK	10	0	1054.57	U6KYE5	U6KYE5	yes	2	0.029141	54.259	338370000	36072000	39488000	41984000	31508000	25894000	29491000	58481000	42172000	33283000
DAQESHANALASR	13	0	1368.64	U6KRU7	U6KRU7	yes	2	0.0065375	57.414	155350000	15702000	20354000	14017000	16882000	16929000	14369000	18097000	19893000	19108000
DAQFLQVSGGR	11	0	1176.59	A5JNY7	A5JNY7	yes	2	9.7649e-11	168.02	2142500000	232320000	252330000	242610000	277290000	252280000	237310000	258010000	202150000	188170000
DASWVSSLTSSVR	13	0	1393.68	U6L604	U6L604	yes	2	0.016645	44.968	96511000	0	0	0	0	0	0	30537000	30301000	35674000
DATGLFFK	8	0	897.46	U6KP59	U6KP59	yes	1	0.048192	64.803	156260000	23321000	19558000	20856000	10391000	10941000	12609000	23208000	16038000	19335000
DATPLEVPVLLK	12	0	1293.75	U6KNU7	U6KNU7	yes	2	0.0086521	61.48	630620000	72831000	64350000	57359000	72116000	59553000	70089000	86159000	72499000	75657000
DATYAAVQELMASPEFQALK	20	0	2182.06	U6KLP7	U6KLP7	yes	2	8.2468e-05	51.566	92762000	0	0	0	24373000	23735000	28969000	0	15685000	0
DAVAAGTELGQK	12	0	1158.59	U6KUR0	U6KUR0	yes	2	0.007489	63.966	389100000	78203000	89681000	80971000	50623000	48454000	41171000	0	0	0
DAVEATDGILHR	12	0	1295.65	U6KZZ2	U6KZZ2	yes	2	0.0015954	117.86	537450000	0	0	93137000	119000000	117240000	125020000	0	0	83043000
DAVLGSLQNQLR	12	0	1312.71	U6KQJ2	U6KQJ2	yes	2	0.010302	40.224	293310000	45269000	47104000	42033000	27553000	0	28207000	43013000	26323000	33806000
DAVLLVFANK	10	0	1088.62	U6KXG0	U6KXG0	yes	1;2	0.0041712	70.929	58570000	0	9004700	0	29086000	20479000	0	0	0	0
DAVNDLSLDYLAK	13	0	1435.72	U6L8G0;H9B9F1	U6L8G0	yes	2	0.0028377	89.231	701080000	59844000	63578000	55736000	106540000	76712000	99916000	82346000	72333000	84076000
DAVQQQTAAAAAAAGEQLGK	20	0	1897.95	U6L3Q8	U6L3Q8	yes	2;3	2.4056e-12	159.77	1653900000	212750000	218110000	209530000	159360000	174010000	162580000	202510000	145420000	169650000
DAVYVHPEQESQR	13	0	1556.72	U6KSW0	U6KSW0	yes	2	0.0051662	74.987	156390000	22627000	22905000	20089000	12584000	17224000	10944000	19945000	17128000	12945000
DCEIQSQR	8	0	1034.45	U6KNV2	U6KNV2	yes	2	0.035303	72.968	375550000	50917000	63992000	54572000	3583600	22394000	0	69658000	63355000	47079000
DCFSNSNGSTK	11	0	1215.48	U6KTS2	U6KTS2	yes	2	0.003527	85.924	333900000	55425000	52118000	47978000	28198000	26622000	21922000	52101000	49538000	0
DCNAAVEYWK	10	0	1254.53	Q70CD9	Q70CD9	yes	2	0.0096194	68.355	268650000	64039000	56009000	61249000	14756000	13278000	13215000	16065000	15608000	14433000
DCYVGDEAQSK	11	0	1270.51	H9BA70	H9BA70	yes	2	0.00062179	131.83	1904200000	202730000	186230000	182480000	179800000	180250000	143930000	327840000	285470000	215470000
DDALALAR	8	0	843.445	U6L837	U6L837	yes	2	0.044047	67.277	211650000	0	0	0	0	0	0	75936000	69906000	65810000
DDDLPPLEEVEGAADEASK	19	0	1998.89	U6L0T2;O44001	U6L0T2	yes	2	2.4143e-08	155.94	1126100000	94564000	101700000	123590000	159400000	141290000	134820000	123280000	122540000	124920000
DDEAANGIR	9	0	959.431	U6KN00;A0A184W4F4	U6KN00	no	2	0.0044444	84.615	685680000	33833000	30093000	29487000	74122000	64269000	68173000	138220000	129390000	118090000
DDEVMIVR	8	0	975.47	U6KPT5	U6KPT5	yes	2	0.0098741	91.853	152610000	48570000	51366000	48347000	0	0	0	2587100	0	1735500
DDKYEPLGR	9	1	1091.52	U6L0T2;O44001	U6L0T2	yes	2	0.022709	85.355	367200000	0	6222700	51260000	70488000	0	49008000	71798000	70550000	47875000
DDLADTPADRPPVSLDPHQVK	21	1	2285.13	U6L1R8	U6L1R8	yes	3	0.011724	22.626	121140000	12810000	12230000	10828000	21877000	15322000	16999000	13483000	8021500	9571900
DDLALLTGSSEAITDVLR	18	0	1887.98	U6KR42	U6KR42	yes	2	7.6157e-06	129.11	602120000	93107000	93917000	123920000	68058000	92514000	84309000	46293000	0	0
DDLHPTAVIAGYR	13	0	1426.72	H9B9F7;U6KS96	H9B9F7	yes	2;3	0.0060037	44.406	457470000	20803000	51552000	23426000	73018000	70816000	20620000	67803000	64895000	64539000
DDNEETLR	8	0	990.425	U6KUR0	U6KUR0	yes	2	0.026446	78.516	229210000	24306000	28720000	30688000	25206000	16175000	15262000	31972000	32746000	24134000
DDPELEALADR	11	0	1242.57	U6KST3	U6KST3	yes	2	0.020484	52.735	64002000	0	0	24785000	15186000	11886000	12146000	0	0	0
DDPTSPPVAIK	11	0	1138.59	H9B9M1;U6KLH3	H9B9M1	yes	2	0.019762	53.567	126390000	0	0	0	40782000	39662000	33156000	6282800	0	6509000
DDSIDYTQGAADK	13	0	1397.59	U6KP78	U6KP78	yes	2	0.022897	42.317	56032000	14348000	0	15243000	10269000	9029500	7142000	0	0	0
DDTSLFVQQDAAQQQQQLPEAR	22	0	2515.19	U6KJ41	U6KJ41	yes	2;3	3.3868e-07	88.872	1614400000	238850000	242300000	246830000	152930000	144750000	128490000	165210000	154250000	140840000
DDVTGEDLIQR	11	0	1259.6	U6KUR0	U6KUR0	yes	2	0.008988	66.267	203150000	23761000	26570000	25982000	0	24897000	21959000	34019000	22187000	23773000
DEEQQNVLLFIDNIYR	16	0	2007.99	U6KXQ4	U6KXQ4	yes	2	7.8754e-32	120.63	121040000	22038000	28303000	0	40451000	0	0	30249000	0	0
DEFLIQSSPADPDAFPFVVLGNK	23	0	2505.24	U6L1U4;H9B9L0	U6L1U4	yes	2	0.014137	24.207	15814000	0	0	0	0	0	0	15814000	0	0
DEFNLESK	8	0	980.445	U6L156	U6L156	yes	1	0.019188	95.502	137810000	18367000	18182000	15576000	0	16234000	0	23513000	20727000	25208000
DEGALGAPAENLDMEGISK	19	0	1915.88	U6KSR4	U6KSR4	yes	2	0.0007998	49.188	218940000	54587000	58533000	45066000	18962000	24573000	17221000	0	0	0
DEGSSQTSVISSGIDDAVAAK	21	0	2035.95	U6KZ43	U6KZ43	yes	2	0.00067259	45.885	103130000	0	0	0	0	0	0	37520000	32479000	33128000
DEIAAVIGSLDSDVK	15	0	1530.78	U6KYX8	U6KYX8	yes	2	0.0027082	67.646	213560000	41614000	35117000	0	0	27447000	0	33862000	35165000	40355000
DEILVAFQQLR	11	0	1330.72	U6L3H6	U6L3H6	yes	2	0.0040783	79.201	106330000	48858000	54223000	0	0	0	3254200	0	0	0
DELEELENQYPDR	13	0	1648.72	H9B9V3	H9B9V3	yes	2	0.019253	49.298	34842000	14857000	11925000	0	0	0	0	0	8060700	0
DELETILHR	9	0	1124.58	U6KYZ2	U6KYZ2	yes	2;3	0.0059931	80.688	292760000	19644000	22740000	24490000	33320000	32943000	31555000	43092000	39255000	45721000
DELGNFLHDMTR	12	0	1446.66	U6L5Z5	U6L5Z5	yes	2;3	0.0018764	109.44	371100000	44307000	33196000	39576000	44156000	56189000	50355000	41070000	27942000	34306000
DELSGADIK	9	0	946.461	U6KML0	U6KML0	yes	1	0.014518	74.92	64972000	0	9464500	0	11298000	9903400	0	0	0	34306000
DEPEEGLEGEGSSK	14	0	1461.61	U6L7Q2	U6L7Q2	yes	2	0.017264	47.506	49161000	0	15977000	15513000	0	8203300	0	0	7470300	1997300
DEVLQAPPGSYELPK	15	0	1641.83	U6L8V7	U6L8V7	yes	2	0.00097792	95.755	967750000	149070000	146290000	135190000	85144000	81120000	91015000	0	137980000	141920000
DEVQQQLQEYHEALLEQMR	19	0	2386.12	U6L184;H9BA47	U6L184	no	2;3	8.1106e-07	87.676	265400000	0	27727000	31614000	28165000	29765000	22385000	44218000	30699000	50825000
DEVVDGPSVPR	11	0	1168.57	U6KU63	U6KU63	yes	2	0.0038263	79.889	685270000	80023000	88544000	75479000	97328000	81804000	68921000	75379000	63688000	54103000
DEYLSVEHLLLGLAAEDAK	19	0	2085.06	U6KRH9	U6KRH9	yes	2;3	2.7558e-05	53.768	73745000	0	5763800	0	9605900	16094000	15473000	16873000	0	9935700
DFDALADPSVVEGFELPR	18	0	1975.95	U6KS27	U6KS27	yes	2	1.7446e-06	102.89	544460000	84002000	74835000	89739000	62854000	61904000	63321000	0	53280000	54522000
DFEAPEEVAAAPAAAAAK	18	0	1727.84	U6KSY0	U6KSY0	yes	2	0.0048192	39.338	56307000	0	14529000	14543000	10488000	8406300	8339900	0	0	0
DFFLKPELLR	10	1	1276.72	U6KKP5	U6KKP5	yes	2;3	0.00031341	143.96	1806800000	250130000	229370000	226470000	194350000	180670000	192720000	178370000	181000000	173760000
DFGAAVDAAR	10	0	991.472	U6KTM1	U6KTM1	yes	2	0.026689	45.829	22722000	0	0	0	22722000	0	0	0	0	0
DFGSLENFK	9	0	1055.49	U6KZ13	U6KZ13	yes	2	0.00010152	102.07	273670000	30391000	33256000	33541000	25991000	25806000	23789000	38365000	30795000	31736000
DFITTWLR	8	0	1050.55	U6KTM1	U6KTM1	yes	2	0.0059985	106.36	290250000	39305000	40882000	41023000	33145000	29095000	29994000	29732000	25371000	21705000
DFIVSLVADETR	12	0	1363.7	U6KXC3;Q9UAR9;Q9UAS1;Q24936;C1KAC7;Q9UAS0;O96994	U6KXC3	yes	2	0.00072433	123.95	1730200000	305370000	303500000	269810000	172710000	170680000	201850000	123730000	96094000	86439000
DFIVSLVADETRK	13	1	1491.79	U6KXC3;Q9UAR9;Q9UAS1;Q24936;C1KAC7;Q9UAS0;O96994	U6KXC3	yes	2;3	1.4158e-46	219.89	7432000000	1262100000	1322900000	1256100000	799950000	724280000	708470000	483270000	439070000	435830000
DFLDFLHHFR	10	0	1345.66	U6KWQ6	U6KWQ6	yes	2;3	6.4648e-05	111.61	143270000	31878000	36665000	22760000	13659000	18795000	19510000	0	0	0
DFLGAAGSAAAVQQER	16	0	1589.78	U6KZV1	U6KZV1	yes	2	0.00060441	84.653	176870000	50319000	42135000	42781000	0	0	41633000	0	0	0
DFLVVDFVDGR	11	0	1280.64	U6KVZ4	U6KVZ4	yes	2	0.0043361	89.805	184740000	34807000	36522000	27320000	13765000	17023000	20283000	14800000	11376000	8845400
DFLYQFK	7	0	959.475	U6KUP6	U6KUP6	yes	1;2	5.2252e-06	153.15	2646800000	447740000	394940000	401960000	274670000	283590000	267630000	237950000	112110000	226220000
DFPAVVVHDSNSGEPPAAK	19	0	1935.93	U6KWQ3	U6KWQ3	yes	2	0.00014203	60.334	119200000	23458000	22787000	21291000	11622000	11427000	0	13326000	9145700	6139100
DFPLLPVGQLTLTK	14	0	1540.89	U6L000	U6L000	yes	2	0.0015584	94.532	2031000000	199180000	230660000	268310000	231210000	239380000	229370000	223760000	186750000	222420000
DFSADDVPDWEEK	13	0	1551.64	U6KTT2	U6KTT2	yes	2	0.0047548	66.989	85272000	0	21732000	23800000	14640000	13644000	11456000	0	0	0
DFSNMQEQQQQIK	13	0	1622.74	U6KRD0	U6KRD0	yes	2	0.0049613	77.644	141410000	18905000	16859000	16977000	14453000	11681000	13164000	21287000	15888000	12194000
DFTFNDQNYDVAILGK	16	0	1858.87	U6KUS0;Q5IFI5	U6KUS0	yes	2	0.00090341	80.632	152510000	0	0	0	47776000	39497000	33894000	31344000	0	0
DFTRPPQLIIIR	12	1	1467.86	U6LAL4	U6LAL4	yes	2;3	0.000385	129.34	535860000	33528000	35204000	28569000	41569000	36458000	41501000	95387000	110010000	113640000
DFYGAVVR	8	0	925.466	U6L837	U6L837	yes	2	0.031987	75.109	293250000	0	0	0	0	0	0	122820000	87195000	83239000
DGCSLNVRPVDQAGK	15	1	1614.78	Q9U966	Q9U966	yes	2;3	0.00072178	157.91	5622100000	1269300000	1088600000	1039800000	383300000	339420000	292020000	545550000	265560000	398610000
DGDGELTSSEALLAIR	16	0	1645.82	U6KY15	U6KY15	yes	2	2.0138e-11	181.26	1960300000	294010000	283170000	18775000	236160000	244820000	273040000	226130000	187440000	196730000
DGDNYGGPADPVIK	14	0	1416.65	U6L8A7	U6L8A7	yes	2	0.0039463	62.035	671500000	142960000	132360000	130230000	102310000	74835000	76922000	0	11885000	0
DGFSLFNNK	9	0	1040.49	U6KYJ0	U6KYJ0	no	2	0.013973	58.433	173940000	16753000	16682000	16725000	22821000	22183000	25620000	18561000	17663000	16935000
DGGESDPTQQDK	12	0	1275.52	U6L3E1	U6L3E1	yes	2	0.0042578	107.97	101150000	13952000	11189000	10491000	9660700	10364000	10441000	12240000	12081000	10730000
DGGLTWIEAHK	11	0	1225.61	U6KU16	U6KU16	yes	2;3	0.00051151	78.548	180210000	11587000	5455300	69762000	7704800	9519900	49152000	12282000	7352700	7388800
DGLAGPLSNFASPNEK	16	0	1615.78	U6KU66	U6KU66	yes	2	0.019148	39.256	0	0	0	0	0	0	0	0	0	0
DGLVEPGVGLNR	12	0	1224.65	U6KT28	U6KT28	yes	2	0.0047154	82.912	2099400000	207520000	238420000	203970000	233780000	197090000	179290000	315160000	266310000	257900000
DGLVHYNDFLYR	12	0	1510.72	U6KTF4	U6KTF4	yes	3	0.0013591	63.662	143250000	20595000	21247000	20447000	12044000	14064000	16639000	13868000	13249000	11091000
DGNGLISAAELR	12	0	1214.63	H9B932	H9B932	yes	2	0.0098769	58.32	399670000	0	0	0	77428000	71933000	65220000	76615000	54520000	53955000
DGNISLDEFLLNEGGTLTDPEREELTR	27	1	3032.46	U6KPI6;Q564H1	U6KPI6	yes	3	9.9229e-34	169.91	1324400000	147210000	171070000	174080000	0	119020000	119390000	173550000	220680000	199450000
DGNLVVEGK	9	0	929.482	E3VWM6	E3VWM6	yes	2	0.0046256	94.692	1142300000	41548000	0	0	0	0	0	422030000	384530000	294170000
DGQDSAQGIGR	11	0	1102.5	U6KWS0	U6KWS0	yes	2	0.011786	76.068	298060000	41093000	40032000	40612000	31339000	26815000	23149000	32439000	36819000	25763000
DGQMYNYSGAR	11	0	1260.52	U6L3H6	U6L3H6	yes	2	0.0048396	98.156	767800000	125030000	119170000	102660000	84106000	68693000	56707000	84343000	67299000	59796000
DGRPVESISLDAGSVTPGLQQPK	23	1	2350.21	U6KLQ8	U6KLQ8	yes	3	0.0015166	35.187	50298000	0	0	0	0	0	0	19766000	16986000	13546000
DGSALNPQIASLK	13	0	1312.7	U6KKK2	U6KKK2	yes	2	0.0045008	79.875	747710000	93473000	91078000	94684000	102120000	99021000	91121000	71604000	53351000	51255000
DGVAMLWDVSEGK	13	0	1405.65	U6KQ29;H9B914;I7EHV4	U6KQ29	yes	2	0.042419	36.529	59564000	15598000	0	11980000	17662000	14325000	0	0	0	0
DGVLDFISR	9	0	1020.52	U6KNT3	U6KNT3	yes	2	8.8882e-05	126.07	141140000	0	18886000	30408000	23164000	19821000	0	18308000	16723000	13834000
DGYIISTGEPR	11	0	1206.59	H9B961	H9B961	yes	2	0.0035668	89.805	1476600000	226960000	215860000	235880000	155880000	140750000	134970000	0	188260000	178040000
DHAPSGLPQIVIFPPFPLPK	20	0	2169.2	U6KMM2	U6KMM2	yes	2;3	5.1887e-07	100.45	1221100000	162310000	157280000	140880000	92938000	109220000	107480000	164900000	150260000	135780000
DHFQAIVGAIGHTK	14	0	1492.78	U6KMT3	U6KMT3	yes	3	0.00067672	72.662	480640000	66995000	58662000	59614000	57790000	52488000	48329000	51890000	43510000	41363000
DHFVPVPVR	9	0	1064.58	U6KV05	U6KV05	yes	2;3	1.1362e-05	175.44	4566100000	513330000	490940000	438420000	479910000	462600000	385820000	620610000	652620000	521880000
DHGAGGISAIQSALDEFR	18	0	1842.89	H9B9J8	H9B9J8	yes	2;3	4.6626e-06	110.12	325880000	44814000	38603000	32713000	68826000	55151000	28436000	19515000	23446000	14376000
DHHESMFELK	10	0	1271.56	U6L1U7	U6L1U7	yes	3	0.034788	33.744	38450000	0	0	906920	0	2735800	0	14080000	11585000	9142900
DHISFTTSK	9	0	1034.5	U6KHJ3	U6KHJ3	yes	2	0.021102	64.39	341770000	78135000	78816000	59399000	0	0	0	61383000	60365000	3673600
DHPSFEYHQWTLLDPK	16	0	2011.94	U6KRD9	U6KRD9	yes	2;3	0.0013207	43.532	1021700000	0	61145000	44905000	156120000	145180000	138120000	168380000	157500000	150380000
DHSDVPLPR	9	0	1034.51	U6KTF4	U6KTF4	yes	2	0.015349	61.48	95755000	0	0	0	34931000	33719000	27105000	0	0	0
DHVEGFKPEVAWVTHYGDSELPEK	24	1	2768.31	U6KWI1	U6KWI1	yes	3;4	0.00052206	48.997	196590000	0	0	0	28017000	16114000	16565000	30011000	38507000	67375000
DIAEAYDVLSDK	12	0	1337.64	U6KU76	U6KU76	yes	2	0.0065349	66.004	150300000	0	25420000	33507000	0	0	0	29319000	27001000	35054000
DIAEFEQVQR	10	0	1233.6	U6KYE5	U6KYE5	yes	2	0.0023666	94.804	345760000	62210000	59345000	59587000	45953000	41642000	35748000	41276000	0	0
DIAQEFENSSAGK	13	0	1394.63	U6KIN7	U6KIN7	yes	2	0.0083419	52.5	63754000	14039000	11490000	0	8755700	7508200	8896600	0	0	13064000
DIAVATNAQLISK	13	0	1342.75	U6L3M2	U6L3M2	yes	2	0.029789	40.477	103750000	17742000	16039000	16677000	17809000	15674000	19807000	0	0	0
DIDFITDR	8	0	993.477	U6KT40;H9B9Y8	U6KT40	yes	2	0.040133	69.825	64449000	4587500	0	5744900	9234800	7265100	8562000	15423000	13632000	0
DIDGLNQADSEDPAVR	16	0	1713.78	U6KT08	U6KT08	yes	2	0.0044534	48.216	199120000	32071000	26257000	26402000	22083000	23356000	20036000	17842000	16324000	14749000
DIDSWIYGPSAVDQASADAK	20	0	2107.97	U6KHF6	U6KHF6	yes	2	6.1959e-07	121.44	343550000	51689000	45224000	54276000	42638000	39678000	39943000	36073000	0	34026000
DIEEEEGGPGVYNYDIR	17	0	1953.86	U6KPW5	U6KPW5	yes	2	0.00080396	54.768	137500000	22913000	21604000	19606000	14536000	12461000	14697000	0	19301000	12377000
DIEFTPTSTPYDPR	14	0	1637.76	U6L2T2	U6L2T2	yes	2	0.0040547	60.196	227220000	19552000	22950000	22165000	26803000	25611000	23726000	33377000	29447000	23589000
DIERDDIEFLSK	12	1	1478.73	U6L8G0;H9B9F1	U6L8G0	yes	2;3	0.01036	107.53	300650000	43001000	43570000	48163000	55906000	57261000	52750000	0	0	0
DIETHYNTQIQEMPAK	16	0	1916.89	U6KZN0;H9B9H3	U6KZN0	yes	2;3	0.00035772	80.632	633180000	57224000	44623000	42998000	76577000	71833000	61903000	107450000	84095000	86475000
DIFEEIYLTQFK	12	0	1544.78	H9BA08;U6KW80	H9BA08	yes	2	4.772e-16	147.58	301830000	56710000	49675000	41120000	39534000	36288000	0	34038000	44466000	0
DIFFPETNR	9	0	1137.55	U6KJS1	U6KJS1	yes	2	0.026427	61.78	151070000	18654000	17695000	21187000	16862000	13576000	15483000	18911000	14260000	14438000
DIGPSVPQLIAK	12	0	1236.71	U6L4K6	U6L4K6	yes	2	0.016964	47.991	130850000	33234000	29778000	30871000	8788700	11424000	11656000	5101500	0	0
DILQWHYQNR	10	0	1371.67	U6KMT3	U6KMT3	yes	2;3	0.0020031	98.044	292730000	63422000	18611000	21037000	14479000	16183000	13564000	59746000	47454000	38237000
DILSTQEK	8	0	932.481	U6KQI8	U6KQI8	yes	2	0.0067717	103.83	927870000	119420000	115080000	109790000	104350000	99757000	82381000	122710000	97984000	76391000
DINTDIMPTDSK	12	0	1348.62	U6L8K7	U6L8K7	yes	2	0.0050253	142.12	497980000	67448000	70742000	70090000	50772000	45082000	40519000	56206000	49069000	48058000
DIQLPVEN	8	0	926.471	U6KXG4	U6KXG4	yes	1	0.033332	93.374	702900000	153510000	154400000	147270000	83824000	82899000	81004000	0	0	0
DIQPLER	7	0	869.461	U6KKE8	U6KKE8	yes	2	0.025541	91.906	179580000	20861000	18398000	16864000	17656000	20127000	15148000	27376000	24531000	18618000
DISENAAAAQVLAEMAGR	18	0	1815.88	U6KKW2	U6KKW2	yes	2;3	0.00012406	124.84	468620000	45253000	46923000	41220000	56278000	46846000	50775000	67876000	53184000	60268000
DISGILQAIR	10	0	1084.62	U6KUY8	U6KUY8	yes	2	0.0001153	117.53	226570000	26409000	30167000	23298000	25431000	19109000	24567000	29606000	26105000	21877000
DITEAFDDVGHSSR	14	0	1547.69	U6KR54	U6KR54	yes	2	0.00077294	128.22	378510000	41415000	40112000	37868000	41263000	34537000	35109000	52709000	50034000	45463000
DITTGDLAFHSVAMK	15	0	1604.79	U6KPB8	U6KPB8	yes	2	0.00273	66.387	196240000	10720000	17963000	31492000	23334000	19025000	27845000	23023000	20693000	22146000
DIVLSALNR	9	0	999.571	U6KYC3	U6KYC3	yes	2	0.0011463	105.52	212940000	0	0	0	0	33108000	29917000	61308000	43273000	45337000
DIYETPTGWK	10	0	1208.57	U6KU02	U6KU02	yes	2	0.0075881	81.771	92904000	31230000	31309000	30365000	0	0	0	0	0	0
DIYYITGESR	10	0	1215.58	U6L0T2;O44001	U6L0T2	yes	2	0.0022851	82.445	983040000	130060000	115600000	125860000	238000000	190860000	174380000	0	8271600	0
DKPQTQRPPIAK	12	2	1377.77	U6KWS0	U6KWS0	yes	3	0.022519	64.224	614520000	94639000	80673000	90413000	63460000	54285000	47422000	96369000	87260000	0
DKPVDAPYQDILAVLQNVQK	20	1	2253.2	U6KWQ6	U6KWQ6	yes	3	0.0033749	27.924	40580000	0	0	0	0	0	0	15130000	11624000	13826000
DKVEELLPTLEAEFQR	16	1	1915.99	U6KWQ3	U6KWQ3	yes	2;3	0.0051372	125.45	380100000	121290000	110770000	108130000	19867000	0	20033000	0	0	0
DLAAAAATNPDFLQQQQR	18	0	1956.97	U6L617	U6L617	yes	2	0.0030995	45.618	84714000	8286000	14465000	12510000	9624000	6856800	9351000	12484000	0	11137000
DLAAVEGSSHQSR	13	0	1355.64	U6KNS4;H9B9A3	U6KNS4	yes	2	6.905e-05	65.043	36522000	7596000	0	12958000	7334300	8634300	0	0	0	0
DLAEAAAAYR	10	0	1049.51	H9B9C8;U6L3E0	H9B9C8	yes	2	0.0040226	66.056	328300000	25944000	25982000	24917000	35214000	35733000	40173000	57677000	44566000	38090000
DLAEDLIR	8	0	943.497	U6KRB6	U6KRB6	yes	2	0.014113	87.181	77517000	18418000	14485000	12988000	16736000	0	14890000	0	0	0
DLATLEFSR	9	0	1050.53	U6KNV2	U6KNV2	yes	2	0.003751	100.57	472220000	56705000	54333000	58164000	68343000	0	54572000	73409000	51287000	55405000
DLAVPSDPESLGR	13	0	1354.67	U6KRM4;H9BA07	U6KRM4	yes	2	0.01232	48.527	46504000	0	0	0	0	0	0	17337000	16602000	12566000
DLDLLIAQHFAK	12	0	1382.76	U6KU66	U6KU66	yes	2	0.0018953	127.87	532230000	28120000	35727000	31634000	66386000	81209000	87958000	70220000	65124000	65850000
DLEAAAAADAAAAAAAAAAAEAAGK	25	0	2083.02	U6KPM5	U6KPM5	yes	3	3.6736e-05	35.927	15569000	0	15569000	0	0	0	0	0	0	0
DLEDEPELEGHWSTK	15	0	1783.79	U6KNX3	U6KNX3	yes	2	0.016376	37.177	18296000	9722800	0	0	8573700	0	0	0	0	0
DLEVQHPAAK	10	0	1106.57	U6KYU4;H9B9U4	U6KYU4	yes	2	0.0057859	74.611	859540000	100940000	92130000	84134000	90586000	86461000	75049000	114880000	118890000	96469000
DLFAGIVMEK	10	0	1121.58	U6KUP6	U6KUP6	yes	2	0.0025588	66.663	623990000	0	11395000	8831800	134090000	127940000	146020000	102130000	93584000	0
DLFQGLFSDR	10	0	1196.58	U6L4X5	U6L4X5	yes	2	0.0043766	55.353	60979000	0	11277000	5471700	8709900	12322000	10893000	0	7086900	5218300
DLGAEPIEEETEGGAADAR	19	0	1928.86	U6L1Q8	U6L1Q8	yes	2	9.3833e-05	72.359	147920000	21606000	19869000	20964000	15928000	12642000	14728000	18266000	13283000	10634000
DLGLPLEDATAEHIGSAQGVVVR	23	0	2346.22	U6L3M2	U6L3M2	yes	2;3	4.7026e-12	120.32	2742300000	339940000	312400000	104740000	351490000	347700000	118360000	398740000	411430000	357440000
DLGWALVGISVDSVHSHK	18	0	1918.99	U6KYA3	U6KYA3	yes	2;3	5.4853e-06	110.74	1773100000	250070000	257460000	235330000	197790000	191370000	212670000	159580000	143560000	125230000
DLHFLVEAFPNLR	13	0	1569.83	U6KM13	U6KM13	yes	2	0.00012763	105.65	24875000	0	0	0	0	0	0	12370000	12505000	0
DLIGIAETGSGK	12	0	1159.61	U6KNX3	U6KNX3	yes	2	0.026315	43.594	57991000	3523200	0	0	0	0	0	20469000	17194000	16805000
DLILDYFR	8	0	1053.55	U6LAI7	U6LAI7	yes	2	0.0001428	106.04	114910000	15628000	22280000	18027000	11801000	11319000	0	20334000	15516000	0
DLKPENILLDSQGYVK	16	1	1830.97	Q8MMZ8;U6KZY6	Q8MMZ8	yes	2	0.0079639	75.376	228130000	31556000	36792000	36609000	46599000	35698000	40878000	0	0	0
DLKPENLLLENK	12	1	1424.79	Q24929;Q3HNM4;U6KWT0;Q6TQE9;Q68NI3	Q24929	yes	2;3	0.0042166	63.966	955270000	108720000	112120000	114170000	91910000	94554000	100180000	114130000	108640000	110850000
DLKPENLLLESK	12	1	1397.78	Q3HNM5	Q3HNM5	yes	3	0.0031191	72.29	421920000	47376000	38897000	45264000	49816000	56014000	43282000	57901000	39324000	44043000
DLKPENLLVDSEGYLK	16	1	1831.96	H9B9M1;U6KLH3	H9B9M1	yes	2;3	0.00025133	129.02	2948800000	441610000	466680000	500730000	224970000	260890000	248790000	301650000	260760000	242720000
DLLGTLAK	8	0	829.491	U6L4U5;Q70CD0;U6LBP2;U6KYK0;H9BA69	U6L4U5	yes	1;2	0.0042153	106.38	5446100000	1409500000	978450000	1384300000	281830000	278750000	294060000	326220000	233600000	259410000
DLLGTLTEAGDEEATESLK	19	0	1990.96	U6L233	U6L233	yes	2	2.5958e-28	189.87	1399200000	351500000	417370000	274730000	83163000	78906000	85806000	54029000	53694000	0
DLLGTLTK	8	0	859.501	Q70CC7;U6KYK4;H9B939;Q70CC3;Q70CC8;H9BA68	Q70CC7	no	1;2	0.0090738	112.41	6180300000	1225800000	1164800000	1231300000	429180000	491120000	427720000	500260000	352140000	357960000
DLLLDAPHLPSFMR	14	0	1623.84	U6KKY4	U6KKY4	yes	3	0.0023092	44.132	40555000	6316300	6849700	8520700	0	6019300	12849000	0	0	0
DLLLPVGR	8	0	881.533	U6L222	U6L222	yes	2	0.038803	70.69	183380000	26648000	22989000	27907000	19243000	17822000	19403000	21599000	14106000	13666000
DLLNAVWAPSATR	13	0	1412.74	U6L264	U6L264	yes	2	0.0031252	92.039	452930000	50890000	60014000	59937000	47924000	57941000	50155000	42781000	43049000	40242000
DLLPVNVK	8	0	896.533	Q8I8U4;A0A024DAD9;U6KLC3	Q8I8U4	yes	2	0.035446	72.875	1316800000	82238000	84144000	86658000	106940000	107420000	87535000	306770000	218400000	236710000
DLLPYGFAVHHAGLPR	16	0	1761.93	U6KTP6	U6KTP6	yes	4	0.00021543	63.29	39733000	9367700	0	5662300	8662100	5982600	10058000	0	0	0
DLLQGLTK	8	0	886.512	Q70CC6	Q70CC6	yes	2	0.015983	85.676	1468100000	291320000	366010000	330800000	91851000	82922000	81238000	82659000	70145000	71119000
DLLSALQEFAR	11	0	1261.67	U6KTM9	U6KTM9	yes	2	0.00073204	168.22	175910000	6991300	16380000	18383000	27402000	20087000	35838000	9307400	20364000	21157000
DLLSFEMK	8	0	981.484	U6L030	U6L030	yes	1	0.039259	49.358	4354100000	348220000	330290000	313150000	1188600000	1010400000	1163500000	0	0	0
DLPLVTPQGPVR	12	0	1290.73	H9B9I8	H9B9I8	yes	2	0.010988	52.79	279430000	29080000	26120000	24703000	37114000	35193000	28924000	33142000	31698000	33457000
DLPYGEKPPPVNTHLR	16	1	1831.96	U6KVU2	U6KVU2	yes	2;3;4	0.0003545	119.54	3001300000	403010000	336060000	339690000	223720000	243770000	202950000	515620000	349660000	386830000
DLPYLYFPLDPR	12	0	1507.77	U6KXL3	U6KXL3	yes	2	0.0061804	75.088	890680000	99758000	111280000	107200000	83862000	87413000	82633000	181190000	137340000	0
DLQHVLLLLSQGK	13	0	1462.85	U6L7C7	U6L7C7	yes	2	0.0052522	77.42	35622000	5299400	0	0	7386800	7882200	15053000	0	0	0
DLQIYPNLR	9	0	1130.61	U6L4E6	U6L4E6	yes	2	0.0042315	85.676	95670000	30426000	33663000	26815000	4764400	0	0	0	0	0
DLQMVSITCR	10	0	1221.58	U6L3Y3	U6L3Y3	yes	2	0.016765	79.659	35687000	0	19087000	16600000	0	0	0	0	0	0
DLQQEEALDR	10	0	1215.57	U6KR95	U6KR95	yes	2	0.02321	60.255	20590000	0	0	0	7176500	5767100	7646500	0	0	0
DLQQLSNR	8	0	972.499	U6L3A6	U6L3A6	yes	2	0.016739	84.368	0	0	0	0	0	0	0	0	0	0
DLQQQLLLQSQR	12	0	1468.8	U6KS97	U6KS97	yes	2	0.010028	57.567	89752000	11130000	9645000	12625000	15180000	12406000	16228000	12538000	0	0
DLSSAAQDAK	10	0	1004.48	U6KV18	U6KV18	yes	2	0.029141	54.259	107270000	0	0	0	0	0	0	40637000	38628000	28005000
DLTEYMMTILHER	13	0	1650.77	H9BA70	H9BA70	yes	2;3	0.00068358	125.03	229690000	0	0	25592000	59569000	5614800	23762000	32612000	38365000	44175000
DLTLAAFGR	9	0	962.519	U6KN65	U6KN65	yes	2	0.0087632	76.064	98350000	13350000	14482000	12761000	20084000	20626000	17047000	0	0	0
DLTVNLSDCGPSSLR	15	0	1632.78	U6KXC3;Q9UAR9;Q9UAS1;Q24936;Q9UAS0;O96994	U6KXC3	yes	2	1.7768e-05	151.56	1259500000	295300000	265880000	250340000	58559000	58591000	55214000	94097000	86205000	95317000
DLVLDSDALQPLLEQLNTPGSK	22	0	2365.24	U6KMU3	U6KMU3	yes	2	5.2564e-11	98.684	273280000	30241000	22714000	19346000	54530000	43455000	0	30691000	34145000	38156000
DLVPDLTNFYTQYK	14	0	1715.84	U6KWN9	U6KWN9	yes	2	0.0052374	55.335	56095000	0	0	0	0	0	0	30103000	0	25991000
DLYGNVVLSGGTTMYEGIGER	21	0	2230.06	H9BA70	H9BA70	yes	2	0.0037002	29.842	36765000	0	0	0	0	0	11184000	0	0	25582000
DMDLILFPEGSLK	13	0	1476.75	A5JNY7	A5JNY7	yes	1;2	0.0024135	107.44	3318500000	445920000	470250000	389140000	303360000	302640000	349380000	375470000	311080000	371260000
DMDSFEAEVYR	11	0	1360.56	U6KRL4	U6KRL4	yes	2	0.046768	43.549	36397000	0	0	9571000	8351200	9427900	9047200	0	0	0
DMFAPFFR	8	0	1029.47	U6KG27	U6KG27	yes	2	0.0049942	127.84	100520000	16336000	16520000	16545000	9572300	8724300	11023000	6745200	9757300	5297700
DMIGIAETGSGK	12	0	1177.56	U6KS28	U6KS28	yes	2	0.0061077	67.952	334540000	53255000	52246000	48786000	58752000	59677000	48629000	0	13194000	0
DMLGPIELESVAAPLER	17	0	1838.94	U6KU63	U6KU63	yes	2	0.00012593	120.63	428550000	59102000	52294000	0	59600000	52593000	52911000	54403000	50562000	47087000
DMLLPLLR	8	0	969.568	U6L4F2	U6L4F2	yes	2	0.0075194	101.64	138130000	16196000	14564000	14240000	15032000	12696000	15380000	17629000	15110000	17281000
DMQEQGAER	9	0	1062.44	U6L0H3	U6L0H3	yes	2	8.5271e-05	119.68	348120000	64362000	57600000	65878000	41118000	39883000	41336000	13294000	14530000	10120000
DMYETVANITHTR	13	0	1549.72	U6L4K6	U6L4K6	yes	2	0.0037862	99.161	192050000	62661000	54280000	55640000	19467000	0	0	0	0	0
DNDVCDLYIPPR	12	0	1475.67	U6L8B5	U6L8B5	yes	2	0.00010955	67.252	87881000	10126000	12940000	0	14149000	16225000	0	17931000	0	16510000
DNFPDQAADEDVTPVK	16	0	1759.79	U6KVG2	U6KVG2	yes	2	0.00043197	89.484	242940000	46193000	46846000	44248000	40901000	33216000	31537000	0	0	0
DNIQGITK	8	0	887.471	U6KWE1;Q8T7J8	U6KWE1	yes	2	0.0039777	124.74	19874000000	2736300000	2420000000	2339700000	2016500000	1930900000	1649300000	2469100000	2395500000	1916900000
DNIQGITKPAIR	12	1	1324.75	U6KWE1;Q8T7J8	U6KWE1	yes	2	0.044235	62.088	104690000	14669000	14763000	12495000	3212600	0	4274600	18957000	21894000	14423000
DNLHGTSSGNSTSNSDANSGGESK	24	0	2321.96	U6KR11	U6KR11	yes	2;3	1.4673e-31	182.19	705060000	129780000	125960000	116150000	57530000	50753000	50257000	58201000	63229000	53195000
DNLTLWTSDLQTQEQQQQPVGEGAEAPK	28	0	3110.48	U6KKY2;O96436	U6KKY2	yes	2;3	2.5588e-05	63.138	309200000	25929000	28627000	29908000	73550000	36620000	31959000	42302000	40301000	0
DNNLLGK	7	0	772.408	H9B9F2;U6L4T2	H9B9F2	yes	2	0.048714	80.462	463110000	0	56411000	54836000	0	92185000	0	100970000	83674000	75036000
DNTHLLTGSFDTTAR	15	0	1647.79	H9B9H9	H9B9H9	yes	2	0.022298	34.928	126730000	19945000	16819000	17177000	14902000	14682000	17330000	8845900	17027000	0
DNVGVVILGEDR	12	0	1284.67	U6KJT4	U6KJT4	yes	2	0.0076008	63.727	442510000	72434000	74263000	70361000	86767000	67915000	70770000	0	0	0
DPAAIPWGK	9	0	953.497	E3VWM6	E3VWM6	yes	1;2	0.0045782	91.318	1833200000	79725000	67743000	211980000	178800000	174200000	170550000	388400000	277470000	284360000
DPADPVIR	8	0	881.461	U6KGE7	U6KGE7	yes	2	0.023763	80.165	150950000	39422000	31413000	32805000	19173000	17906000	10233000	0	0	0
DPDGVLFEVPAPPILAQIK	19	0	2018.11	U6KZK4	U6KZK4	yes	2	0.00015754	60.764	179790000	0	22063000	30842000	22375000	23221000	23801000	20930000	15286000	21275000
DPEELDK	7	0	844.381	H9B8Z9	H9B8Z9	yes	1;2	0.023663	153.73	2365400000	416740000	380570000	355890000	274700000	119740000	113310000	369340000	186630000	148500000
DPEELDKR	8	1	1000.48	H9B8Z9	H9B8Z9	yes	2	5.7398e-48	145.16	2694700000	591990000	584450000	596920000	281460000	262540000	7461100	0	369860000	0
DPETGISK	8	0	845.413	U6KSU8	U6KSU8	yes	2	0.043831	65.474	0	0	0	0	0	0	0	0	0	0
DPFAEETSVQPR	12	0	1374.64	U6KN53	U6KN53	yes	2	0.00039937	71.268	33366000	0	0	0	17447000	15919000	0	0	0	0
DPFPLDPDVVDVFSVETLEK	20	0	2260.12	C8TDR9	C8TDR9	yes	2	8.8785e-05	52.769	141950000	27918000	24361000	5678900	5618700	5843600	72528000	0	0	0
DPHGNVQVALIHTEQLLLELTTEELHR	27	0	3104.63	U6L3G0	U6L3G0	yes	4	7.4755e-12	93.949	120360000	2015100	2762100	0	10612000	13163000	54248000	15144000	0	22418000
DPHVQNLYPLRPDQHLQPHQLAGVNTSNGVGLGQPAGK	38	1	4052.07	U6L154;H9B962	U6L154	yes	5	0.015076	11.286	248570000	30359000	30673000	29308000	26929000	34680000	34868000	33502000	28253000	0
DPLALIEELK	10	0	1139.64	U6KYG8;H9B9M0	U6KYG8	yes	2	0.0047253	76.927	50307000	14066000	12269000	9347800	7636800	6986700	0	0	0	0
DPNERPPER	9	1	1108.53	U6L1H2	U6L1H2	yes	3	0.00038819	99.013	435260000	62895000	66936000	66273000	41426000	34022000	32105000	47668000	45723000	38205000
DPPDEQQAEQFK	12	0	1430.63	U6KHH2	U6KHH2	yes	2	0.0049412	85.672	385880000	58789000	46511000	44212000	38375000	35264000	28252000	46626000	47952000	39903000
DPQPPGAPGR	10	0	990.488	U6KMX7	U6KMX7	yes	2	0.011783	35.541	440420000	371960000	8618200	8240800	18914000	18687000	13997000	0	0	0
DPQQQQAQEAR	11	0	1297.6	U6KNT1	U6KNT1	yes	2	0.011132	71.176	68077000	7567900	6174000	5796500	8641400	8654800	8364800	7570700	7986600	7320000
DPSGAQEDGTTAK	13	0	1275.56	U6L4M6	U6L4M6	yes	2	2.8137e-126	208.27	94288000	0	0	0	0	0	0	33145000	33239000	27904000
DPSNPQELSQWEK	13	0	1556.71	U6KR42	U6KR42	yes	2	0.0015798	157.33	567280000	103090000	88876000	91997000	73966000	60997000	54596000	36967000	31165000	25627000
DPVAAAGATNPFQDGTYAFK	20	0	2039.96	Q70CE1;A6YSP0	Q70CE1	yes	2	2.4853e-11	151.96	1889700000	367980000	314530000	345700000	158870000	153630000	148900000	146630000	122490000	130940000
DPYLTGAPGGAHQGEPTGEPESLAGR	26	0	2563.19	U6KTP6	U6KTP6	yes	3	6.4805e-05	73.574	218330000	37225000	0	31346000	30567000	24433000	28570000	25834000	21161000	19194000
DQAACDAAAAEVR	13	0	1346.59	U6L4Y0	U6L4Y0	yes	2	0.012468	48.405	113660000	25255000	17618000	14110000	9019800	7806300	8886900	0	17425000	13538000
DQALDALQPETGGASEDEER	20	0	2129.93	Q70CD2	Q70CD2	yes	2	0.029413	22.936	221990000	61510000	57963000	53920000	16564000	17397000	14631000	0	0	0
DQALDALQPETGGASEDEEREEQGEHTK	28	1	3068.34	Q70CD2	Q70CD2	yes	3;4	7.2471e-24	119.45	4182800000	1009700000	933650000	876880000	328970000	307760000	290940000	155240000	145220000	134500000
DQALEALQPETGGTTVQEGEEEDDQEELTK	30	0	3288.46	Q70CD3	Q70CD3	yes	3	5.2759e-05	64.213	191720000	42775000	48139000	41175000	17351000	22035000	20244000	0	0	0
DQFGIPQVK	9	0	1030.54	H9B919;U6KSN3	H9B919	yes	2	0.0019629	104.2	1310900000	174320000	171630000	173640000	91731000	93154000	86991000	196060000	149630000	173740000
DQIDDIEIPDPR	12	0	1424.68	U6KPQ9	U6KPQ9	yes	2	0.014833	49.298	32537000	0	0	0	0	0	0	0	0	32537000
DQLGEGLKPEEYGK	14	1	1561.76	U6KKU8	U6KKU8	yes	2	0.0075952	108.36	374470000	73077000	61585000	64817000	36763000	38299000	39086000	60844000	0	0
DQPAHSTSQAHGSSEAQGR	19	0	1949.86	U6KP78	U6KP78	yes	3;4	1.7096e-07	127.32	409640000	66862000	56006000	56592000	39704000	35620000	40495000	38600000	39220000	36544000
DQSEDNQEQCVK	12	0	1478.59	U6L1T3	U6L1T3	yes	2	1.3051e-06	181.66	262870000	21676000	29153000	28345000	19435000	18791000	19816000	40396000	43380000	41875000
DQSLEALEPDTDETTGDAEEGVSK	24	0	2535.1	Q70CC4	Q70CC4	yes	2	0.00020602	81.477	389270000	63568000	52703000	57230000	35706000	36990000	31265000	39191000	39699000	32921000
DQTADAEQQALTK	13	0	1417.67	U6KT08	U6KT08	yes	2	1.9509e-05	68.044	0	0	0	0	0	0	0	0	0	0
DQYAGDGIAIR	11	0	1177.57	U6KZX2	U6KZX2	yes	2	0.0024786	107.03	857560000	135910000	131330000	125230000	78604000	68721000	76340000	80886000	84067000	76472000
DRHEESEVPR	10	1	1252.58	U6KX37	U6KX37	yes	3	1.9555e-05	123.62	428660000	68544000	60738000	70883000	5828000	57336000	47073000	38503000	44993000	34760000
DRQEQQQGDPQQR	13	1	1611.73	U6LBC7	U6LBC7	yes	3	0.0020524	81.278	77818000	15801000	12037000	14218000	12309000	11511000	11753000	188840	0	0
DSAGGPAGASFQK	13	0	1191.55	U6KNU7	U6KNU7	yes	2	0.0045008	79.875	574860000	61166000	73177000	58657000	73217000	61682000	50322000	75979000	61582000	59077000
DSALLQQQGYR	11	0	1277.64	U6L3G0	U6L3G0	yes	2	0.0013164	113.93	305650000	51528000	53336000	47522000	57556000	49594000	46112000	0	0	0
DSASVEGER	9	0	948.415	U6L4K6	U6L4K6	yes	2	0.00011936	114.89	109700000	17682000	16957000	21019000	21528000	20730000	11785000	0	0	0
DSDGAEEGGVSHQPVKPEFTR	21	1	2241.03	U6KQA5	U6KQA5	yes	3	5.7231e-05	61.276	25518000	0	0	0	0	0	0	0	25518000	0
DSDGNLDEVALQVK	14	0	1501.73	U6KT65	U6KT65	yes	2	6.7171e-07	92.636	602770000	63547000	36915000	58496000	0	95611000	72200000	100290000	83186000	92528000
DSEALATGSQTGQLK	15	0	1504.74	H9B9H9	H9B9H9	yes	2	0.0030496	62.287	111050000	22032000	24597000	20606000	17276000	14253000	12289000	0	0	0
DSEDLTNEK	9	0	1049.45	U6L6S7	U6L6S7	yes	2	2.3034e-12	148.94	278460000	0	0	0	51935000	35676000	40551000	55703000	48645000	45952000
DSEGWASEHGWALEGQR	17	0	1913.83	U6KR42	U6KR42	yes	3	0.0042764	27.714	149100000	30241000	28151000	26339000	23477000	20871000	0	0	0	20019000
DSELVDGFALK	11	0	1192.6	H9B9F7;U6KS96	H9B9F7	yes	1;2	2.7403e-05	99.013	698400000	89940000	78596000	75274000	104260000	86191000	94244000	60720000	51165000	58016000
DSFAASLVDPMMR	13	0	1438.66	H9B949	H9B949	yes	2	0.0023758	114.87	1157000000	125730000	128120000	125140000	155180000	162290000	148310000	109560000	101290000	101390000
DSFLDEGFILEK	12	0	1411.69	U6KT02	U6KT02	yes	1;2	0.0047392	96.745	344900000	61969000	59328000	42907000	63354000	46025000	71315000	0	0	0
DSLTPPGYAGK	11	0	1104.55	U6KYA4	U6KYA4	yes	2	0.022539	37.343	95498000	0	0	31433000	22353000	20003000	17467000	0	4242800	0
DSNGNVVSQQHLIGK	15	0	1594.81	A5JNY7	A5JNY7	yes	2;3	0.0005694	151.56	1415300000	120690000	124890000	114680000	181330000	174980000	176560000	186500000	171330000	164310000
DSPGLSPDTLEIVQR	15	0	1625.83	U6KIP4	U6KIP4	yes	2	0.0036615	55.755	41912000	0	0	0	0	0	0	21735000	20177000	0
DSPLGFTILGSAENVEK	17	0	1775.89	U6KT33	U6KT33	yes	2	0.00031307	112.82	410300000	0	59538000	57257000	50871000	42609000	47376000	65576000	45221000	41853000
DSQEEEEDWNEFNDVSK	17	0	2098.82	U6KS27	U6KS27	yes	2	0.004404	53.453	8604900	0	0	0	0	0	0	8604900	0	0
DSQLQQLHETISHELTR	17	0	2034.01	U6KMU4	U6KMU4	yes	3	0.0033375	28.748	81294000	0	0	0	0	0	0	32507000	22680000	26108000
DSSAAVVVYDITNR	14	0	1508.75	H9B9D8	H9B9D8	yes	2	0.042702	31.089	0	0	0	0	0	0	0	0	0	0
DSSGLFGPHGGVLDR	15	0	1512.73	U6L621	U6L621	yes	3	0.041952	19.297	107790000	16214000	14394000	1194600	11058000	10389000	11843000	16995000	13273000	12426000
DSSHLAALLR	10	0	1081.59	U6L3N8	U6L3N8	yes	3	0.006494	70.363	25491000	2553200	0	3612700	4219400	0	3835800	6983600	0	4286700
DSSLVQVLNR	10	0	1129.61	U6KG55	U6KG55	yes	2	0.018508	67.704	442050000	36172000	35224000	36634000	50142000	44960000	50224000	81317000	52611000	54766000
DSTLIMQLLR	10	0	1188.65	U6KKY2;O96436	U6KKY2	yes	2	2.0734e-05	147.2	1227400000	38017000	33229000	30567000	217620000	290710000	292870000	111160000	98003000	115270000
DSVTYTEHAR	10	0	1177.54	U6KWE1;Q8T7J8	U6KWE1	yes	2;3	1.4224e-43	214.83	26800000000	2890300000	2834100000	2657500000	1916700000	1771100000	1550600000	4553300000	4769700000	3856500000
DTAEAVADLVHIR	13	0	1408.73	U6KNV2	U6KNV2	yes	2;3	1.8593e-17	195.77	3533700000	547570000	553200000	487360000	390280000	338360000	364410000	287120000	277700000	287750000
DTAPADSANSLAEEVHR	17	0	1781.82	U6L1Q5	U6L1Q5	yes	2	0.013069	38.227	30222000	0	21382000	0	0	8839700	0	0	0	0
DTCYQNGVSFTGGK	14	0	1532.66	Q9U966;H9B9Q2	Q9U966	yes	2	0.00052072	148.41	554280000	145190000	138300000	131870000	49826000	45697000	43396000	0	0	0
DTDDKVEDASQR	12	1	1377.6	U6KV18	U6KV18	yes	2;3	3.4248e-24	203.88	925250000	89510000	132970000	87451000	98483000	61275000	64031000	144570000	138350000	108620000
DTDSEEELIEAFK	13	0	1524.68	H9B932	H9B932	yes	2	9.422e-76	231.66	930350000	134340000	144430000	127490000	72976000	97057000	83645000	100110000	76625000	93675000
DTEALPASMR	10	0	1089.51	U6KNV2	U6KNV2	yes	2	3.1388e-07	90.05	75707000	0	0	0	0	0	0	28498000	24393000	22816000
DTEASEGHHAEAQR	14	0	1536.66	U6KYT1	U6KYT1	yes	3	0.00047108	83.204	24094000	3630300	2226500	3548200	5955500	4855900	3877600	0	0	0
DTETAAAPVR	10	0	1029.51	U6L6L6	U6L6L6	yes	2	7.7173e-12	89.029	0	0	0	0	0	0	0	0	0	0
DTFAAVAPFLNTK	13	0	1393.72	H9B9I8;U6KUL6	H9B9I8	yes	2	0.00069385	60.178	0	0	0	0	0	0	0	0	0	0
DTGDNLLLHADLPGLDK	17	0	1805.92	U6KML9;H9B9S3	H9B9S3	no	2;3	0.00015086	98.882	617370000	41569000	51508000	44908000	71041000	76128000	168670000	52251000	63771000	47517000
DTGDNLLLHADLPGLDKK	18	1	1934.01	U6KML9;H9B9S3	H9B9S3	no	3	0.0079404	26.837	134980000	14767000	16788000	22146000	3769900	0	24317000	22759000	10391000	20038000
DTGNVYISDAK	11	0	1181.56	U6KU16	U6KU16	yes	2	0.021496	51.569	220680000	47313000	41798000	38761000	32006000	31036000	29764000	0	0	0
DTIVAHFLDK	10	0	1157.61	U6KYC3	U6KYC3	yes	2	0.029426	50.648	36137000	0	0	0	0	0	0	0	36137000	0
DTLASHVGHYSR	12	0	1341.64	U6KK81	U6KK81	yes	3	0.011057	43.594	405510000	61818000	60562000	61888000	46446000	42910000	47310000	43354000	38569000	2657300
DTMEPVFLR	9	0	1106.54	U6KZV1;C8TDT3	C8TDT3	no	2	0.03674	57.859	85480000	16722000	12101000	12788000	16642000	13377000	13848000	0	0	0
DTQAGGPQTPILDDK	15	0	1554.75	U6KSF4	U6KSF4	yes	2	0.0027993	69.485	556070000	79202000	75559000	74990000	54188000	42973000	45874000	72887000	60949000	49447000
DTSFPTFLPSEAK	13	0	1438.7	U6KV18	U6KV18	yes	2	0.0088344	51.395	376040000	88025000	78091000	75977000	0	0	0	51712000	39358000	42874000
DTSGLYYHLVSSQIVPTVEETEDDTKPQQVK	31	1	3505.71	U6KL33	U6KL33	yes	3	3.3703e-05	35.572	70634000	31514000	39119000	0	0	0	0	0	0	0
DTTNIPVGGENLYR	14	0	1547.76	U6KXU8	U6KXU8	yes	2	0.0030008	96.464	1201900000	196340000	191160000	170300000	116270000	104600000	102360000	131830000	101290000	87754000
DTVAAAQQQVIDELQQQK	18	0	2012.02	U6KSW6	U6KSW6	yes	2	0.023626	26.837	61297000	0	0	0	0	18161000	0	27543000	15594000	0
DTVDFWK	7	0	909.423	H9B926	H9B926	yes	1	0.045658	114.78	316110000	85107000	81239000	80205000	0	32354000	0	37201000	0	0
DVAASTLWDQICK	13	0	1505.72	U6KV63	U6KV63	yes	2	0.002236	116.51	427270000	49688000	45127000	5834500	55163000	47723000	56038000	58836000	51667000	57194000
DVADWLGVSATGLFNFHPSVR	21	0	2287.14	U6KTP6	U6KTP6	yes	3	0.00019669	35.538	40869000	0	13622000	9270000	10893000	7083800	0	0	0	0
DVAFEQPIEVTEEVK	15	0	1731.86	H9B970	H9B970	yes	2	0.00082928	97.904	4139700000	614580000	592140000	524990000	297730000	290250000	308270000	528260000	502720000	480740000
DVAFEQPIEVTEEVKEEEVVEK	22	1	2574.26	H9B970	H9B970	yes	2;3	6.1494e-14	130.49	1289700000	93288000	221110000	222910000	238290000	249590000	264520000	0	0	0
DVATELELTASGPLK	15	0	1542.81	U6L080	U6L080	yes	2	0.013484	57.148	618510000	111020000	117960000	122880000	0	106460000	34646000	0	66688000	58867000
DVDASTLYLVTPR	13	0	1448.75	U6KRB6	U6KRB6	yes	2	0.019251	45.207	14383000	0	0	0	0	0	0	0	0	14383000
DVDAYER	7	0	866.377	U6KSZ7;H9BA29	U6KSZ7	yes	2	0.024374	94.662	923610000	203920000	215310000	201680000	0	96164000	0	81616000	72471000	52443000
DVEDSEAELLR	11	0	1274.6	U6KWQ6	U6KWQ6	yes	2	0.023849	48.568	120670000	41766000	38710000	35336000	0	0	4861600	0	0	0
DVEQYLHR	8	0	1058.51	U6L2B1;H9B9W5	U6L2B1	yes	2	0.014594	86.794	115140000	15694000	14372000	16945000	0	0	0	25984000	25680000	16466000
DVESLQEAFNSAEK	14	0	1565.72	H9B9T4	H9B9T4	yes	2	0.00048784	166.03	369650000	53244000	51224000	56385000	65594000	54402000	0	45786000	43020000	0
DVESVCNPIISK	12	0	1359.67	U6KNQ1;Q24928	U6KNQ1	yes	2	0.0039998	109	4651100000	557850000	507940000	510620000	332250000	323850000	288070000	812970000	707780000	609770000
DVGPEQQSEGFSQQQLER	18	0	2060.94	U6L2Z9	U6L2Z9	yes	2	0.011519	30.042	73809000	13534000	15359000	13534000	11334000	11138000	8909000	0	0	0
DVIVQSQSGTGK	12	0	1217.63	U6KUR9	U6KUR9	yes	2	0.0048332	92.792	500230000	63473000	57802000	50744000	57022000	48817000	46706000	65545000	63760000	46363000
DVLNEVER	8	0	972.488	U6KT45	U6KT45	yes	2	0.01656	77.732	230610000	6743400	9171800	5543500	0	0	0	79274000	74892000	54984000
DVLRPEMVEVVQASR	15	1	1726.9	U6KMN7	U6KMN7	yes	3	0.00090517	65.467	83676000	0	15723000	16445000	12196000	12799000	11478000	0	5321900	9714100
DVMTPEDR	8	0	961.418	U6L000	U6L000	yes	2	0.027721	77.732	318530000	71526000	69270000	61293000	61071000	55373000	0	0	0	0
DVNAAVATIK	10	0	1000.56	U6KWP4	U6KWP4	yes	2	0.0065064	73.435	3372300000	458630000	546810000	545780000	326660000	299360000	265320000	341560000	304720000	283420000
DVNLDMIR	8	0	974.486	U6L7P8	U6L7P8	yes	2	0.024888	79.474	219430000	24141000	23858000	25237000	27737000	21151000	26694000	26322000	22897000	21392000
DVNQAVITVPAYFNDSQR	18	0	2036	Q24935;U6KR86	Q24935	yes	2	2.7758e-05	100.07	825870000	89119000	79077000	72783000	132780000	125640000	108510000	68387000	68791000	80783000
DVQAIFVATPK	11	0	1187.65	U6LBH7	U6LBH7	yes	2	0.0473	43.401	491160000	69212000	56548000	64401000	51091000	51320000	45017000	54814000	44613000	54142000
DVQAMVLGVHGDNMVPLSR	19	0	2037.01	Q8I8U4;A0A024DAD9;U6KLC3	Q8I8U4	yes	2	3.2028e-06	97.271	92594000	0	0	0	0	0	0	27944000	31216000	33434000
DVSATTAVGDK	11	0	1062.52	U6L4E6	U6L4E6	yes	2	0.016631	57.175	239420000	56068000	40757000	44344000	34363000	35761000	28123000	0	0	0
DVTAQTFIEAYANHLK	16	0	1819.91	H9B938	H9B938	yes	2;3	0.00015891	93.478	557920000	0	0	0	73224000	77105000	59912000	127390000	113430000	106870000
DVVIALVGNK	10	0	1026.61	H9B9D8;U6L374	H9B9D8	yes	2	0.022592	61.161	50203000	0	27681000	22522000	0	0	0	0	0	0
DVVPLLAAAFAR	12	0	1241.71	A0A172WCE4;U6KUE1	A0A172WCE4	yes	2	0.03033	43.68	0	0	0	0	0	0	0	0	0	0
DVYLPIDHTTR	11	0	1328.67	U6KZN3	U6KZN3	yes	2	0.0040472	79.286	605280000	90175000	72056000	72796000	56703000	64002000	55770000	78635000	57166000	57976000
DVYLPLDYHSR	11	0	1376.67	H9B9U9;U6KGR2	H9B9U9	yes	2;3	0.0044529	67.999	514340000	92727000	89761000	91691000	16192000	13853000	16873000	70728000	60835000	61679000
DVYSQFGSSLPPPYEVGVK	19	0	2068.02	U6KUL8;H9B9Z8	U6KUL8	yes	2	0.00014179	53.768	343390000	52555000	0	0	50440000	49777000	48270000	49168000	42046000	51136000
DVYSQFGSSLPPPYEVGVKPYDDWR	25	1	2900.37	U6KUL8;H9B9Z8	U6KUL8	yes	3	0.0017509	37.526	95317000	0	0	0	0	0	0	30917000	32953000	31447000
DWNLGPAAK	9	0	970.487	U6KZK7	U6KZK7	yes	2	0.014299	56.434	238320000	35994000	27465000	28653000	29132000	26457000	23934000	26182000	19308000	21192000
DWVPITK	7	0	857.465	U6KTS2	U6KTS2	yes	2	0.045233	87.323	806010000	127210000	120850000	110860000	60474000	55806000	51943000	112180000	82512000	84175000
DWVSSFVGPQQETPSMVQR	19	0	2177.02	U6KIB8	U6KIB8	yes	2	6.9019e-05	73.138	54193000	0	31040000	23153000	0	0	0	0	0	0
DWVSSFVGPQQETPSMVQRPQYEK	24	1	2822.33	U6KIB8	U6KIB8	yes	3	1.6568e-12	125.11	313810000	89147000	72278000	77393000	42194000	0	32796000	0	0	0
DYETLLK	7	0	880.454	U6KNK3	U6KNK3	yes	1	0.023941	104.21	94702000	0	0	0	2881900	18891000	0	29248000	22476000	21206000
DYGPPLIVNDGVTIAR	16	0	1698.89	U6L3M2	U6L3M2	yes	2	0.0001539	149.99	3406700000	409960000	366280000	353380000	392070000	397970000	379300000	392620000	364070000	351030000
DYGSTGEDGYER	12	0	1347.52	U6L078	U6L078	yes	2	0.022777	45.28	355050000	44308000	57471000	43350000	35246000	31555000	26771000	50350000	39735000	26261000
DYLFSNWADEGPLK	14	0	1653.77	U6KK17	U6KK17	yes	2	0.0049684	53.3	10521000	0	0	0	0	0	0	10521000	0	0
DYLLLEEEYISNQEQHKPAEER	22	1	2732.29	U6KML0	U6KML0	yes	3	0.0004859	63.225	72400000	0	0	0	0	0	0	36622000	35778000	0
DYLLTAVK	8	0	921.517	H9B971	H9B971	yes	2	0.028818	69.825	351570000	30429000	28190000	31493000	43690000	35227000	40904000	59045000	39910000	42679000
DYSPAGGNDPLEK	13	0	1361.61	U6L6D1	U6L6D1	yes	2	0.010865	49.724	226450000	47705000	47451000	52383000	27412000	28242000	23257000	0	0	0
DYSQLAK	7	0	823.408	U6L7D4	U6L7D4	yes	1	0.05052	104.37	195100000	40873000	38116000	32648000	28988000	29282000	25193000	0	0	0
DYTIHLHK	8	0	1025.53	U6KMK9	U6KMK9	yes	2;3	0.0037201	124.98	1782000000	328250000	322700000	292800000	157130000	121390000	130150000	162140000	163390000	104000000
EAAAAAAAAAAPPALEPWNK	20	0	1889.96	U6L2F5	U6L2F5	yes	2	8.9292e-05	52.866	34883000	14398000	10492000	9993500	0	0	0	0	0	0
EAAAAAAAAASESR	14	0	1245.59	U6L7E4	U6L7E4	yes	2	0.0013977	90.476	279340000	86699000	95353000	97291000	0	0	0	0	0	0
EAAAAAETTAAAATAR	16	0	1445.71	U6LB90	U6LB90	yes	2	0.0020043	58.164	53916000	18726000	10382000	13596000	7125600	0	4085400	0	0	0
EAAAAATATETR	12	0	1161.56	U6L3J2	U6L3J2	yes	2	0.0051668	105.13	868280000	112960000	105300000	99561000	81082000	76999000	87498000	107850000	110090000	86926000
EAAAANLSPLSPEEAAK	17	0	1667.84	U6L0K6	U6L0K6	yes	2	0.00014038	78.441	101620000	0	25088000	24501000	26581000	25454000	0	0	0	0
EAAAAPAAAGQGEAK	15	0	1311.64	U6KS03	U6KS03	yes	2	0.001068	86.539	269990000	37032000	38946000	36171000	37125000	28539000	28073000	19129000	25277000	19703000
EAAADTEAAADK	12	0	1161.52	U6KZV1;C8TDT3	C8TDT3	no	2	0.0022793	160.38	2679200000	373260000	369710000	338330000	242420000	195220000	231700000	328470000	343850000	256260000
EAAAEALEAGDLNK	14	0	1400.68	U6KWM1	U6KWM1	yes	2	0.0025268	98.943	305720000	33294000	32595000	29435000	37128000	39712000	32382000	40532000	34305000	26333000
EAAAEVESQR	10	0	1088.51	U6KRW0	U6KRW0	yes	2	0.00049147	148.56	2918600000	338400000	351600000	351390000	310850000	264060000	244590000	358310000	373600000	325770000
EAADALSSSSSSSEQQR	17	0	1738.76	U6KPF3	U6KPF3	yes	2	0.002176	49.343	56958000	11539000	14312000	8887200	10533000	9963400	1723300	0	0	0
EAADAVDVEELDEADK	16	0	1717.75	U6KPI3	U6KPI3	yes	2	0.0036244	49.537	65738000	17356000	16017000	13607000	15707000	3049800	0	0	0	0
EAADAVDVEELDEADKK	17	1	1845.85	U6KPI3	U6KPI3	yes	2;3	5.3873e-49	213.69	2345400000	340930000	318850000	126170000	318690000	303100000	295470000	254540000	198430000	189160000
EAADEVTNNYVGFLR	15	0	1696.81	U6L3A6	U6L3A6	yes	2	0.00088211	88.561	235390000	58147000	42239000	0	43811000	43557000	47632000	0	0	0
EAAETEAAAAEIEEAR	16	0	1659.76	U6KXX0	U6KXX0	yes	2	0.0101	39.91	114950000	13254000	15381000	0	14121000	13739000	16396000	18594000	12439000	11024000
EAAGLAEFIAATSTDQK	17	0	1721.85	Q70CE0	Q70CE0	yes	2;3	3.5249e-77	227.67	5204400000	942520000	890190000	837210000	472730000	425450000	532360000	370180000	420710000	313070000
EAAGLANFADAATK	14	0	1348.66	Q70CD6	Q70CD6	yes	2	0.0037977	77.42	1488500000	240620000	220250000	225520000	179350000	138210000	144940000	126750000	103200000	109630000
EAAGLANFIK	10	0	1032.56	U6KW95	U6KW95	yes	2	0.006995	72.638	540080000	61439000	57954000	63632000	66051000	63564000	61070000	57739000	53539000	55088000
EAAGLANFK	9	0	919.476	Q70CD5;U6KRL3;U6KW89	Q70CD5	yes	2	0.0057131	80.165	320930000	87455000	107600000	102680000	0	0	0	0	0	23199000
EAAGLPAAR	9	0	854.461	Q8I8U4;A0A024DAD9;U6KLC3	Q8I8U4	yes	2	0.0097913	74.464	2217700000	144520000	130930000	123150000	155580000	143400000	130970000	535110000	479880000	374190000
EAAGLPNFGEASGDGQLSDPGTSELGK	27	0	2603.2	U6KR57	U6KR57	yes	2	0.00043187	72.082	477410000	91673000	85246000	85119000	46950000	47386000	39824000	24359000	31839000	25014000
EAAGLPNFGEASGDGQLSDPGTSELQPDTEWR	32	0	3330.49	Q70CE2;A6NA75	Q70CE2	yes	3	0.00012703	29.328	36923000	36923000	0	0	0	0	0	0	0	0
EAAGLPNFTEASDNNK	16	0	1676.76	Q70CD7	Q70CD7	yes	2	0.00036065	128.06	1023500000	250790000	222900000	211330000	0	0	0	239450000	99010000	0
EAAGLPNFTEATDGK	15	0	1519.72	Q70CE1	Q70CE1	yes	2	0.0001069	152	1183900000	234130000	206360000	208630000	98670000	106170000	81687000	95495000	79111000	73691000
EAAGLPNFTEATDGKK	16	1	1647.81	Q70CE1	Q70CE1	yes	3	0.0065333	33.682	161820000	30732000	30719000	31838000	0	20554000	17714000	0	13263000	17002000
EAAGLPNFTK	10	0	1046.54	U6KW76	U6KW76	yes	2	4.7479e-05	141.27	1397800000	214190000	211270000	189340000	116970000	133300000	121490000	164910000	127550000	118780000
EAAGLTNFTTASDGTK	16	0	1582.75	U6KUL4;U6KYM8	U6KUL4	no	2	2.4876e-05	141.55	879510000	180500000	176420000	177880000	57660000	58160000	57572000	62749000	56731000	51830000
EAALEVPFNSSR	12	0	1318.65	U6L3J3	U6L3J3	yes	2	0.047513	39.069	0	0	0	0	0	0	0	0	0	0
EAAMAAAARPEDIA	14	1	1385.66	U6L194	U6L194	yes	2	0.03194	52.527	102490000	36196000	34456000	31842000	0	0	0	0	0	0
EAANAPTEENTEAGK	15	0	1530.68	U6KLN6	U6KLN6	yes	2	0.0030166	62.711	60114000	10002000	13036000	12251000	10872000	6580100	7373300	0	0	0
EAASAAIQR	9	0	915.477	H9B9F2;U6L4T2	H9B9F2	yes	2	3.4774e-18	119.86	20038000000	2467900000	2346700000	2324800000	2579900000	2350900000	2237300000	2907300000	2823100000	0
EAASTETAATDGTK	14	0	1351.61	U6KV18	U6KV18	yes	2	0.0003648	150.26	1118000000	258710000	253160000	233350000	102560000	112080000	100120000	20755000	20309000	16890000
EAATTAATTAAATDAETETDSLRK	24	1	2395.14	U6KZ70	U6KZ70	yes	3	0.00068661	57.802	194910000	29970000	28271000	27695000	26409000	30933000	29025000	0	22609000	0
EACEALLEK	9	0	1061.51	U6KUP6;H9BA73	U6KUP6	yes	2	0.026807	68.557	542280000	87030000	80797000	80734000	62542000	47207000	55516000	0	61940000	66509000
EAEAASGGGSSTSSKPPPR	19	1	1771.83	U6KH97	U6KH97	yes	3	5.2099e-10	144.68	316890000	22125000	27338000	25677000	45626000	36842000	43619000	41748000	40523000	33391000
EAEAASGNAESSPGSAAVAR	20	0	1830.83	U6KP27	U6KP27	yes	2	6.2888e-07	98.175	830810000	131690000	140020000	127480000	84656000	79837000	74712000	77740000	65395000	49287000
EAEAEQQQQQQQQR	14	0	1727.78	U6KT50	U6KT50	yes	2	6.6564e-28	204.48	734940000	112780000	116790000	129780000	75488000	61095000	72462000	51490000	64775000	50278000
EAEEHSAELA	10	0	1084.47	U6KXD7	U6KXD7	yes	2	0.0027018	86.67	1459700000	151570000	160840000	161450000	221330000	189200000	176900000	136100000	148580000	113730000
EAEQLVEK	8	0	944.481	U6KT02;U6L6M2	U6KT02	no	2	0.0085485	88.177	460070000	30894000	29733000	35306000	142180000	113350000	108600000	0	0	0
EAETLLDEFGR	11	0	1278.61	U6KWZ2	U6KWZ2	yes	2	0.00013793	96.24	19605000	0	0	0	0	0	0	19605000	0	0
EAEVHEEVAEPPKLPDEPCFGR	22	1	2534.17	F1DQG2	F1DQG2	yes	3	0.0096296	22.763	0	0	0	0	0	0	0	0	0	0
EAFAACVLQK	10	0	1135.57	U6KTQ8	U6KTQ8	yes	2	0.0033163	91.265	619770000	106270000	101370000	94887000	0	69786000	64751000	71039000	56694000	54963000
EAFALFDR	8	0	967.476	U6KY15	U6KY15	yes	2	0.0055713	109.48	1016700000	145060000	143370000	119950000	123320000	106280000	104280000	95181000	91148000	88124000
EAFGDLAHLLR	11	0	1240.66	U6KZM0	U6KZM0	yes	2;3	0.0010925	78.342	465810000	40358000	58220000	42371000	50265000	55632000	49443000	52266000	62563000	54689000
EAFLELVR	8	0	975.539	U6KQJ2	U6KQJ2	yes	2	0.0030281	118.74	306000000	38031000	42425000	36287000	28424000	36114000	26848000	39176000	26459000	32237000
EAFSLFDK	8	0	955.465	H9B932	H9B932	yes	1	0.004441	121.05	519880000	68257000	54674000	50110000	55544000	60192000	58478000	63004000	51198000	58426000
EAGAAAEAAAAAANAAADSSK	21	0	1787.83	U6KQ59	U6KQ59	yes	2;3	7.4813e-05	69.765	324040000	59728000	52094000	54265000	23696000	21145000	22395000	37974000	27920000	24824000
EAGQLLQQLQQR	12	0	1410.76	U6L675	U6L675	yes	2	0.027949	65.842	113650000	24997000	24644000	0	0	0	0	25423000	16806000	21781000
EAGVALYHQEK	11	0	1243.62	U6KZW5	U6KZW5	yes	2	0.0034938	79.86	82938000	0	30369000	0	52570000	0	0	0	0	0
EAIPTSPEQAK	11	0	1169.59	U6LB52	U6LB52	yes	2	0.0035157	98.737	1035300000	195070000	206310000	179960000	85226000	91444000	73204000	80540000	71558000	51958000
EALCTVHTENK	11	0	1300.61	U6KXJ1	U6KXJ1	yes	2	0.00058658	172.17	400640000	46817000	44594000	45480000	27934000	29350000	22186000	56978000	73413000	53884000
EALDMVVR	8	0	931.48	U6KU63	U6KU63	yes	2	0.017447	84.498	380660000	48928000	37576000	42282000	43207000	49612000	43213000	47883000	34357000	33606000
EALFVTGNAADVQSPNK	17	0	1759.87	U6KXJ5	U6KXJ5	yes	2	0.0042969	45.876	40747000	0	0	0	0	0	0	16227000	13375000	11145000
EALGGLPVASATLAATK	17	0	1568.88	U6KQ90	U6KQ90	yes	2	0.040835	25.995	58851000	0	13604000	0	15380000	14448000	15419000	0	0	0
EALGLLVEAIR	11	0	1182.7	Q967Y8;D1MIA1;U6KSV9	Q967Y8	yes	2	1.1881e-72	235.06	3120000000	313210000	292660000	272810000	312210000	312830000	400420000	424710000	403330000	387860000
EALIGNIVDHLK	12	0	1320.74	U6L000	U6L000	yes	2;3	0.00084308	136.38	4648500000	513640000	620530000	506470000	571900000	436160000	564450000	426380000	561410000	447570000
EALQQAAAAAAADDSSK	17	0	1616.76	U6LB52	U6LB52	yes	2;3	5.2015e-07	156.17	1812600000	373650000	300500000	350490000	150100000	148360000	137240000	113960000	123510000	114790000
EALVEVPQTVVR	12	0	1338.75	U6KGQ6	U6KGQ6	yes	2	0.0063189	75.89	426060000	118320000	118620000	121890000	11491000	0	0	0	30356000	25388000
EAMGNPQLLPLYYQGSK	17	0	1907.95	H9B970	H9B970	yes	2	9.3601e-05	107.69	1664500000	197950000	180240000	199560000	209410000	182160000	205590000	167420000	165680000	156460000
EAPAEEGKPQR	11	1	1210.59	U6KGF3	U6KGF3	yes	2;3	0.0019059	88.596	42378000	2165800	617270	1867600	14128000	15677000	7922700	0	0	0
EAPDFTCEAVMPDGSFDTVSLR	22	0	2443.07	H9B900	H9B900	yes	2	9.2318e-11	97.57	280760000	48140000	46941000	30834000	29948000	28706000	26200000	0	31228000	38762000
EAPFALLLRPIK	12	1	1366.83	U6L0H8	U6L0H8	yes	3	0.0045908	59.84	32240000	4514300	4342800	3620300	5600400	8586000	5576600	0	0	0
EAPGASPPAK	10	0	923.471	U6KTE5;U6KJ25	U6KTE5	yes	2	0.045828	48.998	1594800000	319650000	309510000	269580000	124590000	123280000	111040000	116090000	128470000	92553000
EAPSCAVR	8	0	888.412	Q9U966;A9Q278	Q9U966	yes	2	0.0023601	133.6	11239000000	2775400000	2397000000	2834800000	1187800000	1052500000	965360000	9893800	16251000	0
EAPSQHGGHHIGIAHTR	17	0	1803.89	U6KXQ3;C9E604	U6KXQ3	yes	5	0.039384	13.425	7144100	0	0	0	0	0	0	3344100	1494400	2305600
EAPVAFVAELSAADSEVAK	19	0	1902.96	U6KSC9	U6KSC9	yes	2;3	1.2415e-07	120.11	1128400000	119950000	112500000	131460000	136370000	145280000	137680000	125210000	130990000	88989000
EAQAAAGGHQSQAGDER	17	0	1681.74	U6KXY9	U6KXY9	yes	2;3	5.7056e-12	170.11	3895800000	529870000	408160000	417680000	317560000	281610000	404000000	504700000	558640000	473570000
EAQEAVQAAK	10	0	1043.52	U6LAE5	U6LAE5	yes	2	0.004639	98.048	443920000	105310000	97377000	0	82597000	80755000	77879000	0	0	0
EAQLLQASIDEVR	13	0	1470.77	Q8I8U4;A0A024DAD9;U6KLC3	Q8I8U4	yes	2	0.0023979	157.5	1380700000	85365000	81660000	80094000	138310000	130530000	139600000	228430000	210990000	285710000
EAQQQQEEQYALQQAK	16	0	1918.9	U6KTR3	U6KTR3	yes	2	0.0019837	63.062	113210000	20702000	20210000	20332000	14771000	20219000	16972000	0	0	0
EAQTHQGSQDASVR	14	0	1512.69	U6KLZ3	U6KLZ3	yes	3	0.0006811	64.104	57095000	0	0	0	19548000	18333000	19215000	0	0	0
EAQVQQQELQLLK	13	0	1553.84	U6KYX0	U6KYX0	yes	2	0.017304	44.426	22416000	0	0	0	8788300	7333000	6295100	0	0	0
EASAYHTYNLPK	12	0	1392.67	U6L2Q8	U6L2Q8	yes	2;3	0.0014728	125.89	1127900000	175050000	167240000	165410000	100920000	109930000	100780000	110440000	102810000	95296000
EASDMVLADDNFSTIVSAVEEGR	23	0	2454.12	U6KNV2	U6KNV2	yes	2	5.3757e-10	92.01	153800000	30982000	25880000	20388000	0	20212000	21358000	14989000	0	19995000
EASDQVDSHANSPFK	15	0	1630.72	U6KYM1;H9B901	U6KYM1	yes	2;3	0.0002978	81.448	1568000000	257210000	237610000	192610000	162120000	162780000	155790000	204960000	52091000	142820000
EASTATQILPEK	12	0	1286.67	Q70CD9	Q70CD9	yes	2	0.0064628	73.219	2408500000	573230000	563550000	520160000	129860000	130730000	114180000	138170000	120110000	118530000
EASVPTQGQGPR	12	0	1225.61	A5JNY7	A5JNY7	yes	2	0.0035281	86.114	8361900000	1111800000	1074600000	1041800000	889560000	733460000	676480000	1019400000	1001100000	813620000
EATAAAATADSTYTLAGMPR	20	0	1967.93	U6L6D1	U6L6D1	yes	2	0.0032688	32.797	49417000	13672000	13907000	14587000	0	7249500	0	0	0	0
EATADTAAAAAAAAGK	16	0	1359.66	U6KYH3	U6KYH3	yes	2	0.0016979	72.662	133700000	33213000	30423000	23694000	4606800	0	16247000	0	13006000	12508000
EATAGAEHTLATTK	14	0	1399.69	U6KNB5	U6KNB5	yes	2	0.0022968	85.163	75949000	0	0	0	11038000	0	0	0	36252000	28659000
EATAGGESQDTAR	13	0	1291.56	U6KIG0	U6KIG0	yes	2	0.0010116	166.7	240030000	40824000	36263000	35678000	39699000	41068000	38841000	2943900	2921500	1787100
EATAPAPSFNSLTSSGSK	18	0	1750.84	U6KWJ6	U6KWJ6	yes	2	0.00045498	59.372	102280000	9291900	11011000	0	7375900	0	0	26084000	25163000	23357000
EATDATQVLPK	11	0	1171.61	Q70CC1	Q70CC1	yes	2	0.00083949	117.14	2294900000	430920000	383390000	355310000	193680000	209000000	153920000	207620000	183640000	177400000
EATPFDESVTR	11	0	1250.58	U6KR89;H9B9S8	U6KR89	yes	2	0.043331	43.501	96423000	0	0	26928000	23822000	24378000	21295000	0	0	0
EAVDYWK	7	0	909.423	Q70CE2;A6NA75	Q70CE2	yes	1	0.022752	120.49	189240000	52416000	52088000	57769000	23127000	3837000	0	0	0	0
EAVDYWNAAFK	11	0	1312.61	U6KW95	U6KW95	yes	2	0.0065781	72.2	284480000	0	63636000	59194000	61275000	55653000	44725000	0	0	0
EAVEAQLSEVEPLLK	15	0	1653.88	U6KWQ6	U6KWQ6	yes	2	0.012415	44.547	35174000	35174000	0	0	0	0	0	0	0	0
EAVEFPLTHPEFFEDIGIAPPK	22	0	2482.24	U6KML0	U6KML0	yes	3	2.2612e-05	60.621	337470000	46703000	41356000	34947000	31318000	33729000	34042000	38719000	38504000	38152000
EAVITVPAYFNDSQR	15	0	1708.84	H9B9F2;U6L4T2	H9B9F2	yes	2	0.00038812	128.73	3568900000	328260000	330380000	292660000	598280000	549270000	549620000	317570000	284890000	317930000
EAVLSIMGSASTPNPTPAAYQISTDHLIK	29	0	3011.53	U6KQI8	U6KQI8	yes	3	0.00075073	28.215	261590000	60588000	0	0	67492000	59022000	74490000	0	0	0
EAYMHVPNFGR	11	0	1319.61	H9B9R6	H9B9R6	yes	3	0.0038672	51.436	93578000	13922000	14336000	13028000	7581800	7652900	9200900	9644500	8640200	9571800
EAYPGDVFYLHSR	13	0	1552.73	U6KJT4	U6KJT4	yes	2;3	0.00084605	121.66	1974000000	121310000	111220000	108220000	281980000	290690000	252180000	309360000	247810000	251260000
EAYQGADSETQQK	13	0	1453.63	U6KWU2	U6KWU2	yes	2	2.5857e-06	92.856	113110000	0	0	0	0	0	0	40350000	38729000	34030000
ECEALCGANASQER	14	0	1593.65	U6KM17	U6KM17	yes	2	0.0042201	58.885	258600000	45724000	40074000	39532000	26838000	23673000	20935000	31424000	30400000	0
ECLPLAILLR	10	0	1196.7	H9B9F5	H9B9F5	yes	2	0.0030325	80.755	202190000	21642000	24009000	16939000	12055000	11927000	16814000	32560000	35814000	30435000
ECPDEEVEER	10	0	1290.5	U6L098;Q9BI05	U6L098	yes	2	0.00015823	115.78	1174100000	207260000	183000000	194050000	91414000	85988000	83441000	127670000	108440000	92854000
ECQMSEEEVK	10	0	1267.51	U6L098;Q9BI05	U6L098	yes	2	0.0029168	99.568	1946300000	380840000	357320000	338290000	162260000	150720000	132640000	146960000	152510000	124770000
ECQMSEEEVKK	11	1	1395.6	U6L098;Q9BI05	U6L098	yes	2	0.017592	101.39	530810000	97132000	109550000	92601000	36144000	37835000	32963000	42727000	46557000	35307000
ECTSHPSEVGSAEDK	15	0	1631.67	Q9U966	Q9U966	yes	2;3	0	318.74	24740000000	4275400000	4358200000	3981700000	1723300000	1846800000	1756900000	2336000000	2540400000	1921500000
EDAANNFAR	9	0	1006.45	U6KWP4	U6KWP4	yes	2	7.5524e-05	121.05	7001000000	921780000	924740000	857370000	738720000	615530000	533730000	858710000	880900000	669560000
EDAPAGSSSGGSSSSSR	17	0	1524.63	U6KKZ3	U6KKZ3	yes	2	0.013042	32.858	53504000	9569600	7322600	7317100	4657200	4925700	6261800	4975200	4436100	4038700
EDATEFLLPQR	11	0	1317.66	U6KPI3	U6KPI3	yes	2	0.00020412	164.65	1899000000	211280000	213180000	208060000	197070000	219280000	201370000	235440000	203430000	209930000
EDDNNWPAPDR	11	0	1327.54	U6KHJ3	U6KHJ3	yes	2	0.018822	54.65	131510000	27420000	23044000	24212000	22432000	17022000	15269000	2110800	0	0
EDDSAVLVLTNSNFDETLK	19	0	2109.01	U6KSC9	U6KSC9	yes	2	4.554e-06	96.143	487380000	57872000	60821000	38745000	58647000	53120000	65694000	54772000	48391000	49316000
EDEAIALEAK	10	0	1087.54	U6L6D1	U6L6D1	yes	2	0.031429	39.179	0	0	0	0	0	0	0	0	0	0
EDELVFGVAHIYASFNDTFIHVTDLSGR	28	0	3151.53	U6KKZ7	U6KKZ7	yes	3;4	2.8036e-34	139.31	131170000	0	7338500	16925000	26970000	15138000	64804000	0	0	0
EDEQLAEK	8	0	960.44	U6L493	U6L493	yes	2	0.0074927	101.72	1207100000	141190000	114410000	189660000	388720000	373090000	0	0	0	0
EDFMHLFTLK	10	0	1279.63	U6L1V9	U6L1V9	yes	2	0.0029612	80.916	11442000	0	0	0	11442000	0	0	0	0	0
EDGSVSTAAAAAAAR	15	0	1346.64	U6KMG4	U6KMG4	yes	2	0.012009	48.405	0	0	0	0	0	0	0	0	0	0
EDGTYTPRPPGPR	13	1	1441.69	U6KGY6	U6KGY6	yes	3	0.0023495	78.324	260990000	37398000	39640000	35336000	33532000	0	22566000	40429000	30205000	21883000
EDHGEQQQQQLQQGTADATTASTASSQR	28	0	3000.34	U6KJF8	U6KJF8	yes	3	0.00017141	38.986	496300000	88852000	89199000	109750000	45641000	48716000	36043000	33184000	25107000	19813000
EDLAALEK	8	0	887.46	U6KWP4	U6KWP4	yes	1	0.015426	102	1952600000	265710000	262730000	225020000	184000000	181850000	150330000	224600000	243480000	214850000
EDLIHSEVAR	10	0	1167.59	U6L274	U6L274	yes	2;3	0.0037593	54.584	431220000	92552000	86275000	73745000	63723000	37673000	46196000	12161000	10216000	8679700
EDLLDYIAR	9	0	1106.56	U6KT33	U6KT33	yes	2	8.2008e-05	166.16	1144300000	152200000	170160000	156280000	109490000	95223000	109100000	125210000	120930000	105710000
EDLSLVMQEVPDFK	14	0	1648.8	U6KH88;K9MPU2	U6KH88	yes	2	0.0014174	104.7	934060000	114470000	111760000	106660000	99335000	116990000	95199000	111040000	90750000	87861000
EDPAQTNTLK	10	0	1115.55	U6KWS0	U6KWS0	yes	2	0.012167	52.167	236840000	35226000	29331000	21237000	54569000	50553000	45927000	0	0	0
EDPPQDLQDK	10	0	1183.54	U6KV18	U6KV18	yes	2	0.0042241	60.943	221780000	43463000	37445000	36935000	36538000	38282000	29118000	0	0	0
EDQAELEAQCK	11	0	1319.57	U6KYN6;H9B946	U6KYN6	yes	2	0.032708	44.614	0	0	0	0	0	0	0	0	0	0
EDQGEYLEER	10	0	1266.54	U6L0T2;O44001	U6L0T2	yes	2	0.00074493	106.4	2490800000	189800000	183130000	178890000	391590000	372870000	335900000	315170000	295410000	228070000
EDTTREEIIAMVNNAVTDK	19	1	2148.04	U6KYV2	U6KYV2	yes	3	7.841e-05	54.834	188300000	46011000	45226000	0	0	38659000	0	29880000	0	28522000
EDVLNYLSSGASEPQSSAGEDNSGAAQSPPAPR	33	0	3287.48	H9B9E0	H9B9E0	yes	3	3.0462e-07	62.706	254390000	34137000	40919000	36463000	31193000	27306000	25223000	35489000	23664000	0
EDVSHEVQTIDVAICQQK	18	0	2098	D7RXM4	D7RXM4	yes	2;3	2.2173e-08	161.75	991320000	67426000	75459000	69198000	132880000	125460000	147390000	138470000	100580000	134450000
EDVTAPGEGVDVLVQPLPHPSR	22	0	2311.18	U6KGQ6	U6KGQ6	yes	2;3	7.8336e-06	81.696	3356600000	437870000	466090000	398940000	361000000	305810000	318690000	379700000	344570000	343900000
EEAAAAAAAAAENGEEAEEEEVPK	24	0	2385.05	U6KRW0	U6KRW0	yes	2	0.00061801	50.202	100050000	12419000	22839000	22940000	13074000	15072000	13709000	0	0	0
EEAAAEEETR	10	0	1133.48	U6KZV1;C8TDT3	C8TDT3	no	2	0.027451	50.786	0	0	0	0	0	0	0	0	0	0
EEAAEETLK	9	0	1018.48	U6KRZ6	U6KRZ6	yes	2	0.013313	70.028	214820000	33581000	32481000	37246000	38373000	31026000	23886000	0	0	18228000
EEADHPVEER	10	0	1209.53	U6KXG1	U6KXG1	yes	3	0.00054259	101.38	196800000	36995000	30127000	0	49731000	44731000	35214000	0	0	0
EEADRLDNLQQIIFDR	16	1	1973.98	U6L184;H9BA47	U6L184	no	2;3	7.0176e-06	135.72	940110000	121750000	129720000	127550000	87780000	99783000	95464000	100860000	82530000	94677000
EEAEKEEEAGEEK	13	1	1505.64	U6KWL2	U6KWL2	yes	2	0.0004189	83.204	0	0	0	0	0	0	0	0	0	0
EEAHLQEFLNK	11	0	1356.67	U6KK17	U6KK17	yes	2	0.015502	58.476	23441000	12849000	0	10592000	0	0	0	0	0	0
EEALEMFAENPFK	13	0	1553.71	U6L9U7	U6L9U7	yes	2	0.0052418	72.891	42983000	0	0	0	9661200	10170000	0	8636100	7244000	7271700
EEDEEGSSILR	11	0	1262.56	U6KZJ4	U6KZJ4	yes	2	0.016421	49.934	96050000	21689000	0	0	13343000	10405000	10143000	14220000	13453000	12797000
EEDLAELFGNIGK	13	0	1433.7	H9BA49	H9BA49	yes	2	0.0023906	107.17	299130000	47417000	40324000	37563000	22669000	30952000	29946000	27245000	26295000	36715000
EEEGAAAAAAGNEEQLVNLIR	21	0	2154.06	U6L811	U6L811	yes	2	2.2773e-07	93.776	250360000	40469000	40147000	42776000	35898000	28598000	35823000	26648000	0	0
EEEQEELLK	9	0	1145.55	U6KH61	U6KH61	yes	2	0.0056654	69.915	142890000	23403000	24765000	22482000	0	18671000	0	19514000	12092000	21960000
EEEQQQEQQQQQQQQQQK	18	0	2327.04	U6KJR3	U6KJR3	yes	3	0.00081517	40.547	84955000	14888000	13286000	14375000	9624300	8218000	11282000	13282000	0	0
EEESVVLVHTGR	12	0	1353.69	U6KYB8	U6KYB8	yes	2	0.023861	43.761	83761000	16258000	17557000	12971000	10058000	14249000	12669000	0	0	0
EEFVNSLLDSHSSVR	15	0	1717.83	U6L6S7	U6L6S7	yes	2;3	0.00015473	88.706	476830000	39422000	36877000	31305000	91069000	81860000	90879000	38795000	31543000	35082000
EEGDSLQQSQSK	12	0	1334.6	U6KS65;H9BA34	U6KS65	yes	2	0.0019409	151.26	1071100000	147180000	164710000	148160000	114640000	96650000	107080000	93710000	106190000	92726000
EEGGDETMFIFGAK	14	0	1529.67	U6KXX5	U6KXX5	yes	2	0.0035164	78.814	502750000	105280000	111920000	99547000	49388000	45383000	42528000	16096000	15891000	16720000
EEGILGLWR	9	0	1071.57	U6KTN2	U6KTN2	yes	2	0.00054547	109.48	162850000	22346000	22449000	19778000	16622000	16574000	15857000	17142000	17532000	14550000
EEGKMVPVAAVMDMK	15	1	1633.79	U6L112	U6L112	yes	2	0.033156	18.832	18965000	15016000	3949100	0	0	0	0	0	0	0
EEGSETPNLAEVPR	14	0	1526.72	U6KMT3	U6KMT3	yes	2	0.0019554	87.083	679680000	98086000	88152000	82763000	69499000	70805000	72035000	81044000	59730000	57570000
EEGVSTAELVYTSNADVISLLTDK	24	0	2553.27	U6KUP6	U6KUP6	yes	2	0.0041076	62.193	35376000	0	0	0	35376000	0	0	0	0	0
EEGVSTAELVYTSNADVISLLTDKK	25	1	2681.36	U6KUP6	U6KUP6	yes	3	0.00021731	78.758	229760000	46127000	38931000	0	34942000	0	0	34088000	35851000	39821000
EEIHAALQQLEK	12	0	1407.74	U6KP09	U6KP09	yes	2	0.0050093	92.747	278610000	0	27313000	29888000	37561000	37894000	36524000	40897000	33152000	35387000
EEIIAMVNNAVTDK	14	0	1545.77	U6KYV2	U6KYV2	yes	2	0.0011178	118.52	797580000	195140000	136700000	141410000	100390000	106450000	117490000	0	0	0
EEIVISPQR	9	0	1069.58	U6KVL5	U6KVL5	yes	2	0.03569	57.032	63735000	0	19543000	18692000	0	0	0	25500000	0	0
EELEEQR	7	0	931.425	U6KXA3;H9B9U5	U6KXA3	yes	2	0.031732	90.777	1176300000	186200000	182870000	187190000	135850000	122200000	114370000	101650000	91135000	54804000
EELELQLAR	9	0	1099.59	U6KJR5	U6KJR5	yes	2	0.034627	58.433	98363000	14085000	15488000	13413000	13398000	14443000	10556000	16980000	0	0
EELESAFGGVEK	12	0	1293.61	U6KTI3	U6KTI3	yes	2	0.012939	50.46	143030000	29037000	0	25331000	5057400	20106000	19093000	33767000	10642000	0
EELGLIEQAYDNPHEALSR	19	0	2183.05	U6KS27	U6KS27	yes	2;3	1.2045e-10	165.9	1209400000	168690000	133090000	160800000	58450000	144070000	152330000	136050000	121720000	134160000
EELIDHLGTIAQSGTYR	17	0	1901.95	U6KW92	U6KW92	yes	2;3	0.0026166	48.623	116840000	0	0	0	0	0	0	26283000	43875000	46682000
EELLQWWQQIK	11	0	1499.78	U6KZV1;C8TDT3	C8TDT3	no	2	0.00085634	152.54	284130000	52495000	51674000	51691000	0	0	2580100	43831000	42819000	39036000
EELPFMVR	8	0	1019.51	U6L2D4	U6L2D4	yes	2	0.014594	86.794	127660000	17008000	17217000	16228000	12219000	11742000	15735000	12507000	12582000	12422000
EELQQQLQQEIEAR	14	0	1740.86	U6KRE6	U6KRE6	yes	2	3.4684e-138	256.13	737010000	92376000	93386000	85847000	64666000	95892000	82808000	77315000	67996000	76727000
EELSNIAAAMK	11	0	1175.59	U6KNR9	U6KNR9	yes	2	0.034267	46.524	358490000	55089000	52167000	49429000	33456000	31360000	30731000	42866000	34811000	28575000
EEMSVVESK	9	0	1036.47	U6KTC3;H9BA52	U6KTC3	yes	1;2	0.00017183	97.965	1906100000	294670000	259090000	252400000	198890000	190640000	166090000	209180000	191490000	143650000
EEPTAAVAHLQQELLLR	17	0	1917.03	U6KVZ4	U6KVZ4	yes	3	0.0072007	37.157	118590000	20596000	0	16805000	23919000	26350000	30919000	0	0	0
EEPVHINVGSLDLK	14	0	1548.81	U6KTG0	U6KTG0	yes	2;3	0.00065153	95.755	1013000000	91637000	79632000	95493000	161060000	68094000	137500000	160360000	110760000	108450000
EEQWWLVIGESAGNTLHAIK	20	0	2280.15	U6KTP6	U6KTP6	yes	3	0.00027531	38.377	103630000	20632000	17019000	19580000	0	23836000	0	9562000	13004000	0
EESQLLLLEGELVR	14	0	1626.88	U6L1Y4	U6L1Y4	yes	2	0.022937	38.995	120080000	0	0	0	11588000	12510000	12385000	46509000	37092000	0
EEVAGWSNLLK	11	0	1244.64	U6KYP2;O44006;H9B9H5	U6KYP2	yes	2	0.0054438	75.474	1137700000	151510000	131910000	129030000	124870000	134430000	129500000	119390000	101050000	116000000
EEVEEVMQR	9	0	1147.52	U6KS02	U6KS02	yes	2	0.0037288	88.181	269480000	45522000	55694000	53827000	44403000	38719000	28041000	0	3271400	0
EEVFQNR	7	0	920.435	U6L837	U6L837	yes	2	0.019036	128.48	1587900000	105240000	114150000	101030000	295300000	259180000	220250000	190230000	173640000	128830000
EEVGAAAGNAGAAATGPR	18	0	1568.75	U6KKC7	U6KKC7	yes	2	6.0862e-05	61.096	0	0	0	0	0	0	0	0	0	0
EEVNTYLSR	9	0	1109.54	U6KU16	U6KU16	yes	2	0.0034534	90.906	306100000	62306000	52180000	56313000	48998000	37815000	48489000	0	0	0
EEVPASQAAAPAEAATHVAPTQPR	24	0	2398.19	U6L274	U6L274	yes	3	3.6625e-05	81.48	665710000	125730000	94567000	114490000	70955000	61782000	72961000	51135000	32797000	41296000
EEVQSNSNETLQSASR	16	0	1777.81	U6KV18	U6KV18	yes	2	0.012663	36.451	71684000	0	0	0	0	8180300	0	23112000	25763000	14628000
EEYDESGPSIVHR	13	0	1516.68	H9BA70	H9BA70	yes	2;3	1.385e-18	198.97	9234400000	986110000	939980000	831640000	833740000	857010000	641060000	1475100000	1484100000	1185600000
EFAALEELVK	10	0	1147.61	U6KLF0	U6KLF0	yes	2	0.029141	54.259	293940000	53004000	50390000	55304000	43999000	32864000	44780000	0	5584800	8014700
EFALDLIDHFR	11	0	1374.69	U6KTF4	U6KTF4	yes	3	7.2082e-05	120.06	205680000	26354000	32905000	28076000	23994000	17214000	22802000	20517000	17885000	15930000
EFDFHLFDVGR	11	0	1380.65	U6KXX5	U6KXX5	yes	2;3	0.00091554	127.87	593290000	84095000	78871000	79058000	70710000	80381000	78577000	45395000	38340000	37868000
EFEALSASEK	10	0	1109.52	U6KNV2	U6KNV2	yes	2	0.0029729	88.948	317520000	47993000	48844000	47275000	46528000	43661000	38508000	0	44713000	0
EFEEQQQQR	9	0	1220.54	U6KYL7	U6KYL7	yes	2	0.0043348	85.161	65458000	0	0	0	6613200	6564900	7931200	15232000	15529000	13587000
EFEPDGSPK	9	0	1004.45	H9B966	H9B966	yes	2	0.018765	65.535	830620000	125810000	133850000	123450000	82990000	78091000	69703000	79684000	79752000	57288000
EFETNDEEMK	10	0	1270.5	U6KW84	U6KW84	yes	2	0.026039	56.043	79535000	14829000	12478000	13735000	8321200	7287900	6866300	7366300	6883800	1767100
EFFLPAYEEVLVNFEETK	18	0	2203.07	U6KK40	U6KK40	yes	2	3.2637e-05	99.371	270260000	10594000	11177000	22226000	13231000	14786000	69669000	24215000	42031000	62334000
EFFLPAYEEVLVNFEETKK	19	1	2331.17	U6KK40	U6KK40	yes	3	4.8943e-05	56.719	163610000	33658000	10570000	14991000	19522000	20365000	39336000	8986300	0	16186000
EFGYALLLK	9	0	1052.59	Q9U966	Q9U966	yes	2	0.02479	62.582	4435000000	808270000	691900000	729750000	396910000	464980000	459610000	329660000	267870000	286050000
EFHVGVLGVTGFVGK	15	0	1544.84	U6KPG4	U6KPG4	yes	2;3	0.00030761	98.592	235350000	65457000	26436000	45580000	11516000	34965000	14627000	13832000	14370000	8569500
EFLGQPADDFTR	12	0	1394.65	U6KJB8	U6KJB8	yes	2	0.018872	53.034	162550000	0	30852000	30388000	27290000	22894000	25675000	25455000	0	0
EFLQTAR	7	0	863.45	U6KGN5	U6KGN5	yes	2	0.021273	127.31	1354300000	198600000	218870000	207790000	151450000	126650000	102030000	134760000	118790000	95328000
EFNELLSDLDIGLSEPQVR	19	0	2173.09	U6KTF4	U6KTF4	yes	2	8.3985e-09	141.07	230180000	49279000	53556000	53338000	33400000	40606000	0	0	0	0
EFPIMSSSSSSSSSSR	16	0	1661.72	U6KHP7	U6KHP7	yes	2	0.0056886	46.249	136490000	21042000	22000000	24250000	13961000	13921000	10612000	10459000	10552000	9689800
EFQEQYVK	8	0	1069.51	U6L145	U6L145	yes	2	0.0091956	95.531	1830400000	272560000	293190000	273280000	201590000	184790000	138500000	0	235080000	231390000
EFQIIDHFFLPEVTSR	16	0	1977	U6KTS2	U6KTS2	yes	2;3	2.8593e-23	194.05	3371900000	462860000	471730000	428050000	265320000	289080000	270410000	430750000	396670000	356990000
EFQQQIAELK	10	0	1232.64	U6KP27	U6KP27	yes	2	0.0018006	103.88	517190000	0	0	0	93789000	89032000	98922000	94183000	77937000	63324000
EFSGLLDCLQK	11	0	1308.64	H9BA02	H9BA02	yes	1	0.0035535	111.61	178760000	29607000	33741000	28664000	24579000	27179000	34990000	0	0	0
EFSPTDATTNPTLVLQAVSNSK	22	0	2319.16	U6L0I8	U6L0I8	yes	2	0.033318	23.869	0	0	0	0	0	0	0	0	0	0
EFSQLEIFR	9	0	1167.59	U6KVG2	U6KVG2	yes	2	0.00012885	126.24	430780000	83744000	87292000	65404000	70544000	63520000	60272000	0	0	0
EFTGPVTTEDYEEDLTDADLHQR	23	0	2680.18	U6KXG1	U6KXG1	yes	3	3.5895e-08	54.559	115960000	71210000	44747000	0	0	0	0	0	0	0
EFTLEDEEEPLEGPGR	16	0	1845.83	U6KS97	U6KS97	yes	2	0.0101	39.91	93921000	29091000	37155000	0	11155000	16519000	0	0	0	0
EFTTGEAAPTPQVPQAIR	18	0	1911.97	U6L011	U6L011	yes	2	0.0036646	44.344	497300000	75892000	66620000	65488000	60526000	54094000	56817000	47740000	37277000	32843000
EFVGNNLFHWFK	12	0	1536.75	U6KLF0	U6KLF0	yes	2	0.013796	49.934	74067000	28614000	22203000	23250000	0	0	0	0	0	0
EFVPPSPFGMDYGSGTR	17	0	1842.82	U6KZB1;H9BA65	U6KZB1	yes	2	0.0058169	49.537	136500000	22521000	16159000	0	23790000	16926000	16554000	9553000	16988000	14012000
EFYQALFETEFAR	13	0	1649.77	U6KU13;U6L7I7	U6KU13	yes	2	0.0044164	53.3	84417000	20911000	6145900	0	9682000	11382000	0	11591000	17831000	6873900
EGAAADAAAAPAGAAAAPAAPQQQQK	26	0	2302.13	U6L3Q8	U6L3Q8	yes	2;3	0.00030426	67.76	274070000	0	65378000	72152000	44004000	18275000	35360000	25033000	0	13870000
EGAAAPAMPMPPAYR	15	0	1528.72	A5JNY7	A5JNY7	yes	2	0.00011708	151.7	916530000	132720000	124020000	118710000	89806000	94536000	82005000	106930000	84079000	83724000
EGAAAQATALHSLTK	15	0	1467.77	U6KYC3	U6KYC3	yes	2	0.0029893	63.062	152590000	17606000	15028000	17198000	20424000	0	17726000	24059000	21500000	19046000
EGAATEADNTAAAAAAAAELGR	22	0	2000.94	U6KPG0	U6KPG0	yes	2	0.00070025	32.548	0	0	0	0	0	0	0	0	0	0
EGATAAAAAAEDSAAK	16	0	1403.65	U6L902	U6L902	yes	2	0.029204	30.228	116900000	26545000	26756000	21166000	13752000	13210000	15466000	0	0	0
EGCAADTLYGR	11	0	1211.52	Q9U966;A9Q278	Q9U966	yes	2	0.00036913	123.01	4900300000	1031200000	977940000	860420000	312310000	320420000	285250000	401390000	388930000	322450000
EGDILALLETER	12	0	1357.71	U6KZS4	U6KZS4	yes	2	0.0010935	158.25	1052900000	147830000	139290000	133540000	155050000	134200000	166420000	68732000	68181000	39656000
EGDIVTAGQCR	11	0	1204.55	U6KP70	U6KP70	yes	2	0.0055357	79.659	232380000	46511000	42614000	39844000	22025000	19452000	18061000	0	43876000	0
EGDIVVYPK	9	0	1018.53	U6KQX6	U6KQX6	yes	2	0.0048903	67.414	584700000	0	79391000	0	96088000	89363000	73376000	138900000	0	107580000
EGDLGSLWDER	11	0	1275.57	U6KSP6	U6KSP6	yes	2	0.029043	48.568	56982000	9703500	0	14922000	10887000	9939100	11530000	0	0	0
EGEAAGAVHAPYFQEPK	17	0	1799.85	U6KUY4	U6KUY4	yes	2	0.00078024	71.286	210310000	27196000	20177000	20886000	18743000	22203000	0	40786000	29527000	30788000
EGEAGDTFYLLLDGEAEAVK	20	0	2126.01	U6KSZ7;H9BA29	U6KSZ7	yes	2	0.035574	21.569	135600000	29311000	22450000	25191000	22397000	17220000	19029000	0	0	0
EGEGLEAQEAQVEVDR	16	0	1757.81	U6L011	U6L011	yes	2	0.0064733	45.618	201300000	37146000	29488000	39051000	20062000	21647000	16639000	18771000	18500000	0
EGEHVTAVAWGTQVHR	16	0	1775.87	U6KR05	U6KR05	yes	2;3;4	3.7036e-25	114.31	548840000	34619000	36572000	125050000	58344000	36933000	28991000	93048000	80576000	54707000
EGEQQQQQPQEGK	13	0	1512.68	U6KSY5	U6KSY5	yes	2	1.1375e-06	176.99	318430000	47648000	41083000	41472000	32796000	31755000	34633000	31346000	29724000	27969000
EGETAAAESAAAAAAAPR	18	0	1613.76	U6KPC9	U6KPC9	yes	2	0.0017417	48.677	80863000	16912000	16969000	13823000	9473500	12987000	10697000	0	0	0
EGFDQQDASFDWTPK	15	0	1769.75	U6KZT6	U6KZT6	yes	2	0.024277	34.485	57580000	18461000	10154000	17556000	11408000	0	0	0	0	0
EGFEGALNEK	10	0	1092.51	U6L304	U6L304	yes	2	0.026299	51.567	0	0	0	0	0	0	0	0	0	0
EGFFVAGTR	9	0	982.487	U6KXA3;H9B9U5	U6KXA3	yes	2	0.0057777	59.645	0	0	0	0	0	0	0	0	0	0
EGFSLFK	7	0	826.423	U6KV39;Q70CD4;A6YSN9;U6KVI7	U6KVI7	no	1;2	0.024402	103.91	5312500000	1099200000	988630000	904550000	523450000	545920000	557400000	693420000	0	0
EGFVFAVQQLVAGK	14	0	1491.81	U6L811	U6L811	yes	2	0.034945	35.809	29801000	0	0	0	0	0	29801000	0	0	0
EGGHNEHGNIFK	12	0	1337.61	U6KYG4	U6KYG4	yes	2	0.0068956	65.234	55197000	16855000	11113000	0	10884000	10879000	5465900	0	0	0
EGGPECLFFSYIR	13	0	1573.72	U6KWI5;H9B9H7	U6KWI5	yes	2	0.010423	50.088	73235000	10958000	0	0	11063000	7277100	15638000	9874300	8773700	9651400
EGGSALALSYIASEK	15	0	1494.76	A3R4P1;Q0VIP6;U6L421	A3R4P1	yes	2	0.024681	34.395	132620000	0	19897000	0	0	0	30050000	30801000	21567000	30306000
EGGVDNAAVIAGESLR	16	0	1556.78	U6KMN7	U6KMN7	yes	2	0.0089788	41.422	347540000	61019000	47398000	50873000	39111000	0	33046000	37830000	42212000	36054000
EGHSLPFNSQPEGQYGAPR	19	0	2069.96	U6KP09	U6KP09	yes	3	2.6701e-06	74.993	195010000	34142000	40088000	32815000	0	0	0	35738000	26226000	25998000
EGIPPDQQR	9	0	1038.51	U6KVM1;H9B965;U6KPW2	U6KVM1	yes	2	0.0089861	63.216	2486100000	243120000	241080000	243180000	342240000	311730000	280950000	280530000	298000000	245250000
EGLAFLEHSSHWSPQQQTLK	20	0	2322.14	H9B9C8;U6L3E0	H9B9C8	yes	3	2.7292e-05	61.862	302030000	30764000	39695000	35453000	62797000	73808000	0	0	59512000	0
EGLEGEEQR	9	0	1045.47	U6L0C1	U6L0C1	yes	2	0.00063534	108.57	5509900000	763770000	763790000	778230000	535510000	484440000	441970000	612200000	640920000	489100000
EGLEIDESEEEK	12	0	1405.61	U6L0T2;O44001	U6L0T2	yes	2	1.3051e-06	181.66	442010000	34339000	40084000	61727000	71192000	60571000	51427000	45693000	38826000	38148000
EGLLPAASPAAAAAAAAAQR	20	0	1776.95	U6L014	U6L014	yes	2	6.0127e-06	65.022	274750000	58293000	54190000	47127000	34246000	42755000	38143000	0	0	0
EGLNHFLDGFIPTENLR	17	0	1970.98	U6L4W6	U6L4W6	yes	2;3	0.00013978	67.902	128080000	0	0	0	0	0	0	42926000	45467000	39688000
EGLPQEGELYGGQTLEQQGIAVR	23	0	2471.23	A7UNW8;O43981;U6KQ25;A0A089X4R6;Q24927	A7UNW8	yes	2;3	3.784e-57	206.85	10055000000	1752700000	1650000000	1591700000	893530000	896420000	917980000	817850000	740980000	793420000
EGLSGAIR	8	0	801.434	H9B949	H9B949	yes	2	0.0035521	130.27	5507300000	716550000	746990000	671830000	646740000	560890000	452520000	654260000	588390000	469170000
EGMCEADDPELIALTR	16	0	1818.81	U6KXC3;Q9UAR9;Q9UAS1;Q24936;C1KAC7;Q9UAS0;O96994	U6KXC3	yes	2	0.0019911	63.691	455660000	84134000	83419000	75191000	33788000	36865000	39009000	31447000	37136000	34666000
EGNAEADEQEGCGADNSSK	19	0	1966.74	U6L470	U6L470	yes	2	0.00022621	63.302	125260000	13998000	17728000	16856000	13079000	13451000	11522000	11198000	18747000	8680900
EGNDLYHEMLQTGVIR	16	0	1873.9	U6KXQ4	U6KXQ4	yes	2;3	6.2918e-19	155.63	1115200000	295740000	314970000	0	213860000	190140000	100470000	0	0	0
EGNITVAEGR	10	0	1044.52	U6L1G4	U6L1G4	yes	2	0.00054593	109.11	3615200000	441440000	393520000	397960000	360980000	369790000	320060000	484100000	509510000	337880000
EGPLIEENVK	10	0	1126.59	U6KGG8	U6KGG8	yes	2	0.03629	45.603	0	0	0	0	0	0	0	0	0	0
EGPQELSSPQAVEK	14	0	1497.73	U6L0M0	U6L0M0	yes	2	0.0017554	91.812	245770000	6831800	63983000	63999000	35190000	38180000	33644000	3942600	0	0
EGQAVNNGSSPSR	13	0	1301.6	U6KWQ3	U6KWQ3	yes	2	1.0652e-06	177.42	498490000	122650000	99426000	103530000	50712000	47373000	48877000	9863800	9831300	6227100
EGQPTEPQK	9	0	1012.48	U6KTF6	U6KTF6	yes	2	0.011845	59.931	64739000	10922000	10007000	11307000	10413000	9415800	10493000	963630	1217800	0
EGQVLPEYSTEER	13	0	1535.71	U6L2K7;H9BA19	U6L2K7	yes	2	0.0023417	106.58	1803500000	275640000	271780000	259570000	166530000	172770000	173650000	185030000	164280000	134280000
EGSDVPEADQESPAAAVEK	19	0	1927.86	U6KPX6	U6KPX6	yes	2	0.016658	25.586	0	0	0	0	0	0	0	0	0	0
EGSEILQSIEDR	12	0	1374.66	U6KWN9	U6KWN9	yes	2	0.002074	116.24	413150000	52695000	53509000	50334000	52750000	47908000	48884000	16650000	42317000	48101000
EGSGMLSLLK	10	0	1033.55	U6KTQ6	U6KTQ6	yes	2	0.049792	34.695	0	0	0	0	0	0	0	0	0	0
EGSSDTAAASAAER	14	0	1321.57	U6KZU0	U6KZU0	yes	2	0.0042405	58.814	274220000	45343000	41728000	44683000	30285000	29381000	26659000	19158000	22886000	14092000
EGSSSLIEEWR	11	0	1291.6	U6LBU5	U6LBU5	yes	2	0.033358	46.88	186000000	49812000	47882000	46209000	17276000	24823000	0	0	0	0
EGSVVEEEQIEQLQK	15	0	1743.85	H9B9X8;U6L205	H9B9X8	yes	2	2.5363e-99	240.73	2158800000	376630000	342530000	347240000	244770000	211200000	194510000	163450000	146330000	132150000
EGTVAVCQR	9	0	1018.49	U6L6K7	U6L6K7	yes	2	0.0050356	82.287	790250000	134490000	117540000	108620000	0	0	41921000	134600000	127110000	125960000
EGVEPLALHPGHPLNMTYLQNEWIK	25	0	2885.45	U6KV05	U6KV05	yes	3;4	0.00020823	48.286	468520000	15188000	20257000	23225000	124290000	111270000	66840000	38626000	38735000	30088000
EGVFQQWTEAGEK	13	0	1507.69	U6L9R2	U6L9R2	yes	2	0.01232	49.298	328270000	49912000	55240000	46439000	40365000	32039000	29688000	29181000	21936000	23466000
EGVHLINLR	9	0	1049.6	H9B8Z9;U6KK88	H9B8Z9	yes	2;3	3.9248e-32	163.15	2109200000	350920000	380140000	322250000	192780000	198690000	183490000	178970000	165550000	136390000
EGVLCEENMR	10	0	1235.53	U6KN00;A0A184W4F4	U6KN00	no	2	0.0059956	66.664	168590000	10149000	0	9772800	30418000	22578000	20227000	28655000	24060000	22735000
EGVLEDAHHDSVYK	14	0	1597.74	U6L4F2	U6L4F2	yes	2;3	0.0010761	77.372	993530000	128830000	125820000	111690000	91620000	88879000	82948000	126170000	131910000	105670000
EGVLVVQK	8	0	870.517	U6KTZ2	U6KTZ2	yes	2	0.0050708	113.14	1964600000	317190000	348820000	317620000	193450000	187550000	152270000	1469000	261550000	184700000
EGVQTSTR	8	0	876.43	A7UNW8;O43981;U6KQ25;A0A089X4R6	A7UNW8	yes	2	0.012079	88.819	31774000	9897000	8511500	0	3615500	3248300	0	2212600	2448700	1840900
EGVSADLTTLQPK	13	0	1357.71	U6KR42	U6KR42	yes	2	0.0010394	123.26	892630000	159000000	146600000	156950000	88436000	82796000	83489000	70073000	54173000	51116000
EGVVDFTAQQVLQR	14	0	1588.82	U6KW30	U6KW30	yes	2	0.0037357	68.033	222660000	0	55236000	124410000	0	0	0	0	43011000	0
EHAQDLLNK	9	0	1066.54	U6KR42	U6KR42	yes	2	3.1277e-36	142.98	604820000	123950000	130420000	130810000	78728000	76656000	64242000	0	0	0
EHEQEEQQQQQQEPEPQR	18	0	2304	U6KPL8	U6KPL8	yes	3	8.545e-05	53.504	72021000	0	10635000	0	20330000	12753000	18282000	0	10021000	0
EHFEQQQQQLNQQQQEQPQQQQQPTHADGALGVAPR	36	0	4176.97	U6KLT1	U6KLT1	yes	4	3.7734e-15	87.111	397040000	71631000	83211000	79954000	58417000	57872000	45955000	0	0	0
EHGADWTQGK	10	0	1127.5	U6L2X1	U6L2X1	yes	2	1.9446e-05	138.25	439040000	51074000	53943000	50696000	40065000	38325000	36182000	61494000	61007000	46258000
EHGAVQINVGMVDEAGR	17	0	1780.85	U6KLE0	U6KLE0	yes	2	0.012809	41.422	89390000	22264000	14532000	22773000	7847000	16426000	5547500	0	0	0
EHGGGLIEVR	10	0	1065.56	U6KVS4	U6KVS4	yes	2;3	0.0030125	101.12	760360000	97170000	88313000	20042000	93012000	84853000	20003000	136670000	117020000	103270000
EHGIPLIEVADSK	13	0	1406.74	U6KMK1	U6KMK1	yes	2;3	0.00053523	141.07	1542100000	217450000	198370000	193460000	173200000	166300000	175120000	160880000	122530000	134840000
EHIENLTNWSK	11	0	1369.66	U6L8B5;U6KSX3	U6L8B5	yes	2;3	0.00029148	122.33	621820000	70289000	68353000	61302000	10392000	57658000	63534000	102800000	99754000	87743000
EHIQQMLLQK	10	0	1266.68	U6KNK3	U6KNK3	yes	2	2.1391e-05	121.8	50024000	0	0	0	19903000	13470000	16651000	0	0	0
EHMQDSVLQR	10	0	1241.58	U6L4F2	U6L4F2	yes	2	0.0050346	76.228	234010000	45374000	34749000	27189000	32532000	32155000	26379000	0	35632000	0
EHSAASAAVYDQLPLR	16	0	1726.86	U6KWQ3	U6KWQ3	yes	2;3	0.00018736	108.63	315890000	79202000	40552000	93308000	26642000	44965000	24890000	6329800	0	0
EIAEAFIGK	9	0	976.523	H9B9F2;U6L4T2	H9B9F2	yes	2	0.0069281	79.128	4987800000	530320000	515150000	561620000	636400000	609350000	595180000	614510000	467620000	457610000
EIAGAAAAEPAAAAEGAAAAAK	22	0	1851.93	H9B940	H9B940	yes	2	1.7015e-06	85.518	308530000	49799000	50326000	54055000	38039000	34554000	32941000	27561000	0	21254000
EIAGAAAAEPAAAAEGAAAAAKPENK	26	1	2320.17	H9B940	H9B940	yes	2;3	4.4642e-21	134.53	9478200000	1481300000	1255900000	1196500000	1017400000	1011400000	1038000000	958360000	785880000	733480000
EIAHLRPR	8	1	990.572	U6KK11	U6KK11	yes	3	0.002783	108.46	94135000	12920000	14905000	13962000	21877000	15397000	15073000	0	0	0
EIAPEEGDVLQR	12	0	1354.67	U6L4N6	U6L4N6	yes	2	0.0092693	60.161	160740000	27542000	22219000	25965000	16278000	16178000	14540000	0	18563000	19451000
EIAQDFK	7	0	849.423	Q8T7J7	Q8T7J7	yes	2	0.02412	107.67	7215300000	890960000	840740000	830900000	871400000	773630000	637940000	922630000	811030000	636020000
EICEYLVPTQPEAHSSQAATETFK	24	0	2735.27	U6KR66;H9B918	U6KR66	yes	3	0.00067805	38.267	195340000	39398000	33252000	37022000	0	0	16373000	23861000	19818000	25618000
EIDIGVPDDNGR	12	0	1298.61	U6KXE0	U6KXE0	yes	2	0.0049049	81.709	274460000	0	0	0	50368000	48852000	58427000	42911000	41208000	32698000
EIDMTGLSASQK	12	0	1278.61	U6KP27	U6KP27	yes	2	0.007659	63.602	274350000	54251000	51211000	56763000	0	36758000	0	28753000	23097000	23517000
EIDQLEEQR	9	0	1158.55	U6KWP0	U6KWP0	yes	2	0.0057886	72.243	41430000	0	0	0	0	24111000	17319000	0	0	0
EIEELELLR	9	0	1142.62	U6L8U7	U6L8U7	yes	2	0.00012783	113.71	2605500000	133980000	139530000	125620000	512380000	508230000	464020000	410710000	311020000	0
EIEIQDLIK	9	0	1099.61	U6KLY6	U6KLY6	yes	2	0.00011352	115.71	949530000	99152000	119400000	112860000	110850000	93300000	111240000	105310000	103810000	93613000
EIELPLGTPTNTLR	14	0	1552.85	U6KU66	U6KU66	yes	2	0.00066011	128.76	887400000	76869000	78345000	122990000	125900000	123660000	110780000	79778000	83797000	85278000
EIENYEQQR	9	0	1207.55	U6KJS1	U6KJS1	yes	2	0.0037296	92.838	209150000	23893000	26842000	23076000	32357000	29981000	23958000	20436000	18881000	9726700
EIEVNPPPIR	10	0	1162.63	U6KLP7	U6KLP7	yes	2	0.0027041	102.07	666420000	0	0	0	133220000	129970000	130830000	109240000	77195000	85959000
EIFEQPQSLAR	11	0	1316.67	U6KXQ3	U6KXQ3	yes	2	0.038622	44.82	221380000	26355000	28177000	28383000	22505000	20435000	19497000	30140000	23974000	21914000
EIFIAQPILLELEAPIK	17	0	1936.13	U6KPE9	U6KPE9	yes	2	4.5401e-05	96.208	95405000	0	1723100	1626600	4318200	3349000	26813000	11737000	26564000	19273000
EIGIEDPAEPTTAK	14	0	1469.72	H9BA68	H9BA68	yes	2	0.0024726	100.4	746160000	149730000	137020000	124480000	67843000	54223000	48047000	61042000	50148000	53617000
EIGIGAQFGGR	11	0	1103.57	U6KZM0	U6KZM0	yes	2	0.047238	43.419	35905000	0	0	0	0	0	0	19444000	16461000	0
EIHNGDFLTLPWR	13	0	1596.8	U6L556	U6L556	yes	3	0.00098817	61.423	36122000	0	0	0	21682000	14440000	0	0	0	0
EIILEFIK	8	0	1003.6	U6L8R2	U6L8R2	yes	2	0.037744	71.379	22924000	0	0	0	0	0	0	6643700	8777400	7502600
EILNGQHVVCVK	12	0	1394.73	U6L925	U6L925	yes	2	0.0060694	74.611	193160000	23498000	26085000	20952000	7082600	10663000	6085900	37532000	31789000	29466000
EILPQPEDTPMVDEDDPK	18	0	2066.94	U6KWS7	U6KWS7	yes	2	0.0086476	32.858	178730000	25230000	22713000	24001000	38238000	38306000	30244000	0	0	0
EILQAEAEAVK	11	0	1199.64	U6KTP6	U6KTP6	yes	2	0.0082226	67.385	385520000	45011000	40585000	45727000	43512000	36067000	37515000	53667000	38307000	45130000
EILQATTER	9	0	1059.56	U6L3A8	U6L3A8	yes	2	0.0059931	80.688	267620000	0	0	2776300	47369000	43211000	34797000	47435000	48239000	43792000
EIMAENDHPFIIR	13	0	1583.78	Q8MMZ8;U6KKN7	Q8MMZ8	yes	2	0.0062861	58.098	75336000	0	21351000	0	0	18025000	18767000	0	0	17192000
EIPGALRPVDFAFDTR	16	1	1802.93	U6L649	U6L649	yes	2;3	0.00083408	72.433	736390000	80344000	76433000	79938000	51644000	47811000	43087000	116050000	122140000	118940000
EIQTAVR	7	0	815.45	U6KL10;U6L3N7	U6L3N7	no	2	0.024183	130.77	11900000000	0	0	4908400000	0	0	0	2732500000	2590800000	1667900000
EISATIMMK	9	0	1022.51	U6KT19	U6KT19	yes	1	0.046769	22.131	35328000	0	0	0	6514400	0	0	0	15412000	13402000
EISEGGVTPGISSQR	15	0	1515.75	U6KT08	U6KT08	yes	2	0.0092156	43.592	207950000	43552000	40527000	42680000	33312000	27205000	20676000	0	0	0
EISGFVASGR	10	0	1021.52	U6KXZ2;C8TDZ0	U6KXZ2	yes	2	0.027913	45.433	40297000	14797000	13071000	12429000	0	0	0	0	0	0
EISSQTESSVR	11	0	1221.58	U6L1Y4	U6L1Y4	yes	2	0.0037898	87.184	304920000	42532000	51659000	38931000	62775000	55815000	53210000	0	0	0
EISYAYEVLSNAEK	14	0	1614.78	U6KZK8	U6KZK8	yes	2	0.0039832	61.409	127140000	0	19531000	29285000	20170000	24385000	33773000	0	0	0
EITTIVHDALTQYLSQATR	19	0	2159.12	U6KR11	U6KR11	yes	3	8.1013e-07	101.92	328680000	35508000	43608000	26562000	39040000	28301000	32406000	38947000	46594000	37716000
EIVDLLLR	8	0	969.586	H9B9N6;Q6R5M9	Q6R5M9	no	2	0.0022901	169.06	383160000	54748000	36030000	34744000	32557000	37453000	46362000	59248000	38638000	43381000
EIVDLSLDR	9	0	1058.56	U6KWP4	U6KWP4	yes	2	7.5526e-05	162.88	3532900000	362480000	249690000	301370000	468800000	350360000	439970000	516410000	410420000	433450000
EIVEDAVQFAEASPLPDPATAGDTTFAPAYEPK	33	0	3446.64	U6KQM5	U6KQM5	yes	3	4.6517e-07	51.323	403230000	44525000	74831000	48386000	38301000	40327000	30749000	45974000	30909000	49228000
EIVHVQGGQCGNQIGAK	17	0	1793.88	U6KL24;Q27380;A0A023ING5	U6KL24	yes	2;3	3.8093e-11	169.02	1808500000	262170000	236180000	201910000	156940000	150750000	147910000	306070000	155430000	191140000
EIVLEGLTWGESVK	14	0	1558.82	H9BA21	H9BA21	yes	2	0.0014735	122.78	1044200000	105110000	93986000	89788000	135850000	132230000	158500000	122900000	103310000	102480000
EIVNTAHPELEGLLQELR	18	0	2060.09	U6KVW8	U6KVW8	yes	2;3	6.6063e-06	94.281	486220000	38291000	66583000	63252000	46127000	51320000	55988000	63052000	54147000	47462000
EIVVDTIEK	9	0	1044.57	U6KLZ9	U6KLZ9	yes	1;2	0.0064141	85.676	1522400000	236380000	202500000	193960000	167390000	137970000	136620000	156550000	143030000	147970000
EIWGLSNAEWTR	12	0	1460.7	U6L470	U6L470	yes	2	0.0005151	72.891	177910000	28483000	34030000	27289000	0	39342000	48767000	0	0	0
EKPYLQVQDIIKPVPCDVEIK	21	2	2510.35	U6KV05	U6KV05	yes	3;4	6.8656e-07	92.878	616560000	80217000	89511000	91327000	32118000	29547000	38330000	97345000	79214000	78952000
ELAAYGHFGR	10	0	1119.55	U6KKU0	U6KKU0	yes	3	0.013165	43.308	28257000	2718900	0	0	0	3306500	2730900	7548600	6629600	5322700
ELADLHAEYQQLR	13	0	1584.79	U6KYE5	U6KYE5	yes	2;3	0.00097128	84.297	446120000	50142000	46211000	48103000	42293000	44307000	43430000	62092000	53038000	56507000
ELADSCNIR	9	0	1076.49	U6KHS9	U6KHS9	yes	2	0.011266	72.607	179200000	42748000	0	0	0	0	0	53427000	46017000	37008000
ELAFQIK	7	0	847.48	U6LBH7	U6LBH7	yes	1;2	0.0089118	102.77	774500000	102480000	95068000	95011000	64673000	62877000	58923000	115240000	93231000	86998000
ELAGTDAATCETGATANAK	19	0	1850.83	Q70CC4	Q70CC4	yes	2	0.0026286	35.625	115060000	26662000	30186000	23903000	13342000	11484000	9485000	0	0	0
ELAPEEVSAMVLGK	14	0	1471.76	U6KNQ1;Q24928	U6KNQ1	yes	2	1.8721e-10	99.941	4425300000	474400000	531090000	457640000	0	616780000	706370000	593170000	504290000	541530000
ELAQQIQK	8	0	956.529	U6KZN0;H9B9H3	U6KZN0	yes	2	0.018373	83.753	3816900000	236910000	250330000	218410000	553210000	473090000	422130000	620380000	619630000	422850000
ELASQNIR	8	0	929.493	H9B9E0	H9B9E0	yes	2	0.0091257	95.909	1517500000	188760000	180360000	184060000	138340000	106600000	101590000	227370000	208930000	181450000
ELDAAFVSWSIQHPPRPK	18	1	2077.07	U6KP09	U6KP09	yes	3	5.0257e-05	76.378	286280000	47070000	37687000	35153000	59273000	55220000	51877000	0	0	0
ELDMIAGLMNHIDNPSFR	18	0	2071.98	U6KXX5	U6KXX5	yes	2;3	1.6873e-07	135.08	433470000	65347000	86047000	89266000	42363000	29794000	71815000	16408000	15691000	16744000
ELDSSPNAAR	10	0	1058.5	U6KJU3	U6KJU3	yes	2	0.025533	56.043	1751600000	259630000	269930000	255290000	148200000	151780000	141410000	200960000	175160000	149280000
ELDVIAR	7	0	814.455	H9B938	H9B938	yes	2	0.012686	135.87	1434400000	203630000	212560000	199210000	122770000	121770000	97277000	170160000	158110000	148880000
ELEALIASTVQMPK	14	0	1528.82	U6KMM2	U6KMM2	yes	2	0.00037619	140.82	825930000	122050000	103370000	112440000	89389000	79749000	81576000	80306000	72296000	84752000
ELEEAWAAASPAVR	14	0	1498.74	U6KZC9	U6KZC9	yes	2	0.017329	44.44	0	0	0	0	0	0	0	0	0	0
ELEEEPPVK	9	0	1068.53	U6KYE5	U6KYE5	yes	2	0.022272	63.816	272870000	40018000	38123000	37257000	22776000	22122000	24597000	36797000	30258000	20924000
ELEGILAR	8	0	899.508	H9BA05	H9BA05	yes	2	0.0085847	98.523	526670000	179850000	184630000	162190000	0	0	0	0	0	0
ELEQQPLLQPYVPALK	16	0	1865.03	U6KW03	U6KW03	yes	2	0.0012775	77.372	380410000	51671000	53622000	49209000	44576000	46754000	39345000	34444000	36523000	24264000
ELESDDVGR	9	0	1018.46	A3R4P1;Q0VIP6;U6L421	A3R4P1	yes	2	8.0767e-05	104.01	943220000	121590000	120900000	110150000	91297000	89941000	79308000	123210000	116860000	89977000
ELESDLAAAQAK	12	0	1244.62	H9B931	H9B931	yes	2	0.00069305	74.094	57449000	0	0	0	25149000	32299000	0	0	0	0
ELESDLAAAQALGR	14	0	1442.74	H9B931	H9B931	yes	2	0.0037422	65.495	116570000	0	0	0	19620000	14371000	0	35364000	23069000	24147000
ELESYGLPFSR	11	0	1296.63	U6KGY0	U6KGY0	yes	2	0.049312	42.843	122170000	26413000	25126000	19365000	30027000	21241000	0	0	0	0
ELETLFVHR	9	0	1142.61	U6KG46	U6KG46	yes	2;3	0.00011606	125.16	463520000	68420000	59219000	55214000	77871000	83969000	84428000	17654000	6876600	9865500
ELFSDAVQQLQQQHER	16	0	1954.95	U6KT50	U6KT50	yes	2;3	0.0019448	62.861	741450000	102300000	76571000	101970000	96177000	109510000	103670000	52778000	53716000	44757000
ELGATAAPDDDK	12	0	1201.55	H9B9N6;Q6R5M9	Q6R5M9	no	2	0.0061225	75.618	2619900000	406280000	400030000	356320000	351340000	287740000	237180000	223980000	197890000	159130000
ELGDVVLFDVVPNMPAGK	18	0	1898.98	Q8I8U4;A0A024DAD9	Q8I8U4	yes	2	3.7326e-05	112.34	1825500000	103260000	106270000	88662000	151950000	165400000	158610000	355030000	330780000	365580000
ELGEENPR	8	0	942.441	H9B9P7	H9B9P7	yes	2	0.0036456	114.28	1827700000	251530000	277620000	244120000	146030000	134690000	127760000	225220000	227440000	193260000
ELGETTAMTGDGVNDAPALK	20	0	1988.94	U6KNV2	U6KNV2	yes	2	0.00010734	61.942	416390000	94621000	80034000	84150000	50158000	55657000	51768000	0	0	0
ELGILSATDLVLNHTASNSEWLR	23	0	2538.31	U6L7Q2	U6L7Q2	yes	2;3	4.5029e-18	141.78	613750000	87676000	97321000	108290000	50280000	60704000	70800000	55153000	37898000	45635000
ELGITAVHVR	10	0	1093.62	U6KKZ7	U6KKZ7	yes	2;3	0.00044593	102.07	3183300000	443040000	436230000	409580000	314400000	325580000	297110000	331910000	339360000	286150000
ELGQWAGLCR	10	0	1188.57	U6KMK1	U6KMK1	yes	2	0.0025038	81.95	272510000	0	55130000	57612000	31360000	38507000	32128000	33989000	23780000	0
ELGSGSGAGSDPR	13	0	1188.54	H9B9F7;U6KY16	H9B9F7	yes	2	0.0024989	89.507	2050500000	199380000	200630000	192700000	191750000	174530000	171690000	320320000	329820000	269670000
ELGSTTGRPR	10	1	1072.56	U6L7G7	U6L7G7	yes	3	0.0041376	85.533	54570000	5487400	7397400	7059300	7729800	7087600	8207500	0	7528000	4072600
ELGWSAATANK	11	0	1146.57	U6KY45	U6KY45	yes	2	0.0060676	56.936	0	0	0	0	0	0	0	0	0	0
ELHEQQQQQQQQQQQQQK	18	0	2319.1	U6KRB5	U6KRB5	yes	3	1.7715e-05	92.8	82213000	15172000	14379000	12461000	9880600	7902900	9212300	0	8190500	5014300
ELHLWDIK	8	0	1052.57	U6KS66	U6KS66	yes	2	0.013747	87.476	98497000	19681000	14964000	16391000	11081000	0	11324000	8049000	7529300	9478500
ELHPDGSSASFEQTIAAFDAAIDGEK	26	0	2705.25	H9B947	H9B947	yes	2;3	2.7393e-28	160.67	2900900000	346900000	310330000	309210000	381250000	423680000	416250000	256690000	223270000	233300000
ELIEGYR	7	0	878.45	Q3HNM5;U6LC99	Q3HNM5	yes	2	0.025019	97.602	1096500000	144510000	140790000	152640000	113200000	113010000	95966000	119920000	116040000	100460000
ELIIGDR	7	0	814.455	U6KJT4	U6KJT4	yes	2	0.016952	138.33	2189500000	242950000	250700000	221480000	244590000	209810000	181120000	291480000	281280000	266050000
ELIPPAQGTPANAK	14	0	1405.76	U6KR45;U6LAF7	U6KR45	yes	2	0.0001766	61.167	372660000	48928000	55194000	44941000	63452000	46982000	23727000	39538000	26541000	23359000
ELISNASDALDK	12	0	1274.64	U6L0T2;O44001	U6L0T2	yes	2	0.00179	138.45	5434200000	373450000	351660000	291070000	809620000	797410000	771010000	831540000	588940000	619550000
ELISNASDALEK	12	0	1288.65	U6L4F2	U6L4F2	yes	2	0.0063508	71.558	524560000	94993000	94091000	89432000	80437000	87636000	77974000	0	0	0
ELISNAVDALEK	12	0	1300.69	U6KPI3	U6KPI3	yes	2	0.0018547	116.98	5788300000	615040000	697270000	746420000	700040000	476840000	663440000	686460000	630750000	572060000
ELIVSLIDHYLGPHNLR	17	0	1988.08	U6L7T5	U6L7T5	yes	3	0.00345	42.947	50965000	0	7192500	5268700	16492000	5306600	6897100	0	4655100	5152600
ELLAQGLSNLK	11	0	1184.68	U6KNK3	U6KNK3	yes	2	0.001662	111.86	518090000	70394000	71201000	74116000	53995000	54888000	56265000	47889000	45543000	43796000
ELLDIQNDPSAIR	13	0	1482.77	U6KYC3	U6KYC3	yes	2	2.9132e-09	103.35	839570000	74347000	92347000	68639000	87246000	85130000	71308000	139270000	115740000	105540000
ELLLQQQQR	9	0	1154.64	U6KP29	U6KP29	yes	2	0.007764	77.732	27023000	0	0	0	0	0	27023000	0	0	0
ELLLSVAR	8	0	899.544	U6L777	U6L777	yes	2	0.0072389	102.46	520480000	72009000	74520000	73607000	74719000	65641000	64595000	37589000	31050000	26746000
ELLLVELQQQLQQQQQQATAADVQHEER	28	0	3300.67	U6KSW6	U6KSW6	yes	3	0.033916	20.759	0	0	0	0	0	0	0	0	0	0
ELLPYEIINK	10	0	1230.69	U6KNQ1;Q24928	U6KNQ1	yes	2	0.0058334	74.533	9143500000	985790000	891390000	923660000	1170300000	1011100000	1075400000	1048800000	1032200000	1004900000
ELLQLVSR	8	0	956.565	U6L2T2	U6L2T2	yes	2	0.042912	68.016	127150000	10555000	13076000	12750000	17583000	16188000	14463000	16969000	11841000	13722000
ELLQQQQQQQR	11	0	1425.73	U6L2A4	U6L2A4	yes	2	0.0034084	85.355	49460000	0	0	0	17938000	16925000	14597000	0	0	0
ELLSLAAASTAYR	13	0	1364.73	U6KP92	U6KP92	yes	2	0.019788	47.037	70884000	18015000	13216000	15507000	11345000	12800000	0	0	0	0
ELLSSHHQQHVK	12	0	1441.74	U6L3G0	U6L3G0	yes	3	0.00066423	110.08	443660000	0	66570000	0	122420000	123610000	131060000	0	0	0
ELLTLEEK	8	0	973.533	H9B929	H9B929	yes	1;2	0.0088073	97.635	1585500000	210930000	234110000	215340000	22498000	24635000	121800000	289370000	250610000	216180000
ELNDLDESWLR	11	0	1388.66	U6KYE5	U6KYE5	yes	2	0.00057662	118.9	488620000	73105000	77078000	68199000	51261000	48748000	37216000	49024000	42960000	41027000
ELNHEELQTLVDR	13	0	1594.8	U6L248	U6L248	yes	3	0.00087182	66.004	80087000	0	12357000	0	15891000	14732000	11712000	8310300	7087500	9996300
ELNMLMR	7	0	905.446	U6KQV7	U6KQV7	yes	1	0.041939	36.587	35827000	10069000	11309000	0	14449000	0	0	0	0	0
ELNSVFADPNQAVATEK	17	0	1831.9	U6KTP6	U6KTP6	yes	2	0.00073818	58.712	433630000	69676000	62671000	55049000	45761000	51558000	39731000	42504000	34363000	32313000
ELNTGTFPR	9	0	1033.52	U6KT24	U6KT24	yes	2	0.0067487	79.427	281480000	32095000	44637000	37036000	26018000	24320000	15556000	39900000	30762000	31159000
ELNVDHEAFEEENR	14	0	1729.75	U6KYE5	U6KYE5	yes	2	0.0029477	81.632	209220000	42768000	34618000	35493000	19652000	23351000	21190000	32144000	0	0
ELQACADHDR	10	0	1213.51	U6KGV1	U6KGV1	yes	2	0.035666	51.286	69331000	7734700	7201600	5989800	10283000	10076000	8873800	10822000	0	8349800
ELQAHGLMAMK	11	0	1227.61	U6KYV2	U6KYV2	yes	2	0.03673	25.474	35921000	0	11999000	0	0	0	5938000	8926200	9057900	0
ELQASIDEEK	10	0	1160.56	C8TDU7;U6KP16	C8TDU7	yes	2	0.0013289	104.82	310550000	65574000	45467000	45938000	20482000	19784000	18672000	52203000	42431000	0
ELQGLDLVAGR	11	0	1169.64	H9B9F7;U6KY16	H9B9F7	yes	2	0.017157	49.632	730120000	0	72600000	83082000	88356000	87386000	72277000	121610000	93855000	110960000
ELQGVLETLETAATAEHIR	19	0	2080.08	U6KWU2	U6KWU2	yes	3	4.8559e-07	109.5	340360000	40626000	43819000	35692000	39792000	38121000	43309000	37677000	30562000	30761000
ELQLVSEGDSIVAVHGIK	18	0	1893.02	U6KYP2;O44006;H9B9H5	U6KYP2	yes	2;3	1.66e-05	102.08	768890000	27240000	26704000	32900000	48174000	58824000	76257000	160330000	155080000	183380000
ELQQQLQQVQADR	13	0	1582.81	U6KSW6	U6KSW6	yes	2	0.0037862	56.29	71311000	15171000	12385000	15983000	12118000	15655000	0	0	0	0
ELQQQQQQQQGK	12	0	1469.72	U6KKQ7	U6KKQ7	yes	2	0.0009455	120.06	60656000	10029000	5571300	8677200	13391000	12005000	10983000	0	0	0
ELQQQQQQQQQQK	13	0	1668.82	U6KSW6	U6KSW6	yes	2	0.0022916	166.11	511710000	65784000	58880000	60173000	52366000	48359000	55635000	56366000	60411000	53733000
ELQQQSAACGSSSGR	15	0	1564.69	U6KJB8	U6KJB8	yes	2	0.012011	41.088	278160000	38264000	40728000	35789000	22405000	21670000	24728000	40462000	29834000	24275000
ELQSADAEGSK	11	0	1133.52	U6L184;H9BA47	U6L184	no	2	0.010188	63.473	736800000	373680000	0	360220000	2897000	0	0	0	0	0
ELQTVSGLPHETVCQFACELNK	22	0	2559.21	Q9U966;H9B9Q2	Q9U966	yes	2;3	2.4207e-20	163.95	2000500000	389900000	353420000	300440000	93334000	93960000	122480000	192450000	239730000	214830000
ELSEFLR	7	0	892.465	U6KUY4	U6KUY4	yes	2	0.025541	101.69	233280000	28766000	24221000	25734000	24505000	22207000	19746000	37017000	26707000	24374000
ELSHPQMR	8	0	996.481	U6L7P8	U6L7P8	no	3	0.025755	43.808	81082000	13499000	12785000	7187900	8002500	9535600	9895100	9501600	10675000	0
ELSLEVPIR	9	0	1054.6	U6L6V6	U6L6V6	yes	2	0.005841	74.92	71724000	0	0	0	0	0	0	25781000	19757000	26186000
ELSPIAVQGR	10	0	1068.59	U6L274	U6L274	yes	2	0.019641	58.955	269800000	59691000	56997000	55604000	35264000	31423000	30825000	0	0	0
ELSPQQQQQQQMLQQLEQQR	20	0	2495.22	U6L5H6	U6L5H6	yes	5	0.022522	16.015	8413400	0	0	0	0	0	0	2422300	3002900	2988300
ELTDLLLSIVR	11	0	1270.75	H9BA50	H9BA50	yes	2	1.1477e-07	111.86	104630000	8839000	7281700	19233000	12010000	0	0	16211000	18146000	22913000
ELTDTVLLER	10	0	1187.64	U6KL85;H9BA31	H9BA31	no	2	0.011592	77.744	1167700000	121160000	108070000	124840000	152180000	133730000	143610000	135970000	124160000	124020000
ELTGDANLTR	10	0	1088.55	U6KTP6	U6KTP6	yes	2	0.022049	61.958	41203000	0	0	0	0	0	0	0	20290000	20912000
ELTPEQQQAEAK	12	0	1370.67	U6KP43	U6KP43	yes	2	0.0059345	91.784	580650000	45706000	49335000	40313000	90033000	70043000	63242000	83817000	79629000	58529000
ELTQALLQAK	10	0	1113.64	U6KYC3	U6KYC3	yes	2	0.012506	65.157	340050000	40620000	0	34265000	38720000	38448000	32039000	61313000	49119000	45523000
ELTSLAPSTMK	11	0	1176.61	H9BA70	H9BA70	yes	2	0.0014304	113.22	6407400000	541070000	536940000	538150000	786100000	847170000	742010000	903790000	792530000	719590000
ELTSLVQK	8	0	916.523	H9B961	H9B961	yes	2	0.0041362	125.81	2145300000	299880000	340480000	294960000	212530000	213260000	150740000	216640000	213700000	203100000
ELTTIFR	7	0	878.486	Q3HNM5;U6LC99	Q3HNM5	yes	2	0.024025	111.73	810320000	139120000	148740000	134450000	135700000	127280000	125040000	0	0	0
ELVAGLR	7	0	756.449	U6L3A8	U6L3A8	yes	2	0.047315	86.838	116470000	27803000	26010000	26531000	19603000	0	0	0	0	16524000
ELVAPEVVFSFLK	13	0	1476.82	H9B9U3	H9B9U3	yes	2	0.010423	50.088	13242000	0	0	0	0	0	0	5541800	0	7700300
ELVQQAEGNVLEVAAGTGR	19	0	1940	U6L8G6	U6L8G6	yes	2	0.00021202	61.862	83728000	0	0	0	0	0	0	28453000	26384000	28891000
EMEEVEK	7	0	892.385	U6KT33;K9MP40	U6KT33	yes	1	0.025719	151.29	218950000	44069000	34546000	39768000	37275000	38226000	25062000	0	0	0
EMIAAAEAAIQAAGHR	16	0	1608.8	U6KW26	U6KW26	yes	3	0.00068456	49.188	95900000	15259000	10866000	16729000	0	6354300	0	10108000	17371000	19212000
EMLAAAGR	8	0	817.412	H9B970	H9B970	yes	2	0.0092285	95.352	1262600000	203340000	188730000	173410000	121690000	114140000	108460000	130980000	125180000	96692000
EMLAAAGRQANPYVQVSVTPLAPGQK	26	1	2695.41	H9B970	H9B970	yes	3	0.0013699	36.613	103480000	29532000	30148000	22105000	0	9958800	11733000	0	0	0
EMLDWMGSLPVPHR	14	0	1666.8	U6KRB6	U6KRB6	yes	3	0.036405	22.991	40838000	8086500	6321100	7042500	8260200	7974500	3152900	0	0	0
EMQETLDEEVGR	12	0	1434.63	U6KP27	U6KP27	yes	2	0.0041083	108.56	225190000	50753000	52041000	37303000	11020000	0	21553000	20454000	17406000	14662000
EMTGDAPEEVGIER	14	0	1531.68	U6KVW8	U6KVW8	yes	2	0.0058206	53.3	83583000	14665000	15335000	15587000	13287000	13692000	11017000	0	0	0
EMVENDEMQQK	11	0	1379.57	U6KTC3;H9BA52	U6KTC3	yes	2	0.0010293	96.113	1106200000	154440000	142550000	130170000	155040000	135320000	104530000	112100000	103520000	68536000
EMVENPAAFAAAAAPAAAAPAAAPAAAAK	29	0	2562.29	Q967Y7	Q967Y7	yes	2	0.0079964	25.572	352040000	64177000	67641000	70125000	43201000	44229000	62663000	0	0	0
ENCPEVMEVR	10	0	1261.54	U6L098;Q9BI05	U6L098	yes	2	0.0072631	72.2	763500000	160910000	139460000	140750000	56141000	52789000	44853000	64224000	55584000	48790000
ENELFVDFVK	10	0	1238.62	U6L6G8	U6L6G8	yes	2	0.016994	47.053	47336000	0	0	0	0	0	0	17309000	15483000	14543000
ENELTDPQTELEEEWK	16	0	1988.89	U6KW95	U6KW95	yes	2	0.00064899	102.08	424630000	55436000	70418000	65418000	36350000	40370000	39351000	46113000	35760000	35419000
ENELTDPQTELEEEWKK	17	1	2116.98	U6KW95	U6KW95	yes	2;3	0.00016615	73.168	534640000	76849000	74495000	72501000	52779000	52433000	49033000	59449000	40343000	56757000
ENESAPFTQDQWNAISR	17	0	1991.9	U6L7Q0;U6KR45;U6LAF7	U6KR45	no	2	7.3214e-07	149.97	1494300000	264670000	242900000	242130000	137400000	136310000	133160000	127780000	110110000	99836000
ENEVQHEVQR	10	0	1266.6	U6L8H7	U6L8H7	yes	2	0.00047522	110.08	77796000	24712000	22372000	0	0	0	12358000	0	18353000	0
ENFYQFLWR	9	0	1301.62	U6KVG2	U6KVG2	yes	2	0.0094486	74.92	78457000	13375000	8834300	8435000	14194000	11363000	10548000	0	6056100	5651500
ENLEAIVQAVAK	12	0	1283.71	U6L1T2	U6L1T2	yes	2	0.011553	58.398	116990000	16369000	21332000	12831000	0	0	0	18388000	15153000	32919000
ENLQDLLGTLTK	12	0	1343.73	U6L630;H9B958	U6L630	yes	2	5.9088e-05	134.99	1017300000	170490000	206020000	286630000	112740000	123030000	118360000	0	0	0
ENLSAVSSVIER	12	0	1302.68	U6KU63	U6KU63	yes	2	0.0034203	111.31	1027400000	114470000	109850000	108040000	139770000	114240000	113630000	122760000	116500000	88111000
ENPQLIQHEK	10	0	1234.63	U6KNQ5	U6KNQ5	yes	2	0.032922	52.391	152930000	0	17972000	20057000	17589000	13945000	10027000	24159000	28189000	20991000
ENPQSTASGDATGAASQK	18	0	1718.77	U6KXV3	U6KXV3	yes	2	8.0765e-05	91.547	262510000	51732000	38249000	36380000	33184000	24288000	22379000	21553000	23985000	10759000
ENPTSGAGTEWLLANGEK	18	0	1872.89	U6KQ85	U6KQ85	yes	2	0.0046001	40.432	147040000	17976000	20433000	20620000	30383000	23355000	23161000	11115000	0	0
ENSFSVSK	8	0	896.424	U6KXR8	U6KXR8	yes	2	0.032295	74.92	364170000	36156000	34925000	32319000	51950000	42423000	43670000	47478000	39822000	35426000
ENSVVVGSSLSGR	13	0	1289.66	U6KXC3;Q9UAR9;Q9UAS1;Q24936;C1KAC7;Q9UAS0;O96994	U6KXC3	yes	2	1.3629e-10	114.21	4555600000	778280000	915260000	846670000	391490000	355920000	305340000	354390000	326690000	281550000
ENTLVNLTGDSSSLAAAAAGEGLEALR	27	0	2629.32	U6KW26;U6KT24	U6KT24	no	2;3	0.00017844	80.664	181220000	25332000	62006000	50520000	0	19690000	0	0	0	23673000
ENVLEFVTK	9	0	1077.57	U6KPM3	U6KPM3	yes	2	0.0057987	73.499	232860000	43189000	42910000	37795000	0	0	0	57837000	0	51134000
EPAAAAPATPAAEAVQQISAAGESTDETPQGAIADGEK	38	0	3619.71	U6KLT1	U6KLT1	yes	3	1.6722e-05	22.821	0	0	0	0	0	0	0	0	0	0
EPALGSPPIFIGDDVR	16	0	1681.87	U6KI46	U6KI46	yes	2	0.00064721	91.932	206790000	0	0	0	0	0	0	79112000	65288000	62390000
EPDDLHIEQPDDIEEEIIHVQVVR	24	0	2866.4	U6L006	U6L006	yes	3;4	6.4505e-05	52.754	182080000	41543000	33657000	25482000	0	0	53570000	27829000	0	0
EPEMADVLHTPGVVEALR	18	0	1961.99	U6KKP4;H9B9S1	U6KKP4	yes	2;3	0.00034092	70.802	431380000	18134000	78372000	67297000	65252000	63159000	65609000	22739000	25773000	25043000
EPGNENLQK	9	0	1027.49	U6KJF8	U6KJF8	yes	2	0.0003091	97.431	0	0	0	0	0	0	0	0	0	0
EPLGSDEVR	9	0	1000.48	U6KX96	U6KX96	yes	2	0.0064342	68.657	55424000	0	0	0	0	0	0	0	0	55424000
EPLIVSCGWDK	11	0	1302.63	U6KQ29;H9B914;I7EHV4	U6KQ29	yes	2	0.012973	61.48	400830000	94634000	0	80045000	54125000	50241000	49553000	5493100	66743000	0
EPLLLFPLLQQHR	13	0	1602.92	U6KGT2	U6KGT2	yes	3	0.00118	57.175	98334000	9328500	13566000	13164000	7298500	9465300	12671000	11353000	11054000	10434000
EPLLVSGSDDK	11	0	1158.58	U6L2W7	U6L2W7	yes	2	0.0053064	75.849	482080000	71551000	68027000	65171000	51599000	42828000	36978000	53982000	47764000	44185000
EPLTPSTAEPFMTEDK	16	0	1791.82	U6KS65;H9BA34	U6KS65	yes	2	0.043814	27.526	252490000	60772000	61633000	57044000	24678000	26057000	22305000	0	0	0
EPPRPPHYPFWFK	13	1	1696.85	U6L5K5	U6L5K5	yes	3	0.0025484	63.662	188630000	40210000	38995000	32519000	27785000	24347000	23842000	0	933880	0
EPQPAAAAAAAAK	13	0	1165.61	U6KQE3	U6KQE3	yes	2	0.0051046	70.54	406940000	73587000	70389000	66310000	55766000	48229000	37769000	20068000	19951000	14874000
EPTALVDDSAAPTAK	15	0	1484.74	U6L083	U6L083	yes	2	0.0099362	42.947	190640000	31424000	30942000	0	25719000	22385000	20019000	19813000	24657000	15680000
EPTEDLPSVQR	11	0	1269.62	U6KR42	U6KR42	yes	2	0.020592	68.536	1170800000	79688000	77958000	83750000	134630000	129610000	103670000	219910000	196940000	144660000
EPTLFDK	7	0	848.428	U6L493	U6L493	yes	1	0.027864	143.11	147150000	0	0	0	0	0	0	52716000	46486000	47950000
EPTPAGAEGGFSTK	14	0	1347.63	U6KNK3	U6KNK3	yes	2	0.012918	43.592	303430000	73745000	72958000	73697000	0	0	0	40982000	5321100	36729000
EPVEATSGTNPFEK	14	0	1504.7	Q70CD8	Q70CD8	yes	2	0.0014382	103.83	447370000	50571000	54015000	45402000	53189000	50334000	36714000	65322000	49366000	42459000
EPWLDNAQHGGR	12	0	1378.64	A7UNW8;O43981;U6KQ25;A0A089X4R6;Q24927	A7UNW8	yes	2;3	0.00058377	151.07	2054400000	384990000	402370000	323560000	199020000	110080000	137710000	173280000	170430000	152970000
EQAAAAAADIAAAAAR	16	0	1440.73	U6KMH4	U6KMH4	yes	2	0.0005791	85.362	556790000	73552000	60174000	57653000	61564000	62355000	61911000	66339000	54501000	58742000
EQAQPIDANVYEALLK	16	0	1800.93	Q70CD1	Q70CD1	yes	2	0.0011964	78.078	761460000	275960000	241320000	229380000	0	0	0	14813000	0	0
EQEEEMQQR	9	0	1205.5	U6KLT1	U6KLT1	yes	2	3.0126e-13	115.71	821150000	141880000	148760000	143450000	0	107510000	96491000	0	104000000	79052000
EQEQQQQEQQQQAER	15	0	1913.85	U6L8L5	U6L8L5	yes	2	0.00273	71.08	66892000	8386800	8591700	7578300	6586200	7094700	6192900	7623900	7548100	7289600
EQEYDDEQEQK	11	0	1439.57	U6L2Z9	U6L2Z9	yes	2	0.0031904	99.539	165080000	18719000	21644000	15116000	19623000	12573000	14686000	20694000	25902000	16119000
EQGALSLWR	9	0	1058.55	H9BA02	H9BA02	yes	2	7.5526e-05	121.73	611880000	93839000	105470000	99165000	0	4780000	0	109010000	98574000	101040000
EQGLMYDDLYSDK	13	0	1575.68	U6KKV7;H9BA03	U6KKV7	yes	2	0.019788	47.037	91207000	0	18347000	0	18570000	18461000	10900000	0	13816000	11112000
EQGLMYDDLYSDKEPVIER	19	1	2299.07	U6KKV7;H9BA03	U6KKV7	yes	2;3	2.5083e-05	73.688	474250000	88020000	72034000	70832000	37592000	48061000	52321000	39733000	33791000	31864000
EQGPSATEDEAPAPVK	16	0	1624.76	U6KRG3	U6KRG3	yes	2	0.0019448	59.728	148520000	35234000	34007000	29936000	16767000	14865000	17712000	0	0	0
EQIAAAAAAGSK	12	0	1086.57	U6KWE0	U6KWE0	yes	2	0.018911	46.797	2134200000	408610000	396530000	365670000	261800000	209220000	164730000	181050000	0	146610000
EQIVYSAECVR	11	0	1352.64	U6KH88	U6KH88	yes	2	0.011632	63.091	84306000	0	28117000	0	23735000	20212000	0	0	12243000	0
EQLAGICEAMWR	12	0	1462.67	U6KXT9	U6KXT9	yes	2	0.026015	64.224	268530000	34494000	30392000	26064000	34219000	27245000	23087000	37332000	30443000	25255000
EQLLEQQQQQLQQK	14	0	1767.91	U6KHH7	U6KHH7	yes	2	0.0042445	73.927	78974000	14820000	17699000	11998000	13565000	10160000	10732000	0	0	0
EQLQQQQDR	9	0	1171.56	U6LCS0	U6LCS0	yes	2	9.2172e-05	123.35	245630000	55078000	48476000	0	49430000	49001000	43642000	0	0	0
EQLSGPSETGTELNELLTR	19	0	2073.02	U6KYZ2	U6KYZ2	yes	2	0.012965	27.224	202510000	0	40093000	0	48530000	43468000	44107000	0	0	26314000
EQLVLTQQQSDLR	13	0	1556.82	U6KP27	U6KP27	yes	2	0.0010637	127.02	749560000	116850000	95617000	93458000	79013000	84682000	74761000	74567000	66677000	63932000
EQNPQTETQEASPMR	15	0	1744.77	U6KV18	U6KV18	yes	2	0.0036615	55.755	129370000	22602000	23039000	22200000	12572000	10023000	10876000	15215000	12843000	0
EQPHGIFSELELLER	15	0	1795.91	U6L4M6	U6L4M6	yes	3	0.0065587	31.677	47056000	5477000	14400000	6708800	6512800	8969200	4988800	0	0	0
EQQAETLR	8	0	973.483	U6KRZ6	U6KRZ6	yes	2	0.013544	87.639	268150000	94299000	83904000	89948000	0	0	0	0	0	0
EQQEAEMQQR	10	0	1275.55	U6L9D5	U6L9D5	yes	2	4.1464e-05	156.83	801430000	133260000	125100000	134850000	63390000	47675000	57081000	82685000	86747000	70642000
EQQEEGSAGNGEQ	13	0	1361.53	H9B949	H9B949	yes	1;2	0.0032917	166.65	323530000	50369000	29224000	34500000	43538000	43880000	122020000	0	0	0
EQQEQQEQQQQQQQVIR	17	0	2182.04	U6KJH5	U6KJH5	yes	2	0.0064346	41.695	93561000	12318000	10042000	10564000	10856000	9780300	8021500	8430200	14336000	9213600
EQQETGEPEQEQQQQQQQK	19	0	2327.03	U6KZB2	U6KZB2	yes	3	0.0026967	26.837	22674000	0	0	0	0	0	0	0	12351000	10323000
EQQLQHVQR	9	0	1164.6	U6KTE5	U6KTE5	yes	2;3	5.3612e-24	204.79	2587500000	528480000	542740000	469010000	284780000	273750000	264300000	85289000	90423000	48745000
EQQLQQELQQATR	13	0	1598.8	U6KSW6	U6KSW6	yes	2	0.0031942	87.083	164840000	35309000	22437000	24356000	0	7877700	0	29814000	21685000	23363000
EQQNQQQQQQLQK	13	0	1654.8	U6KKC1	U6KKC1	yes	2	1.3329e-12	191.29	473030000	73380000	74970000	67321000	59381000	54991000	60372000	43868000	0	38748000
EQQQEQEQQQQPK	13	0	1654.75	U6L8H7	U6L8H7	yes	2	3.5445e-133	260.28	369410000	49001000	47761000	48052000	54425000	47911000	45141000	28505000	26621000	21992000
EQQQLLLQQQQQQK	14	0	1766.93	U6KW52	U6KW52	yes	2	0.0032145	80.31	213350000	28962000	23732000	27991000	25548000	25650000	23863000	32531000	0	25073000
EQQQQNEQQQQEEQQR	16	0	2084.91	U6KGS2	U6KGS2	yes	2;3	0.00078184	102.65	153530000	15523000	11769000	15387000	15034000	13415000	17301000	21408000	24863000	18831000
EQQQQQEEASAASEK	15	0	1689.74	U6KL52	U6KL52	yes	2	1.9563e-09	176.23	563310000	71885000	85814000	79180000	54306000	54908000	40580000	63091000	67166000	46380000
EQQQQQEQHDNHEHQDQQQQR	21	0	2725.16	U6KNF6	U6KNF6	yes	4;5	9.0461e-06	59.339	655460000	111370000	99154000	96486000	62868000	39482000	64860000	59184000	62005000	60051000
EQQQQVPR	8	0	1011.51	U6KWE2	U6KWE2	yes	2	0.0024845	122.52	3967800000	950080000	629210000	926430000	556870000	522180000	383070000	0	0	0
EQQYQQQQQQQQR	13	0	1746.8	U6KU41	U6KU41	yes	2	0.0002752	172.11	206750000	23914000	25417000	24481000	22259000	20267000	22015000	22259000	26357000	19782000
EQSFLQSWSK	10	0	1238.59	U6KVN8	U6KVN8	yes	2	0.025305	57.149	240190000	35846000	31246000	33259000	22946000	24615000	26505000	24851000	20794000	20124000
EQSLDFSCSK	10	0	1199.51	U6KKT5	U6KKT5	yes	2	0.029532	44.612	233350000	17842000	18837000	21350000	0	24582000	22120000	51075000	43363000	34184000
EQTLTTDFENMGTDR	15	0	1756.76	U6KR42	U6KR42	yes	2	0.0027082	75.911	278480000	58123000	49771000	59573000	33022000	30291000	28820000	0	18879000	0
EQVSQLIQDNAQQLLQGNDFSK	22	0	2502.24	U6KS02	U6KS02	yes	2;3	3.0007e-10	113.73	1040500000	121320000	102220000	105370000	120470000	140460000	139690000	113250000	91656000	106070000
EQVVFSPTIAEGADNDMK	18	0	1949.9	U6KXZ2;C8TDZ0	U6KXZ2	yes	2	0.00046985	55.437	103710000	17279000	15634000	0	16278000	13009000	0	14664000	12395000	14450000
ERDPSSIR	8	1	958.483	U6KT28	U6KT28	yes	2;3	4.9959e-10	191.45	1732200000	255360000	184190000	256630000	397770000	354000000	274080000	4922800	5283800	0
ERDTDFAQR	9	1	1136.52	U6KXV3	U6KXV3	yes	2	0.028683	88.596	303590000	57330000	52780000	46367000	37810000	36316000	25979000	0	0	47010000
EREEQIEAAK	10	1	1201.59	U6KYP3	U6KYP3	yes	2;3	0.0039128	132.69	632630000	70918000	101670000	93048000	67885000	69404000	69100000	29480000	103150000	27978000
EREGLDSNPFVDLIEQADGAAALER	25	1	2714.31	U6L8R0	U6L8R0	yes	3	0.00030279	52.721	126570000	29699000	0	0	44935000	0	51932000	0	0	0
EREGLPQEGELYGGQTLEQQGIAVR	25	1	2756.37	A7UNW8;O43981;U6KQ25;A0A089X4R6;Q24927	A7UNW8	yes	3	1.3512e-16	106.93	1090300000	0	306170000	265330000	99360000	86381000	85234000	91659000	77436000	78748000
ERGELETER	9	1	1117.54	U6KZK4	U6KZK4	yes	3	0.012655	62.005	47017000	13022000	0	16991000	0	0	17004000	0	0	0
ERGEPVEVVFVSNDRDEESFK	21	2	2466.17	U6KPM3	U6KPM3	yes	3	0.0027931	40.723	191690000	25343000	23319000	21853000	22439000	21672000	0	29716000	26570000	20779000
ERLDQELR	8	1	1057.55	H9B929	H9B929	yes	2;3	0.010452	136.99	1318300000	285850000	291320000	286710000	122590000	127890000	104630000	41686000	34503000	23137000
ERTDLVYGDGSSEEAVSNSPK	21	1	2239.02	U6KGK1	U6KGK1	yes	3	3.9252e-12	144.5	420080000	57906000	51325000	50628000	38663000	37300000	23829000	68221000	54926000	37287000
ERYEVHHGVR	10	1	1280.64	U6KRH9	U6KRH9	yes	3	0.00015196	93.561	0	0	0	0	0	0	0	0	0	0
ESAAQGDAEGDSHR	14	0	1428.59	U6KY37	U6KY37	yes	2;3	0.00069433	86.944	113350000	18853000	20518000	19186000	16606000	16325000	14376000	3824500	2299000	1357700
ESAQNAIDTFNNYVLDGR	18	0	2025.94	U6KL85;H9BA31	H9BA31	no	2	9.2244e-08	148.44	1245300000	120640000	130840000	118240000	157070000	191500000	168090000	125790000	119750000	113360000
ESAVAFDYTDR	11	0	1272.56	A7UNW8;O43981;U6KQ25;A0A089X4R6	A7UNW8	yes	2	1.4122e-57	189.17	5376500000	1016300000	1008600000	1017700000	417150000	418350000	376030000	444700000	362300000	315390000
ESEEILK	7	0	846.433	U6KJF8	U6KJF8	yes	2	0.028161	89.55	368490000	111500000	107560000	98444000	0	0	0	0	30127000	20859000
ESEGASGASGPGPAPAEKPPSGQGSAEEAPK	31	1	2833.3	U6KXC3;Q9UAR9;Q9UAS1;Q24936;C1KAC7;Q9UAS0;O96994	U6KXC3	yes	2;3	1.3012e-71	185.1	9035600000	1565600000	1646700000	1506900000	879140000	793570000	704200000	769600000	687850000	482030000
ESFEGDGWFR	10	0	1228.51	U6KZW5	U6KZW5	yes	2	0.014806	63.073	309240000	45928000	38293000	40637000	29568000	31400000	33478000	30509000	29209000	30222000
ESFLGPEISIFPPTWVPSWSPDPNFKPQK	29	1	3326.67	H9B9Y7	H9B9Y7	yes	3	4.865e-05	58.924	541360000	0	60780000	102710000	69479000	65607000	0	51080000	93728000	97976000
ESGALDPSHVR	11	0	1166.57	U6L145	U6L145	yes	2;3	0.00175	156.58	2765600000	404080000	370810000	368840000	258390000	225150000	182170000	350080000	359130000	246980000
ESGSAQLVEDLLK	13	0	1387.72	U6KTM1	U6KTM1	yes	2	0.0047504	67.019	806050000	102400000	123490000	5734500	73740000	115700000	114100000	102990000	79405000	88482000
ESIIQTASTSLQSK	14	0	1491.78	U6L8G0;H9B9F1	U6L8G0	yes	2	0.0020177	113.53	735840000	78610000	87407000	76710000	110420000	106180000	94661000	69431000	54556000	57868000
ESLGNGSETLEDR	13	0	1405.63	U6L4K6	U6L4K6	yes	2	0.0051403	72.681	377180000	25722000	24978000	31236000	65445000	67892000	52585000	50275000	53688000	5362500
ESLNDLFNFASASR	14	0	1569.74	U6KG91	U6KG91	yes	2	1.5084e-07	94.717	196350000	33799000	28537000	29942000	26824000	24446000	0	27031000	0	25775000
ESLQDALDEECSR	13	0	1550.65	A0A089WZ60	A0A089WZ60	yes	2	0.001151	137.62	1164000000	185700000	163390000	154520000	97613000	93737000	87482000	147620000	113180000	120710000
ESPAGAAAAADAPTEK	16	0	1455.68	U6KGC0	U6KGC0	yes	2	0.0089116	41.513	93538000	23205000	19941000	17673000	0	0	0	11906000	11705000	9108500
ESQALQQQQEIK	12	0	1428.72	U6LAL4	U6LAL4	yes	2	0.0062822	70.54	363060000	36548000	35219000	32682000	38903000	35965000	27077000	60551000	53736000	42380000
ESQSASSDAPAAVDK	15	0	1461.66	U6KZN7;H9BA55	U6KZN7	yes	2	0.0027993	69.485	625420000	93907000	85821000	81753000	0	72937000	76216000	80321000	77452000	57014000
ESSFDPSTGK	10	0	1053.46	Q70CC6	Q70CC6	yes	2	0.0039509	99.568	2010700000	447770000	442370000	392610000	134540000	113270000	109510000	132410000	136530000	101700000
ESSPDPYFAQHLR	13	0	1545.72	U6LAT6	U6LAT6	yes	2;3	0.006067	40.475	422640000	52024000	47305000	78189000	60210000	30369000	26868000	53421000	36543000	37714000
ESSVNIAALALR	12	0	1242.69	U6KXG4	U6KXG4	yes	2	0.010492	55.261	441340000	32534000	34957000	33030000	55942000	58325000	61796000	56183000	49355000	59218000
ESTLHLVLR	9	0	1066.61	U6KVM1;H9B965;U6KPW2	U6KVM1	yes	2;3	7.001e-05	161.79	5955400000	530810000	500350000	489980000	781670000	834250000	713650000	771300000	689470000	643930000
ESVDAHLLPLLK	12	0	1333.76	U6KTR9	U6KTR9	yes	2;3	6.1533e-10	118.9	602270000	83461000	89969000	103490000	46751000	40939000	37003000	71119000	60468000	69073000
ESVIQGFQWATR	12	0	1420.71	U6KGG8	U6KGG8	yes	2	0.0049603	81.48	316900000	0	72014000	80924000	0	0	154910000	9047400	0	0
ESWGWDLDAAALK	13	0	1460.69	A0A172WCE4;U6KUE1	A0A172WCE4	yes	2	0.028846	40.676	164810000	13976000	8583200	9530800	21497000	22228000	24999000	17243000	26707000	20046000
ETAESYLGR	9	0	1024.48	Q24935;U6KR86	Q24935	yes	2	7.5654e-05	102.62	1944500000	226580000	249880000	228120000	198410000	211080000	172890000	228600000	209910000	219040000
ETAGLSIDESPYFK	14	0	1555.74	D7RXM4	D7RXM4	yes	2	0.0040375	71.529	642620000	0	0	0	116000000	93741000	98904000	117500000	115190000	101290000
ETATKPTSETPR	12	1	1316.66	U6KR42	U6KR42	yes	2;3	0.00055793	127.17	984280000	168860000	156970000	157320000	107180000	100490000	112460000	62897000	62315000	55807000
ETDPLLQQQQQQQR	14	0	1738.86	U6KQ90	U6KQ90	yes	2	0.0036541	66.989	97764000	9961100	10680000	11245000	9007800	10862000	8377300	12822000	13100000	11709000
ETESAGHGTASGVSATAGDAAR	22	0	2001.9	U6KWJ6	U6KWJ6	yes	2;3	0.00016199	44.848	472690000	73076000	70573000	77905000	46763000	41437000	34393000	45532000	51133000	31879000
ETETQAPAQTAEDDEVANLEQEVTEGNWTRPEVEVHEVK	39	1	4407.03	H9B9I2	H9B9I2	yes	4	5.4131e-10	47.884	93204000	0	0	0	0	36079000	57125000	0	0	0
ETEVLPEYPGTTK	13	0	1462.72	U6KYK1	U6KYK1	yes	2	0.0036454	100.22	652020000	80506000	80542000	72004000	85832000	82471000	66417000	65206000	61802000	57238000
ETFGDCGEIR	10	0	1182.5	U6KT01	U6KT01	yes	2	0.016714	61.344	98704000	7104900	7196600	0	27378000	28902000	28122000	0	0	0
ETGADVVLVDTAGR	14	0	1401.71	U6KQ47	U6KQ47	yes	2	0.026631	37.177	116170000	35801000	36123000	36015000	0	0	8230500	0	0	0
ETHNLASEPPPGIEAAPDPSNYR	23	0	2461.15	U6KQM7	U6KQM7	yes	3	0.000676	33.794	102450000	9210100	11004000	8433200	16887000	14568000	16694000	0	15209000	10442000
ETLEYHYGK	9	0	1138.53	U6KTI3	U6KTI3	yes	2	0.015855	66.962	615000000	74177000	79836000	69864000	66132000	59910000	51854000	85912000	77164000	50154000
ETLLAAALQQHR	12	0	1349.74	U6KXD7	U6KXD7	yes	2;3	0.00078814	138.25	1347300000	188990000	179380000	194550000	165380000	150490000	176360000	100710000	97092000	94314000
ETLLVDEATVER	12	0	1373.7	U6KXR8	U6KXR8	yes	2	2.0047e-05	129.34	870160000	133840000	115120000	108050000	94225000	83068000	75682000	95431000	80067000	84684000
ETLSFFVGGLQPEVTR	16	0	1778.92	H9B9S9	H9B9S9	yes	2	0.0021396	55.851	106590000	17562000	0	18531000	15221000	22193000	0	19297000	13789000	0
ETNEEIDGLSTPEHGGESPGAAGR	24	0	2409.07	U6KLJ0	U6KLJ0	yes	3	0.0019884	25.819	26282000	0	0	0	0	0	0	0	15883000	10399000
ETPSSSSSSSSNSSSSSSSSSR	22	0	2094.84	U6LC23	U6LC23	yes	2	0.0012345	65.833	153050000	21222000	15636000	16186000	16020000	16202000	21402000	14615000	16207000	15557000
ETQAIVSTLDGLLGDR	16	0	1686.88	U6L051	U6L051	yes	2	0.010523	39.338	48739000	0	0	24874000	0	23865000	0	0	0	0
ETTATHEMYTPEWFEAHQK	19	0	2335.02	U6KV05	U6KV05	yes	3;4	7.4671e-07	117.18	1442400000	135580000	141160000	116280000	183680000	155610000	159220000	210240000	181590000	159030000
ETVADEAAK	9	0	932.445	U6L2D4	U6L2D4	yes	2	0.035374	50.353	821560000	0	105140000	146880000	208620000	210980000	149950000	0	0	0
ETVDHWK	7	0	913.429	Q70CE1;A6YSP0	Q70CE1	yes	3	0.017231	68.915	117200000	24360000	28354000	28316000	14844000	11469000	9853800	0	0	0
ETVDYWK	7	0	939.434	Q70CE0;H9B9N5;U6KUM0;B0LVE0;A6YRZ6;Q70CD7;U6KRM0;U6KR57	Q70CD7	no	1;2	0.031801	103.29	4372100000	694560000	705620000	716460000	359200000	355240000	322800000	443700000	436360000	338140000
ETVPFQIGHGHSQR	14	0	1591.79	H9B9Y6	H9B9Y6	yes	3	0.0075364	54.09	174620000	22246000	21720000	19767000	19571000	16460000	20245000	21273000	19254000	14084000
ETVTEDAPAAAAAADAAAADAAADAAADGEAK	32	0	2842.27	U6KPI3	U6KPI3	yes	2;3;4	5.9082e-39	131.09	2711800000	412580000	371170000	352690000	373410000	344140000	382990000	146690000	173770000	154390000
ETVTQIASQTEAAEAK	16	0	1675.83	U6KU03	U6KU03	yes	2	3.8887e-41	126.07	120260000	26327000	24957000	24233000	0	0	44742000	0	0	0
ETVVEVPNVK	10	0	1112.61	U6KXE0	U6KXE0	yes	2	0.0033887	91.636	343040000	42929000	39177000	44156000	0	0	47870000	63764000	58171000	46977000
ETYGVVAQR	9	0	1021.52	U6KSR1	U6KSR1	yes	2	0.00060026	88.921	2178700000	343580000	324290000	303150000	176680000	149690000	129560000	296030000	249260000	206480000
EVAAAAHAAAASGVR	15	0	1350.7	U6LCQ7	U6LCQ7	yes	3	0.03085	28.627	25154000	0	0	0	15331000	0	9823100	0	0	0
EVAAAFGVLLPDGMALR	17	0	1728.92	H9B900	H9B900	yes	2;3	2.2809e-15	176.04	1888800000	232330000	238060000	245710000	209530000	200600000	206520000	206270000	171000000	178760000
EVAAALQQQQQEGSSELLGSFLR	23	0	2488.26	U6KLS4	U6KLS4	yes	2	0.00049297	78.272	64368000	0	0	0	17125000	20889000	26354000	0	0	0
EVAESYLGK	9	0	994.497	U6KNQ1;Q24928	U6KNQ1	yes	2	0.0050356	82.287	4268600000	550600000	482320000	478440000	470400000	435890000	462370000	494540000	467730000	426300000
EVAFGALDEGDIK	13	0	1362.67	U6KTM1	U6KTM1	yes	2	0.013364	54.09	476690000	49090000	51031000	50767000	112450000	34742000	31489000	53440000	49897000	43784000
EVAGLSNFTQASDPNK	16	0	1676.8	H9B926	H9B926	yes	2	2.984e-05	142.54	1084200000	206030000	201830000	193620000	108470000	104550000	93691000	61479000	58125000	56445000
EVAVSAMGPLHGMPQLIDIR	20	0	2133.11	U6KT33	U6KT33	yes	2;3	1.9505e-05	56.719	266300000	19210000	40659000	35714000	39416000	20753000	48432000	21376000	20294000	20451000
EVAVYSHPER	10	0	1185.58	H9B971	H9B971	yes	2;3	0.0010431	105.4	695170000	34714000	32369000	37982000	99353000	82477000	76875000	126550000	110530000	94317000
EVCGKPPVTESDLATK	16	1	1729.86	U6KWQ3	U6KWQ3	yes	2	0.024768	44.312	16710000	12865000	0	0	3844200	0	0	0	0	0
EVDALGDVPPSR	12	0	1253.63	D7RXM4	D7RXM4	yes	2	6.2644e-05	101.72	928550000	59518000	47201000	62017000	127120000	139680000	68497000	121380000	175450000	127680000
EVDEQMLNVQNK	12	0	1445.68	U6KL24;Q27380	U6KL24	yes	2	0.00023645	174.77	3990100000	311920000	252020000	258560000	577720000	478250000	463740000	607380000	570790000	469700000
EVDPSEIFSR	10	0	1177.56	U6KU76	U6KU76	yes	2	0.017819	60.342	27876000	0	0	0	0	0	0	0	0	27876000
EVDVAHPAAK	10	0	1035.53	U6KT45	U6KT45	yes	2;3	2.796e-05	108.93	1389100000	162790000	155770000	148430000	103010000	116720000	131070000	182300000	210020000	178950000
EVDVPIHVGYAPQFVPK	17	0	1894	U6L5G9	U6L5G9	yes	2;3	5.7481e-16	181.75	8461800000	1403600000	1420000000	1203700000	1000200000	947610000	979080000	545010000	507480000	454960000
EVEAVCTPVVAK	12	0	1300.67	H9B9F2;U6L4T2	H9B9F2	yes	2	0.00057191	130.56	2439100000	313360000	261650000	241380000	169300000	181190000	123810000	444350000	377260000	326810000
EVEHAVQIR	9	0	1079.57	U6KTY8	U6KTY8	yes	2	0.00011766	115.13	452560000	54699000	54818000	48568000	51656000	49827000	38235000	51745000	59553000	43455000
EVELVVTLLGLR	12	0	1339.81	U6KZW5	U6KZW5	yes	2	0.0083678	62.088	14596000	1350200	1535800	2365000	4452600	0	4892200	0	0	0
EVFAELFGK	9	0	1038.54	U6KQM5	U6KQM5	yes	2	0.014562	68.456	194890000	0	0	0	0	0	0	69250000	65552000	60087000
EVFDWIR	7	0	963.481	U6KXX5	U6KXX5	yes	2	0.02375	128.48	1257100000	252760000	271980000	253550000	108540000	123920000	106710000	47456000	44831000	47346000
EVFEGEVVQLAAEEAENPHGGFGK	24	0	2542.2	H9B9C9;U6KWI6	H9B9C9	yes	3	7.9958e-05	52.359	77359000	0	0	0	0	0	0	34272000	43086000	0
EVFFYAPK	8	0	999.507	U6KWP0	U6KWP0	yes	1	0.019177	105.39	95622000	11849000	10624000	8454500	10939000	10305000	11012000	13930000	9317000	9192100
EVFGLYGVIR	10	0	1151.63	U6L8K0	U6L8K0	yes	2	0.0025038	85.862	197210000	0	38436000	37184000	35791000	22221000	5691900	20230000	17433000	20227000
EVFVHPEDVK	10	0	1197.6	U6KUY4	U6KUY4	yes	2	0.0029994	89.171	388050000	48110000	43508000	40363000	36059000	41354000	24421000	50816000	57319000	46099000
EVFVSYFR	8	0	1045.52	U6L4Y8	U6L4Y8	yes	2	0.028452	69.598	238270000	38098000	33561000	31743000	27256000	24558000	24501000	31404000	0	27150000
EVGGAAAAAALADPR	15	0	1338.69	U6KQJ2	U6KQJ2	yes	2	0.0034126	58.079	133150000	25132000	23513000	21486000	17489000	18122000	12059000	15353000	0	0
EVGLGFATPR	10	0	1045.56	U6KP70	U6KP70	yes	2	6.6005e-05	148.91	2005900000	247800000	257240000	238400000	141870000	134090000	126800000	352090000	253950000	253660000
EVGMAALHGK	10	0	1011.52	H9B9W3	H9B9W3	yes	2	0.025196	56.209	260830000	47164000	46195000	40453000	33457000	30259000	0	23432000	22857000	17011000
EVGMRMMR	8	1	1008.47	U6L3V9	U6L3V9	yes	3	0.050395	13.579	76283000	0	3432000	0	18063000	16952000	13450000	7855000	9911600	6619600
EVISGDTLVLVGAPK	15	0	1496.85	U6L6D1	U6L6D1	yes	2	0.0018435	101.2	182800000	39201000	33851000	35448000	25101000	21288000	27915000	0	0	0
EVLAYKEEDEEGSSILR	17	1	1965.95	U6KZJ4	U6KZJ4	yes	2;3	0.0065905	36.597	88076000	29468000	29837000	28771000	0	0	0	0	0	0
EVLELPLLHPER	12	0	1443.81	U6L2X8	U6L2X8	yes	3	0.0032911	47.062	145210000	20202000	14125000	16039000	13580000	15037000	22393000	15704000	16812000	11319000
EVLEYHETCLESGLPAEVAAER	22	0	2501.17	U6KNV2	U6KNV2	yes	2	0.0034074	31.067	18888000	0	0	18888000	0	0	0	0	0	0
EVLLSLR	7	0	828.507	U6KW30;U6KYJ2	U6KYJ2	no	2	0.024027	111.65	18360000	0	0	0	0	18360000	0	0	0	0
EVLPADAEGK	10	0	1027.52	U6KU29	U6KU29	yes	2	0.016119	78.488	0	0	0	0	0	0	0	0	0	0
EVNHIMNILR	10	0	1237.66	U6KYC3	U6KYC3	yes	2;3	0.0027568	62.463	78458000	9004500	0	12589000	10011000	9426000	8993000	13718000	8101900	6614500
EVPRPVPK	8	1	920.544	U6L5G9	U6L5G9	yes	3	0.045108	57.177	472470000	72386000	61463000	66251000	44823000	1670500	0	77116000	76944000	71823000
EVPVPVHVQR	10	0	1158.65	H9B970	H9B970	yes	2;3	0.00090123	89.08	2856900000	427930000	383840000	386020000	255600000	244550000	218500000	303580000	311810000	325120000
EVQGPWGAGVVVGR	14	0	1409.74	U6L2T2	U6L2T2	yes	2	0.0090103	48.527	110450000	28795000	33733000	0	16497000	0	31422000	0	0	0
EVQPSLAYR	9	0	1061.55	U6KMG3	U6KMG3	yes	2	0.035708	68.371	213110000	39979000	41197000	32603000	31844000	37010000	30480000	0	0	0
EVQQSGASLR	10	0	1073.55	U6KP43	U6KP43	yes	2	0.0037196	79.201	490020000	45460000	38982000	48723000	73158000	61564000	64677000	85433000	0	72026000
EVQQTLNQVSADEFAR	16	0	1833.89	U6KXI0	U6KXI0	yes	2	0.00082147	81.346	194510000	29384000	26761000	26250000	21899000	23700000	24056000	25727000	16733000	0
EVQTLAR	7	0	815.45	U6KTG0	U6KTG0	yes	2	0.026407	96.19	23480000000	5300100000	4837700000	0	4899600000	4427700000	4015000000	0	0	0
EVSEQNNYDVIVIPGGLK	18	0	1973.01	U6L3N8	U6L3N8	yes	2	0.00515	37.687	429560000	49956000	56142000	48701000	42422000	31798000	41262000	60111000	49308000	49861000
EVSEQVETALK	11	0	1231.63	U6KUY8	U6KUY8	yes	2	0.026794	49.448	45255000	0	11865000	16091000	17299000	0	0	0	0	0
EVTESEDEEEK	11	0	1322.54	U6L0T2;O44001	U6L0T2	yes	2	0.00033404	125.23	1183300000	0	0	0	180320000	177370000	157960000	214300000	244970000	208430000
EVTFQEGQDFAR	12	0	1425.65	U6KHV0	U6KHV0	yes	2	0.0047124	82.505	193210000	27347000	28406000	25423000	0	18898000	18844000	29562000	24476000	20259000
EVVAEQLGADINK	13	0	1384.72	U6KLE4	U6KLE4	yes	2	0.0024305	112.08	1238100000	139920000	154830000	134850000	89024000	88210000	81874000	219310000	167010000	163120000
EVVDAVAHNTK	11	0	1181.6	U6KPB8	U6KPB8	yes	2	0.0030974	104.94	850430000	85662000	84028000	78480000	83909000	83636000	61718000	135360000	124510000	113130000
EVVELPLTNPELFK	14	0	1626.89	U6KLG7	U6KLG7	yes	2	0.0038168	68.972	186030000	29756000	30313000	22717000	24323000	23383000	29379000	0	0	26160000
EVVLQGFSK	9	0	1005.55	H9B9E0	H9B9E0	yes	2	0.0069281	85.807	376570000	73414000	60261000	69151000	63492000	56233000	54015000	0	0	0
EVVVDIK	7	0	800.464	U6L5G9	U6L5G9	yes	2	0.030066	92.47	497900000	75082000	72599000	70511000	46598000	45241000	34587000	55954000	46702000	50627000
EVYCNPEIEK	10	0	1279.58	U6KXQ2;B6VCV4;A0A1P7YD79;Q6R5N1;A0A1L2YXP8;A0A0U4IQT1	U6KXQ2	yes	2	0.00055941	108.93	3837000000	542150000	556250000	507020000	375370000	323210000	252560000	477770000	439530000	363180000
EWDSIAQDTDAVQEACGDAQR	21	0	2363.99	U6KRW0	U6KRW0	yes	2	5.978e-05	53.033	51950000	11158000	10435000	0	0	9612700	0	0	8926300	11818000
EWEQLNK	7	0	945.456	U6L0T2;O44001	U6L0T2	yes	2	0.024281	103.02	637830000	0	0	0	231260000	219890000	186690000	0	0	0
EWESVGCVLPAWQAPR	16	0	1883.9	U6KJF8	U6KJF8	yes	2	0.0075805	60.549	71964000	41253000	30710000	0	0	0	0	0	0	0
EWLVDTGR	8	0	974.482	U6KUS0;Q5IFI5	U6KUS0	yes	2	0.0042944	127.46	1835800000	187450000	187130000	169400000	219740000	216420000	194730000	260310000	203010000	197590000
EWYGWHFPELSK	12	0	1577.73	H9B9T4	H9B9T4	yes	2;3	0.0020432	69.846	379030000	59196000	61086000	52604000	47573000	51249000	47234000	23546000	22402000	14136000
EWYGWHFPELVK	12	0	1589.77	U6KRW0	U6KRW0	yes	2;3	2.0047e-05	97.779	409310000	68528000	53132000	68425000	63585000	80068000	75575000	0	0	0
EYDHLITVDK	10	0	1231.61	U6KV40	U6KV40	yes	2	0.0073273	72.096	182600000	29179000	19409000	23487000	27398000	24858000	0	20894000	20108000	17266000
EYEVQQQQPAK	11	0	1346.65	U6L4M6	U6L4M6	yes	2	0.010789	66.758	196550000	27474000	36361000	27080000	17325000	15099000	12404000	44748000	0	16055000
EYFLSPEK	8	0	1011.49	U6KZW5	U6KZW5	yes	2	0.041239	59.368	343210000	47672000	41682000	44666000	39770000	36977000	0	48862000	40697000	42883000
EYVHPDALEDNPVTR	15	0	1753.83	K9MP69;U6KLT8	K9MP69	yes	2	0.0039245	53.3	98695000	23276000	16660000	17934000	0	0	0	14898000	13125000	12802000
FAAAAAAASSSSSSR	15	0	1340.63	U6KHL5	U6KHL5	yes	2	0.011485	49.216	107230000	30086000	0	26313000	17627000	18792000	14408000	0	0	0
FAAAVNEIERPLTHAGDAAAVFR	23	1	2425.25	U6KG83	U6KG83	yes	3	0.0010274	43.349	38100000	0	0	0	0	0	0	20090000	0	18010000
FAADSNFINGVEGLAR	16	0	1679.83	U6L804	U6L804	yes	2	5.331e-05	131.56	445420000	77852000	54298000	53394000	44187000	42998000	48971000	44915000	37120000	41683000
FAAEIASGVSSR	12	0	1193.6	H9B911	H9B911	yes	2	0.00017994	110.98	297700000	56926000	48582000	48389000	0	35783000	0	43898000	30743000	33382000
FAAGSLGGPTLQQQK	15	0	1501.79	U6KSR6	U6KSR6	yes	2	0.002741	66.246	133880000	36916000	30706000	29669000	0	0	0	18543000	18042000	0
FAALGNYGFDISGQK	15	0	1586.77	U6KGK1	U6KGK1	yes	2	0.00037364	148.69	3048300000	386500000	374600000	333220000	340400000	285170000	349770000	344050000	362730000	271900000
FAANVGR	7	0	733.387	U6KWE2	U6KWE2	yes	2	0.010437	122.15	1803100000	246230000	213700000	193190000	87033000	67878000	61940000	337510000	323590000	272070000
FAAYGAPAAAAAAAGSSSSSNAGAESPLLQR	31	0	2821.36	U6KJ69	U6KJ69	yes	3	0.0037957	19.486	174350000	0	20852000	21843000	34800000	37594000	35277000	0	23981000	0
FADDTYTESYISTIGVDFK	19	0	2170.99	U6KHS9	U6KHS9	yes	2	0.0049308	40.432	101120000	21686000	19059000	0	30175000	0	30203000	0	0	0
FADENFNLR	9	0	1124.53	U6KVP7	U6KVP7	yes	2	0.00012678	166.16	2775800000	291710000	280790000	263100000	315290000	329770000	315760000	399540000	296250000	283570000
FAEAITNNK	9	0	1006.51	U6KYM1;H9B901	U6KYM1	yes	2	6.161e-07	124.74	1511000000	346860000	324250000	319980000	269190000	250710000	0	0	0	0
FAEEQQELQR	10	0	1276.6	U6KYE5	U6KYE5	yes	2	0.00072888	106.62	429270000	188800000	0	0	81141000	0	0	58910000	56644000	43767000
FAEVTTYPDLDSPR	14	0	1609.76	U6KYC3	U6KYC3	yes	2	0.0018906	87.447	765160000	102500000	81147000	79559000	0	81897000	79077000	130340000	112180000	98468000
FAGEQVQQR	9	0	1061.53	U6KX85;C8TE10	U6KX85	yes	2	0.026607	61.691	481950000	86872000	71807000	83178000	31011000	30388000	25899000	59897000	52463000	40434000
FAGNAYK	7	0	769.376	Q9U966	Q9U966	yes	2	0.031572	83.287	11850000000	3009500000	2982600000	2903100000	1042800000	944760000	811820000	108270000	0	47116000
FAGSSAPR	8	0	791.393	U6KZU0	U6KZU0	yes	2	0.00016003	94.114	124680000	32334000	35613000	34804000	21931000	0	0	0	0	0
FAHQTGHYVER	11	0	1343.64	U6KPQ9	U6KPQ9	yes	4	0.0060776	42.031	79346000	0	0	0	12600000	10865000	9012700	15343000	14496000	17030000
FAHSAWR	7	0	873.425	H9B900	H9B900	yes	2	0.024074	109.63	1544100000	358410000	3118000	312340000	239340000	223620000	189700000	0	0	217530000
FALQHGAR	8	0	898.477	H9B9A9;U6KJE8	H9B9A9	yes	2;3	0.019077	71.342	844870000	100930000	96405000	90203000	13026000	112260000	87349000	138240000	120190000	86268000
FALYAPFFLSK	11	0	1302.7	U6KWR7	U6KWR7	yes	2	0.029043	48.568	55803000	8130600	4477900	3966300	14621000	13245000	11363000	0	0	0
FANNGAYPPDLSLITGAR	18	0	1875.95	U6L5K5	U6L5K5	yes	2	0.017173	29.092	0	0	0	0	0	0	0	0	0	0
FAPDNFR	7	0	865.408	U6KR99	U6KR99	yes	2	0.016281	122.79	652020000	98645000	97476000	92809000	66363000	56158000	48821000	67978000	59733000	64039000
FAPFFVSPVVAGLEK	15	0	1606.88	U6KXT9	U6KXT9	yes	2	0.0053296	49.595	208870000	23512000	19172000	18752000	33383000	23788000	30554000	17167000	21765000	20780000
FAPLMNANVFR	11	0	1278.65	U6KZ43	U6KZ43	yes	2	0.046208	43.168	87082000	29774000	24646000	32662000	0	0	0	0	0	0
FAQYTGAQAAAAR	13	0	1324.65	H9B8Z9;U6KK88	H9B8Z9	yes	2	0.0010851	143.31	1867700000	312160000	311220000	302900000	231240000	200110000	197360000	117960000	101010000	93761000
FASIGVENTEANR	13	0	1406.68	U6KYI1	U6KYI1	yes	2	0.0010686	145.31	1422200000	166870000	165250000	164240000	153490000	151560000	149850000	193080000	157120000	120740000
FATEAAVTILR	11	0	1190.67	H9B9F7;U6KY16	H9B9F7	yes	2	0.005755	74.611	209080000	24914000	20370000	17070000	26794000	24741000	28673000	25980000	20937000	19602000
FATGHQLEGVWAGGELVR	18	0	1925.97	U6KVT2	U6KVT2	yes	2;3	8.0699e-05	58.693	182710000	0	0	0	0	0	0	78453000	54295000	49965000
FATNHTVLATGGYGR	15	0	1563.78	U6KGY0	U6KGY0	yes	2;3	0.002138	52.149	352920000	54064000	58988000	52993000	34501000	38084000	12948000	32458000	27996000	40890000
FATVNGVPLGELAR	14	0	1442.79	Q8I8U4;A0A024DAD9;U6KLC3	Q8I8U4	yes	2	0.0038168	149.57	2441800000	139430000	132740000	144990000	234300000	222660000	218830000	456660000	429590000	462620000
FAVATNWQLPVHR	13	0	1537.82	U6L2Y4	U6L2Y4	yes	3	0.00019886	130.56	348990000	48499000	48853000	48244000	56460000	57003000	48860000	13391000	12169000	15509000
FDAIELGPNAYLGEILR	17	0	1889.99	U6KMU4	U6KMU4	yes	2	0.035638	24.849	0	0	0	0	0	0	0	0	0	0
FDAPFIPLR	9	0	1074.59	U6KLL2	U6KLL2	yes	2	0.0038702	87.476	65910000	0	0	3298900	9774700	10486000	9700300	11147000	12285000	9218400
FDCGALIEATYTAGLSHLK	19	0	2066.01	Q70CC6	Q70CC6	yes	2;3	2.874e-06	97.765	880630000	201920000	208950000	200680000	39073000	33876000	50751000	42904000	64097000	38373000
FDDPAVQADMK	11	0	1235.55	H9B9F2;U6L4T2	H9B9F2	yes	2	0.0031611	103.44	1810900000	191760000	175670000	177270000	279120000	232190000	244010000	211220000	156090000	143520000
FDDTNPTK	8	0	936.419	U6KPI1	U6KPI1	yes	2	0.041096	69.198	903840000	104560000	122550000	127830000	112890000	99710000	83979000	95037000	91201000	66083000
FDFSGSK	7	0	786.355	U6KXQ4	U6KXQ4	yes	1	0.039851	126.28	116070000	0	0	3833100	3811400	0	0	59481000	0	48947000
FDGALNVDVTEFQTNLVPYPR	21	0	2394.19	U6KWP4	U6KWP4	yes	2	7.0747e-08	104.18	1614600000	213380000	203270000	207060000	154930000	195710000	169140000	166670000	154570000	149860000
FDGETDSGPTPLQR	14	0	1518.7	K9MP69;U6KLT8	K9MP69	yes	2	0.0048196	56.793	116580000	34787000	43512000	38286000	0	0	0	0	0	0
FDLMYAK	7	0	886.426	U6KWP4	U6KWP4	yes	1;2	0.028167	124.37	2381900000	241920000	232780000	208720000	374680000	340590000	321480000	261510000	190820000	209450000
FDPLIQATQEATNVGLR	17	0	1871.97	H9B987	H9B987	yes	2	0.0020573	49.537	29999000	0	0	0	0	0	0	0	20374000	9624700
FDPNTNDFELVDTK	14	0	1653.75	U6KU03	U6KU03	yes	2	0.0037493	65.374	86165000	0	0	43172000	0	0	42992000	0	0	0
FDPQQTGQYALGVAAK	16	0	1692.85	U6L047	U6L047	yes	2	0.0016285	73.834	445600000	63329000	60043000	66892000	71408000	66631000	71115000	0	46179000	0
FDPSALER	8	0	933.456	U6KJU3	U6KJU3	yes	2	0.042912	68.016	136820000	23609000	22458000	21664000	24897000	24048000	20146000	0	0	0
FDQADDPALFQLEAQQLEQQR	21	0	2489.18	U6KR99	U6KR99	yes	2	7.0747e-08	104.18	234560000	0	0	0	44901000	43264000	37282000	37580000	32930000	38599000
FDRRYTQMGLEPR	13	2	1667.82	U6KU32	U6KU32	yes	4	0.049288	15.941	22762000	0	0	0	0	0	0	0	0	22762000
FDSFYIQEER	10	0	1332.6	U6L6D1	U6L6D1	yes	2	0.0015234	104.43	292050000	44991000	39986000	40995000	32349000	30570000	31902000	24924000	21083000	25256000
FDSIFIER	8	0	1025.52	U6KVM8	U6KVM8	yes	2	0.022752	80.787	432370000	64542000	61682000	57696000	40790000	41291000	37663000	46574000	37705000	44425000
FDSVNLEALR	10	0	1162.6	H9B987;U6L4F8	H9B987	yes	2	0.027073	54.486	26543000	0	0	0	0	0	0	9641200	8666400	8235400
FDVAYTSVLK	10	0	1141.6	U6L3D6	U6L3D6	yes	2	0.02922	51.252	262710000	24020000	25181000	20627000	33841000	31537000	32858000	35127000	27616000	31898000
FECSSEDAGK	10	0	1128.44	U6L4F2	U6L4F2	yes	2	1.9402e-05	121.6	315230000	36190000	35125000	31264000	19738000	20024000	22781000	53523000	56588000	39998000
FEDFDPDNIR	10	0	1266.55	U6KYU4;H9B9U4	U6KYU4	yes	2	0.0028086	101.38	777330000	86480000	87319000	82849000	93139000	82071000	83528000	102240000	80634000	79074000
FEDILAFISDK	11	0	1296.66	U6LAI7	U6LAI7	yes	2	0.018292	55.261	68783000	12904000	9643400	0	8543200	5872000	11098000	11592000	9129700	0
FEDRPDYAYLR	11	1	1443.68	U6KZT6	U6KZT6	yes	3	0.0043802	66.267	31733000	0	0	0	10436000	9891500	11406000	0	0	0
FEEATQVGQILPEHSSSGK	19	0	2042.99	U6KV63	U6KV63	yes	2;3	4.6982e-13	173.98	4385300000	437230000	403520000	451480000	484700000	489800000	484800000	650770000	496460000	486530000
FEEGWVPFEGEAEPAALR	18	0	2032.95	U6KSC9	U6KSC9	yes	2	0.00014453	74.618	4477400000	607480000	571180000	550930000	498990000	490280000	570770000	408730000	416070000	362940000
FEELCMDYFR	10	0	1408.58	H9B9F2;U6L4T2	H9B9F2	yes	2	4.1915e-05	135.86	761940000	88750000	78840000	83913000	66906000	67554000	76663000	111380000	111770000	76163000
FEELFVK	7	0	910.48	U6KJT4	U6KJT4	yes	1;2	0.010608	124.34	1251600000	171780000	173420000	158480000	124460000	133910000	125870000	146770000	105430000	111430000
FEELNADLFQK	11	0	1352.66	U6KNQ1;Q24928	U6KNQ1	yes	2	0.00033404	137.89	7292300000	804990000	823030000	724590000	904810000	771130000	841390000	868630000	812880000	740880000
FEEVQVGSER	10	0	1178.56	U6L6H8	U6L6H8	yes	2	8.5337e-05	145.46	897540000	102170000	98434000	92267000	92203000	102620000	81984000	119060000	110470000	98335000
FEGGPPGPLGFGYPFSDDK	19	0	1982.9	U6KWL7	U6KWL7	yes	2	2.1071e-06	127.49	855090000	130220000	109110000	104710000	104890000	94710000	84326000	74629000	82251000	70240000
FEGNGTFVSPSGLK	14	0	1438.71	U6KVB1	U6KVB1	yes	2	0.024274	38.337	104170000	19040000	19403000	15407000	12699000	0	15856000	0	10927000	10839000
FEIWDTAGQER	11	0	1350.62	U6L014;U6LAC8	U6LAC8	no	2	0.0002226	125.97	635480000	86362000	80603000	70485000	74757000	69827000	60976000	73043000	56560000	62871000
FELPVFSSVQEAK	13	0	1479.76	H9BA37	H9BA37	yes	2	0.0047656	75.589	725710000	100780000	100930000	88311000	70230000	69142000	79603000	88363000	66216000	62132000
FELTGIPPAPR	11	0	1196.66	U6KNQ1;Q24928	U6KNQ1	yes	2	0.00040473	136.02	1251100000	133120000	119630000	133870000	130670000	119810000	141280000	189230000	130550000	152900000
FENDNLFR	8	0	1053.49	U6KQB9	U6KQB9	yes	2	0.021924	81.296	103460000	19720000	20857000	21642000	20072000	19306000	0	0	1862900	0
FEPLDFLLVVK	11	0	1318.75	U6L9I7	U6L9I7	yes	2	0.020908	52.247	14413000	0	0	0	0	0	14413000	0	0	0
FEPLVEVPVPEK	12	0	1381.75	H9B971	H9B971	yes	2	0.0059909	77.22	1695000000	169210000	152990000	133240000	194610000	185530000	193860000	226620000	218160000	220770000
FEQDSFYAQEPSSK	14	0	1661.72	A3R4P1;Q0VIP6;U6L421	A3R4P1	yes	2	0.0021641	85.909	927630000	105900000	117730000	112150000	92401000	87847000	90630000	120700000	106500000	93758000
FEQNNIFYEHR	11	0	1495.68	H9BA08;U6KW80	H9BA08	yes	2;3	0.0013859	68.676	419170000	31043000	33702000	36170000	53794000	49602000	49804000	71645000	71475000	21940000
FEQVTLGSYPVPPEQELLWK	20	0	2359.21	U6L2Z0	U6L2Z0	yes	2	0.00052608	49.188	129100000	36665000	48806000	43626000	0	0	0	0	0	0
FESEGMCLEEINAAR	15	0	1754.76	H9B9J1	H9B9J1	yes	2	0.0030049	62.861	157250000	26636000	15945000	18755000	17872000	14916000	14455000	18248000	14862000	15560000
FESFRPNPGK	10	1	1177.59	U6KWS9	U6KWS9	yes	2	7.586e-06	120.63	298580000	53720000	54206000	42908000	28104000	0	25251000	54781000	0	39606000
FESGPPPAASAFESPK	16	0	1617.77	H9B9Q7	H9B9Q7	yes	2	0.0048732	47.548	148870000	15880000	17333000	18675000	0	0	0	40868000	27613000	28501000
FETLPDLER	9	0	1118.56	U6KRH9	U6KRH9	yes	2	0.0033336	90.15	507230000	48868000	56126000	48000000	48270000	47172000	42389000	76765000	65091000	74549000
FEVGNVAMVTGGHNVGR	17	0	1742.85	H9B9F5	H9B9F5	yes	2;3	2.0527e-05	123.08	1874900000	290730000	256610000	253410000	119150000	120790000	122170000	286280000	213830000	211910000
FEVTVISPR	9	0	1046.58	U6KTY8	U6KTY8	yes	2	0.034477	58.474	352910000	33336000	0	34104000	40150000	33413000	35450000	72125000	47232000	57095000
FEYADGATYQGK	12	0	1348.59	U6KVT2	U6KVT2	yes	2	0.0078983	63.091	119450000	13968000	14362000	13995000	11955000	10592000	10514000	21497000	4682400	17880000
FFDDDDIAAESVEHLNAQR	19	0	2190.98	U6KYJ2	U6KYJ2	yes	3	0.034647	24.407	38049000	0	0	0	0	0	0	13811000	12361000	11877000
FFEEVAQDTGK	11	0	1269.59	U6KSD4	U6KSD4	yes	2	0.0040303	89.805	210690000	16425000	27086000	17395000	22650000	23043000	18690000	35592000	26748000	23065000
FFEVEQSFPQER	12	0	1541.72	U6L402	U6L402	yes	2	0.0092693	63.091	112200000	15693000	13145000	11838000	17529000	13212000	13468000	12442000	0	14874000
FFIQEVIR	8	0	1050.59	U6KPQ9	U6KPQ9	yes	2	0.0023601	122.74	277680000	16349000	13206000	14335000	38186000	46090000	42621000	37069000	32622000	37198000
FFLVGQCTR	9	0	1126.56	U6KMG3;H9B953	U6KMG3	yes	2	0.026427	61.78	147420000	35755000	34107000	31275000	15353000	0	0	30934000	0	0
FFPETFPWR	9	0	1225.59	U6L4Y8	U6L4Y8	yes	2	0.034627	58.433	114170000	21007000	21605000	24166000	17241000	14507000	15641000	0	0	0
FFQEEEELPEGLK	13	0	1593.76	U6L511	U6L511	yes	2	0.0027874	102.97	402190000	0	74165000	70653000	46581000	53487000	48179000	43607000	32524000	32991000
FFSGNTVDYR	10	0	1204.55	U6KTC3;H9BA52	U6KTC3	yes	2	6.599e-34	182.16	3277100000	474900000	433880000	447410000	259630000	274750000	279900000	445850000	350540000	310280000
FFSSSPWPSVELVGDFYR	18	0	2119.01	U6L6Q1	U6L6Q1	yes	2	0.00032804	72.583	270190000	58145000	45352000	42552000	0	27359000	0	36769000	31490000	28522000
FFTFDQVSK	9	0	1117.54	Q9U966;H9B9Q2	Q9U966	yes	1;2	7.4412e-05	136.8	18591000000	3681700000	2822400000	2787000000	1491800000	1332200000	1392700000	2076100000	1570900000	1436500000
FFTLASGK	8	0	869.465	Q9U966;H9B9Q2	Q9U966	yes	2	0.0039997	116.25	10217000000	1920000000	1764400000	1756000000	824260000	767440000	733420000	1018900000	695150000	737250000
FFTPDEAFWNTPAEVPGIQSTIK	23	0	2594.27	U6KLY6	U6KLY6	yes	2	0.00069959	66.467	841620000	125590000	116510000	101790000	81295000	82789000	0	113810000	110370000	109470000
FGCYELFK	8	0	1062.48	U6KXG8	U6KXG8	yes	2	0.028818	69.825	160680000	21585000	18920000	20547000	13938000	0	15226000	25147000	19486000	25830000
FGDGQSGITSSR	12	0	1210.56	U6KWJ6	U6KWJ6	yes	2	0.0075023	95.417	457260000	87977000	88447000	93266000	44912000	3790200	37791000	19632000	50585000	30861000
FGDMILR	7	0	850.437	U6L196	U6L196	yes	2	0.024051	110.61	86736000	18547000	15771000	18028000	0	0	0	14896000	10049000	9443500
FGDMISQGVIDPAK	14	0	1476.73	U6L3M2	U6L3M2	yes	2	0.0016558	88.768	1046600000	155610000	160370000	156460000	192870000	192390000	188950000	0	0	0
FGDNTGFNIWTFQGK	15	0	1730.81	U6KVG2	U6KVG2	yes	2	0.00058048	77.24	173270000	51362000	0	0	44040000	37511000	40355000	0	0	0
FGELLQLLAHER	12	0	1424.78	H9B945	H9B945	yes	3	0.0010194	98.105	135290000	8437500	7972500	8063400	24613000	17110000	28601000	13681000	16254000	10558000
FGELLQLLAHERPTGFFCR	19	1	2290.17	H9B945	H9B945	yes	3	0.00012571	51.089	31555000	0	0	0	12500000	0	19055000	0	0	0
FGEPGCEHAEEVR	13	0	1515.64	U6L098;Q9BI05	U6L098	yes	2;3	0.00068358	83.204	1338100000	248230000	246550000	223820000	101160000	89752000	84382000	134260000	119420000	90535000
FGEPSSDK	8	0	865.382	U6KYJ0;U6KV43	U6KYJ0	yes	1;2	0.00016417	93.429	1267200000	65342000	55020000	401540000	45588000	48334000	42950000	66942000	468420000	73051000
FGFPLLPSNFFQSR	14	0	1655.85	H9B9Y7	H9B9Y7	yes	2	0.0013194	107.65	209680000	6217400	5879100	22865000	6861100	16658000	49534000	19793000	41075000	40797000
FGGEVSGK	8	0	779.381	U6KV24	U6KV24	yes	1;2	0.0070122	142.36	7167700000	1067900000	1119100000	873550000	1075100000	994270000	987210000	396810000	387160000	266630000
FGGVSPR	7	0	718.376	U6KVS4;H9B9A1	U6KVS4	yes	2	0.02412	107.67	547640000	93312000	0	0	71602000	57430000	55827000	90306000	100440000	78718000
FGIASGVLSPTLPVAAR	17	0	1654.94	U6KVX7	U6KVX7	yes	2	0.00073371	64.454	174060000	23262000	0	23976000	21223000	23505000	0	32638000	21085000	28367000
FGISLWDEIR	10	0	1234.63	U6KY20	U6KY20	yes	2	0.0087429	69.786	125920000	25086000	27965000	24311000	22912000	20204000	5445500	0	0	0
FGLAATNVGDEGGFAPDIK	19	0	1877.92	Q967Y8;D1MIA1;U6KSV9	Q967Y8	yes	2	1.5249e-12	169.67	4246400000	471090000	419490000	412000000	469400000	397290000	462360000	549030000	515570000	550150000
FGLAATNVGDEGGFAPDIKDPR	22	1	2246.1	Q967Y8;D1MIA1;U6KSV9	Q967Y8	yes	2;3	5.6373e-05	72.316	2757600000	321610000	314050000	300090000	320700000	275360000	309930000	319500000	273810000	322520000
FGLNHVTDLIEIK	13	0	1497.82	U6KYN6;H9B946	U6KYN6	yes	2;3	1.4903e-35	212.55	3919700000	476960000	466020000	449320000	233200000	233420000	228230000	717150000	555960000	559430000
FGLTGEDIEGAVLLNHK	17	0	1811.94	U6KQI8	U6KQI8	yes	2;3	1.862e-21	162.7	1440100000	166520000	45400000	175580000	208190000	163230000	223200000	160690000	148000000	149340000
FGNPFADDYPEWIWR	15	0	1911.86	U6KG27	U6KG27	yes	2	0.00036483	127.36	591680000	115810000	100320000	95958000	39879000	43889000	47336000	47523000	50674000	50291000
FGNVAVEGDK	10	0	1034.5	U6KTM1	U6KTM1	yes	2	0.0035172	79.659	697170000	78949000	90876000	80878000	73578000	70036000	66059000	97932000	83670000	55190000
FGPAAAADTAAAADTAAAAPAAAAADTAAADK	32	0	2728.29	U6L8L9	U6L8L9	yes	3	9.0266e-11	88.395	224390000	55416000	44506000	32991000	47142000	44334000	0	0	0	0
FGPTALPLPLLER	13	0	1422.82	C8TDU7;U6KP16	C8TDU7	yes	2	0.0062861	58.098	65455000	8888300	10355000	0	0	12057000	11731000	12876000	0	9548700
FGPVYEQVANALR	13	0	1462.76	U6L4Y9	U6L4Y9	yes	2	0.0053908	62.528	371060000	0	0	0	0	0	0	126510000	129500000	115040000
FGQGTSDVHSR	11	0	1189.55	A0A1P7YD75	A0A1P7YD75	yes	3	0.00072738	88.596	312450000	81519000	66797000	66933000	13464000	10115000	0	30004000	22443000	21173000
FGQHLQQTELLQQQLHQQYQQQK	23	0	2878.45	U6KSX4	U6KSX4	yes	4	0.00025242	40.779	94203000	33958000	0	0	20127000	19136000	20981000	0	0	0
FGQLLELRPGEFVR	14	1	1659.91	U6L090	U6L090	yes	3	2.1625e-07	76.759	0	0	0	0	0	0	0	0	0	0
FGQVEQAK	8	0	905.461	H9B9I2	H9B9I2	yes	2	0.019919	82.529	1309300000	91522000	94702000	94261000	817400000	106640000	104780000	0	0	0
FGSFDDLIR	9	0	1068.52	U6L1T2	U6L1T2	yes	2	0.0080123	65.157	84742000	18093000	14841000	13578000	0	0	0	12511000	12295000	13424000
FGSMIVDALR	10	0	1107.57	U6L2T2	U6L2T2	yes	2	0.016036	62.466	46487000	0	0	0	0	0	0	14430000	14600000	17457000
FGSSSSQQQVQQLAR	15	0	1649.81	U6KUC4	U6KUC4	yes	2	0.013639	39.629	114120000	12551000	12011000	12969000	13786000	13390000	9323100	15661000	13737000	10693000
FGSTLVIQDVEK	12	0	1334.71	U6KWQ6	U6KWQ6	yes	2	0.0069849	65.043	182880000	53145000	59479000	35986000	10624000	13584000	10057000	0	0	0
FGTPQEVADLAAFLASDQAGYITGK	25	0	2569.27	U6L4Y0	U6L4Y0	yes	2;3	0.00016857	76.959	638040000	25501000	9573400	23423000	14195000	29860000	0	186500000	161700000	187290000
FGVQQYDPIGQK	12	0	1378.69	U6KMN8	U6KMN8	yes	2	0.0050426	86.911	507290000	59005000	46948000	48790000	57935000	54837000	52935000	68838000	62288000	55716000
FGVTIPDEEATK	12	0	1305.65	U6KLE4	U6KLE4	yes	2	0.00072433	136.38	2026700000	227910000	219480000	204740000	160460000	144230000	166540000	329990000	282930000	290470000
FGYNWEESESFK	12	0	1521.64	H9B9Y7	H9B9Y7	yes	2	5.652e-43	133.32	0	0	0	0	0	0	0	0	0	0
FHDGFDEQK	9	0	1121.48	U6KWS0	U6KWS0	yes	2	0.0035587	89.029	207110000	33423000	36248000	32016000	25960000	27928000	21098000	5461900	24978000	0
FHEAFQFSDAQR	12	0	1481.67	U6KY79	U6KY79	yes	3	0.040276	34.264	33899000	0	0	0	7107200	6153200	4906600	6934500	1075800	7722100
FHEQLGMER	9	0	1145.53	U6KTM1	U6KTM1	yes	2	0.0080877	77.192	343160000	43867000	55899000	46080000	29593000	28709000	28526000	36866000	39757000	33861000
FHLEEEGK	8	0	987.466	H9B9A9;U6KJE8	H9B9A9	yes	2	0.036731	72.038	434980000	74643000	77901000	66128000	51555000	50363000	0	45269000	37918000	31206000
FHLLSLDQYTYINPK	15	0	1850.96	U6KUP6	U6KUP6	yes	2;3	9.0841e-12	130.27	616330000	0	30039000	23558000	175640000	166850000	160730000	0	59525000	0
FHPGYFGK	8	0	951.46	U6KP14	U6KP14	yes	3	0.0050056	76.134	145370000	17840000	17775000	21165000	11847000	11080000	10926000	21256000	15192000	18289000
FHSILNVNPLLR	12	0	1421.81	U6KV24	U6KV24	yes	2;3	5.6782e-112	193.21	5957200000	626650000	524450000	733870000	797490000	852010000	812520000	511360000	547650000	551220000
FIAEGVHPR	9	0	1024.55	U6L777	U6L777	yes	2	0.050225	54.191	912380000	112650000	108670000	102780000	0	0	0	209700000	214620000	163960000
FIAEIFQNAVNTLDEEDR	18	0	2123.02	U6KI21	U6KI21	yes	2	0.00027806	73.138	113680000	22474000	21793000	13976000	15856000	20793000	18788000	0	0	0
FIDLGICENPNLSPK	15	0	1715.86	U6KUP6;H9BA73	U6KUP6	yes	2	0.0010818	103.79	1200100000	162650000	174610000	164430000	86306000	87796000	97651000	135040000	131970000	159630000
FIDPAAPPTYDDEAFDR	17	0	1938.86	U6L6Q1	U6L6Q1	yes	2	3.7385e-05	117.18	1211500000	196480000	172720000	160970000	132980000	108810000	119010000	114120000	113400000	93052000
FIEHNIYVK	9	0	1161.62	U6KLY6	U6KLY6	yes	2;3	0.0051903	82.029	1042800000	136100000	135420000	132790000	82423000	88144000	70377000	144700000	132250000	120590000
FIFEPLPIESQLEQHLQDHVNAEVVLK	27	0	3171.66	U6KTP6	U6KTP6	yes	4	0.00013662	40.533	200570000	0	0	0	0	62249000	38454000	0	69598000	30264000
FIFQNTK	7	0	896.476	H9B971	H9B971	yes	2	0.02447	98.418	568630000	51091000	0	55236000	62587000	59229000	50368000	102030000	99698000	88392000
FIGELFLR	8	0	993.565	U6L0H3	U6L0H3	yes	2	0.00010107	117.4	147520000	25339000	18140000	24494000	20675000	25798000	19590000	0	13482000	0
FIGGVPFR	8	0	891.497	H9B9Y6	H9B9Y6	yes	2	0.034777	79.116	0	0	0	0	0	0	0	0	0	0
FILDGQETLR	10	0	1190.63	H9B968	H9B968	yes	2	1.1802e-10	189.18	20264000000	3717500000	3506000000	3398000000	1476800000	1549900000	1434300000	1822300000	1645100000	1713600000
FINGTNGEVMFEHK	14	0	1621.76	U6KGK1	U6KGK1	yes	2;3	0.0011936	54.09	457130000	55079000	44697000	48333000	41613000	37809000	36774000	73359000	62038000	57428000
FISTLASVANQAR	13	0	1376.74	U6LAI7	U6LAI7	yes	2	0.0062861	58.098	86534000	0	0	9198600	14827000	15331000	17947000	16350000	12881000	0
FITIANEYPSK	11	0	1281.66	H9B9D6	H9B9D6	yes	2	0.0011143	152.7	1837900000	250860000	244890000	240760000	198420000	186520000	185660000	203010000	171930000	155910000
FIVAGISR	8	0	861.507	U6KPV9	U6KPV9	yes	2	0.042607	68.214	161680000	23359000	20793000	23750000	17695000	13619000	14197000	17340000	15680000	15245000
FIVDDLKDPSEPFR	14	1	1676.84	U6KW84	U6KW84	yes	3	0.0030502	51.771	208890000	38021000	39680000	33746000	29401000	27732000	24391000	15918000	0	0
FIVLNLEQLQGDGK	14	0	1572.85	U6KYH6	U6KYH6	yes	2	0.0020593	89.231	67761000	0	0	0	18253000	26813000	22695000	0	0	0
FKEDEDDEDIQFADLNPAK	19	1	2238	H9BA49	H9BA49	yes	3	7.3344e-05	55.575	258370000	38110000	45113000	37015000	28428000	28737000	29969000	0	25328000	25672000
FKKVNTMER	9	2	1151.61	U6L2X2	U6L2X2	yes	2	0.046116	20.7	16125000	0	0	0	0	0	0	0	16125000	0
FLAAALGAPDLPVR	14	0	1409.8	U6L6X8	U6L6X8	yes	2	0.0038784	63.185	73281000	0	0	0	0	0	0	29773000	22093000	21415000
FLDDEAEGFLK	11	0	1282.61	U6L511	U6L511	yes	2	0.015766	58.172	102730000	6020500	0	0	0	0	0	32308000	32227000	32177000
FLDFIAAEK	9	0	1052.55	U6L7A8	U6L7A8	yes	1;2	0.0083128	105.52	464080000	90261000	87946000	96101000	70910000	65585000	53281000	0	0	0
FLDFWEEADLK	11	0	1411.67	U6KYE5	U6KYE5	yes	2	0.0029554	83.182	106930000	15386000	18417000	16296000	10027000	0	11061000	16779000	9854500	9114100
FLDGIYVSEK	10	0	1169.6	U6KQB4;H9B9E9	U6KQB4	no	1;2	6.1907e-05	125.74	4077500000	508020000	487090000	481820000	403040000	458700000	390200000	498470000	404800000	445390000
FLDVSPDATNVYTQLEAIYHLEDLIGDENEERPEFVQGVK	40	1	4592.22	U6KRE2	U6KRE2	yes	4	4.5721e-33	100.15	130540000	20198000	0	58627000	51714000	0	0	0	0	0
FLEPFFDSYDEEFVGLR	17	0	2108.97	U6L2E4	U6L2E4	yes	2	2.1201e-05	80.738	190010000	25073000	41445000	27065000	0	21609000	26750000	29049000	19017000	0
FLEQILEEAR	10	0	1246.66	U6KHF6	U6KHF6	yes	2	2.2439e-05	136.02	1064100000	87568000	125930000	117120000	224680000	224870000	98114000	62948000	58001000	64884000
FLEQILEEAREEEQPNGPKPV	21	2	2451.23	U6KHF6	U6KHF6	yes	3	1.9289e-07	113.54	665850000	71472000	83465000	104620000	79257000	0	76742000	80785000	81898000	87611000
FLEQQELAK	9	0	1104.58	U6KIZ3	U6KIZ3	yes	2	0.01149	72.325	787810000	92220000	94500000	86998000	84342000	79729000	65352000	103270000	99311000	82087000
FLFHFPEDK	9	0	1178.58	U6KR54	U6KR54	yes	3	0.0013421	78.113	77143000	7687100	6815700	6688300	10387000	6735400	9705600	12435000	8204100	8484800
FLFPSGLNFSAAAGK	15	0	1525.79	U6KNU0	U6KNU0	yes	2	0.0092156	43.592	68762000	0	0	0	14586000	16798000	0	15423000	13274000	8680100
FLFTSESVNEGHPDK	15	0	1705.79	U6KKU0	U6KKU0	yes	2;3	0.00052377	79.652	783620000	62769000	52753000	59323000	54698000	59962000	51577000	174530000	130430000	137580000
FLGDNLLHLIENSSDPHVFR	20	0	2322.18	U6KLM6	U6KLM6	yes	3;4	1.2502e-07	112.74	621920000	56099000	54647000	43122000	73850000	71633000	82328000	87082000	98133000	55030000
FLGENSQSLNAR	12	0	1334.66	H9B947	H9B947	yes	2	3.745e-17	194.17	2642800000	325280000	299660000	279640000	393510000	373670000	341960000	239330000	204170000	185570000
FLGFEQIFK	9	0	1127.6	U6L466	U6L466	yes	2	0.0035096	92.051	3606100000	479420000	483140000	461160000	330490000	322820000	361680000	421270000	389310000	356820000
FLGGVTIASGGVMPNVHSVLLPK	23	0	2292.27	U6KQV3	U6KQV3	yes	2;3	9.4953e-05	73.675	7073800000	535710000	504060000	566440000	814280000	733900000	782940000	1188500000	1021900000	926040000
FLLASIHR	8	0	955.56	H9BA61	H9BA61	yes	2;3	0.0054575	162.5	3615600000	461090000	421100000	372540000	507440000	505030000	482170000	332170000	262320000	271730000
FLLIATVDK	9	0	1018.61	U6KYC3	U6KYC3	yes	2	0.046941	55.084	43106000	0	995790	0	0	20700000	21411000	0	0	0
FLLIPYDIDKPVQELIFK	18	1	2190.23	U6KT91;H9B9F4	U6KT91	yes	3	0.0038128	33.666	24468000	0	0	0	0	0	0	11613000	12855000	0
FLLQGWR	7	0	918.508	U6KJF8	U6KJF8	yes	2	0.019946	137.5	616480000	134330000	133390000	133320000	43297000	39862000	43870000	29339000	31765000	27317000
FLLTHLDGR	9	0	1070.59	U6KWS7	U6KWS7	yes	2;3	0.012898	70.552	710890000	19675000	19904000	17054000	133380000	136920000	116430000	187690000	36226000	43606000
FLNSQLLLSR	10	0	1189.68	U6KYC3	U6KYC3	yes	2	0.045347	48.442	48789000	0	0	0	12200000	0	10798000	9165400	6951100	9674900
FLNVTNGVTPR	11	0	1216.66	U6KXX5	U6KXX5	yes	2	0.00010622	97.163	0	0	0	0	0	0	0	0	0	0
FLPHAVFK	8	0	957.544	U6KS27	U6KS27	yes	3	0.037031	42.869	18070000	0	4505300	3873300	2645600	3117400	0	0	3928800	0
FLPQLEAVEAR	11	0	1271.69	H9BA50	H9BA50	yes	2	0.0093417	65.842	175910000	20056000	21070000	14277000	18606000	17021000	28981000	18819000	19004000	18075000
FLPQTLGLVIGGANR	15	0	1554.89	U6L3Z7	U6L3Z7	yes	2	0.0087337	44.252	55491000	7243400	5171900	0	13563000	16357000	13156000	0	0	0
FLQQGPYEGR	10	0	1193.58	U6KTJ8	U6KTJ8	yes	2	0.0023676	102.06	333860000	60667000	67212000	56138000	55992000	52508000	41346000	0	0	0
FLQQQEQAMAK	11	0	1320.65	U6L9D5	U6L9D5	yes	2	0.0074417	69.672	212910000	46431000	42676000	41974000	0	16819000	0	24861000	22462000	17683000
FLRPALQR	8	1	999.598	U6KRH9	U6KRH9	yes	3	0.017274	72.875	71869000	17744000	1993200	0	786850	0	0	18134000	18599000	14612000
FLSLQNDDEPVDAGEGDPLGSR	22	0	2330.07	H9BA49	H9BA49	yes	2	0.00032839	58.712	365310000	58323000	55996000	57247000	64647000	68304000	60796000	0	0	0
FLSLVSPLLR	10	0	1143.7	U6KXU7	U6KXU7	yes	2	0.018083	60.102	25952000	0	0	0	0	0	0	9318600	9324300	7309200
FLSQFQNSIDEGALATIVGLK	21	0	2250.19	H9B949	H9B949	yes	2;3	7.7554e-72	220.1	9235100000	725400000	964300000	897660000	1179500000	1620500000	1173800000	808490000	965830000	899720000
FLSQPFAVAEVFTGK	15	0	1639.86	U6KXQ4	U6KXQ4	yes	2	0.0033327	58.824	335560000	35670000	0	40816000	55534000	58376000	56709000	38616000	0	49838000
FLSQPFAVAEVFTGKPGK	18	1	1922.03	U6KXQ4	U6KXQ4	yes	3	0.00019244	71.842	569730000	66700000	51103000	64635000	71518000	81252000	94313000	53755000	52666000	33789000
FLTLLLPNPR	10	0	1182.71	U6KL77	U6KL77	yes	2	0.00012057	149.27	2043000000	336200000	326120000	313960000	190730000	179880000	217920000	180200000	156440000	141600000
FLTVEESAGR	10	0	1107.56	H9B9U2;U6KWK0	H9B9U2	yes	2	0.0073273	72.096	315710000	50586000	47442000	45590000	0	0	27592000	52127000	46670000	45701000
FLVDGQWR	8	0	1019.52	U6KKT5	U6KKT5	yes	2	0.0091956	95.531	197720000	49898000	48949000	45418000	19801000	16051000	17607000	0	0	0
FLVIDVDEVPR	11	0	1300.7	U6KRL4	U6KRL4	yes	2	0.0035039	103.08	789500000	155710000	150240000	142010000	115630000	105230000	120680000	0	0	0
FLVSQSDFVVK	11	0	1267.68	U6KSZ4	U6KSZ4	yes	2	0.0059976	73.9	340090000	51847000	52860000	47847000	50005000	0	39126000	31395000	36390000	30622000
FLVTATDVIHSWAVPALGIK	20	0	2137.19	H9BA62	H9BA62	yes	2;3	1.1076e-07	116.6	1034900000	178510000	196020000	179710000	133010000	140900000	117970000	33639000	28751000	26390000
FMNPVNEK	8	0	977.464	U6KPR1	U6KPR1	yes	2	0.042607	68.214	986340000	153360000	161110000	137590000	0	0	0	192540000	183520000	158230000
FMQLDVAK	8	0	950.49	U6KUP6;U6KMN7	U6KUP6	no	1;2	0.0093558	93.162	2074300000	254090000	253720000	246610000	187230000	188930000	177610000	302460000	227780000	235870000
FMQNPVEVFIDDESK	15	0	1796.83	U6L978	U6L978	yes	2	0.0013177	83.823	226980000	33942000	31488000	36498000	20944000	20339000	21069000	26744000	17755000	18202000
FNAEILFSPQTHEILR	16	0	1914	H9B9T4	H9B9T4	yes	2;3	5.0773e-05	105.28	725390000	40080000	39740000	40156000	64020000	69738000	71184000	147860000	143960000	108650000
FNEEQILAAGGK	12	0	1275.65	A5JNY7	A5JNY7	yes	2	0.0015212	165.35	5853000000	715170000	656950000	694840000	667850000	582940000	568410000	755850000	639780000	571230000
FNEIQAEVSR	10	0	1191.59	H9BA74	H9BA74	yes	2	1.1218e-11	191.24	7694900000	666870000	793080000	675820000	891620000	893100000	717290000	1150500000	1005500000	901160000
FNESSWGR	8	0	981.43	H9B930	H9B930	yes	2	0.0021728	125.49	1244200000	198340000	183000000	175250000	113630000	94150000	83934000	150280000	129820000	115750000
FNFFAVAQR	9	0	1098.56	U6L4Y8	U6L4Y8	yes	2	0.0072943	78.516	179950000	30701000	25810000	30823000	27468000	33307000	31844000	0	0	0
FNIPANHIQLEWAK	14	0	1679.88	U6L1T3	U6L1T3	yes	2;3	3.5808e-38	138.35	1915300000	115250000	109060000	106560000	273800000	249830000	292940000	244530000	228400000	294910000
FNIPYTHGSGVYVDLGNEK	19	0	2109.02	U6KGB8	U6KGB8	yes	2;3	1.5923e-22	185.92	3728300000	545790000	515260000	567830000	307590000	339470000	338750000	398990000	355220000	359400000
FNLGGGPAFSEEWK	14	0	1537.72	U6KTY8	U6KTY8	yes	2	5.9316e-08	97.203	262590000	48208000	0	52480000	0	53097000	0	69680000	0	39125000
FNLSPTAPETAAVLDDLLLR	20	0	2155.15	U6KU65	U6KU65	yes	2	0.0015504	38.736	98074000	2093800	2483000	18677000	16224000	22321000	21543000	0	0	14733000
FNNVQMEVNK	10	0	1221.58	U6KKA4	U6KKA4	yes	2	4.1915e-05	152.54	570500000	88202000	82757000	85090000	57878000	65019000	47233000	56319000	46653000	41347000
FPDTVIMVGVPLVGADR	17	0	1784.95	U6KH61	U6KH61	yes	2	0.00019899	76.378	242950000	33275000	35759000	27941000	21745000	30190000	27622000	20263000	21251000	24904000
FPEEYEGVDLPFK	13	0	1568.74	U6KPI6;Q564H1	U6KPI6	yes	2	0.0010962	137.84	699640000	100280000	79071000	84095000	66567000	66636000	80353000	82165000	68439000	72028000
FPELESIVQTPLEYIAVVHR	20	0	2339.25	U6L7Y0	U6L7Y0	yes	3	1.7609e-06	72.359	173810000	0	53346000	17012000	16790000	15152000	15237000	11502000	18156000	26617000
FPFGSVVPLWSR	12	0	1390.74	U6KXG8	U6KXG8	yes	2	0.0038582	87.641	167400000	16038000	0	11119000	23537000	20743000	26869000	18834000	28110000	22154000
FPFWLSPR	8	0	1048.55	U6L9U7	U6L9U7	yes	2	0.042593	68.224	24516000	0	0	0	0	0	0	8708000	8616100	7191700
FPGQLNSDLR	10	0	1145.58	U6KL24;Q27380	U6KL24	yes	2	0.0001552	150.1	903250000	119620000	102640000	95441000	81885000	84831000	79768000	125920000	102080000	111070000
FPNLDLSTVLPIQER	15	0	1740.94	U6KWV4	U6KWV4	yes	2	0.0010672	86.548	316950000	26137000	29683000	23807000	38521000	27992000	42817000	41290000	43132000	43571000
FPPGTFAVAPQSSTK	15	0	1533.78	H9B9J1	H9B9J1	yes	2	4.1606e-05	69.331	454400000	71379000	78247000	41926000	47117000	47409000	44208000	53052000	22783000	48282000
FPPNFDIDHLAPLEVPR	17	0	1976.02	U6L2D4	U6L2D4	yes	3	0.011739	23.434	46966000	0	8212300	6696400	6375600	6365500	0	8714400	0	10602000
FPSGVQSVSEPNEDAIK	17	0	1802.87	U6L0A4;H9B9K5	U6L0A4	yes	2	0.00010264	88.781	192440000	31890000	31648000	26516000	30555000	21517000	22895000	27422000	0	0
FPSTNQADTSR	11	0	1222.56	U6KWJ6	U6KWJ6	yes	2	0.018292	74.524	99876000	29630000	26732000	0	22309000	21205000	0	0	0	0
FPTLITHQDK	10	0	1198.63	H9B9N8	H9B9N8	yes	2;3	9.86e-05	130.53	631150000	99096000	102450000	109720000	17182000	16319000	63239000	81211000	74952000	66990000
FPVATPVDWTAGAK	14	0	1458.75	U6L206	U6L206	yes	2	2.8278e-05	92.75	408670000	37504000	32087000	35772000	0	0	0	110420000	95213000	97666000
FPVDAFINQAR	11	0	1276.66	U6L264	U6L264	yes	2	0.00099625	128.51	266020000	43008000	49207000	46599000	0	16703000	0	35446000	33747000	41306000
FQELSSLLLEYLK	13	0	1581.87	U6KTM1	U6KTM1	yes	2	0.0045547	79.614	139610000	2188600	2814100	24046000	4043600	3181300	39527000	0	32227000	31581000
FQFGTGIR	8	0	924.482	U6KZH0	U6KZH0	yes	2	0.036731	72.038	174600000	16652000	15671000	0	24431000	19882000	19345000	31534000	24072000	23016000
FQILQLR	7	0	916.549	U6KTQ6	U6KTQ6	yes	2	0.035136	89.673	67879000	10863000	9729600	7509100	8131900	5461700	5796200	7751500	5653400	6981900
FQLAEVAEAPGGVAGFK	17	0	1689.87	U6KU66	U6KU66	yes	2	0.00032035	123	685050000	25594000	0	0	184170000	0	196580000	132740000	145970000	0
FQLQEEEELLGYHMWER	17	0	2236.03	U6KKV7;H9BA03	U6KKV7	yes	3	1.0834e-05	85.563	251650000	45080000	43563000	52863000	30597000	38057000	41486000	0	0	0
FQNIVVEAPSK	11	0	1230.66	U6KR88	U6KR88	yes	2	0.011632	63.091	234600000	54430000	50511000	47363000	42730000	0	39570000	0	0	0
FQPAGENEENQK	12	0	1389.62	U6KPQ9	U6KPQ9	yes	2	0.0061457	68.515	269490000	0	19389000	18584000	37022000	29706000	24344000	56562000	47174000	36708000
FQQDLAVIR	9	0	1088.6	U6KLY4	U6KLY4	yes	2	0.0054919	81.525	483480000	73456000	78104000	79802000	49276000	43677000	51583000	60695000	46883000	0
FQQDPEVK	8	0	989.482	U6KQI8	U6KQI8	yes	2	0.0023601	114.99	1832300000	267950000	269340000	253720000	0	0	225220000	302510000	283030000	230500000
FQQILDELEAWK	12	0	1518.77	U6KVG2	U6KVG2	yes	2	0.0016152	117.79	724580000	93766000	103210000	84562000	71302000	86127000	88079000	73835000	60229000	63469000
FQSLGVAFYR	10	0	1186.61	U6L1U4;H9B9L0	U6L1U4	yes	2	0.00012086	153.05	523880000	61802000	55057000	55248000	64340000	68592000	60528000	55145000	49838000	53332000
FQVGLGHSYSR	11	0	1249.62	U6KRW0	U6KRW0	yes	2;3	0.0076437	57.175	397040000	43888000	49087000	43480000	56653000	57062000	42629000	23732000	42128000	38376000
FQVPMWADLVK	11	0	1332.69	H9B938	H9B938	yes	2	0.0032259	84.479	711130000	96178000	86295000	71983000	73035000	78047000	78178000	74359000	79570000	73485000
FRDHFVPVPVR	11	1	1367.75	U6KV05	U6KV05	yes	2;3	0.00016231	122.69	1419600000	158560000	155690000	135910000	171290000	156840000	156140000	168440000	156920000	159850000
FRPASPLPTAAEGK	14	1	1440.77	U6KP50	U6KP50	yes	2	0.035796	42.095	46312000	16252000	14302000	15758000	0	0	0	0	0	0
FSAPETSIPR	10	0	1103.56	U6KWQ6	U6KWQ6	yes	2	0.0037196	79.201	241520000	45179000	43558000	42290000	19953000	16962000	15089000	20694000	19366000	18428000
FSDLAGLAEAK	11	0	1120.58	U6KJU0	U6KJU0	yes	2	0.012466	62.089	94064000	0	0	0	0	15863000	18210000	22126000	16911000	20954000
FSEAPPFSVGSHLWVK	16	0	1786.9	U6KZ96	U6KZ96	yes	2;3	0.00020803	95.067	1404100000	237090000	240000000	205070000	192200000	139500000	148490000	87045000	84124000	70576000
FSEVDAAVIMK	11	0	1208.61	Q3HNM5	Q3HNM5	yes	2	0.0028738	82.489	146290000	32361000	33564000	29292000	20614000	0	0	30462000	0	0
FSEVVDEAYK	10	0	1185.56	U6L8V9	U6L8V9	yes	2	4.1915e-05	123.79	1644300000	318260000	258610000	268660000	152120000	123370000	123510000	154040000	128400000	117350000
FSFDPAVNQWTTR	13	0	1567.74	U6LB54	U6LB54	yes	2	0.0027918	89.507	221790000	0	0	0	0	0	0	64175000	80162000	77455000
FSFEMPDWGHVSEEAK	16	0	1894.82	Q3HNM5;U6LC99	Q3HNM5	yes	2;3	0.00034796	84.508	1067300000	128520000	133900000	127520000	124460000	117640000	120320000	110820000	111440000	92713000
FSFVQQPGR	9	0	1064.54	U6KWS0	U6KWS0	yes	2	0.036971	57.708	0	0	0	0	0	0	0	0	0	0
FSLGTIAR	8	0	863.486	U6KYA4	U6KYA4	yes	2	0.0063269	105.14	306010000	43995000	42238000	38146000	24458000	29132000	23097000	44192000	30429000	30323000
FSLPPLPYKPDALEPYISAK	20	1	2245.2	U6KZ13	U6KZ13	yes	3	4.2453e-05	53.454	145120000	0	0	0	0	0	0	51131000	45261000	48729000
FSLPVEPLVDPATNASR	17	0	1811.94	U6KQJ2	U6KQJ2	yes	2	0.00084063	52.569	299020000	44449000	39904000	42096000	35156000	33618000	33339000	35165000	0	35295000
FSMDEVHAAAVK	12	0	1303.62	U6KYX8	U6KYX8	yes	2	0.0045895	53.448	62399000	0	13968000	19384000	16020000	13027000	0	0	0	0
FSNFLFPIEGVAEVGQLTR	19	0	2123.11	U6L4B9	U6L4B9	yes	2	0.0042286	33.248	24574000	5245300	5426700	13902000	0	0	0	0	0	0
FSNSTMPIVR	10	0	1150.58	U6KG46	U6KG46	yes	2	6.1512e-05	125.7	778890000	99519000	83167000	89089000	78735000	87229000	73203000	98301000	82953000	86695000
FSPEEQQVAEVQALDESDLK	20	0	2261.07	U6L2B1;H9B9W5	U6L2B1	yes	2	0.00013801	61.276	232850000	0	0	0	33986000	38127000	39973000	39675000	42351000	38741000
FSPSGEYIISGGEDK	15	0	1584.73	U6KZI9	U6KZI9	yes	2	0.0035123	57.148	116220000	31986000	28313000	0	29789000	26136000	0	0	0	0
FSQGTSADR	9	0	967.436	U6KLG7	U6KLG7	yes	2	2.2526e-133	169.44	624940000	137430000	146480000	0	124240000	115310000	101490000	0	0	0
FSSFVPFSPK	10	0	1141.58	U6KNF6	U6KNF6	yes	2	0.04237	49.777	62432000	0	16048000	0	17877000	15466000	13042000	0	0	0
FSSSSSSSSSGSSSSSSSGGGGK	23	0	1970.79	U6L6X8	U6L6X8	yes	2	0.0027284	36.079	139850000	21456000	14410000	14761000	15955000	14088000	17324000	14002000	14221000	13635000
FSTNFGPIVFNVWDTAGQEK	20	0	2256.09	U6KQ11;H9B910	U6KQ11	yes	2	0.030335	29.447	74104000	0	0	0	14512000	0	24089000	16257000	19246000	0
FSTPMSPMHIAVDLK	15	0	1672.83	H9B968	H9B968	yes	2;3	1.1547e-05	145.52	3449500000	607700000	600680000	626500000	337820000	348620000	364060000	127000000	234780000	202390000
FSWDEIQEAAK	11	0	1322.61	U6KNT2	U6KNT2	yes	2	0.0030848	86.463	258370000	46357000	42432000	41585000	39624000	45666000	42710000	0	0	0
FSYDAASK	8	0	887.403	Q9U966;H9B9Q2	Q9U966	yes	1	0.04343	89.698	5680900000	1247600000	1123300000	943170000	410760000	454610000	0	541000000	513720000	446690000
FTAATGESGWR	11	0	1181.55	U6KJR5	U6KJR5	yes	2	0.0069357	71.153	167670000	24624000	18720000	20104000	19948000	18392000	18001000	17176000	18417000	12286000
FTDITEEEFNK	11	0	1371.62	U6L4S8	U6L4S8	yes	2	2.7087e-33	211.64	3189500000	425650000	401880000	419160000	333540000	297920000	0	502590000	429060000	379730000
FTEIVMGSEGVLPIK	15	0	1618.86	U6L2D4	U6L2D4	yes	2	0.019885	37.77	29635000	0	15871000	0	13764000	0	0	0	0	0
[truncated: 4,783 more rows]
