# Supplementary material for: Proteomic analysis of the second-generation merozoites of Eimeria tenella under nitromezuril and ethanamizuril stress
Source: Parasit Vectors. 2019 Dec 18;12:592. doi: 10.1186/s13071-019-3841-9 (PMC6921512; doi:10.1186/s13071-019-3841-9)
Supplement: Supplementary file 3 — Additional file 3: Table S3. Protein quantification and difference analysis of the second-generation merozoites of E. tenella. Table S4. The significant differences in analysis of proteins of the second-generation merozoites of E. tenella treated with NZL. Table S5. Protein quantification and differences in analysis of the second-generation merozoites of E. tenella. Table S6. The significant differences in analysis of proteins of the second-generation merozoites of E. tenella treated with EZL. Abbreviations: C, C-group; N, N-group; E, E-group. [file 13071_2019_3841_MOESM3_ESM.xlsx]

## Sheet: Table S3
Table S3 The list of protein quantification and differences in analysis of the second-generation merozoites of E. tenella
Protein	Protein Name	Gene Name	ProteinGroup	Fasta Headers	Proteins	Peptides	Unique Peptides	Razor Unique Peptides	Coverage	Mol Weight	LFQ intensity N-1	LFQ intensity N-2	LFQ intensity N-3	average N	LFQ intensity C-1	LFQ intensity C-2	LFQ intensity C-3	average C	N/C	Statistical analyses （t-test）
U6KGV4	KH domain containing protein, putative	ETH_00025375	U6KGV4	U6KGV4_EIMTE KH domain containing protein, putative OS=Eimeria tenella OX=5802 GN=ETH_00025375 PE=4 SV=1	1	2	2	2	4	74.89	380040000	358780000	355490000	364770000	31143000	30075000	25998000	29072000	12.5471	t(4) = 42.75, P = 1.78927659152823e-06
U6KLS4	Uncharacterized protein	ETH_00028875	U6KLS4	U6KLS4_EIMTE Uncharacterized protein OS=Eimeria tenella OX=5802 GN=ETH_00028875 PE=4 SV=1	1	8	8	8	37.2	51.288	232460000	119340000	148460000	1.66753e+08	13381000	14715000	12304000	1.34667e+07	12.3827	t(4) = 4.52, P = 0.0106647535064243
U6KXI8	Helicase, putative	ETH_00006650	U6KXI8	U6KXI8_EIMTE Helicase, putative OS=Eimeria tenella OX=5802 GN=ETH_00006650 PE=4 SV=1	1	1	1	1	0.6	317.42	260320000	658310000	537650000	4.85427e+08	46339000	53944000	50432000	5.02383e+07	9.66248	t(4) = 3.69, P = 0.0209628546782968
U6L1V9	Uncharacterized protein	ETH_00033065	U6L1V9	U6L1V9_EIMTE Uncharacterized protein OS=Eimeria tenella OX=5802 GN=ETH_00033065 PE=4 SV=1	1	8	8	8	28.1	32.21	191060000	271040000	411600000	2.91233e+08	55831000	84872000	23988000	54897000	5.30509	t(4) = 3.54, P = 0.0240743536285004
U6L7L3	Uncharacterized protein	ETH_00023250	U6L7L3	U6L7L3_EIMTE Uncharacterized protein OS=Eimeria tenella OX=5802 GN=ETH_00023250 PE=4 SV=1	1	1	1	1	1.4	145.05	130900000	142620000	149570000	141030000	29697000	25865000	24686000	2.67493e+07	5.27228	t(4) = 20.21, P = 3.53689735976326e-05
O43999	40S ribosomal protein S3a		O43999	RS3A_EIMTE 40S ribosomal protein S3a OS=Eimeria tenella OX=5802 PE=2 SV=3	1	6	6	6	28.8	29.859	418460000	396110000	764880000	5.26483e+08	120660000	84050000	98939000	1.01216e+08	5.20157	t(4) = 3.55, P = 0.023831283704253
U6KWW5	Uncharacterized protein	ETH_00016060	U6KWW5	U6KWW5_EIMTE Uncharacterized protein OS=Eimeria tenella OX=5802 GN=ETH_00016060 PE=4 SV=1	1	3	3	3	25.2	22.973	614380000	637140000	762660000	6.71393e+08	144770000	154790000	112080000	1.37213e+08	4.89306	t(4) = 11.16, P = 0.000367174096900673
U6L909	Exonuclease, putative	ETH_00028215	U6L909	U6L909_EIMTE Exonuclease, putative OS=Eimeria tenella OX=5802 GN=ETH_00028215 PE=4 SV=1	1	1	1	1	1.7	61.861	593140000	584450000	547580000	5.75057e+08	65607000		177530000	121568500	4.73031	t(3) = 9.98, P = 0.00214110153480946
U6KYH6	Alanine--tRNA ligase	ETH_00031515	U6KYH6	U6KYH6_EIMTE Alanine--tRNA ligase OS=Eimeria tenella OX=5802 GN=ETH_00031515 PE=3 SV=1	1	3	3	3	4.4	111.64	89406000	108410000	104710000	100842000	19077000	26744000	25967000	2.39293e+07	4.21416	t(4) = 12.2, P = 0.000259486993299077
U6KS90	60S acidic ribosomal protein P0 (Fragment)	ETH_00038080	U6KS90	U6KS90_EIMTE 60S acidic ribosomal protein P0 (Fragment) OS=Eimeria tenella OX=5802 GN=ETH_00038080 PE=4 SV=1	1	5	1	1	29.5	22.087	44178000	41229000	56255000	4.72207e+07	10222000	15241000	9629700	1.16976e+07	4.03679	t(4) = 7.21, P = 0.00196539331836177
U6KI46	Hypoxanthine phosphoribosyltransferase	ETH_00001615	U6KI46	U6KI46_EIMTE Hypoxanthine phosphoribosyltransferase OS=Eimeria tenella OX=5802 GN=ETH_00001615 PE=3 SV=1	1	5	5	5	25.9	25.511	167990000	150060000	229140000	1.82397e+08	41921000	44528000	50457000	4.56353e+07	3.99683	t(4) = 5.68, P = 0.00473695862768736
U6KU65	Uncharacterized protein	ETH_00029590	U6KU65	U6KU65_EIMTE Uncharacterized protein OS=Eimeria tenella OX=5802 GN=ETH_00029590 PE=4 SV=1	1	5	5	5	5.3	153.92	44708000	59537000	40057000	4.81007e+07	3395700	6321800	32585000	1.41008e+07	3.41119	t(4) = 3.1, P = 0.0363748120208655
U6KRD9	Carbonic anhydrase domain containing protein, putative	ETH_00037145	U6KRD9	U6KRD9_EIMTE Carbonic anhydrase domain containing protein, putative OS=Eimeria tenella OX=5802 GN=ETH_00037145 PE=4 SV=1	1	2	1	1	49.2	7.7235	232060000	168430000	165580000	188690000		63922000	58166000	61044000	3.09105	t(3) = 4.54, P = 0.0199729121590869
H9B9T3	Protein MAK16 homolog		H9B9T3	H9B9T3_EIMTE Protein MAK16 homolog OS=Eimeria tenella OX=5802 PE=2 SV=1	1	1	1	1	4.3	38.283	17886000	28090000	18366000	2.14473e+07	6234300		8117900	7176100	2.98872	t(3) = 3.28, P = 0.0463626271085677
A0A172WCE4	Phosphotransferase		A0A172WCE4;U6KUE1	A0A172WCE4_EIMTE Phosphotransferase OS=Eimeria tenella OX=5802 PE=2 SV=1;U6KUE1_EIMTE Hexokinase, putative OS=Eimeria tenella OX=5802 GN=ETH_00009955 PE=3 SV=1	2	8	8	8	20.9	50.54	253180000	270130000	254480000	2.59263e+08	94480000	83879000	84222000	87527000	2.9621	t(4) = 26.58, P = 1.19148768153473e-05
A0A184W4F4	Elongation factor 2		A0A184W4F4	A0A184W4F4_EIMTE Elongation factor 2 OS=Eimeria tenella OX=5802 PE=2 SV=1	1	19	1	1	25.7	93.121	100430000	96988000	107990000	1.01803e+08	35707000	33974000	34650000	34777000	2.9273	t(4) = 20.38, P = 3.42051309502568e-05
U6KWP0	YALI0F04037p, related	ETH_00033285	U6KWP0	U6KWP0_EIMTE YALI0F04037p, related OS=Eimeria tenella OX=5802 GN=ETH_00033285 PE=4 SV=1	1	9	9	9	22.4	53.242	367520000	269320000	311790000	316210000	90850000	117540000	122100000	1.10163e+08	2.87037	t(4) = 6.86, P = 0.00237074920083516
U6KY79	DnaJ domain-containing protein, putative	ETH_00019280	U6KY79	U6KY79_EIMTE DnaJ domain-containing protein, putative OS=Eimeria tenella OX=5802 GN=ETH_00019280 PE=4 SV=1	1	6	6	6	43	25.169	164260000	144270000	169380000	1.59303e+08	53458000	52008000	63838000	5.64347e+07	2.82279	t(4) = 12.08, P = 0.000269677272104892
U6KT40	Inosine-5-monophosphate dehydrogenase	ETH_00017140	U6KT40;H9B9Y8	U6KT40_EIMTE Inosine-5-monophosphate dehydrogenase OS=Eimeria tenella OX=5802 GN=ETH_00017140 PE=3 SV=1;H9B9Y8_EIMTE Inosine-5-monophosphate dehydrogenase OS=Eimeria tenella OX=5802 PE=2 SV=1	2	6	6	6	13.8	53.406	123900000	133350000	133520000	1.30257e+08	46759000	55979000	41212000	4.79833e+07	2.71462	t(4) = 15.37, P = 0.000104529107455114
U6KHI2	Uncharacterized protein	ETH_00030880	U6KHI2	U6KHI2_EIMTE Uncharacterized protein OS=Eimeria tenella OX=5802 GN=ETH_00030880 PE=4 SV=1	1	1	1	1	4.1	54.734	13307000	19128000	23830000	18755000	6642000	7282900	6955100	6960000	2.69468	t(4) = 3.87, P = 0.0180180431215497
U6KPQ9	Isoleucine-tRNA synthetase, putative	ETH_00021785	U6KPQ9	U6KPQ9_EIMTE Isoleucine-tRNA synthetase, putative OS=Eimeria tenella OX=5802 GN=ETH_00021785 PE=3 SV=1	1	6	6	6	7.9	116.28	117780000	97939000	103700000	106473000	34369000	41135000	43042000	3.95153e+07	2.69447	t(4) = 10.37, P = 0.000487295195615076
U6L8U7	Glycyl-tRNA synthetase, putative	ETH_00032530	U6L8U7	U6L8U7_EIMTE Glycyl-tRNA synthetase, putative OS=Eimeria tenella OX=5802 GN=ETH_00032530 PE=4 SV=1	1	4	4	4	7.4	99.642	546460000	492020000	468950000	5.02477e+08	168780000	191940000	199180000	1.86633e+08	2.69232	t(4) = 12.77, P = 0.000216902549636657
U6L0T2	Heat shock protein 90	ETH_00007385	U6L0T2;O44001	U6L0T2_EIMTE Heat shock protein 90 OS=Eimeria tenella OX=5802 GN=ETH_00007385 PE=3 SV=1;HSP90_EIMTE Heat shock protein 90 OS=Eimeria tenella OX=5802 GN=HSP90 PE=2 SV=1	2	27	27	27	41	82.498	9650800000	9880800000	9908100000	9.81323e+09	3635100000	3667200000	3681300000	3661200000	2.68033	t(4) = 74.36, P = 1.96026941124521e-07
H9B9N3	Adenosine transporter, putative	ETH_00015450	H9B9N3	H9B9N3_EIMTE Adenosine transporter, putative OS=Eimeria tenella OX=5802 GN=ETH_00015450 PE=2 SV=1	1	3	3	3	8.6	48.18	215480000	191170000	175590000	194080000	78627000	66441000	81508000	7.55253e+07	2.56973	t(4) = 9.49, P = 0.000687820610720339
U6L4X5	Uncharacterized protein (Fragment)	ETH_00003310	U6L4X5	U6L4X5_EIMTE Uncharacterized protein (Fragment) OS=Eimeria tenella OX=5802 GN=ETH_00003310 PE=4 SV=1	1	4	4	4	35.4	16.318	66309000	73120000	68945000	69458000	18772000	36520000	27022000	27438000	2.53145	t(4) = 7.64, P = 0.00157409792105258
U6KYS5	Uncharacterized protein	ETH_00011320	U6KYS5	U6KYS5_EIMTE Uncharacterized protein OS=Eimeria tenella OX=5802 GN=ETH_00011320 PE=4 SV=1	1	1	1	1	0.6	178.96	194220000	199730000	207930000	2.00627e+08	87343000	74175000	80332000	8.06167e+07	2.48865	t(4) = 21.79, P = 2.62473239214926e-05
U6L837	Acetyl-CoA acyltransferase B, putative	ETH_00008080	U6L837	U6L837_EIMTE Acetyl-CoA acyltransferase B, putative OS=Eimeria tenella OX=5802 GN=ETH_00008080 PE=4 SV=1	1	10	10	10	16.9	67.472	1681200000	1601100000	1657200000	1646500000	630990000	704270000	679020000	6.71427e+08	2.45224	t(4) = 30.45, P = 6.92635626503292e-06
U6KN00	Elongation factor 2, putative	ETH_00015895	U6KN00	U6KN00_EIMTE Elongation factor 2, putative OS=Eimeria tenella OX=5802 GN=ETH_00015895 PE=4 SV=1	1	21	3	21	28.5	92.166	1906900000	1939400000	1887700000	1.91133e+09	797410000	772560000	772680000	7.80883e+08	2.44766	t(4) = 65.71, P = 3.21275820101478e-07
U6L030	Uncharacterized protein (Fragment)	ETH_00025435	U6L030	U6L030_EIMTE Uncharacterized protein (Fragment) OS=Eimeria tenella OX=5802 GN=ETH_00025435 PE=4 SV=1	1	1	1	1	11	8.14	1253700000	1178600000	1282900000	1238400000	617170000	614470000	294910000	508850000	2.43372	t(4) = 6.55, P = 0.00280994445275784
U6KLC2	ATP-dependent RNA helicase, putative	ETH_00010255	U6KLC2	U6KLC2_EIMTE ATP-dependent RNA helicase, putative OS=Eimeria tenella OX=5802 GN=ETH_00010255 PE=4 SV=1	1	4	4	4	8.9	69.544	82829000	80840000	56583000	7.34173e+07	30097000	32582000	30493000	3.10573e+07	2.36393	t(4) = 5, P = 0.00749002920418955
U6KWS7	DnaJ domain-containing protein, putative	ETH_00006810	U6KWS7;H9B917	U6KWS7_EIMTE DnaJ domain-containing protein, putative OS=Eimeria tenella OX=5802 GN=ETH_00006810 PE=3 SV=1	2	17	17	17	44.5	48.083	1372100000	1403500000	1309300000	1.36163e+09	602980000	612940000	538760000	5.84893e+08	2.328	t(4) = 21.48, P = 2.77640350281257e-05
U6KT92	Uncharacterized protein	ETH_00012200	U6KT92	U6KT92_EIMTE Uncharacterized protein OS=Eimeria tenella OX=5802 GN=ETH_00012200 PE=4 SV=1	1	1	1	1	1.6	74.039	25875000	23050000	26120000	25015000	10582000	10032000	12486000	1.10333e+07	2.26722	t(4) = 11.33, P = 0.000346044062999278
U6L6Z7	Histidyl-tRNA synthetase, putative (Fragment)	ETH_00040975	U6L6Z7	U6L6Z7_EIMTE Histidyl-tRNA synthetase, putative (Fragment) OS=Eimeria tenella OX=5802 GN=ETH_00040975 PE=4 SV=1	1	3	3	3	9.3	35.621	38920000	44745000	59181000	4.76153e+07	24770000	24012000	14613000	2.11317e+07	2.25327	t(4) = 3.87, P = 0.0180622672379563
U6KXP2	Exportin, putative (Fragment)	ETH_00042410	U6KXP2	U6KXP2_EIMTE Exportin, putative (Fragment) OS=Eimeria tenella OX=5802 GN=ETH_00042410 PE=4 SV=1	1	1	1	1	9.5	14.297	57086000	65903000	69255000	6.40813e+07	27832000	29055000		28443500	2.25293	t(3) = 7.57, P = 0.00477968668024069
U6KJ69	Uncharacterized protein	ETH_00005860	U6KJ69	U6KJ69_EIMTE Uncharacterized protein OS=Eimeria tenella OX=5802 GN=ETH_00005860 PE=4 SV=1	1	3	3	3	21.5	31.298	123680000	129890000	144220000	1.32597e+08	53438000	51788000	71533000	5.89197e+07	2.25047	t(4) = 8.4, P = 0.0011007917672386
U6KP43	Hsc70/Hsp90-organizing protein, putative	ETH_00024670	U6KP43	U6KP43_EIMTE Hsc70/Hsp90-organizing protein, putative OS=Eimeria tenella OX=5802 GN=ETH_00024670 PE=4 SV=1	1	5	5	5	9.5	73.172	295330000	285480000	241200000	2.74003e+08	124320000	123910000	119750000	122660000	2.23384	t(4) = 9.06, P = 0.00082362218721623
U6KWV4	Opine dehydrogenase, putative	ETH_00032295	U6KWV4	U6KWV4_EIMTE Opine dehydrogenase, putative OS=Eimeria tenella OX=5802 GN=ETH_00032295 PE=4 SV=1	1	8	8	8	27.2	49.564	483180000	472050000	520390000	4.91873e+08	214030000	214350000	232820000	220400000	2.23173	t(4) = 17.09, P = 6.86870390872105e-05
U6KM13	Inhibitor-1 of protein phosphatase type 2A, putative (Fragment)	ETH_00037755	U6KM13	U6KM13_EIMTE Inhibitor-1 of protein phosphatase type 2A, putative (Fragment) OS=Eimeria tenella OX=5802 GN=ETH_00037755 PE=4 SV=1	1	5	5	5	40.8	19.819	221500000	225450000	285800000	244250000	115980000	124110000	92211000	110767000	2.20508	t(4) = 5.83, P = 0.004316807351169
H9B9S9	RNA binding motif-containing protein, putative	ETH_00031510	H9B9S9	H9B9S9_EIMTE RNA binding motif-containing protein, putative OS=Eimeria tenella OX=5802 GN=ETH_00031510 PE=2 SV=1	1	3	3	3	13.9	39.51	81450000	99267000	79665000	86794000	43791000	24340000	51484000	3.98717e+07	2.17683	t(4) = 4.59, P = 0.010089283029522
U6L5P3	Uncharacterized protein	ETH_00025900	U6L5P3	U6L5P3_EIMTE Uncharacterized protein OS=Eimeria tenella OX=5802 GN=ETH_00025900 PE=4 SV=1	1	1	1	1	2.3	61.992	18416000	17493000	10233000	1.53807e+07	7517000	6502700	7436500	7.15207e+06	2.15052	t(4) = 3.16, P = 0.0343433098051787
U6KZ06	Uncharacterized protein (Fragment)	ETH_00039270	U6KZ06	U6KZ06_EIMTE Uncharacterized protein (Fragment) OS=Eimeria tenella OX=5802 GN=ETH_00039270 PE=4 SV=1	1	1	1	1	18.5	8.8197	43413000	37505000	36843000	3.92537e+07	19164000		17707000	18435500	2.12924	t(3) = 7.57, P = 0.00478234039044644
U6KH97	RNA binding protein, putative	ETH_00003190	U6KH97	U6KH97_EIMTE RNA binding protein, putative OS=Eimeria tenella OX=5802 GN=ETH_00003190 PE=4 SV=1	1	2	2	2	8.3	48.602	134920000	124840000	147240000	1.35667e+08	51389000	65162000	74746000	6.37657e+07	2.12758	t(4) = 7.67, P = 0.00155425385951478
U6KQM7	Ubiquitin-conjugating enzyme e2, putative	ETH_00021510	U6KQM7	U6KQM7_EIMTE Ubiquitin-conjugating enzyme e2, putative OS=Eimeria tenella OX=5802 GN=ETH_00021510 PE=3 SV=1	1	3	3	3	34	17.888	57139000	63674000	75571000	6.54613e+07	33637000	30457000	30066000	3.13867e+07	2.08564	t(4) = 6.18, P = 0.00348046328757988
U6KRK0	Elongation factor 1, putative	ETH_00029140	U6KRK0	U6KRK0_EIMTE Elongation factor 1, putative OS=Eimeria tenella OX=5802 GN=ETH_00029140 PE=4 SV=1	1	3	3	3	31.7	21.087	189830000	231020000	216990000	2.12613e+08	96150000	104590000	108110000	102950000	2.06521	t(4) = 8.7, P = 0.000959692987067761
U6KXC5	GTPase domain containing protein, putative	ETH_00012210	U6KXC5	U6KXC5_EIMTE GTPase domain containing protein, putative OS=Eimeria tenella OX=5802 GN=ETH_00012210 PE=4 SV=1	1	4	4	4	8.5	75.563	53858000	61339000	54740000	5.66457e+07	26864000	22494000	33267000	2.75417e+07	2.05673	t(4) = 7.43, P = 0.00175490372446249
U6KRL9	Rna 3 terminal phosphate cyclase, putative	ETH_00030025	U6KRL9	U6KRL9_EIMTE Rna 3 terminal phosphate cyclase, putative OS=Eimeria tenella OX=5802 GN=ETH_00030025 PE=4 SV=1	1	2	2	2	4.6	56.439	17979000	25402000	16766000	20049000	11629000	9890400	7779200	9766200	2.0529	t(4) = 3.52, P = 0.0244113805634962
H9B9M8	Uncharacterized protein		H9B9M8	H9B9M8_EIMTE Uncharacterized protein OS=Eimeria tenella OX=5802 PE=2 SV=1	1	5	5	5	17.6	40.249	999150000	1091200000	1108000000	1.06612e+09	485770000	518670000	577070000	527170000	2.02234	t(4) = 12.51, P = 0.000235216706074154
U6L9U7	Threonyl-tRNA synthetase, putative	ETH_00020325	U6L9U7	U6L9U7_EIMTE Threonyl-tRNA synthetase, putative OS=Eimeria tenella OX=5802 GN=ETH_00020325 PE=3 SV=1	1	9	9	9	12.1	94.73	282750000	276590000	252160000	270500000	128580000	134710000	138280000	1.33857e+08	2.02082	t(4) = 14, P = 0.000151047765682807
U6KN65	Adenosylhomocysteinase	ETH_00027110	U6KN65	U6KN65_EIMTE Adenosylhomocysteinase OS=Eimeria tenella OX=5802 GN=ETH_00027110 PE=3 SV=1	1	6	6	6	15.8	52.458	289800000	305610000	232830000	276080000	139870000	136710000	137210000	137930000	2.0016	t(4) = 6.24, P = 0.00335201869909736
Q9U966	Micronemal protein MIC4, related	mic-5	Q9U966;H9B9Q2;A9Q278	Q9U966_EIMTE Micronemal protein MIC4, related OS=Eimeria tenella OX=5802 GN=mic-5 PE=1 SV=1	3	39	39	39	50.4	100.41	26041000000	26321000000	25295000000	2.58857e+10	52464000000	52212000000	52107000000	52261000000	0.495315	t(4) = -81.41, P = 1.36490870421147e-07
U6KJF8	Lysophospholipase, putative	ETH_00015590	U6KJF8	U6KJF8_EIMTE Lysophospholipase, putative OS=Eimeria tenella OX=5802 GN=ETH_00015590 PE=4 SV=1	1	15	15	15	19	131.05	609670000	594290000	601500000	601820000	1201400000	1225800000	1248200000	1.22513e+09	0.491228	t(4) = -43.82, P = 1.62220554953929e-06
H9BA56	Uncharacterized protein	ETH_00014775	H9BA56	H9BA56_EIMTE Uncharacterized protein OS=Eimeria tenella OX=5802 GN=ETH_00014775 PE=2 SV=1	1	2	2	2	11.4	33.932	14060000	11749000	13213000	1.30073e+07	24995000	27214000	27286000	2.64983e+07	0.490874	t(4) = -13.35, P = 0.00018197624376144
U6KX85	Uncharacterized protein	ETH_00018425	U6KX85;C8TE10	U6KX85_EIMTE Uncharacterized protein OS=Eimeria tenella OX=5802 GN=ETH_00018425 PE=4 SV=1;C8TE10_EIMTE Uncharacterized protein OS=Eimeria tenella OX=5802 GN=eimer2006e04.tmp1 PE=4 SV=1	2	11	11	11	17.9	109.06	225490000	199000000	221460000	2.15317e+08	434270000	443890000	444560000	4.40907e+08	0.48835	t(4) = -25.39, P = 1.42959599542943e-05
H9B9H4	SAG family member	ETH_00013155	H9B9H4	H9B9H4_EIMTE SAG family member OS=Eimeria tenella OX=5802 GN=ETH_00013155 PE=2 SV=1	1	4	4	4	19.2	30.015	93223000	101040000	86437000	9.35667e+07	180740000	215150000	181620000	1.92503e+08	0.486052	t(4) = -8.19, P = 0.00121310794273317
U6KS84	Uncharacterized protein (Fragment)	ETH_00043740	U6KS84	U6KS84_EIMTE Uncharacterized protein (Fragment) OS=Eimeria tenella OX=5802 GN=ETH_00043740 PE=4 SV=1	1	1	1	1	7.7	15.878	222370000	212220000	179410000	2.04667e+08	422340000	437150000	409950000	4.23147e+08	0.483678	t(4) = -14.41, P = 0.000134795601740104
U6KYA9	Uncharacterized protein	ETH_00019505	U6KYA9	U6KYA9_EIMTE Uncharacterized protein OS=Eimeria tenella OX=5802 GN=ETH_00019505 PE=4 SV=1	1	16	16	16	26.7	105.52	516770000	555030000	543250000	538350000	1091600000	1152000000	1107200000	1.11693e+09	0.481989	t(4) = -27.1, P = 1.10176212177433e-05
U6KUM9	Heat shock protein, putative	ETH_00021420	U6KUM9	U6KUM9_EIMTE Heat shock protein, putative OS=Eimeria tenella OX=5802 GN=ETH_00021420 PE=3 SV=1	1	8	7	7	12.1	104.11	87707000	82960000	76727000	8.24647e+07	157830000	157830000	197940000	171200000	0.481686	t(4) = -6.46, P = 0.00296228290841743
U6KQB0	Uncharacterized protein	ETH_00025280	U6KQB0	U6KQB0_EIMTE Uncharacterized protein OS=Eimeria tenella OX=5802 GN=ETH_00025280 PE=4 SV=1	1	8	8	8	9.2	137.81	84327000	96560000	74499000	8.51287e+07	178010000	173110000	184780000	1.78633e+08	0.476555	t(4) = -12.95, P = 0.000205344599696109
U6KW71	SAG family member	ETH_00034900	U6KW71	U6KW71_EIMTE SAG family member OS=Eimeria tenella OX=5802 GN=ETH_00034900 PE=4 SV=1	1	7	7	7	34.9	27.334	415860000	403850000	415470000	4.11727e+08	868060000	855760000	873900000	8.65907e+08	0.475486	t(4) = -68.39, P = 2.73890006027754e-07
U6L098	Microneme protein 4	ETH_00024085	U6L098;Q9BI05	U6L098_EIMTE Microneme protein 4 OS=Eimeria tenella OX=5802 GN=ETH_00024085 PE=4 SV=1;Q9BI05_EIMTE Microneme protein 4 OS=Eimeria tenella OX=5802 GN=mic4 PE=2 SV=2	2	15	15	15	6.7	237.81	3965700000	3851800000	3653000000	3823500000	8105500000	8128900000	7904900000	8.04643e+09	0.475179	t(4) = -36.48, P = 3.37190003802583e-06
H9B926	SAG family member	ETH_00034905	H9B926	H9B926_EIMTE SAG family member OS=Eimeria tenella OX=5802 GN=ETH_00034905 PE=2 SV=1	1	8	7	7	36.3	27.793	629430000	574630000	572860000	5.92307e+08	1275100000	1237100000	1230200000	1.24747e+09	0.474808	t(4) = -28.2, P = 9.40541013924022e-06
U6L630	SAG family member	ETH_00008720	U6L630;H9B958	U6L630_EIMTE SAG family member OS=Eimeria tenella OX=5802 GN=ETH_00008720 PE=4 SV=1;H9B958_EIMTE Uncharacterized protein OS=Eimeria tenella OX=5802 PE=2 SV=1	2	6	6	6	29.2	28.575	416830000	376030000	384370000	392410000	774740000	850770000	875610000	8.33707e+08	0.470681	t(4) = -13.46, P = 0.000176473307432188
U6KK26	60S ribosomal protein L13	ETH_00026515	U6KK26	U6KK26_EIMTE 60S ribosomal protein L13 OS=Eimeria tenella OX=5802 GN=ETH_00026515 PE=3 SV=1	1	12	12	12	7.1	144.15	1586700000	1571200000	1608700000	1.58887e+09	3359600000	3500600000	3353700000	3.40463e+09	0.466678	t(4) = -36.88, P = 3.22648695714938e-06
U6KHP7	Uncharacterized protein	ETH_00030725	U6KHP7	U6KHP7_EIMTE Uncharacterized protein OS=Eimeria tenella OX=5802 GN=ETH_00030725 PE=4 SV=1	1	3	3	3	3.8	100.5	108200000	96334000	94451000	9.96617e+07	211660000	204970000	225050000	2.13893e+08	0.465941	t(4) = -15.64, P = 9.76853343639015e-05
H9B939	SAG family member (Sag22)	ETH_00008675	H9B939;Q70CC3	H9B939_EIMTE SAG family member (Sag22) OS=Eimeria tenella OX=5802 GN=ETH_00008675 PE=2 SV=1;Q70CC3_EIMTE Surface antigen 22 OS=Eimeria tenella OX=5802 GN=sag22 PE=2 SV=1	2	7	6	6	38.7	27.881	537620000	490710000	474920000	5.01083e+08	1091600000	1105800000	1050100000	1082500000	0.462895	t(4) = -23.1, P = 2.08272503124492e-05
Q70CC7	SAG family member (Sag23)	sag23	Q70CC7;U6KZ66;U6KYK4	Q70CC7_EIMTE SAG family member (Sag23) OS=Eimeria tenella OX=5802 GN=sag23 PE=2 SV=1	3	9	8	9	37.8	28.403	2040100000	2131500000	1915300000	2.02897e+09	4390200000	4407500000	4388700000	4.39547e+09	0.461604	t(4) = -37.59, P = 2.98975242942685e-06
U6KSU0	Uncharacterized protein	ETH_00024145	U6KSU0	U6KSU0_EIMTE Uncharacterized protein OS=Eimeria tenella OX=5802 GN=ETH_00024145 PE=4 SV=1	1	1	1	1	2.9	40.061		13114000	11799000	12456500	26835000	30661000	27018000	2.81713e+07	0.442169	t(3) = -9.35, P = 0.00259435423174501
U6KG50	RNA binding motif-containing protein, putative	ETH_00005040	U6KG50	U6KG50_EIMTE RNA binding motif-containing protein, putative OS=Eimeria tenella OX=5802 GN=ETH_00005040 PE=4 SV=1	1	2	2	2	6	47.101	29697000	28108000	36446000	31417000	69043000	67605000	76756000	7.11347e+07	0.441655	t(4) = -10.39, P = 0.000484055130683874
U6KPR1	Ribosomal protein L27, putative	ETH_00024495	U6KPR1	U6KPR1_EIMTE Ribosomal protein L27, putative OS=Eimeria tenella OX=5802 GN=ETH_00024495 PE=4 SV=1	1	7	7	7	41.8	16.578	421120000	371040000	327080000	373080000	899230000	864610000	856550000	8.73463e+08	0.427127	t(4) = -16.59, P = 7.72682862010407e-05
U6KID7	Uncharacterized protein	ETH_00012070	U6KID7	U6KID7_EIMTE Uncharacterized protein OS=Eimeria tenella OX=5802 GN=ETH_00012070 PE=4 SV=1	1	4	4	4	10.8	65.785	80403000	87131000	79225000	82253000	193210000	190770000	195590000	193190000	0.425762	t(4) = -39.22, P = 2.52463989041978e-06
H9BA68	SAG family member	ETH_00008715	H9BA68	H9BA68_EIMTE SAG family member OS=Eimeria tenella OX=5802 GN=ETH_00008715 PE=2 SV=1	1	6	5	5	27.7	28.768	238530000	199910000	185910000	2.08117e+08	528730000	453580000	484840000	489050000	0.425553	t(4) = -10.45, P = 0.000473717630847512
U6KMG3	Zinc finger (CCCH type) protein, putative	ETH_00030765	U6KMG3;H9B953	U6KMG3_EIMTE Zinc finger (CCCH type) protein, putative OS=Eimeria tenella OX=5802 GN=ETH_00030765 PE=4 SV=1	2	6	6	6	14.2	63.584	159730000	54222000	105380000	106444000	315780000	220070000	232990000	256280000	0.415343	t(4) = -3.51, P = 0.0247713081036182
U6L5E9	Peptidase M16 domain containing protein, putative (Fragment)	ETH_00040630	U6L5E9	U6L5E9_EIMTE Peptidase M16 domain containing protein, putative (Fragment) OS=Eimeria tenella OX=5802 GN=ETH_00040630 PE=4 SV=1	1	3	3	3	20.3	24.735	54689000	23323000		39006000	104660000	78061000	100760000	9.44937e+07	0.41279	t(3) = -3.5, P = 0.0394674324640224
U6KGQ2	Uncharacterized protein	ETH_00013365	U6KGQ2	U6KGQ2_EIMTE Uncharacterized protein OS=Eimeria tenella OX=5802 GN=ETH_00013365 PE=4 SV=1	1	1	1	1	10.9	23.057	6337500		7824400	7080950	18801000	15949000		17375000	0.407537	t(2) = -6.4, P = 0.0235469552878638
U6KQ59	Uncharacterized protein	ETH_00002060	U6KQ59	U6KQ59_EIMTE Uncharacterized protein OS=Eimeria tenella OX=5802 GN=ETH_00002060 PE=4 SV=1	1	4	4	4	21.2	32.814	97181000	84238000	90964000	9.07943e+07	244590000	188740000	240390000	2.24573e+08	0.404297	t(4) = -7.29, P = 0.00187873908515469
U6KR83	Uncharacterized protein	ETH_00035115	U6KR83	U6KR83_EIMTE Uncharacterized protein OS=Eimeria tenella OX=5802 GN=ETH_00035115 PE=4 SV=1	1	1	1	1	1	87.43	89747000	93446000	95424000	9.28723e+07	222920000	233530000	239390000	2.31947e+08	0.400404	t(4) = -27.27, P = 1.07453515938384e-05
U6L3R1	SAG family member	ETH_00008685	U6L3R1	U6L3R1_EIMTE SAG family member OS=Eimeria tenella OX=5802 GN=ETH_00008685 PE=4 SV=1	1	7	7	7	32.8	28.602	711210000	713930000	625550000	6.83563e+08	1677500000	1746200000	1747400000	1723700000	0.396567	t(4) = -28.04, P = 9.62022764910482e-06
U6L8T4	Uncharacterized protein	ETH_00003275	U6L8T4	U6L8T4_EIMTE Uncharacterized protein OS=Eimeria tenella OX=5802 GN=ETH_00003275 PE=4 SV=1	1	1	1	1	5	19.458	76763000	56501000		66632000		164680000	182700000	173690000	0.383626	t(2) = -7.9, P = 0.015662129190671
U6KP46	Uncharacterized protein	ETH_00022920	U6KP46	U6KP46_EIMTE Uncharacterized protein OS=Eimeria tenella OX=5802 GN=ETH_00022920 PE=4 SV=1	1	1	1	1	4.4	46.582	17495000	15231000	15161000	1.59623e+07	36576000	43933000	44812000	4.17737e+07	0.382115	t(4) = -9.48, P = 0.000689537329791455
U6KSR4	Nascent polypeptide-associated complex alpha chain, putative (Fragment)	ETH_00039390	U6KSR4	U6KSR4_EIMTE Nascent polypeptide-associated complex alpha chain, putative (Fragment) OS=Eimeria tenella OX=5802 GN=ETH_00039390 PE=4 SV=1	1	2	2	2	38.8	8.5184	25594000	32007000	25045000	2.75487e+07	72360000	81089000	64264000	72571000	0.37961	t(4) = -8.42, P = 0.00108956916826608
Q70CC8	SAG family member (Sag21)	sag21	Q70CC8	Q70CC8_EIMTE SAG family member (Sag21) OS=Eimeria tenella OX=5802 GN=sag21 PE=2 SV=1	1	4	3	3	16.7	28.326	207570000	225430000	102460000	1.78487e+08	475880000	478280000	466350000	4.73503e+08	0.376949	t(4) = -7.66, P = 0.0015641975275712
U6KUL4	SAG family member	ETH_00034970	U6KUL4	U6KUL4_EIMTE SAG family member OS=Eimeria tenella OX=5802 GN=ETH_00034970 PE=4 SV=1	1	6	1	5	32.8	27.533	280120000	285180000	285370000	2.83557e+08	777900000	766510000	774890000	773100000	0.366779	t(4) = -128.26, P = 2.21612040978321e-08
Q70CD2	SAG family member (Sag16)	sag16	Q70CD2	Q70CD2_EIMTE SAG family member (Sag16) OS=Eimeria tenella OX=5802 GN=sag16 PE=2 SV=1	1	6	4	4	25.7	28.443	807650000	806440000	727740000	780610000	2143100000	2201400000	2088800000	2.14443e+09	0.364017	t(4) = -32.55, P = 5.31384986495715e-06
U6KP54	60S ribosomal protein L19, putative	ETH_00021280	U6KP54	U6KP54_EIMTE 60S ribosomal protein L19, putative OS=Eimeria tenella OX=5802 GN=ETH_00021280 PE=4 SV=1	1	2	2	2	12	18.723	326490000	304830000	288960000	306760000	919740000	893810000	831290000	8.81613e+08	0.347953	t(4) = -20.23, P = 3.52459056264158e-05
A0A1P7YD75	Phosphodiesterase (Fragment)		A0A1P7YD75	A0A1P7YD75_EIMTE Phosphodiesterase (Fragment) OS=Eimeria tenella OX=5802 PE=2 SV=1	1	3	1	1	7.2	53.846	24336000	20641000		22488500	71239000	64241000	65582000	6.70207e+07	0.335546	t(3) = -14.4, P = 0.000725557264935007
U6L233	SAG family member	ETH_00008705	U6L233	U6L233_EIMTE SAG family member OS=Eimeria tenella OX=5802 GN=ETH_00008705 PE=4 SV=1	1	7	6	7	27.7	28.737	284800000	296450000	264200000	2.81817e+08	890550000	942240000	704780000	8.45857e+08	0.333173	t(4) = -7.76, P = 0.00148838910143574
U6L2U3	Uncharacterized protein	ETH_00011505	U6L2U3	U6L2U3_EIMTE Uncharacterized protein OS=Eimeria tenella OX=5802 GN=ETH_00011505 PE=4 SV=1	1	1	1	1	1.4	62.587	23504000	13668000		18586000	53613000	59626000	54745000	5.59947e+07	0.331924	t(3) = -8.56, P = 0.00335334712124301
U6L625	SAG family member	ETH_00008690	U6L625	U6L625_EIMTE SAG family member OS=Eimeria tenella OX=5802 GN=ETH_00008690 PE=4 SV=1	1	1	1	1	4.1	28.393	60408000	59684000	41154000	5.37487e+07	169840000	154290000	167460000	1.63863e+08	0.328009	t(4) = -13.86, P = 0.000156927085883971
U6KLW6	Uncharacterized protein	ETH_00012685	U6KLW6	U6KLW6_EIMTE Uncharacterized protein OS=Eimeria tenella OX=5802 GN=ETH_00012685 PE=4 SV=1	1	6	6	6	20.3	32.877	178700000	128590000	51220000	1.19503e+08	432180000	349210000	313810000	3.65067e+08	0.327347	t(4) = -4.81, P = 0.00857959329449105
Q70CC6	SAG family member (Sag18)	sag18	Q70CC6	Q70CC6_EIMTE SAG family member (Sag18) OS=Eimeria tenella OX=5802 GN=sag18 PE=2 SV=1	1	6	6	6	26.9	28.259	753440000	681810000	834780000	7.56677e+08	2288900000	2389500000	2396900000	2.35843e+09	0.320839	t(4) = -28.47, P = 9.06133228557643e-06
U6L0E4	Uncharacterized protein	ETH_00011125	U6L0E4	U6L0E4_EIMTE Uncharacterized protein OS=Eimeria tenella OX=5802 GN=ETH_00011125 PE=4 SV=1	1	2	2	2	0.6	384.39	16304000	18730000	13391000	1.61417e+07	52673000	54126000	51586000	52795000	0.305742	t(4) = -21.44, P = 2.80017858099066e-05
Q70CD9	SAG family member (Sag4)	sag4	Q70CD9	Q70CD9_EIMTE SAG family member (Sag4) OS=Eimeria tenella OX=5802 GN=sag4 PE=2 SV=1	1	11	9	11	42.3	26.994	830760000	849790000	769340000	816630000	2867800000	2742400000	2804300000	2.80483e+09	0.291151	t(4) = -45.62, P = 1.38139503668059e-06
U6L4K6	Uncharacterized protein	ETH_00032150	U6L4K6;U6L0D2;U6KXL5;U6KXA1	U6L4K6_EIMTE Uncharacterized protein OS=Eimeria tenella OX=5802 GN=ETH_00032150 PE=4 SV=1	4	15	15	15	14.2	208.98	440920000	373000000	416650000	410190000	1430800000	1392100000	1619500000	1480800000	0.277006	t(4) = -14.67, P = 0.000125773607619341
U6KN45	Dynein intermediate chain, putative	ETH_00026995	U6KN45	U6KN45_EIMTE Dynein intermediate chain, putative OS=Eimeria tenella OX=5802 GN=ETH_00026995 PE=4 SV=1	1	6	6	6	13.8	71.784	100540000	57455000	76470000	78155000	280510000	318780000	267680000	288990000	0.270442	t(4) = -10.66, P = 0.000438173391468875
U6KWG1	Ribosomal protein L15	ETH_00018650	U6KWG1	U6KWG1_EIMTE Ribosomal protein L15 OS=Eimeria tenella OX=5802 GN=ETH_00018650 PE=3 SV=1	1	4	4	4	23.9	24.512	163870000	186910000	192030000	1.80937e+08	715520000	703320000	694740000	7.04527e+08	0.25682	t(4) = -49.62, P = 9.87174712723428e-07
U6L4U5	SAG family member	ETH_00026045	U6L4U5;Q70CD0;U6LBP2;U6KYK0;H9BA69	U6L4U5_EIMTE SAG family member OS=Eimeria tenella OX=5802 GN=ETH_00026045 PE=4 SV=1;Q70CD0_EIMTE SAG family member (Sag19) OS=Eimeria tenella OX=5802 GN=sag19 PE=2 SV=1;U6LBP2_EIMTE SAG family member OS=Eimeria tenella OX=5802 GN=ETH_00026040 PE=4 SV=1;U6K	5	6	5	5	28.4	28.694	1369200000	1288600000	1276600000	1.31147e+09	5743100000	5657900000	5329400000	5576800000	0.235165	t(4) = -32.95, P = 5.05598700276729e-06
Q70CC5	SAG family member (Sag20)	sag20	Q70CC5	Q70CC5_EIMTE SAG family member (Sag20) OS=Eimeria tenella OX=5802 GN=sag20 PE=2 SV=1	1	3	3	3	12.9	28.513	66840000	59902000	52732000	5.98247e+07	259990000	276820000	268250000	2.68353e+08	0.222932	t(4) = -32.89, P = 5.09507855410762e-06
U6LAE5	Uncharacterized protein	ETH_00004385	U6LAE5	U6LAE5_EIMTE Uncharacterized protein OS=Eimeria tenella OX=5802 GN=ETH_00004385 PE=4 SV=1	1	3	3	3	14.2	18.622	107380000	93264000	52632000	8.44253e+07	390990000	387220000	521940000	4.33383e+08	0.194805	t(4) = -7.39, P = 0.00178983979895008
Q70CD1	SAG family member (Sag13)	sag13	Q70CD1	Q70CD1_EIMTE SAG family member (Sag13) OS=Eimeria tenella OX=5802 GN=sag13 PE=2 SV=1	1	4	4	4	27	27.371	38336000	39783000	50127000	4.27487e+07	602700000	600470000	592240000	598470000	0.07143	t(4) = -113.67, P = 3.59227752283863e-08
U6KGU2	SAG family member	ETH_00013135	U6KGU2	U6KGU2_EIMTE SAG family member OS=Eimeria tenella OX=5802 GN=ETH_00013135 PE=4 SV=1	1	4	2	2	20.5	28.705	3122800	2926200	3274100	3107700	74284000	70302000	68932000	7.11727e+07	0.043664	t(4) = -42.32, P = 1.86344829175414e-06
Q8I8U4	Lactate dehydrogenase	LDH	Q8I8U4;A0A024DAD9;U6KLC3	Q8I8U4_EIMTE Lactate dehydrogenase OS=Eimeria tenella OX=5802 GN=LDH PE=2 SV=1;A0A024DAD9_EIMTE Lactate dehydrogenase OS=Eimeria tenella OX=5802 PE=2 SV=1;U6KLC3_EIMTE Lactate dehydrogenase OS=Eimeria tenella OX=5802 GN=ETH_00005300 PE=3 SV=1	3	14	14	14	53.5	34.965	1871800000	1880100000	1778100000	1.84333e+09	1367400000	1325400000	1325300000	1.33937e+09	1.37627	t(4) = 14.16, P = 0.000144262391149181
A0A089WZ60	Microneme protein 3 (Fragment)	mic-3	A0A089WZ60;A0A1L2YXP5;A0A0U3TPD1	A0A089WZ60_EIMTE Microneme protein 3 (Fragment) OS=Eimeria tenella OX=5802 GN=mic-3 PE=4 SV=1	3	9	1	1	25.6	37.703	118000000	117820000	113140000	116320000	185700000	170760000	166230000	174230000	0.667623	t(4) = -9.5, P = 0.000684253104242996
U6L1Q0	Uncharacterized protein	ETH_00010590	U6L1Q0;A0A0A7H9U0	U6L1Q0_EIMTE Uncharacterized protein OS=Eimeria tenella OX=5802 GN=ETH_00010590 PE=4 SV=1;A0A0A7H9U0_EIMTE Lipid phosphate phosphatase 2 OS=Eimeria tenella OX=5802 PE=2 SV=1	2	5	5	5	17.1	36.487	414640000	374280000	386470000	3.91797e+08	219200000	229540000	217640000	2.22127e+08	1.76384	t(4) = 13.55, P = 0.000171674126950528
U6KXQ2	Microneme protein, putative	ETH_00021010	U6KXQ2;B6VCV4;A0A1P7YD79;Q6R5N1;Q6R5N0;A0A1L2YXP8;A0A0U4IQT1	U6KXQ2_EIMTE Microneme protein, putative OS=Eimeria tenella OX=5802 GN=ETH_00021010 PE=4 SV=1;B6VCV4_EIMTE Microneme protein 3 OS=Eimeria tenella OX=5802 GN=mic3 PE=1 SV=1;A0A1P7YD79_EIMTE Microneme protein-3 OS=Eimeria tenella OX=5802 PE=2 SV=1;Q6R5N1_EIM	7	14	6	14	27.1	89.49	9217400000	9185000000	9080500000	9.16097e+09	10351000000	10833000000	10509000000	1.05643e+10	0.86716	t(4) = -9.5, P = 0.000685835771739455
H9B8Z4	Uncharacterized protein		H9B8Z4;A2TEQ1	H9B8Z4_EIMTE Uncharacterized protein OS=Eimeria tenella OX=5802 PE=2 SV=1;A2TEQ1_EIMTE Actin depolymerizing factor OS=Eimeria tenella OX=5802 GN=ETH_00020315 PE=2 SV=1	2	5	5	5	55.1	13.226	1042400000	962290000	871920000	958870000	1198900000	1256800000	1226700000	1.22747e+09	0.781178	t(4) = -5.16, P = 0.00667519606539217
A5JNY7	Uncharacterized protein	ETH_00030030	A5JNY7	A5JNY7_EIMTE Uncharacterized protein OS=Eimeria tenella OX=5802 GN=ETH_00030030 PE=2 SV=1	1	12	12	12	61.6	24.151	4454200000	4476100000	4347500000	4.42593e+09	4610400000	4752300000	4690100000	4.68427e+09	0.944851	t(4) = -4.52, P = 0.010646385948944
Q70CE2	SAG family member (Sag5)	sag5	Q70CE2;A6NA75	Q70CE2_EIMTE SAG family member (Sag5) OS=Eimeria tenella OX=5802 GN=sag5 PE=2 SV=1;A6NA75_EIMTE Merozoite surface antigen 5 OS=Eimeria tenella OX=5802 PE=2 SV=1	2	7	6	7	43.2	27.506	1093100000	1071600000	1092000000	1.08557e+09	1452700000	1483900000	1406900000	1.44783e+09	0.749787	t(4) = -15.46, P = 0.000102086259683216
Q70CD4	SAG family member (Sag2)	sag2	Q70CD4;A6YSN9;U6KYI6	Q70CD4_EIMTE SAG family member (Sag2) OS=Eimeria tenella OX=5802 GN=sag2 PE=2 SV=1;A6YSN9_EIMTE Surface antigen 2 OS=Eimeria tenella OX=5802 PE=2 SV=1	3	9	3	3	33.3	28.594	196860000	187360000	196610000	193610000	234600000	239390000	228460000	234150000	0.826863	t(4) = -9.12, P = 0.000803285603851282
A7UNW8	Microneme 1 (Fragment)		A7UNW8;O43981;U6KQ25;A0A089X4R6;Q24927	A7UNW8_EIMTE Microneme 1 (Fragment) OS=Eimeria tenella OX=5802 PE=2 SV=1;O43981_EIMTE Microneme protein Etmic-1 OS=Eimeria tenella OX=5802 GN=mic-1 PE=4 SV=1;U6KQ25_EIMTE Microneme protein 2, putative OS=Eimeria tenella OX=5802 GN=ETH_00026625 PE=4 SV=1;A0	5	21	21	21	35.1	71.001	9278900000	9277200000	8937800000	9.16463e+09	16386000000	16801000000	16004000000	16397000000	0.558921	t(4) = -28.19, P = 9.42355483014679e-06
C6K8Q9	Heat shock protein		C6K8Q9	C6K8Q9_EIMTE Heat shock protein OS=Eimeria tenella OX=5802 PE=2 SV=1	1	2	1	2	11.9	20.365	39198000	29748000	36551000	3.51657e+07	54278000	51982000	51195000	52485000	0.670014	t(4) = -5.85, P = 0.0042698823620848
U6L4B6	Mitochondrial carrier protein, putative	ETH_00011455	U6L4B6;C8TDR8	U6L4B6_EIMTE Mitochondrial carrier protein, putative OS=Eimeria tenella OX=5802 GN=ETH_00011455 PE=4 SV=1;C8TDR8_EIMTE Mitochondrial carrier protein, putative OS=Eimeria tenella OX=5802 GN=e1129c10.tmp0011 PE=3 SV=1	2	1	1	1	10.6	10.792	16840000	14669000	15323000	1.56107e+07	24635000	22769000	19784000	22396000	0.697029	t(4) = -4.37, P = 0.0119541285602914
C8TDT3	Putative hsp protein	eimer2200f10.tmp0071	C8TDT3	C8TDT3_EIMTE Putative hsp protein OS=Eimeria tenella OX=5802 GN=eimer2200f10.tmp0071 PE=4 SV=1	1	12	3	12	13.3	112.88	1167800000	1106000000	1067900000	1113900000	1223900000	1241000000	1234700000	1233200000	0.90326	t(4) = -4.04, P = 0.0156098771087781
U6L3X8	Uncharacterized protein	ETH_00018490	U6L3X8;C8TDT9	U6L3X8_EIMTE Uncharacterized protein OS=Eimeria tenella OX=5802 GN=ETH_00018490 PE=4 SV=1;C8TDT9_EIMTE Uncharacterized protein OS=Eimeria tenella OX=5802 GN=e1096f12.tmp0005 PE=4 SV=1	2	3	3	3	13	24.553	539110000	496600000	459080000	4.98263e+08	673710000	666100000	695170000	6.78327e+08	0.734548	t(4) = -7.29, P = 0.00188254723469598
C8TDZ5	Small nuclear ribonucleoprotein Sm D3	e1108h05.tmp1	C8TDZ5	C8TDZ5_EIMTE Small nuclear ribonucleoprotein Sm D3 OS=Eimeria tenella OX=5802 GN=e1108h05.tmp1 PE=3 SV=1	1	5	5	5	56	13.771	610750000	586180000	602570000	5.99833e+08	768820000	754490000	722160000	748490000	0.801391	t(4) = -9.54, P = 0.000673119582747413
D7RXM4	Facilitative glucose transporter, putative	ETH_00021075	D7RXM4	D7RXM4_EIMTE Facilitative glucose transporter, putative OS=Eimeria tenella OX=5802 GN=ETH_00021075 PE=2 SV=1	1	9	9	9	23.6	59.467	1073700000	1087400000	1001500000	1054200000	590940000	579660000	555150000	575250000	1.83259	t(4) = 16.71, P = 7.5158777869775e-05
F1DQG2	Uncharacterized protein	ETH_00020750	F1DQG2	F1DQG2_EIMTE Uncharacterized protein OS=Eimeria tenella OX=5802 GN=ETH_00020750 PE=2 SV=1	1	5	5	5	51.6	16.89	100050000	121370000	124240000	115220000	139260000	148800000	137280000	141780000	0.812668	t(4) = -3.16, P = 0.0343458201212764
H9B8Z9	40S ribosomal protein SA		H9B8Z9;U6KK88	H9B8Z9_EIMTE 40S ribosomal protein SA OS=Eimeria tenella OX=5802 PE=2 SV=1;U6KK88_EIMTE 40S ribosomal protein SA OS=Eimeria tenella OX=5802 GN=ETH_00038065 PE=4 SV=1	2	8	8	8	32.1	27.25	1934800000	2031500000	1980300000	1982200000	2539200000	2636300000	2514900000	2.56347e+09	0.77325	t(4) = -12.52, P = 0.000234156619893055
H9B900	Peroxiredoxin, putative	ETH_00042525	H9B900	H9B900_EIMTE Peroxiredoxin, putative OS=Eimeria tenella OX=5802 GN=ETH_00042525 PE=2 SV=1	1	9	9	9	56.1	21.401	4035700000	3996700000	3988300000	4006900000	3788600000	3571200000	3700300000	3686700000	1.08685	t(4) = 4.94, P = 0.00780593665087543
U6KY09	Ubiquitin / ribosomal protein S27a fusion protein, putative	ETH_00028480	U6KY09;H9B908	U6KY09_EIMTE Ubiquitin / ribosomal protein S27a fusion protein, putative OS=Eimeria tenella OX=5802 GN=ETH_00028480 PE=4 SV=1;H9B908_EIMTE Uncharacterized protein OS=Eimeria tenella OX=5802 PE=2 SV=1	2	1	1	1	9	17.344	13844000	17999000		15921500	27695000	26946000	23397000	2.60127e+07	0.612067	t(3) = -4.37, P = 0.0221318752114026
U6KR66	SAG family member	ETH_00035015	U6KR66;H9B918	U6KR66_EIMTE SAG family member OS=Eimeria tenella OX=5802 GN=ETH_00035015 PE=4 SV=1;H9B918_EIMTE Uncharacterized protein OS=Eimeria tenella OX=5802 PE=2 SV=1	2	8	7	7	49.6	27.906	742170000	724960000	661450000	7.09527e+08	1137500000	1127400000	1100300000	1.12173e+09	0.632527	t(4) = -15.3, P = 0.000106449076797232
H9B919	Uncharacterized protein		H9B919;U6KSN3	H9B919_EIMTE Uncharacterized protein OS=Eimeria tenella OX=5802 PE=2 SV=1;U6KSN3_EIMTE 40S ribosomal protein S13, putative OS=Eimeria tenella OX=5802 GN=ETH_00036875 PE=4 SV=1	2	6	6	6	39.1	17.245	710610000	755860000	738200000	734890000	1165600000	1150200000	1146300000	1.15403e+09	0.636801	t(4) = -29.06, P = 8.35132695403984e-06
H9B922	40S ribosomal protein S6	ETH_00018290	H9B922	H9B922_EIMTE 40S ribosomal protein S6 OS=Eimeria tenella OX=5802 GN=ETH_00018290 PE=2 SV=1	1	6	6	6	28	28.547	1543300000	1597800000	1561800000	1.56763e+09	2571400000	2562900000	2579300000	2571200000	0.609689	t(4) = -60.14, P = 4.57787779351658e-07
Q5EY89	60S ribosomal protein L5	RPL5	Q5EY89;H9B928	RL5_EIMTE 60S ribosomal protein L5 OS=Eimeria tenella OX=5802 GN=RPL5 PE=2 SV=1;H9B928_EIMTE 60S ribosomal protein L5 OS=Eimeria tenella OX=5802 GN=ETH_00022955 PE=2 SV=1	2	9	9	9	35	35.951	1027600000	1039800000	949970000	1005790000	1689700000	1672900000	1617300000	1.65997e+09	0.60591	t(4) = -18.36, P = 5.18127291307908e-05
H9B929	40S ribosomal protein S9, putative	ETH_00013610	H9B929	H9B929_EIMTE 40S ribosomal protein S9, putative OS=Eimeria tenella OX=5802 GN=ETH_00013610 PE=2 SV=1	1	9	9	9	43.6	21.961	1360100000	1324000000	1292600000	1.32557e+09	1803300000	1888000000	2015600000	1902300000	0.696823	t(4) = -8.91, P = 0.000876062848714313
H9B930	60S ribosomal protein L14, putative	ETH_00015805	H9B930	H9B930_EIMTE 60S ribosomal protein L14, putative OS=Eimeria tenella OX=5802 GN=ETH_00015805 PE=2 SV=1	1	5	5	5	37.7	15.889	904630000	870730000	839420000	8.71593e+08	1264900000	1296200000	1292900000	1.28467e+09	0.678459	t(4) = -19.4, P = 4.15766881008995e-05
H9B933	Ribosomal protein L11, putative	ETH_00020700	H9B933	H9B933_EIMTE Ribosomal protein L11, putative OS=Eimeria tenella OX=5802 GN=ETH_00020700 PE=2 SV=1	1	6	6	6	26.3	20.348	1122100000	1099000000	1029200000	1.08343e+09	1573300000	1480500000	1566000000	1.53993e+09	0.703559	t(4) = -11.18, P = 0.000364418225784552
H9B936	50S ribosomal protein L2, apicoplast	ETH_00020385	H9B936	H9B936_EIMTE 50S ribosomal protein L2, apicoplast OS=Eimeria tenella OX=5802 GN=ETH_00020385 PE=2 SV=1	1	10	10	10	41.7	27.931	963810000	980520000	895450000	9.46593e+08	1706900000	1582200000	1566100000	1618400000	0.584895	t(4) = -13.03, P = 0.000200009656827656
H9B938	40S ribosomal protein S19, putative	ETH_00009230	H9B938	H9B938_EIMTE 40S ribosomal protein S19, putative OS=Eimeria tenella OX=5802 GN=ETH_00009230 PE=2 SV=1	1	8	8	8	68.6	17.269	943390000	992930000	964730000	9.67017e+08	1142600000	1159100000	1177300000	1.15967e+09	0.833875	t(4) = -11.01, P = 0.000386986029443517
H9B940	Uncharacterized protein	ETH_00012440	H9B940	H9B940_EIMTE Uncharacterized protein OS=Eimeria tenella OX=5802 GN=ETH_00012440 PE=2 SV=1	1	7	7	7	85	13.853	3497600000	3568600000	3348200000	3.47147e+09	3868600000	3870100000	3773300000	3.83733e+09	0.904656	t(4) = -5.05, P = 0.0072192955195101
H9B944	Uncharacterized protein	ETH_00033295	H9B944	H9B944_EIMTE Uncharacterized protein OS=Eimeria tenella OX=5802 GN=ETH_00033295 PE=2 SV=1	1	4	4	4	27.4	23.819	250860000	270260000	230070000	2.50397e+08	340000000	341490000	334210000	3.38567e+08	0.739579	t(4) = -7.46, P = 0.00172297482586278
H9B945	Small heat shock protein 20, putative	ETH_00027135	H9B945	H9B945_EIMTE Small heat shock protein 20, putative OS=Eimeria tenella OX=5802 GN=ETH_00027135 PE=2 SV=1	1	7	7	7	44.9	20.671	894820000	914290000	923510000	9.10873e+08	1003400000	990720000	999420000	9.97847e+08	0.912839	t(4) = -9.4, P = 0.000712498584107666
U6KYN6	60S ribosomal protein L7a, putative	ETH_00008880	U6KYN6;H9B946	U6KYN6_EIMTE 60S ribosomal protein L7a, putative OS=Eimeria tenella OX=5802 GN=ETH_00008880 PE=4 SV=1;H9B946_EIMTE Uncharacterized protein OS=Eimeria tenella OX=5802 PE=2 SV=1	2	9	9	9	32	30.659	719150000	833740000	787420000	7.80103e+08	1450000000	1557800000	1474700000	1.49417e+09	0.522099	t(4) = -15.33, P = 0.000105731049162252
H9B947	Uncharacterized protein	ETH_00013320	H9B947	H9B947_EIMTE Uncharacterized protein OS=Eimeria tenella OX=5802 GN=ETH_00013320 PE=2 SV=1	1	7	7	7	51.3	20.84	2128200000	2393700000	2577700000	2.36653e+09	1651500000	1603600000	1744200000	1.66643e+09	1.42012	t(4) = 5.12, P = 0.00690433605562616
H9B949	Eimeria-specific protein, related	ETH_00016590	H9B949	H9B949_EIMTE Eimeria-specific protein, related OS=Eimeria tenella OX=5802 GN=ETH_00016590 PE=2 SV=1	1	7	7	7	53.6	18.122	5228900000	6137900000	5494900000	5.62057e+09	4020400000	4208300000	4188600000	4139100000	1.35792	t(4) = 5.36, P = 0.00584170874500557
H9B961	40S ribosomal protein S3, putative	ETH_00024855	H9B961	H9B961_EIMTE 40S ribosomal protein S3, putative OS=Eimeria tenella OX=5802 GN=ETH_00024855 PE=2 SV=1	1	9	9	9	41.6	25.989	1862700000	1797400000	1803800000	1821300000	2461400000	2413600000	2389100000	2.42137e+09	0.752179	t(4) = -20.2, P = 3.54657225416545e-05
U6KVM1	Ubiquitin / ribosomal protein CEP52 fusion protein, putative	ETH_00010940	U6KVM1;H9B965;U6KPW2	U6KVM1_EIMTE Ubiquitin / ribosomal protein CEP52 fusion protein, putative OS=Eimeria tenella OX=5802 GN=ETH_00010940 PE=4 SV=1;H9B965_EIMTE Uncharacterized protein OS=Eimeria tenella OX=5802 PE=2 SV=1;U6KPW2_EIMTE Polyubiquitin, putative OS=Eimeria tenella	3	4	4	4	33.3	14.604	4047600000	4037000000	3704500000	3929700000	2426700000	2488100000	2657400000	2.52407e+09	1.55689	t(4) = 10.64, P = 0.000441517714118526
H9B968	Uncharacterized protein	ETH_00020035	H9B968	H9B968_EIMTE Uncharacterized protein OS=Eimeria tenella OX=5802 GN=ETH_00020035 PE=2 SV=1	1	7	7	7	54.4	18.235	6418100000	7435500000	7246300000	7033300000	11619000000	11303000000	13435000000	12119000000	0.580353	t(4) = -6.93, P = 0.00227878741845826
H9B970	Membrane skeletal protein IMC1, putative	ETH_00015470	H9B970	H9B970_EIMTE Membrane skeletal protein IMC1, putative OS=Eimeria tenella OX=5802 GN=ETH_00015470 PE=2 SV=1	1	14	14	14	32.4	49.274	4794000000	4510900000	4223400000	4.50943e+09	5531500000	5096700000	5461600000	5.36327e+09	0.8408	t(4) = -4.01, P = 0.015977032251276
H9B971	Uncharacterized protein	ETH_00024270	H9B971	H9B971_EIMTE Uncharacterized protein OS=Eimeria tenella OX=5802 GN=ETH_00024270 PE=2 SV=1	1	9	9	9	29	44.032	642680000	616480000	651010000	6.36723e+08	380500000	389870000	385900000	3.85423e+08	1.65201	t(4) = 23.37, P = 1.98629449311078e-05
H9B975	Uncharacterized protein		H9B975	H9B975_EIMTE Uncharacterized protein OS=Eimeria tenella OX=5802 PE=2 SV=1	1	2	2	2	21.1	12.559	408720000	392000000	373590000	3.91437e+08	518370000	488880000	516550000	5.07933e+08	0.770646	t(4) = -8.36, P = 0.00111690880498972
U6KJQ3	Uncharacterized protein	ETH_00005120	U6KJQ3;H9B985	U6KJQ3_EIMTE Uncharacterized protein OS=Eimeria tenella OX=5802 GN=ETH_00005120 PE=4 SV=1;H9B985_EIMTE Uncharacterized protein OS=Eimeria tenella OX=5802 PE=2 SV=1	2	5	5	5	24.3	34.799	246920000	247130000	198300000	2.30783e+08	336640000	403290000	361840000	3.67257e+08	0.628398	t(4) = -5.39, P = 0.00573391266615378
H9B988	Uncharacterized protein	ETH_00027660	H9B988	H9B988_EIMTE Uncharacterized protein OS=Eimeria tenella OX=5802 GN=ETH_00027660 PE=2 SV=1	1	6	5	6	20.2	40.73	274320000	270370000	259180000	2.67957e+08	228110000	216360000	248140000	230870000	1.16064	t(4) = 3.59, P = 0.0229294165678567
U6KNS4	Uncharacterized protein	ETH_00003575	U6KNS4;H9B9A3	U6KNS4_EIMTE Uncharacterized protein OS=Eimeria tenella OX=5802 GN=ETH_00003575 PE=4 SV=1;H9B9A3_EIMTE Uncharacterized protein OS=Eimeria tenella OX=5802 PE=2 SV=1	2	6	6	6	17.5	53.965	101480000	94035000	95237000	9.69173e+07	77317000	81431000	91384000	8.33773e+07	1.16239	t(4) = 2.84, P = 0.0469622665359722
H9B9A9	Phosphoglycerate kinase		H9B9A9;U6KJE8	H9B9A9_EIMTE Phosphoglycerate kinase OS=Eimeria tenella OX=5802 PE=2 SV=1;U6KJE8_EIMTE Phosphoglycerate kinase OS=Eimeria tenella OX=5802 GN=ETH_00015140 PE=3 SV=1	2	14	14	14	41.7	44.599	1202400000	1187400000	1201700000	1.19717e+09	997850000	1052600000	1013500000	1.02132e+09	1.17218	t(4) = 10.34, P = 0.000492804347787239
H9B9C8	Peptidylprolyl isomerase		H9B9C8;U6L3E0	H9B9C8_EIMTE Peptidylprolyl isomerase OS=Eimeria tenella OX=5802 PE=2 SV=1;U6L3E0_EIMTE Peptidylprolyl isomerase (Fragment) OS=Eimeria tenella OX=5802 GN=ETH_00036180 PE=4 SV=1	2	9	9	9	24	54.477	369910000	390810000	396270000	3.85663e+08	181020000	206780000	192730000	193510000	1.99299	t(4) = 17.54, P = 6.20013982011867e-05
H9B9D6	Uncharacterized protein	ETH_00027290	H9B9D6	H9B9D6_EIMTE Uncharacterized protein OS=Eimeria tenella OX=5802 GN=ETH_00027290 PE=2 SV=1	1	7	7	7	30.5	30.967	965380000	1028500000	965810000	9.86563e+08	1108300000	1121100000	1081300000	1.10357e+09	0.893977	t(4) = -4.87, P = 0.00822155836029063
H9B9D8	Uncharacterized protein		H9B9D8;U6L374;U6KZF4	H9B9D8_EIMTE Uncharacterized protein OS=Eimeria tenella OX=5802 PE=2 SV=1;U6L374_EIMTE RAB6 protein, putative (Fragment) OS=Eimeria tenella OX=5802 GN=ETH_00042135 PE=4 SV=1	3	6	6	6	29.5	23.123	629050000	626470000	609780000	6.21767e+08	413480000	402070000	451700000	4.22417e+08	1.47193	t(4) = 12.32, P = 0.000249155862993483
H9B9F2	Uncharacterized protein		H9B9F2;U6L4T2	H9B9F2_EIMTE Uncharacterized protein OS=Eimeria tenella OX=5802 PE=2 SV=1;U6L4T2_EIMTE Uncharacterized protein OS=Eimeria tenella OX=5802 GN=ETH_00000210 PE=3 SV=1	2	31	29	31	46.9	80.396	22715000000	23128000000	21156000000	22333000000	15556000000	15773000000	15591000000	15640000000	1.42794	t(4) = 11.08, P = 0.000377735030359819
U6KM95	U2 snRNP auxiliary factor small subunit, putative	ETH_00003225	U6KM95;H9B9F3	U6KM95_EIMTE U2 snRNP auxiliary factor small subunit, putative OS=Eimeria tenella OX=5802 GN=ETH_00003225 PE=4 SV=1;H9B9F3_EIMTE Uncharacterized protein OS=Eimeria tenella OX=5802 PE=2 SV=1	2	3	3	3	14.7	29.276	134520000	144580000	154700000	144600000	124500000	73506000	71460000	89822000	1.60985	t(4) = 2.99, P = 0.0402119285945342
H9B9F5	40S ribosomal protein S4	ETH_00012560	H9B9F5	H9B9F5_EIMTE 40S ribosomal protein S4 OS=Eimeria tenella OX=5802 GN=ETH_00012560 PE=2 SV=1	1	14	14	14	51.9	29.689	1672900000	1730300000	1658600000	1.68727e+09	2288300000	2349100000	2284000000	2.30713e+09	0.731326	t(4) = -20.42, P = 3.39909257271368e-05
H9B9F7	Uncharacterized protein		H9B9F7;U6KY16;U6KS96	H9B9F7_EIMTE Uncharacterized protein OS=Eimeria tenella OX=5802 PE=2 SV=1	3	16	16	16	34	59.053	1242700000	1242300000	1298700000	1.26123e+09	952580000	817720000	904760000	8.91687e+08	1.41444	t(4) = 8.46, P = 0.00107098102707543
H9B9F8	RNA binding protein, putative	ETH_00017600	H9B9F8	H9B9F8_EIMTE RNA binding protein, putative OS=Eimeria tenella OX=5802 GN=ETH_00017600 PE=2 SV=1	1	3	3	3	31.7	14.307	130640000	128130000	126080000	1.28283e+08	154630000	161340000	137480000	151150000	0.848715	t(4) = -3.16, P = 0.0340297457183705
H9B9F9	Uncharacterized protein	ETH_00017725	H9B9F9	H9B9F9_EIMTE Uncharacterized protein OS=Eimeria tenella OX=5802 GN=ETH_00017725 PE=2 SV=1	1	1	1	1	5.3	23.917	66811000	58495000	64016000	6.31073e+07	40706000	41695000	43598000	4.19997e+07	1.50257	t(4) = 8.16, P = 0.00122721423057603
U6KZN0	Eukaryotic translation initiation factor 4a, putative	ETH_00028310	U6KZN0;H9B9H3	U6KZN0_EIMTE Eukaryotic translation initiation factor 4a, putative OS=Eimeria tenella OX=5802 GN=ETH_00028310 PE=3 SV=1;H9B9H3_EIMTE Uncharacterized protein OS=Eimeria tenella OX=5802 PE=2 SV=1	2	9	9	9	27.1	45.789	1568400000	1559200000	1471300000	1.53297e+09	789620000	792660000	758550000	7.80277e+08	1.96464	t(4) = 22.94, P = 2.13922882428817e-05
H9B9H9	WD-40 repeat protein, putative	ETH_00007760	H9B9H9	H9B9H9_EIMTE WD-40 repeat protein, putative OS=Eimeria tenella OX=5802 GN=ETH_00007760 PE=2 SV=1	1	2	2	2	5.8	57.755	34084000	30372000	28818000	3.10913e+07	39510000	39124000	35915000	38183000	0.814272	t(4) = -3.67, P = 0.021434742507391
H9B9I8	Uncharacterized protein		H9B9I8;U6KUL6	H9B9I8_EIMTE Uncharacterized protein OS=Eimeria tenella OX=5802 PE=2 SV=1;U6KUL6_EIMTE Multisynthetase complex auxiliary component p43, putative OS=Eimeria tenella OX=5802 GN=ETH_00002955 PE=4 SV=1	2	10	10	10	34.1	48.171	418150000	442030000	443450000	4.34543e+08	272520000	238290000	241730000	2.50847e+08	1.73231	t(4) = 13.48, P = 0.00017536262505778
H9B9J4	Uncharacterized protein		H9B9J4;U6KR20	H9B9J4_EIMTE Uncharacterized protein OS=Eimeria tenella OX=5802 PE=2 SV=1;U6KR20_EIMTE Uncharacterized protein OS=Eimeria tenella OX=5802 GN=ETH_00015980 PE=4 SV=1	2	3	3	3	18.7	21.538	72757000	55321000	79352000	6.91433e+07	32600000	44256000	36318000	3.77247e+07	1.83284	t(4) = 3.95, P = 0.0167905671719503
H9B9J8	Uncharacterized protein		H9B9J8	H9B9J8_EIMTE Uncharacterized protein OS=Eimeria tenella OX=5802 PE=2 SV=1	1	4	4	4	10.9	54.948	177000000	165880000	164030000	168970000	104640000	95631000	93941000	9.80707e+07	1.72294	t(4) = 13.54, P = 0.000172375297278535
H9B9M1	Uncharacterized protein		H9B9M1;U6KLH3;U6L2C0	H9B9M1_EIMTE Uncharacterized protein OS=Eimeria tenella OX=5802 PE=2 SV=1;U6KLH3_EIMTE AGC kinase, putative OS=Eimeria tenella OX=5802 GN=ETH_00012950 PE=4 SV=1	3	7	7	7	21.8	39.572	552580000	648650000	620820000	607350000	815220000	861900000	996600000	891240000	0.681466	t(4) = -4.62, P = 0.00986014978454266
H9B9N4	26S protease regulatory subunit 6a, putative	ETH_00006590	H9B9N4	H9B9N4_EIMTE 26S protease regulatory subunit 6a, putative OS=Eimeria tenella OX=5802 GN=ETH_00006590 PE=2 SV=1	1	8	8	8	33.8	47.153	134370000	150070000	153600000	1.46013e+08	112700000	110700000	119530000	114310000	1.27734	t(4) = 4.89, P = 0.00811645660167943
H9B9N8	Ribosomal protein	ETH_00026265	H9B9N8	H9B9N8_EIMTE Ribosomal protein OS=Eimeria tenella OX=5802 GN=ETH_00026265 PE=2 SV=1	1	5	5	5	29	24.466	647240000	656980000	683520000	662580000	1067700000	926430000	969160000	9.87763e+08	0.670788	t(4) = -7.53, P = 0.00166927238191853
H9B9P3	Brix domain-containing protein, putative	ETH_00028415	H9B9P3	H9B9P3_EIMTE Brix domain-containing protein, putative OS=Eimeria tenella OX=5802 GN=ETH_00028415 PE=2 SV=1	1	8	8	8	26.2	47.49	159760000	153500000	154890000	156050000	197550000	187870000	182300000	189240000	0.824614	t(4) = -6.85, P = 0.00237250714756034
H9B9P7	Uncharacterized protein	ETH_00028345	H9B9P7	H9B9P7_EIMTE Uncharacterized protein OS=Eimeria tenella OX=5802 GN=ETH_00028345 PE=2 SV=1	1	3	3	3	36.3	12.154	380580000	402590000	340690000	374620000	514520000	579380000	586090000	5.59997e+08	0.668968	t(4) = -6.36, P = 0.00312871487163484
H9B9R6	Uncharacterized protein	ETH_00023120	H9B9R6	H9B9R6_EIMTE Uncharacterized protein OS=Eimeria tenella OX=5802 GN=ETH_00023120 PE=2 SV=1	1	9	9	9	37	35.801	732020000	750870000	840380000	7.74423e+08	1032200000	1027600000	1096000000	1.05193e+09	0.736191	t(4) = -6.93, P = 0.00227842439604797
H9B9S2	Uncharacterized protein	ETH_00010480	H9B9S2	H9B9S2_EIMTE Uncharacterized protein OS=Eimeria tenella OX=5802 GN=ETH_00010480 PE=2 SV=1	1	1	1	1	8.2	19.019	130230000	128910000	127360000	1.28833e+08	95002000	83843000	89434000	8.94263e+07	1.44066	t(4) = 11.85, P = 0.000290666123695493
H9B9T4	Nucleolar protein NOP5, putative	ETH_00030095	H9B9T4	H9B9T4_EIMTE Nucleolar protein NOP5, putative OS=Eimeria tenella OX=5802 GN=ETH_00030095 PE=2 SV=1	1	11	11	11	30.7	55.09	803430000	920370000	897230000	8.73677e+08	732720000	710780000	719970000	7.21157e+08	1.21149	t(4) = 4.2, P = 0.0136959595818221
H9B9U2	Uncharacterized protein		H9B9U2;U6KWK0	H9B9U2_EIMTE Uncharacterized protein OS=Eimeria tenella OX=5802 PE=2 SV=1;U6KWK0_EIMTE Uncharacterized protein OS=Eimeria tenella OX=5802 GN=ETH_00014650 PE=4 SV=1	2	7	7	7	27.4	32.312	126850000	183790000	186700000	165780000	258530000	207930000	241510000	235990000	0.702487	t(4) = -2.86, P = 0.0457009541307678
H9B9U3	Uncharacterized protein	ETH_00001580	H9B9U3	H9B9U3_EIMTE Uncharacterized protein OS=Eimeria tenella OX=5802 GN=ETH_00001580 PE=2 SV=1	1	3	3	3	8.2	48.392	16649000	19152000	17689000	17830000	27797000	30661000	24568000	2.76753e+07	0.644256	t(4) = -5.17, P = 0.00664558009250638
U6KXA3	Uncharacterized protein	ETH_00022540	U6KXA3;H9B9U5	U6KXA3_EIMTE Uncharacterized protein OS=Eimeria tenella OX=5802 GN=ETH_00022540 PE=4 SV=1;H9B9U5_EIMTE Uncharacterized protein OS=Eimeria tenella OX=5802 PE=2 SV=1	2	6	6	6	11.2	50.985	238870000	224870000	250600000	2.38113e+08	355480000	324420000	316330000	3.32077e+08	0.717043	t(4) = -6.68, P = 0.00260682107096252
H9B9V7	Uncharacterized protein		H9B9V7;U6L0A8	H9B9V7_EIMTE Uncharacterized protein OS=Eimeria tenella OX=5802 PE=2 SV=1;U6L0A8_EIMTE Eukaryotic translation initiation factor 4e, putative OS=Eimeria tenella OX=5802 GN=ETH_00024135 PE=3 SV=1	2	3	3	3	12.2	25.963	243000000	230000000	227460000	2.33487e+08	342050000	319910000	355230000	3.39063e+08	0.688623	t(4) = -9.28, P = 0.000749121784176779
U6L2B1	Uncharacterized protein	ETH_00003050	U6L2B1;H9B9W5	U6L2B1_EIMTE Uncharacterized protein OS=Eimeria tenella OX=5802 GN=ETH_00003050 PE=4 SV=1;H9B9W5_EIMTE Uncharacterized protein OS=Eimeria tenella OX=5802 PE=2 SV=1	2	6	6	6	25.2	36.722	143220000	157720000	163110000	1.54683e+08	80675000	84084000	104150000	8.96363e+07	1.72568	t(4) = 6.9, P = 0.00231506778647563
H9B9X8	Uncharacterized protein		H9B9X8;U6L205	H9B9X8_EIMTE Uncharacterized protein OS=Eimeria tenella OX=5802 PE=2 SV=1;U6L205_EIMTE Uncharacterized protein OS=Eimeria tenella OX=5802 GN=ETH_00028340 PE=4 SV=1	2	6	6	6	20.8	37.44	688040000	697830000	651720000	6.79197e+08	1003300000	966290000	982250000	9.83947e+08	0.690278	t(4) = -17.26, P = 6.60543093026e-05
H9B9Y7	Uncharacterized protein		H9B9Y7	H9B9Y7_EIMTE Uncharacterized protein OS=Eimeria tenella OX=5802 PE=2 SV=1	1	6	6	6	51.8	21.703	359020000	353850000	361110000	3.57993e+08	405010000	421170000	447080000	424420000	0.843488	t(4) = -5.34, P = 0.00592851099942285
U6KUL8	SAG family member	ETH_00011945	U6KUL8;H9B9Z8	U6KUL8_EIMTE SAG family member OS=Eimeria tenella OX=5802 GN=ETH_00011945 PE=4 SV=1;H9B9Z8_EIMTE Uncharacterized protein OS=Eimeria tenella OX=5802 PE=2 SV=1	2	4	4	4	18.9	28.378	134680000	163470000	162600000	1.53583e+08	97036000	65635000	73919000	7.88633e+07	1.94746	t(4) = 5.61, P = 0.00497415447447222
H9BA02	ADP/ATP carrier, putative	ETH_00011560	H9BA02;U6KNG9	H9BA02_EIMTE ADP/ATP carrier, putative OS=Eimeria tenella OX=5802 GN=ETH_00011560 PE=2 SV=1	2	14	14	14	51.8	33.974	3000800000	3032500000	2893500000	2975600000	2622400000	2697700000	2719400000	2.67983e+09	1.11037	t(4) = 5.76, P = 0.00449462562004652
U6KKV7	Ubiquinol-cytochrome c reductase complex 14 kDa protein, putative	ETH_00007855	U6KKV7;H9BA03	U6KKV7_EIMTE Ubiquinol-cytochrome c reductase complex 14 kDa protein, putative OS=Eimeria tenella OX=5802 GN=ETH_00007855 PE=4 SV=1;H9BA03_EIMTE Uncharacterized protein OS=Eimeria tenella OX=5802 PE=2 SV=1	2	4	4	4	21.6	25.48	298530000	311540000	342030000	3.17367e+08	396220000	361690000	389360000	3.82423e+08	0.829883	t(4) = -3.9, P = 0.0174689411553292
H9BA04	Triosephosphate isomerase	ETH_00030905	H9BA04	H9BA04_EIMTE Triosephosphate isomerase OS=Eimeria tenella OX=5802 GN=ETH_00030905 PE=2 SV=1	1	5	5	5	26.7	27.36	180300000	191650000	209860000	1.93937e+08	153910000	163900000	137720000	1.51843e+08	1.27722	t(4) = 3.66, P = 0.0215898336133821
H9BA06	60S ribosomal protein L3, putative	ETH_00022410	H9BA06	H9BA06_EIMTE 60S ribosomal protein L3, putative OS=Eimeria tenella OX=5802 GN=ETH_00022410 PE=2 SV=1	1	11	11	11	28.1	44.044	754830000	815730000	741220000	7.70593e+08	1490700000	1456200000	1409600000	1.45217e+09	0.530651	t(4) = -20.77, P = 3.17538359886653e-05
H9BA08	Uncharacterized protein		H9BA08;U6KSS4;U6KW80	H9BA08_EIMTE Uncharacterized protein OS=Eimeria tenella OX=5802 PE=2 SV=1;U6KSS4_EIMTE Isocitrate dehydrogenase [NADP], related OS=Eimeria tenella OX=5802 GN=ETH_00024070 PE=4 SV=1	3	9	9	9	20.2	59.085	420570000	418140000	416780000	4.18497e+08	360690000	358900000	355790000	358460000	1.16749	t(4) = 33.16, P = 4.93271556650742e-06
H9BA09	Splicing factor 3A subunit 2, putative	ETH_00010955	H9BA09	H9BA09_EIMTE Splicing factor 3A subunit 2, putative OS=Eimeria tenella OX=5802 GN=ETH_00010955 PE=2 SV=1	1	3	3	3	17.6	28.603	84993000	86887000	86380000	8.60867e+07	120620000	112280000	108400000	1.13767e+08	0.756695	t(4) = -7.59, P = 0.00162025027840866
H9BA14	40S ribosomal protein S3a	ETH_00019425	H9BA14	H9BA14_EIMTE 40S ribosomal protein S3a OS=Eimeria tenella OX=5802 GN=ETH_00019425 PE=2 SV=1	1	11	11	11	41.9	29.35	1080700000	1099900000	993160000	1057920000	1695300000	1543900000	1501100000	1580100000	0.669527	t(4) = -7.74, P = 0.00149964419202061
U6L2K7	SAG family member	ETH_00010860	U6L2K7;H9BA19;U6KV58	U6L2K7_EIMTE SAG family member OS=Eimeria tenella OX=5802 GN=ETH_00010860 PE=4 SV=1;H9BA19_EIMTE Uncharacterized protein OS=Eimeria tenella OX=5802 PE=2 SV=1	3	6	6	6	32.2	27.124	680630000	700130000	653170000	6.77977e+08	719290000	753510000	762590000	745130000	0.909877	t(4) = -3.54, P = 0.0239572589364831
H9BA21	Uncharacterized protein		H9BA21;U6KU10	H9BA21_EIMTE Uncharacterized protein OS=Eimeria tenella OX=5802 PE=2 SV=1;U6KU10_EIMTE Uncharacterized protein OS=Eimeria tenella OX=5802 GN=ETH_00035815 PE=4 SV=1	2	8	8	8	39	27.498	1025300000	1092600000	1162900000	1093600000	673420000	644920000	640480000	652940000	1.67489	t(4) = 10.74, P = 0.000426582173392469
H9BA31	Uncharacterized protein		H9BA31	H9BA31_EIMTE Uncharacterized protein OS=Eimeria tenella OX=5802 PE=2 SV=1	1	8	2	8	42.5	25.628	1051900000	1171000000	1015000000	1079300000	762970000	729520000	709830000	7.34107e+08	1.47022	t(4) = 6.97, P = 0.00223362457263904
U6KS65	Uncharacterized protein	ETH_00021440	U6KS65;H9BA34	U6KS65_EIMTE Uncharacterized protein OS=Eimeria tenella OX=5802 GN=ETH_00021440 PE=4 SV=1;H9BA34_EIMTE Uncharacterized protein OS=Eimeria tenella OX=5802 PE=2 SV=1	2	9	9	9	26.7	53.831	502790000	464420000	432480000	4.66563e+08	931030000	920320000	925840000	925730000	0.503995	t(4) = -22.33, P = 2.37950598356836e-05
H9BA37	Succinate--CoA ligase [ADP-forming] subunit alpha, mitochondrial		H9BA37;U6KVB8	H9BA37_EIMTE Succinate--CoA ligase [ADP-forming] subunit alpha, mitochondrial OS=Eimeria tenella OX=5802 PE=2 SV=1	2	6	6	6	23.7	34.174	247080000	272750000	244280000	2.54703e+08	385930000	339640000	331290000	3.52287e+08	0.723	t(4) = -5.07, P = 0.00714400294418251
U6KTC3	Myosin light chain TgMLC1, putative	ETH_00007370	U6KTC3;H9BA52	U6KTC3_EIMTE Myosin light chain TgMLC1, putative OS=Eimeria tenella OX=5802 GN=ETH_00007370 PE=4 SV=1;H9BA52_EIMTE Uncharacterized protein OS=Eimeria tenella OX=5802 PE=2 SV=1	2	7	7	7	45.3	22.888	1805100000	1779300000	1636800000	1740400000	1987500000	1936900000	1997700000	1.97403e+09	0.881647	t(4) = -4.2, P = 0.0136789141507118
U6KZN7	Eukaryotic porin domain-containing protein, putative	ETH_00020755	U6KZN7;H9BA55	U6KZN7_EIMTE Eukaryotic porin domain-containing protein, putative OS=Eimeria tenella OX=5802 GN=ETH_00020755 PE=4 SV=1;H9BA55_EIMTE Uncharacterized protein OS=Eimeria tenella OX=5802 PE=2 SV=1	2	7	7	7	22.8	46.512	298090000	306200000	317660000	3.07317e+08	269830000	263420000	261940000	2.65063e+08	1.15941	t(4) = 6.85, P = 0.0023820506011145
H9BA59	Uncharacterized protein		H9BA59;U6KJA7	H9BA59_EIMTE Uncharacterized protein OS=Eimeria tenella OX=5802 PE=2 SV=1;U6KJA7_EIMTE Uncharacterized protein OS=Eimeria tenella OX=5802 GN=ETH_00030235 PE=4 SV=1	2	7	7	7	35.4	36.597	266590000	251760000	262110000	2.60153e+08	220870000	230860000	232180000	227970000	1.14117	t(4) = 5.69, P = 0.00472253928654095
U6L5I9	Uncharacterized protein	ETH_00018360	U6L5I9;H9BA60	U6L5I9_EIMTE Uncharacterized protein OS=Eimeria tenella OX=5802 GN=ETH_00018360 PE=4 SV=1;H9BA60_EIMTE Uncharacterized protein OS=Eimeria tenella OX=5802 PE=2 SV=1	2	10	10	10	18.9	62.81	884250000	935110000	912420000	9.10593e+08	1197600000	1161300000	1332700000	1.23053e+09	0.739999	t(4) = -5.9, P = 0.00411638177142348
H9BA61	GRA9 protein, putative	ETH_00028350	H9BA61	H9BA61_EIMTE GRA9 protein, putative OS=Eimeria tenella OX=5802 GN=ETH_00028350 PE=2 SV=1	1	10	10	10	31.7	29.037	3817800000	3827900000	3735700000	3793800000	2820700000	2810900000	2741300000	2.79097e+09	1.35931	t(4) = 26.09, P = 1.28178760374479e-05
H9BA62	Cytochrome c oxidase subunit II, putative	ETH_00002795	H9BA62	H9BA62_EIMTE Cytochrome c oxidase subunit II, putative OS=Eimeria tenella OX=5802 GN=ETH_00002795 PE=2 SV=1	1	4	4	4	22.4	22.72	236870000	252940000	219100000	2.36303e+08	275790000	307410000	283990000	2.89063e+08	0.817479	t(4) = -3.88, P = 0.0178982680009271
H9BA63	SCP-like domain-containing protein, putative	ETH_00002020	H9BA63	H9BA63_EIMTE SCP-like domain-containing protein, putative OS=Eimeria tenella OX=5802 GN=ETH_00002020 PE=2 SV=1	1	1	1	1	4.8	28.742	80315000	81239000	88051000	8.32017e+07	52069000	49072000	57402000	5.28477e+07	1.57437	t(4) = 8.81, P = 0.000917850481424694
H9BA70	Actin, putative	ETH_00009555	H9BA70	H9BA70_EIMTE Actin, putative OS=Eimeria tenella OX=5802 GN=ETH_00009555 PE=2 SV=1	1	20	20	20	68.6	42.027	19077000000	17125000000	17418000000	1.78733e+10	12249000000	12634000000	11490000000	1.21243e+10	1.47417	t(4) = 8.28, P = 0.00116228420495327
H9BA74	Elongation factor 1-alpha	ETH_00010290	H9BA74;U6KXK1	H9BA74_EIMTE Elongation factor 1-alpha OS=Eimeria tenella OX=5802 GN=ETH_00010290 PE=2 SV=1	2	17	17	17	44.9	49.101	14809000000	14815000000	14832000000	1.48187e+10	8340300000	8069500000	8333100000	8.24763e+09	1.79672	t(4) = 73.54, P = 2.04923399871996e-07
U6KYP2	Pyruvate kinase	ETH_00011145	U6KYP2;O44006;H9B9H5	U6KYP2_EIMTE Pyruvate kinase OS=Eimeria tenella OX=5802 GN=ETH_00011145 PE=3 SV=1;KPYK_EIMTE Pyruvate kinase OS=Eimeria tenella OX=5802 GN=PYK PE=2 SV=1;H9B9H5_EIMTE Pyruvate kinase OS=Eimeria tenella OX=5802 PE=2 SV=1	3	13	13	13	35.6	57.59	1538200000	1439200000	1580200000	1519200000	1134400000	1114300000	1090800000	1.11317e+09	1.36475	t(4) = 9.3, P = 0.000743499897603134
U6KKY2	14-3-3 protein	ETH_00007980	U6KKY2;O96436	U6KKY2_EIMTE 14-3-3 protein OS=Eimeria tenella OX=5802 GN=ETH_00007980 PE=3 SV=1;1433_EIMTE 14-3-3 protein OS=Eimeria tenella OX=5802 PE=2 SV=1	2	16	16	16	62.8	31.66	3184800000	2950600000	3027900000	3.05443e+09	1965600000	2034400000	1972500000	1.99083e+09	1.53425	t(4) = 14.71, P = 0.000124165798366096
Q08181	Surface antigen	Mzp 5-7	Q08181;H9BA71	Q08181_EIMTE Surface antigen OS=Eimeria tenella OX=5802 GN=Mzp 5-7 PE=2 SV=1;H9BA71_EIMTE Uncharacterized protein OS=Eimeria tenella OX=5802 PE=2 SV=1	2	7	7	7	34.9	33.375	1942000000	1970800000	1991200000	1968000000	1237600000	1305800000	1349400000	1297600000	1.51665	t(4) = 18.87, P = 4.64420230006801e-05
U6KNQ1	Heat shock protein 70, putative	ETH_00025545	U6KNQ1;Q24928	U6KNQ1_EIMTE Heat shock protein 70, putative OS=Eimeria tenella OX=5802 GN=ETH_00025545 PE=3 SV=1;Q24928_EIMTE Immunoglobulin heavy chain binding protein (Fragment) OS=Eimeria tenella OX=5802 GN=BiP or Grp78 PE=3 SV=1	2	28	27	27	47.5	73.788	15202000000	15336000000	15930000000	1.54893e+10	11910000000	11940000000	11853000000	11901000000	1.30151	t(4) = 15.94, P = 9.06110878153037e-05
Q24935	Organellar heat shock protein	hsp70	Q24935;U6KR86;A0A1B0THH9;A0A1B2CV92	Q24935_EIMTE Organellar heat shock protein OS=Eimeria tenella OX=5802 GN=hsp70 PE=2 SV=1;U6KR86_EIMTE Organellar heat shock protein OS=Eimeria tenella OX=5802 GN=ETH_00019510 PE=3 SV=1	4	25	24	24	46.4	73.026	4420200000	4376100000	4192000000	4.32943e+09	3335900000	3367800000	3260900000	3.32153e+09	1.30344	t(4) = 13.14, P = 0.000194004590870955
Q3HNM5	Calmodulin-like domain protein kinase isoform 2		Q3HNM5;U6LC99	Q3HNM5_EIMTE Calmodulin-like domain protein kinase isoform 2 OS=Eimeria tenella OX=5802 PE=2 SV=1;U6LC99_EIMTE Calmodulin-like domain protein kinase isoform 2 OS=Eimeria tenella OX=5802 GN=ETH_00033170 PE=4 SV=1	2	22	21	22	46.4	59.763	4748000000	4603200000	4789100000	4.71343e+09	4206100000	4224500000	4132900000	4.18783e+09	1.12551	t(4) = 8.35, P = 0.00112402873411657
U6KPI6	Membrane-associated calcum-binding protein, related, putative	ETH_00009450	U6KPI6;Q564H1	U6KPI6_EIMTE Membrane-associated calcum-binding protein, related, putative OS=Eimeria tenella OX=5802 GN=ETH_00009450 PE=4 SV=1;Q564H1_EIMTE Putative calcium binding protein OS=Eimeria tenella OX=5802 GN=cab PE=2 SV=1	2	7	7	7	39.8	33.482	1123400000	1113300000	1183000000	1139900000	1232200000	1192700000	1286000000	1.23697e+09	0.921528	t(4) = -2.8, P = 0.0489398558657071
Q5EY88	Large subunit ribosomal protein L23	RPL23	Q5EY88	Q5EY88_EIMTE Large subunit ribosomal protein L23 OS=Eimeria tenella OX=5802 GN=RPL23 PE=2 SV=1	1	6	6	6	50.4	14.825	902780000	1046000000	948730000	9.65837e+08	1426900000	1535700000	1289300000	1417300000	0.681462	t(4) = -5.45, P = 0.00551071479068894
U6KUS0	Profilin	ETH_00010645	U6KUS0;Q5IFI5	U6KUS0_EIMTE Profilin OS=Eimeria tenella OX=5802 GN=ETH_00010645 PE=3 SV=1;Q5IFI5_EIMTE Profilin OS=Eimeria tenella OX=5802 PE=2 SV=1	2	7	7	7	50.3	18.416	2470800000	2478300000	2703800000	2.55097e+09	1647600000	1719200000	1681400000	1.68273e+09	1.51597	t(4) = 10.96, P = 0.00039326400200459
Q70CC1	SAG family member (Sag3)	sag3	Q70CC1	Q70CC1_EIMTE SAG family member (Sag3) OS=Eimeria tenella OX=5802 GN=sag3 PE=2 SV=1	1	5	4	4	19.6	27.54	576930000	587670000	521190000	561930000	795240000	833010000	829040000	8.19097e+08	0.686036	t(4) = -10.79, P = 0.000418545689385934
Q70CC9	SAG family member (Sag14)	sag14	Q70CC9;A6YRZ5	Q70CC9_EIMTE SAG family member (Sag14) OS=Eimeria tenella OX=5802 GN=sag14 PE=2 SV=1;A6YRZ5_EIMTE Surface antigen 14 OS=Eimeria tenella OX=5802 PE=2 SV=1	2	8	8	8	33.2	27.924	3664400000	3442500000	3805000000	3637300000	4776200000	4855100000	4446600000	4.69263e+09	0.775109	t(4) = -6.45, P = 0.00297711350063999
Q70CD3	SAG family member (Sag17)	sag17	Q70CD3	Q70CD3_EIMTE SAG family member (Sag17) OS=Eimeria tenella OX=5802 GN=sag17 PE=2 SV=1	1	7	5	7	33	28.741	1965700000	2305200000	2250000000	2.17363e+09	2942000000	2942300000	3239700000	3.04133e+09	0.714698	t(4) = -6, P = 0.00387789385828673
Q70CD6	SAG family member (Sag11)	sag11	Q70CD6	Q70CD6_EIMTE SAG family member (Sag11) OS=Eimeria tenella OX=5802 GN=sag11 PE=2 SV=1	1	5	5	5	27.8	27.931	586230000	538800000	520730000	5.48587e+08	795010000	836030000	827740000	8.19593e+08	0.66934	t(4) = -11.68, P = 0.000307126138251225
Q70CD7	SAG family member (Sag8)	sag8	Q70CD7	Q70CD7_EIMTE SAG family member (Sag8) OS=Eimeria tenella OX=5802 GN=sag8 PE=2 SV=1	1	9	8	9	41.5	27.843	1220600000	1255800000	1292300000	1.25623e+09	1831000000	1813200000	1841000000	1828400000	0.687067	t(4) = -25.73, P = 1.35555264603321e-05
Q70CE0	SAG family member (Sag12)	sag12	Q70CE0;H9B9N5;U6KUM0;B0LVE0;A6YRZ6	Q70CE0_EIMTE SAG family member (Sag12) OS=Eimeria tenella OX=5802 GN=sag12 PE=2 SV=1	5	8	6	6	42.7	27.298	1994100000	2020500000	2180100000	2064900000	3366300000	3311000000	3384200000	3.35383e+09	0.615684	t(4) = -20.74, P = 3.19137605783296e-05
Q70CE1	SAG family member (Sag7)	sag7	Q70CE1;A6YSP0	Q70CE1_EIMTE SAG family member (Sag7) OS=Eimeria tenella OX=5802 GN=sag7 PE=2 SV=1;A6YSP0_EIMTE Surface antigen 7 OS=Eimeria tenella OX=5802 PE=2 SV=1	2	10	10	10	43.1	26.897	1539600000	1510700000	1489100000	1.51313e+09	2808400000	2690900000	2876200000	2.79183e+09	0.541986	t(4) = -22.81, P = 2.19019438162802e-05
Q8MMZ8	cGMP-dependent protein kinase		Q8MMZ8;U6KKN7;U6KZY6	Q8MMZ8_EIMTE cGMP-dependent protein kinase OS=Eimeria tenella OX=5802 PE=2 SV=1;U6KKN7_EIMTE cGMP-dependent protein kinase OS=Eimeria tenella OX=5802 GN=ETH_00017800 PE=4 SV=1	3	10	10	10	13.6	112.92	331070000	353520000	415560000	3.66717e+08	261120000	257210000	265940000	2.61423e+08	1.40277	t(4) = 4.15, P = 0.0142998011394508
Q8T7J7	Histone H3	H3	Q8T7J7	Q8T7J7_EIMTE Histone H3 OS=Eimeria tenella OX=5802 GN=H3 PE=2 SV=1	1	3	3	3	18.4	15.354	5003900000	4816300000	3702300000	4507500000	2535000000	2415200000	2343900000	2.43137e+09	1.8539	t(4) = 5.06, P = 0.00716387388565695
U6KWE1	Histone H4	ETH_00028080	U6KWE1;Q8T7J8	U6KWE1_EIMTE Histone H4 OS=Eimeria tenella OX=5802 GN=ETH_00028080 PE=3 SV=1;H4_EIMTE Histone H4 OS=Eimeria tenella OX=5802 PE=3 SV=3	2	8	8	8	58.3	11.439	8552000000	8160100000	8546500000	8.41953e+09	11440000000	11037000000	10198000000	1.08917e+10	0.773025	t(4) = -6.37, P = 0.0031162682097548
Q967Y8	Enolase	ENO	Q967Y8;D1MIA1;U6KSV9	ENO_EIMTE Enolase OS=Eimeria tenella OX=5802 GN=ENO PE=2 SV=1;D1MIA1_EIMTE Enolase OS=Eimeria tenella OX=5802 PE=2 SV=1;U6KSV9_EIMTE Enolase 2, putative OS=Eimeria tenella OX=5802 GN=ETH_00024910 PE=3 SV=1	3	20	20	20	51.7	47.974	4198000000	4184100000	4247900000	4210000000	3465000000	3496900000	3481000000	3.48097e+09	1.20943	t(4) = 33.99, P = 4.46872911816131e-06
U6KXC3	Microneme protein Etmic-2	MIC2	U6KXC3;Q9UAR9;Q9UAS1;Q24936;C1KAC7;Q9UAS0;O96994	U6KXC3_EIMTE Microneme protein Etmic-2 OS=Eimeria tenella OX=5802 GN=MIC2 PE=2 SV=1;Q9UAR9_EIMTE Microneme protein Etmic-2 OS=Eimeria tenella OX=5802 PE=4 SV=1;Q9UAS1_EIMTE Microneme protein Etmic-2 OS=Eimeria tenella OX=5802 GN=mic2 PE=2 SV=1;Q24936_EIMTE	7	15	15	15	55.3	35.086	6173900000	5958300000	5740600000	5957600000	10099000000	9964100000	10035000000	10032700000	0.593818	t(4) = -31.11, P = 6.36550383983087e-06
U6KG27	Uncharacterized protein	ETH_00004915	U6KG27	U6KG27_EIMTE Uncharacterized protein OS=Eimeria tenella OX=5802 GN=ETH_00004915 PE=4 SV=1	1	2	2	2	23.2	12.113	67345000	70128000	84230000	73901000	124020000	121310000	122220000	1.22517e+08	0.603191	t(4) = -9.2, P = 0.000776905819272087
U6KG46	Trans-2,3-enoyl-CoA reductase, putative	ETH_00005015	U6KG46	U6KG46_EIMTE Trans-2,3-enoyl-CoA reductase, putative OS=Eimeria tenella OX=5802 GN=ETH_00005015 PE=4 SV=1	1	4	4	4	11.4	35.01	410960000	420660000	428120000	4.19913e+08	383760000	384420000	327080000	3.65087e+08	1.15017	t(4) = 2.79, P = 0.0492527713495923
U6KG55	Protein transport protein Sec61 alpha subunit isoform 1, putative	ETH_00005065	U6KG55	U6KG55_EIMTE Protein transport protein Sec61 alpha subunit isoform 1, putative OS=Eimeria tenella OX=5802 GN=ETH_00005065 PE=3 SV=1	1	5	5	5	7.8	62.236	548350000	541000000	547320000	5.45557e+08	622040000	707470000	676640000	6.68717e+08	0.815826	t(4) = -4.91, P = 0.00798604794552905
U6KG65	Dihydrolipoamide acyltransferase, putative	ETH_00005115	U6KG65	U6KG65_EIMTE Dihydrolipoamide acyltransferase, putative OS=Eimeria tenella OX=5802 GN=ETH_00005115 PE=4 SV=1	1	2	2	2	7.9	37.422	27182000	29392000	27762000	28112000	47816000	38144000	35709000	4.05563e+07	0.693159	t(4) = -3.31, P = 0.0295657966807891
U6KGB8	Apical membrane antigen, putative	ETH_00004860	U6KGB8;V5KXV6	U6KGB8_EIMTE Apical membrane antigen, putative OS=Eimeria tenella OX=5802 GN=ETH_00004860 PE=4 SV=1;V5KXV6_EIMTE Invasion-associated protein MA1 OS=Eimeria tenella OX=5802 GN=ma-1 PE=2 SV=1	2	14	14	14	35.5	59.047	2866000000	3063000000	2966100000	2.96503e+09	3562300000	3627100000	3807300000	3.66557e+09	0.808888	t(4) = -7.55, P = 0.00164790776236826
U6KGC0	Uncharacterized protein	ETH_00005390	U6KGC0	U6KGC0_EIMTE Uncharacterized protein OS=Eimeria tenella OX=5802 GN=ETH_00005390 PE=4 SV=1	1	9	9	9	8.6	154.55	186320000	175080000	192540000	1.84647e+08	210980000	213420000	211630000	212010000	0.870934	t(4) = -5.3, P = 0.00607943658474697
U6KGD0	Uncharacterized protein	ETH_00004935	U6KGD0	U6KGD0_EIMTE Uncharacterized protein OS=Eimeria tenella OX=5802 GN=ETH_00004935 PE=4 SV=1	1	2	2	2	2.4	173.16	22072000		22970000	22521000	10788000		12370000	11579000	1.94499	t(2) = 12.03, P = 0.00683891395716872
U6KGE5	14-3-3 protein, putative	ETH_00005060	U6KGE5	U6KGE5_EIMTE 14-3-3 protein, putative OS=Eimeria tenella OX=5802 GN=ETH_00005060 PE=4 SV=1	1	1	1	1	1.5	56.233	307800000	314440000	309570000	3.10603e+08	620850000	450500000	432450000	5.01267e+08	0.619637	t(4) = -3.18, P = 0.0336954638548983
U6KGF5	Uncharacterized protein	ETH_00012940	U6KGF5	U6KGF5_EIMTE Uncharacterized protein OS=Eimeria tenella OX=5802 GN=ETH_00012940 PE=4 SV=1	1	1	1	1	6.1	35.201	20967000	23445000	27078000	23830000	17989000	14945000	15784000	1.62393e+07	1.46742	t(4) = 3.81, P = 0.018969920796927
U6KGN5	MGC89823 protein, related	ETH_00013290	U6KGN5	U6KGN5_EIMTE MGC89823 protein, related OS=Eimeria tenella OX=5802 GN=ETH_00013290 PE=3 SV=1	1	4	4	4	47.7	9.8737	307060000	287430000	294710000	296400000	511590000	458190000	500400000	490060000	0.604824	t(4) = -11.23, P = 0.000357636909358235
U6KGV1	Leucyl-tRNA synthetase, putative	ETH_00013185	U6KGV1	U6KGV1_EIMTE Leucyl-tRNA synthetase, putative OS=Eimeria tenella OX=5802 GN=ETH_00013185 PE=3 SV=1	1	4	4	4	5	134.26	36848000	56051000	41608000	4.48357e+07	25831000	27490000	25428000	2.62497e+07	1.70805	t(4) = 3.2, P = 0.0328976621975977
U6KH01	Regulator of chromosome condensation domain-containing protein, putative	ETH_00022950	U6KH01	U6KH01_EIMTE Regulator of chromosome condensation domain-containing protein, putative OS=Eimeria tenella OX=5802 GN=ETH_00022950 PE=4 SV=1	1	2	2	2	4.5	56.043	74645000	73799000	74844000	7.44293e+07	96682000	83536000	107540000	9.59193e+07	0.775958	t(4) = -3.09, P = 0.0364566892797943
U6KH06	40S ribosomal protein S7	ETH_00022975	U6KH06	U6KH06_EIMTE 40S ribosomal protein S7 OS=Eimeria tenella OX=5802 GN=ETH_00022975 PE=3 SV=1	1	13	13	13	66.2	22.347	3706900000	3551200000	3463500000	3.57387e+09	4322500000	4357000000	4243900000	4307800000	0.829627	t(4) = -9.33, P = 0.00073404707980238
U6KH88	Mitochondrial-processing peptidase alpha subunit, putative	ETH_00032950	U6KH88;K9MPU2	U6KH88_EIMTE Mitochondrial-processing peptidase alpha subunit, putative OS=Eimeria tenella OX=5802 GN=ETH_00032950 PE=4 SV=1	2	12	12	12	22.6	62.774	1228100000	1140700000	1152700000	1.17383e+09	1452100000	1452800000	1355100000	1420000000	0.826643	t(4) = -5.8, P = 0.00439418394382827
U6KHG0	SAG family member	ETH_00001975	U6KHG0	U6KHG0_EIMTE SAG family member OS=Eimeria tenella OX=5802 GN=ETH_00001975 PE=4 SV=1	1	9	9	9	40	24.268	9364100000	9766500000	9230200000	9453600000	4821200000	4834100000	4892800000	4.84937e+09	1.94945	t(4) = 28.31, P = 9.26769371794528e-06
U6KHS9	RAS small GTpase, putative	ETH_00002120	U6KHS9	U6KHS9_EIMTE RAS small GTpase, putative OS=Eimeria tenella OX=5802 GN=ETH_00002120 PE=4 SV=1	1	10	10	10	55.4	22.816	798960000	776710000	829140000	8.01603e+08	719280000	686930000	718820000	7.08343e+08	1.13166	t(4) = 5.02, P = 0.00739831644661189
U6KHW0	Transmembrane domian-containing protein, putative	ETH_00021625	U6KHW0	U6KHW0_EIMTE Transmembrane domian-containing protein, putative OS=Eimeria tenella OX=5802 GN=ETH_00021625 PE=4 SV=1	1	1	1	1	2	64.471	73058000	66956000	77026000	7.23467e+07	136150000	134300000	142140000	137530000	0.526043	t(4) = -17.31, P = 6.53223235788061e-05
U6KHZ9	Uncharacterized protein	ETH_00027635	U6KHZ9	U6KHZ9_EIMTE Uncharacterized protein OS=Eimeria tenella OX=5802 GN=ETH_00027635 PE=4 SV=1	1	4	4	4	2.9	212.51	74978000	67259000	70888000	7.10417e+07	101650000	86328000	84263000	90747000	0.782854	t(4) = -3.33, P = 0.0291422294090635
U6KI69	Uncharacterized protein	ETH_00027060	U6KI69	U6KI69_EIMTE Uncharacterized protein OS=Eimeria tenella OX=5802 GN=ETH_00027060 PE=4 SV=1	1	2	2	2	3.6	106.03	34561000	35243000	33469000	3.44243e+07	50522000	46942000	46383000	47949000	0.717936	t(4) = -9.69, P = 0.000634778257895125
U6KI87	26S proteasome non-ATPase subunit, putative	ETH_00012520	U6KI87	U6KI87_EIMTE 26S proteasome non-ATPase subunit, putative OS=Eimeria tenella OX=5802 GN=ETH_00012520 PE=4 SV=1	1	1	1	1	6.2	21.763	25367000	21248000	22352000	22989000	13341000	12270000	14663000	1.34247e+07	1.71244	t(4) = 6.77, P = 0.00248007876415383
U6KIB8	Uncharacterized protein	ETH_00026830	U6KIB8	U6KIB8_EIMTE Uncharacterized protein OS=Eimeria tenella OX=5802 GN=ETH_00026830 PE=4 SV=1	1	8	8	8	50.7	30.879	503220000	484150000	533640000	5.07003e+08	880640000	933910000	882230000	8.98927e+08	0.56401	t(4) = -17.29, P = 6.56749274918787e-05
U6KIG3	Uncharacterized protein	ETH_00016620	U6KIG3	U6KIG3_EIMTE Uncharacterized protein OS=Eimeria tenella OX=5802 GN=ETH_00016620 PE=4 SV=1	1	5	5	5	12.4	73.965	218920000	238150000	235190000	2.30753e+08	254980000	257220000	256670000	256290000	0.90036	t(4) = -4.24, P = 0.0132122985302059
U6KIJ5	Proteasome subunit alpha type 6, putative	ETH_00016670	U6KIJ5	U6KIJ5_EIMTE Proteasome subunit alpha type 6, putative OS=Eimeria tenella OX=5802 GN=ETH_00016670 PE=4 SV=1	1	2	2	2	6.4	40.887	80033000	85735000	122840000	9.62027e+07	58631000	50840000	44896000	5.14557e+07	1.86962	t(4) = 3.2, P = 0.0329971742564244
U6KJ41	60S ribosomal protein L6	ETH_00007605	U6KJ41	U6KJ41_EIMTE 60S ribosomal protein L6 OS=Eimeria tenella OX=5802 GN=ETH_00007605 PE=3 SV=1	1	7	7	7	33	22.135	951760000	987660000	959160000	9.66193e+08	1279200000	1321300000	1295800000	1.29877e+09	0.743931	t(4) = -20.25, P = 3.50943280902198e-05
U6KJ73	Phosphatidylinositol 3-kinase, putative	ETH_00030035	U6KJ73	U6KJ73_EIMTE Phosphatidylinositol 3-kinase, putative OS=Eimeria tenella OX=5802 GN=ETH_00030035 PE=3 SV=1	1	1	1	1	0.6	220.14	34474000	34000000	32196000	3.35567e+07		19102000	23299000	21200500	1.58282	t(3) = 6.85, P = 0.00635563794515783
U6KJF9	Uncharacterized protein	ETH_00004595	U6KJF9	U6KJF9_EIMTE Uncharacterized protein OS=Eimeria tenella OX=5802 GN=ETH_00004595 PE=4 SV=1	1	3	3	3	4.1	125.67	26952000	22989000	22996000	2.43123e+07	12068000	10619000	15347000	12678000	1.91768	t(4) = 6.05, P = 0.00376572335151647
U6KJH1	Carbamoyl phosphate synthetase II, putative	ETH_00030005	U6KJH1	U6KJH1_EIMTE Carbamoyl phosphate synthetase II, putative OS=Eimeria tenella OX=5802 GN=ETH_00030005 PE=3 SV=1	1	5	5	5	3.5	205.96	99342000	86707000	91231000	9.24267e+07	83798000	68000000	74187000	7.53283e+07	1.22698	t(4) = 2.9, P = 0.0441588953782106
U6KJN9	WD-40 repeat protein, putative	ETH_00005045	U6KJN9	U6KJN9_EIMTE WD-40 repeat protein, putative OS=Eimeria tenella OX=5802 GN=ETH_00005045 PE=4 SV=1	1	4	4	4	4.2	147.62		95476000	97486000	96481000	70158000	67352000	60437000	6.59823e+07	1.46223	t(3) = 8.02, P = 0.00404966996762383
U6KJR5	Uncharacterized protein	ETH_00018015	U6KJR5	U6KJR5_EIMTE Uncharacterized protein OS=Eimeria tenella OX=5802 GN=ETH_00018015 PE=4 SV=1	1	3	3	3	7.9	64.369	68570000	66476000	65539000	6.68617e+07	55460000	51497000	58677000	5.52113e+07	1.21101	t(4) = 5.15, P = 0.00673672707750845
U6KJS1	KH domain-containing protein, putative	ETH_00005195	U6KJS1	U6KJS1_EIMTE KH domain-containing protein, putative OS=Eimeria tenella OX=5802 GN=ETH_00005195 PE=4 SV=1	1	8	8	8	11.3	112.84	255000000	270420000	212850000	246090000	179500000	189920000	184140000	184520000	1.33368	t(4) = 3.52, P = 0.0243449322802203
U6KJT4	ATP synthase subunit alpha	ETH_00005270	U6KJT4	U6KJT4_EIMTE ATP synthase subunit alpha OS=Eimeria tenella OX=5802 GN=ETH_00005270 PE=3 SV=1	1	18	18	18	35.3	61.472	3325600000	3221100000	3187400000	3244700000	3548400000	3489700000	3421900000	3.48667e+09	0.930602	t(4) = -4.37, P = 0.0119736393215276
U6KJW3	La domain-containing protein, putative	ETH_00026390	U6KJW3	U6KJW3_EIMTE La domain-containing protein, putative OS=Eimeria tenella OX=5802 GN=ETH_00026390 PE=4 SV=1	1	6	6	6	17	63.243	270880000	188490000	265900000	2.41757e+08	138360000	116380000	128450000	127730000	1.89272	t(4) = 4.16, P = 0.0141600406045727
U6KK81	Splicing factor 3b subunit 10, putative	ETH_00022985	U6KK81	U6KK81_EIMTE Splicing factor 3b subunit 10, putative OS=Eimeria tenella OX=5802 GN=ETH_00022985 PE=4 SV=1	1	5	5	5	37.9	16.037	170660000	166660000	198750000	178690000	225480000	208350000	205150000	2.12993e+08	0.838946	t(4) = -2.88, P = 0.0449661017644785
U6KKA4	Uncharacterized protein	ETH_00026460	U6KKA4	U6KKA4_EIMTE Uncharacterized protein OS=Eimeria tenella OX=5802 GN=ETH_00026460 PE=4 SV=1	1	6	6	6	33.7	34.153	828670000	880240000	837730000	848880000	903790000	927930000	898850000	910190000	0.93264	t(4) = -3.36, P = 0.028365713519166
U6KKB4	40S ribosomal protein S16, putative	ETH_00026510	U6KKB4	U6KKB4_EIMTE 40S ribosomal protein S16, putative OS=Eimeria tenella OX=5802 GN=ETH_00026510 PE=3 SV=1	1	2	2	2	22.9	11.979	140780000	150750000	135830000	1.42453e+08	174900000	167950000	176970000	1.73273e+08	0.822131	t(4) = -5.97, P = 0.00396561421297389
U6KKC7	26S proteasome non-ATPase regulatory subunit, putative	ETH_00012680	U6KKC7	U6KKC7_EIMTE 26S proteasome non-ATPase regulatory subunit, putative OS=Eimeria tenella OX=5802 GN=ETH_00012680 PE=4 SV=1	1	2	2	2	6	65.573	29910000	27478000	25428000	2.76053e+07	22706000	22624000	23172000	22834000	1.20896	t(4) = 3.65, P = 0.0217384679077099
U6KKE5	Eukaryotic initiation factor 3 subunit 7	ETH_00027685	U6KKE5;H9B9C1	U6KKE5_EIMTE Eukaryotic initiation factor 3 subunit 7 OS=Eimeria tenella OX=5802 GN=ETH_00027685 PE=2 SV=1	2	11	11	11	26.1	64.924	606840000	557910000	541970000	5.68907e+08	467970000	489130000	476760000	4.77953e+08	1.1903	t(4) = 4.45, P = 0.0112849174992312
U6KKE8	Chromosome III, complete sequence, related	ETH_00017880	U6KKE8	U6KKE8_EIMTE Chromosome III, complete sequence, related OS=Eimeria tenella OX=5802 GN=ETH_00017880 PE=4 SV=1	1	3	3	3	17.9	21.43	61991000	56203000	59985000	59393000	44246000	46534000	50170000	4.69833e+07	1.26413	t(4) = 5.13, P = 0.00684385294111256
U6KKH7	Major sperm protein domain-containing protein, putative	ETH_00000360	U6KKH7	U6KKH7_EIMTE Major sperm protein domain-containing protein, putative OS=Eimeria tenella OX=5802 GN=ETH_00000360 PE=4 SV=1	1	7	7	7	35.5	26.358	581470000	573580000	487230000	5.47427e+08	674500000	717060000	679990000	6.90517e+08	0.792778	t(4) = -4.33, P = 0.0123053161965652
U6KKK2	60S ribosomal protein L7a, putative	ETH_00032985	U6KKK2	U6KKK2_EIMTE 60S ribosomal protein L7a, putative OS=Eimeria tenella OX=5802 GN=ETH_00032985 PE=4 SV=1	1	2	2	2	17.8	13.739	187280000	199460000	196970000	194570000	158610000	155600000	167090000	1.60433e+08	1.21278	t(4) = 6.74, P = 0.00252230759676641
U6KKQ7	CRAL/TRIO domain-containing protein, putative	ETH_00017925	U6KKQ7	U6KKQ7_EIMTE CRAL/TRIO domain-containing protein, putative OS=Eimeria tenella OX=5802 GN=ETH_00017925 PE=4 SV=1	1	2	2	2	4.4	54.646	16139000	15043000	13871000	1.50177e+07	10501000	5805000	9306600	8.53753e+06	1.75902	t(4) = 4.17, P = 0.0140262775607924
U6KKT5	Uncharacterized protein	ETH_00027305	U6KKT5	U6KKT5_EIMTE Uncharacterized protein OS=Eimeria tenella OX=5802 GN=ETH_00027305 PE=4 SV=1	1	3	3	3	3.7	97.6	133690000	149540000	143900000	1.42377e+08	87218000	70606000	98244000	85356000	1.66803	t(4) = 6.15, P = 0.00355151884494817
U6KKU0	S-adenosylmethionine synthase	ETH_00007780	U6KKU0	U6KKU0_EIMTE S-adenosylmethionine synthase OS=Eimeria tenella OX=5802 GN=ETH_00007780 PE=3 SV=1	1	9	9	9	34.8	43.691	657900000	619260000	684180000	653780000	347860000	314540000	339650000	3.34017e+08	1.95733	t(4) = 14.98, P = 0.000115824320275743
U6KKU8	Uncharacterized protein	ETH_00021825	U6KKU8	U6KKU8_EIMTE Uncharacterized protein OS=Eimeria tenella OX=5802 GN=ETH_00021825 PE=4 SV=1	1	3	3	3	8.7	37.542	125680000	135160000	121470000	1.27437e+08	211510000	190330000	197580000	1.99807e+08	0.6378	t(4) = -9.76, P = 0.000618033216106171
U6KL33	ATP-binding cassette protein subfamily B member 2, putative	ETH_00002570	U6KL33	U6KL33_EIMTE ATP-binding cassette protein subfamily B member 2, putative OS=Eimeria tenella OX=5802 GN=ETH_00002570 PE=4 SV=1	1	10	10	10	10.4	147.23	181840000	168170000	224400000	191470000	315300000	327990000	335890000	3.26393e+08	0.586624	t(4) = -7.51, P = 0.00168104296812951
U6KL36	Histone H2A	ETH_00004800	U6KL36	U6KL36_EIMTE Histone H2A OS=Eimeria tenella OX=5802 GN=ETH_00004800 PE=3 SV=1	1	4	3	4	25.2	16.422	5286900000	5447500000	5315700000	5.35003e+09	4501100000	4849300000	4674900000	4675100000	1.14437	t(4) = 6.03, P = 0.0038230772829924
U6KL37	3-oxoacyl-(Acyl-carrier-protein) synthase III family protein, putative	ETH_00002595	U6KL37	U6KL37_EIMTE 3-oxoacyl-(Acyl-carrier-protein) synthase III family protein, putative OS=Eimeria tenella OX=5802 GN=ETH_00002595 PE=3 SV=1	1	2	2	2	5.6	44.398	98279000	101080000	102580000	1.00646e+08	80217000	79657000	82672000	8.08487e+07	1.24487	t(4) = 12.66, P = 0.00022423083146924
U6KL52	Uncharacterized protein (Fragment)	ETH_00021685	U6KL52	U6KL52_EIMTE Uncharacterized protein (Fragment) OS=Eimeria tenella OX=5802 GN=ETH_00021685 PE=4 SV=1	1	4	4	4	7.6	77.42	173120000	158370000	146090000	1.59193e+08	217180000	229900000	221870000	2.22983e+08	0.713925	t(4) = -7.37, P = 0.00180315480618729
U6KL57	Uncharacterized protein	ETH_00007750	U6KL57	U6KL57_EIMTE Uncharacterized protein OS=Eimeria tenella OX=5802 GN=ETH_00007750 PE=4 SV=1	1	1	1	1	4.1	63.181	25984000	33619000	28774000	29459000	16176000	16117000	18297000	1.68633e+07	1.74693	t(4) = 5.38, P = 0.00578374571406752
U6KL77	Uncharacterized protein	ETH_00027620	U6KL77	U6KL77_EIMTE Uncharacterized protein OS=Eimeria tenella OX=5802 GN=ETH_00027620 PE=4 SV=1	1	10	10	10	9.6	151.3	1208000000	1215100000	1274900000	1.23267e+09	1812500000	1798000000	1790600000	1.80037e+09	0.684675	t(4) = -25.61, P = 1.38130258735596e-05
U6KLE0	40S ribosomal protein S21	ETH_00016415	U6KLE0	U6KLE0_EIMTE 40S ribosomal protein S21 OS=Eimeria tenella OX=5802 GN=ETH_00016415 PE=3 SV=1	1	4	4	4	62.2	9.0833	322150000	303180000	343530000	3.22953e+08	506470000	461750000	463530000	477250000	0.676696	t(4) = -8.25, P = 0.00117597042141253
U6KLE4	Acyl carrier protein	ETH_00016440	U6KLE4	U6KLE4_EIMTE Acyl carrier protein OS=Eimeria tenella OX=5802 GN=ETH_00016440 PE=3 SV=1	1	3	3	3	22.8	17.841	549610000	537930000	563480000	550340000	645520000	661970000	636510000	648000000	0.84929	t(4) = -9.31, P = 0.000741425794409158
U6KLM2	Uncharacterized protein	ETH_00029205	U6KLM2	U6KLM2_EIMTE Uncharacterized protein OS=Eimeria tenella OX=5802 GN=ETH_00029205 PE=4 SV=1	1	4	4	4	12.4	43.48	102620000	98017000	103590000	101409000	172070000	160050000	161450000	1.64523e+08	0.616381	t(4) = -15.15, P = 0.000110671981437109
U6KLP7	Uncharacterized protein	ETH_00030530	U6KLP7	U6KLP7_EIMTE Uncharacterized protein OS=Eimeria tenella OX=5802 GN=ETH_00030530 PE=4 SV=1	1	4	4	4	21.4	28.758	212990000	236890000	212730000	220870000	178530000	168740000	170170000	172480000	1.28055	t(4) = 5.64, P = 0.00484995866175035
U6KLT1	Ras-GTPase-activating protein binding protein, putative	ETH_00028925	U6KLT1	U6KLT1_EIMTE Ras-GTPase-activating protein binding protein, putative OS=Eimeria tenella OX=5802 GN=ETH_00028925 PE=4 SV=1	1	13	13	13	32.4	82.379	812540000	803170000	717000000	777570000	1062700000	988430000	1048300000	1.03314e+09	0.752625	t(4) = -6.73, P = 0.00253765951046847
U6KLT9	Pre-mRNA splicing factor RNA helicase, putative	ETH_00025360	U6KLT9	U6KLT9_EIMTE Pre-mRNA splicing factor RNA helicase, putative OS=Eimeria tenella OX=5802 GN=ETH_00025360 PE=4 SV=1	1	1	1	1	1.5	136.66	37198000	39496000	37531000	38075000	54674000	66675000	59445000	6.02647e+07	0.631796	t(4) = -6.23, P = 0.00338009615637472
U6KLX6	Glycine-rich protein 2, putative	ETH_00029175	U6KLX6	U6KLX6_EIMTE Glycine-rich protein 2, putative OS=Eimeria tenella OX=5802 GN=ETH_00029175 PE=4 SV=1	1	2	2	2	16.3	18.744	285640000	291740000	302170000	2.93183e+08	176740000	155520000	171440000	167900000	1.74618	t(4) = 15.67, P = 9.69448250911685e-05
U6KLY4	Uncharacterized protein	ETH_00040670	U6KLY4	U6KLY4_EIMTE Uncharacterized protein OS=Eimeria tenella OX=5802 GN=ETH_00040670 PE=4 SV=1	1	3	3	3	45.3	10.394	83948000	80636000	92123000	85569000	120070000	115040000	134610000	123240000	0.694328	t(4) = -5.55, P = 0.00515868943105232
U6KLY6	Penicillin amidase domain-containing protein, putative	ETH_00029250	U6KLY6	U6KLY6_EIMTE Penicillin amidase domain-containing protein, putative OS=Eimeria tenella OX=5802 GN=ETH_00029250 PE=4 SV=1	1	17	17	17	25.1	102.61	1082400000	1083000000	1029100000	1.06483e+09	1163300000	1184300000	1155400000	1.16767e+09	0.911933	t(4) = -5.18, P = 0.00659180032555559
U6KLZ9	Uncharacterized protein	ETH_00029325	U6KLZ9	U6KLZ9_EIMTE Uncharacterized protein OS=Eimeria tenella OX=5802 GN=ETH_00029325 PE=4 SV=1	1	13	13	13	37.2	45.405	1554300000	1445000000	1424400000	1.47457e+09	1818500000	1805300000	1797800000	1807200000	0.81594	t(4) = -8.16, P = 0.00122723710147128
U6KM52	Uncharacterized protein (Fragment)	ETH_00021355	U6KM52	U6KM52_EIMTE Uncharacterized protein (Fragment) OS=Eimeria tenella OX=5802 GN=ETH_00021355 PE=4 SV=1	1	1	1	1	0.4	366.65	54168000	54031000	47561000	51920000	30228000	34664000	39835000	34909000	1.4873	t(4) = 4.82, P = 0.00852586195455229
U6KMD2	Uncharacterized protein	ETH_00021780	U6KMD2;REV__U6KZ56;U6KZQ0;U6KQ67	U6KMD2_EIMTE Uncharacterized protein OS=Eimeria tenella OX=5802 GN=ETH_00021780 PE=4 SV=1;U6KZ56_EIMTE Uncharacterized protein OS=Eimeria tenella OX=5802 GN=ETH_00039905 PE=4 SV=1;U6KZQ0_EIMTE Uncharacterized protein OS=Eimeria tenella OX=5802 GN=ETH_00038	4	2	2	2	0.6	528.09	168710000	164020000	210370000	1.81033e+08	246890000	245480000	225190000	2.39187e+08	0.756871	t(4) = -3.56, P = 0.0234868603082243
U6KMF8	Prefoldin subunit, putative	ETH_00030740	U6KMF8	U6KMF8_EIMTE Prefoldin subunit, putative OS=Eimeria tenella OX=5802 GN=ETH_00030740 PE=4 SV=1	1	2	2	2	11.1	18.685	59463000	66661000	60773000	62299000	44773000	50324000	40299000	45132000	1.38037	t(4) = 4.71, P = 0.009266971360508
U6KMG4	Major facilitator superfamily domain-containing protein, putative	ETH_00027485	U6KMG4	U6KMG4_EIMTE Major facilitator superfamily domain-containing protein, putative OS=Eimeria tenella OX=5802 GN=ETH_00027485 PE=4 SV=1	1	3	3	3	8.8	54.415	180190000	166830000	178390000	1.75137e+08	107820000	103670000	104040000	1.05177e+08	1.66517	t(4) = 15.93, P = 9.0693164580895e-05
U6KMH4	Uncharacterized protein	ETH_00025580	U6KMH4	U6KMH4_EIMTE Uncharacterized protein OS=Eimeria tenella OX=5802 GN=ETH_00025580 PE=4 SV=1	1	9	9	9	34.6	43.441	605440000	587610000	635600000	609550000	526340000	468970000	469910000	4.88407e+08	1.24804	t(4) = 5.14, P = 0.00680141374405217
U6KMK1	40S ribosomal protein S12	ETH_00014990	U6KMK1	U6KMK1_EIMTE 40S ribosomal protein S12 OS=Eimeria tenella OX=5802 GN=ETH_00014990 PE=3 SV=1	1	4	4	4	41.7	15.541	656030000	617230000	667070000	6.46777e+08	770110000	722440000	706820000	7.33123e+08	0.882221	t(4) = -3.55, P = 0.0237431458507971
U6KMK9	60S ribosomal protein L31, putative	ETH_00021475	U6KMK9	U6KMK9_EIMTE 60S ribosomal protein L31, putative OS=Eimeria tenella OX=5802 GN=ETH_00021475 PE=4 SV=1	1	3	3	3	19.8	14.16	366640000	333500000	321880000	3.40673e+08	572340000	548680000	509970000	5.43663e+08	0.626626	t(4) = -8.99, P = 0.000848861881335223
U6KML0	26S proteasome subunit 4, putative	ETH_00015775	U6KML0	U6KML0_EIMTE 26S proteasome subunit 4, putative OS=Eimeria tenella OX=5802 GN=ETH_00015775 PE=3 SV=1	1	9	9	9	27.9	49.283	249520000	244200000	241890000	2.45203e+08	198350000	187700000	187900000	1.91317e+08	1.28166	t(4) = 12.89, P = 0.000208811340877022
U6KMM2	Thioredoxin, putative	ETH_00002575	U6KMM2	U6KMM2_EIMTE Thioredoxin, putative OS=Eimeria tenella OX=5802 GN=ETH_00002575 PE=4 SV=1	1	15	15	15	35.5	49.745	1259300000	1243200000	1267200000	1.25657e+09	1562200000	1617200000	1548800000	1.57607e+09	0.79728	t(4) = -14.47, P = 0.000132762129891986
U6KMN7	Uncharacterized protein	ETH_00015900	U6KMN7	U6KMN7_EIMTE Uncharacterized protein OS=Eimeria tenella OX=5802 GN=ETH_00015900 PE=3 SV=1	1	7	6	6	11.4	86.876	152240000	147670000	137010000	145640000	208350000	185120000	184510000	192660000	0.755943	t(4) = -5.19, P = 0.00654052320056927
U6KMN8	GrpE protein homolog	ETH_00017670	U6KMN8	U6KMN8_EIMTE GrpE protein homolog OS=Eimeria tenella OX=5802 GN=ETH_00017670 PE=3 SV=1	1	4	4	4	15.1	29.504	137430000	138160000	118010000	131200000	101760000	87564000	91415000	9.35797e+07	1.40201	t(4) = 4.8, P = 0.00866696982882904
U6KMS0	Uncharacterized protein (Fragment)	ETH_00001150	U6KMS0	U6KMS0_EIMTE Uncharacterized protein (Fragment) OS=Eimeria tenella OX=5802 GN=ETH_00001150 PE=4 SV=1	1	4	4	4	21.8	25.456	798700000	692040000	739530000	7.43423e+08	545050000	547130000	565630000	5.52603e+08	1.34531	t(4) = 6.05, P = 0.00376475557415175
U6KMT4	Uncharacterized protein	ETH_00040905	U6KMT4	U6KMT4_EIMTE Uncharacterized protein OS=Eimeria tenella OX=5802 GN=ETH_00040905 PE=4 SV=1	1	2	2	2	13.4	18.607	62053000	65610000	60371000	62678000	72695000	72644000	70820000	72053000	0.869887	t(4) = -5.64, P = 0.00487201520838452
U6KMU3	Importin alpha, putative	ETH_00026330	U6KMU3	U6KMU3_EIMTE Importin alpha, putative OS=Eimeria tenella OX=5802 GN=ETH_00026330 PE=4 SV=1	1	5	5	5	5.4	183.49	244260000	275800000	266870000	262310000	175170000	146160000	164430000	161920000	1.62	t(4) = 7.94, P = 0.00136141000686497
U6KMX7	Polypyrimidine track-binding protein, putative	ETH_00035285	U6KMX7	U6KMX7_EIMTE Polypyrimidine track-binding protein, putative OS=Eimeria tenella OX=5802 GN=ETH_00035285 PE=4 SV=1	1	2	2	2	29.9	7.0609	140210000	146590000	110720000	1.32507e+08	85805000	79265000	70666000	7.85787e+07	1.68629	t(4) = 4.54, P = 0.0105198464418065
U6KMZ0	Uncharacterized protein	ETH_00012535	U6KMZ0	U6KMZ0_EIMTE Uncharacterized protein OS=Eimeria tenella OX=5802 GN=ETH_00012535 PE=4 SV=1	1	1	1	1	6.1	31.095	99215000	98230000	91945000	9.64633e+07	115960000	126100000	121700000	1.21253e+08	0.795552	t(4) = -6.67, P = 0.00262179908228492
U6KMZ8	Ubiquitin-transferase domain containing protein, putative	ETH_00009420	U6KMZ8	U6KMZ8_EIMTE Ubiquitin-transferase domain containing protein, putative OS=Eimeria tenella OX=5802 GN=ETH_00009420 PE=4 SV=1	1	1	1	1	1.1	161.69	13357000	11650000	12583000	12530000	9815300	10921000	9185400	9973900	1.25628	t(4) = 3.61, P = 0.0225195758172872
U6KN33	Dihydrolipoamide acetyltransferase component of pyruvate dehydrogenase complex	ETH_00012475	U6KN33	U6KN33_EIMTE Dihydrolipoamide acetyltransferase component of pyruvate dehydrogenase complex OS=Eimeria tenella OX=5802 GN=ETH_00012475 PE=3 SV=1	1	4	4	4	10.3	61.214	313400000	324600000	294670000	310890000	401490000	393430000	373990000	3.89637e+08	0.797897	t(4) = -6.59, P = 0.00274807276885579
U6KN41	Uncharacterized protein	ETH_00026970	U6KN41	U6KN41_EIMTE Uncharacterized protein OS=Eimeria tenella OX=5802 GN=ETH_00026970 PE=4 SV=1	1	1	1	1	1	152.95	12947000		14629000	13788000	21820000		22006000	21913000	0.629216	t(2) = -9.6, P = 0.0106715697518678
U6KN44	Uncharacterized protein	ETH_00000955	U6KN44	U6KN44_EIMTE Uncharacterized protein OS=Eimeria tenella OX=5802 GN=ETH_00000955 PE=4 SV=1	1	4	4	4	37.1	14.918	297810000	330890000	335820000	3.21507e+08	170220000	208120000	206930000	195090000	1.64799	t(4) = 7.33, P = 0.0018403336883165
U6KN56	Endonuclease/exonuclease/phosphatase domain-containing protein, putative	ETH_00017155	U6KN56	U6KN56_EIMTE Endonuclease/exonuclease/phosphatase domain-containing protein, putative OS=Eimeria tenella OX=5802 GN=ETH_00017155 PE=4 SV=1	1	2	2	2	4.2	68.663	31725000	29551000	28301000	29859000	44405000	49068000	49440000	4.76377e+07	0.626794	t(4) = -9.34, P = 0.000732182816688391
U6KNA5	Uncharacterized protein	ETH_00004515	U6KNA5	U6KNA5_EIMTE Uncharacterized protein OS=Eimeria tenella OX=5802 GN=ETH_00004515 PE=4 SV=1	1	4	4	4	10.7	142.25	186780000	177330000	179660000	1.81257e+08	253930000	247580000	283940000	2.61817e+08	0.692304	t(4) = -6.96, P = 0.00223425409269224
U6KNF6	Uncharacterized protein	ETH_00026495	U6KNF6	U6KNF6_EIMTE Uncharacterized protein OS=Eimeria tenella OX=5802 GN=ETH_00026495 PE=4 SV=1	1	4	4	4	8.2	83.807	110640000	109180000	114690000	1.11503e+08	147630000	135890000	145720000	143080000	0.779308	t(4) = -7.91, P = 0.00138345483215033
U6KNG5	Zinc finger (C3HC4 RING finger) protein, putative (Fragment)	ETH_00036420	U6KNG5	U6KNG5_EIMTE Zinc finger (C3HC4 RING finger) protein, putative (Fragment) OS=Eimeria tenella OX=5802 GN=ETH_00036420 PE=4 SV=1	1	1	1	1	1.2	71.532	48227000	49853000		49040000	23958000	32035000	32989000	2.96607e+07	1.65337	t(3) = 5.17, P = 0.0140313668994907
U6KNK3	Eukaryotic translation initiation factor 3 subunit C	ETH_00005130	U6KNK3	U6KNK3_EIMTE Eukaryotic translation initiation factor 3 subunit C OS=Eimeria tenella OX=5802 GN=ETH_00005130 PE=3 SV=1	1	13	13	13	14.9	108.64	507430000	541230000	500990000	516550000	572840000	573780000	576020000	5.74213e+08	0.899579	t(4) = -4.61, P = 0.00997369116765582
U6KNR9	60S ribosomal protein L36	ETH_00003550	U6KNR9	U6KNR9_EIMTE 60S ribosomal protein L36 OS=Eimeria tenella OX=5802 GN=ETH_00003550 PE=3 SV=1	1	3	3	3	20.8	11.712	221300000	260760000	258720000	2.46927e+08	313090000	336930000	349940000	333320000	0.74081	t(4) = -5.15, P = 0.00672451385332891
U6KNT1	Condensin subunit, related	ETH_00012855	U6KNT1	U6KNT1_EIMTE Condensin subunit, related OS=Eimeria tenella OX=5802 GN=ETH_00012855 PE=4 SV=1	1	2	2	2	1.4	171.08	39202000	40803000	39262000	3.97557e+07	30886000	24449000	28111000	2.78153e+07	1.42927	t(4) = 6.17, P = 0.00351105814731733
U6KNT2	Uncharacterized protein	ETH_00017760	U6KNT2	U6KNT2_EIMTE Uncharacterized protein OS=Eimeria tenella OX=5802 GN=ETH_00017760 PE=4 SV=1	1	2	2	2	3.8	63.251	63760000	67450000	75965000	6.90583e+07	83256000	84983000	81384000	8.32077e+07	0.829952	t(4) = -3.76, P = 0.0197273576689066
U6KNV2	Calcium-transporting ATPase, putative	ETH_00002655	U6KNV2	U6KNV2_EIMTE Calcium-transporting ATPase, putative OS=Eimeria tenella OX=5802 GN=ETH_00002655 PE=3 SV=1	1	18	18	18	21.9	116.44	1230700000	1183800000	1155000000	1.18983e+09	1369100000	1323900000	1326600000	1.33987e+09	0.888024	t(4) = -5.67, P = 0.00478117337137849
U6KNX3	DEAD-box ATP-dependent RNA helicase, putative	ETH_00016770	U6KNX3	U6KNX3_EIMTE DEAD-box ATP-dependent RNA helicase, putative OS=Eimeria tenella OX=5802 GN=ETH_00016770 PE=4 SV=1	1	12	12	12	16	128.68	267190000	264450000	259000000	2.63547e+08	296990000	284920000	306790000	2.96233e+08	0.889659	t(4) = -4.83, P = 0.00846025466007767
U6KP14	Ribosomal protein L22, putative	ETH_00025585	U6KP14	U6KP14_EIMTE Ribosomal protein L22, putative OS=Eimeria tenella OX=5802 GN=ETH_00025585 PE=3 SV=1	1	4	4	4	27.5	16.484	84304000	81800000	82673000	8.29257e+07	115910000	117650000	133700000	122420000	0.677387	t(4) = -6.92, P = 0.00229215269472634
U6KP27	KH domain-containing protein, putative	ETH_00030365	U6KP27	U6KP27_EIMTE KH domain-containing protein, putative OS=Eimeria tenella OX=5802 GN=ETH_00030365 PE=4 SV=1	1	29	29	29	37.1	103.07	2122800000	2129700000	1964500000	2.07233e+09	2559100000	2455100000	2406700000	2.47363e+09	0.837769	t(4) = -5.71, P = 0.00464007472745792
U6KP59	Nascent polypeptide-associated complex subunit beta	ETH_00025110	U6KP59	U6KP59_EIMTE Nascent polypeptide-associated complex subunit beta OS=Eimeria tenella OX=5802 GN=ETH_00025110 PE=3 SV=1	1	5	5	5	38.2	19.304	225200000	204210000	200290000	209900000	365710000	333990000	370450000	3.56717e+08	0.588422	t(4) = -10.63, P = 0.000443614966205974
U6KP70	40S ribosomal protein S11, putative	ETH_00024795	U6KP70	U6KP70_EIMTE 40S ribosomal protein S11, putative OS=Eimeria tenella OX=5802 GN=ETH_00024795 PE=3 SV=1	1	8	8	8	54.3	18.621	732700000	727580000	674410000	7.11563e+08	954340000	952910000	973560000	960270000	0.741003	t(4) = -12.57, P = 0.000230665906124453
U6KP78	U5 snRNP-associated 102 kDa protein, putative	ETH_00024845	U6KP78	U6KP78_EIMTE U5 snRNP-associated 102 kDa protein, putative OS=Eimeria tenella OX=5802 GN=ETH_00024845 PE=4 SV=1	1	7	7	7	8.3	123.16	137890000	130550000	153570000	140670000	185320000	166450000	182530000	178100000	0.789837	t(4) = -4.17, P = 0.0140612920401466
U6KPB8	Uncharacterized protein	ETH_00027695	U6KPB8	U6KPB8_EIMTE Uncharacterized protein OS=Eimeria tenella OX=5802 GN=ETH_00027695 PE=4 SV=1	1	17	17	17	36	65.484	921560000	869340000	907620000	8.99507e+08	700480000	692370000	730230000	7.07693e+08	1.27104	t(4) = 9.89, P = 0.000586594936057671
U6KPE9	Serine/threonine-protein phosphatase	ETH_00018005	U6KPE9	U6KPE9_EIMTE Serine/threonine-protein phosphatase OS=Eimeria tenella OX=5802 GN=ETH_00018005 PE=3 SV=1	1	5	5	5	21.2	34.942	270330000	215090000	304390000	263270000	135940000	135680000	128990000	1.33537e+08	1.97152	t(4) = 4.97, P = 0.00766723983303729
U6KPG4	Saccharopine dehydrogenase, putative	ETH_00009690	U6KPG4	U6KPG4_EIMTE Saccharopine dehydrogenase, putative OS=Eimeria tenella OX=5802 GN=ETH_00009690 PE=4 SV=1	1	6	6	6	16.5	50.915	328600000	335320000	360170000	3.41363e+08	673570000	658820000	529340000	6.20577e+08	0.550074	t(4) = -5.96, P = 0.0039676515113678
U6KPI3	Uncharacterized protein (Fragment)	ETH_00040825	U6KPI3	U6KPI3_EIMTE Uncharacterized protein (Fragment) OS=Eimeria tenella OX=5802 GN=ETH_00040825 PE=4 SV=1	1	7	7	7	27.8	38.849	2455300000	2413300000	2530700000	2.46643e+09	2166300000	2086400000	2015500000	2089400000	1.18045	t(4) = 6.8, P = 0.00244703579728551
U6KPM3	Nucleoredoxin, putative	ETH_00024370	U6KPM3	U6KPM3_EIMTE Nucleoredoxin, putative OS=Eimeria tenella OX=5802 GN=ETH_00024370 PE=4 SV=1	1	7	7	7	19.4	50.685	173200000	177080000	171880000	1.74053e+08	150730000	145280000	146370000	147460000	1.18034	t(4) = 11.65, P = 0.00030996489947934
U6KPP1	Ribosomal protein L35, putative	ETH_00024395	U6KPP1	U6KPP1_EIMTE Ribosomal protein L35, putative OS=Eimeria tenella OX=5802 GN=ETH_00024395 PE=3 SV=1	1	2	2	2	13.8	14.394	132820000	127400000	111190000	1.23803e+08	194590000	184350000	186270000	1.88403e+08	0.657119	t(4) = -8.95, P = 0.000862096063923731
U6KPT5	60S ribosomal protein L26, putative	ETH_00030745	U6KPT5	U6KPT5_EIMTE 60S ribosomal protein L26, putative OS=Eimeria tenella OX=5802 GN=ETH_00030745 PE=4 SV=1	1	4	4	4	27.5	15.849	178930000	169930000	159210000	1.69357e+08	357780000	286580000	312800000	3.19053e+08	0.53081	t(4) = -6.94, P = 0.0022589362548905
U6KPX1	Uridine phosphorylase, putative	ETH_00030945	U6KPX1	U6KPX1_EIMTE Uridine phosphorylase, putative OS=Eimeria tenella OX=5802 GN=ETH_00030945 PE=4 SV=1	1	1	1	1	9.2	34.853	25929000	27896000	31492000	28439000	20456000	15524000	14623000	1.68677e+07	1.68601	t(4) = 4.75, P = 0.00898377579787149
U6KPX5	Biotin requiring domain-containing protein / 2-oxo acid dehydrogenases acyltransferase catalytic domain-containing protein, putative	ETH_00030970	U6KPX5	U6KPX5_EIMTE Biotin requiring domain-containing protein / 2-oxo acid dehydrogenases acyltransferase catalytic domain-containing protein, putative OS=Eimeria tenella OX=5802 GN=ETH_00030970 PE=4 SV=1	1	2	2	2	8	44.286	170790000	180890000	198740000	1.83473e+08	139570000	149470000	150740000	1.46593e+08	1.25158	t(4) = 4.14, P = 0.0143395381143345
U6KPZ2	Uncharacterized protein	ETH_00029160	U6KPZ2	U6KPZ2_EIMTE Uncharacterized protein OS=Eimeria tenella OX=5802 GN=ETH_00029160 PE=4 SV=1	1	1	1	1	1.3	119.02	7396000	7794000	8053600	7.74787e+06	6047500	5238200		5642850	1.37304	t(3) = 5.4, P = 0.0124434913926761
U6KPZ9	ATP-dependent RNA helicase, putative	ETH_00029210	U6KPZ9	U6KPZ9_EIMTE ATP-dependent RNA helicase, putative OS=Eimeria tenella OX=5802 GN=ETH_00029210 PE=3 SV=1	1	5	5	5	14.4	48.896	83909000	94697000	84570000	8.77253e+07	112490000	109880000	120670000	1.14347e+08	0.767187	t(4) = -5.58, P = 0.00505330303888447
U6KQ11	GTP-binding nuclear protein	ETH_00021645	U6KQ11;H9B910	U6KQ11_EIMTE GTP-binding nuclear protein OS=Eimeria tenella OX=5802 GN=ETH_00021645 PE=3 SV=1;H9B910_EIMTE GTP-binding nuclear protein OS=Eimeria tenella OX=5802 PE=2 SV=1	2	15	15	15	58.5	24.393	1909900000	1773600000	1761300000	1.81493e+09	922190000	902200000	922970000	9.15787e+08	1.98183	t(4) = 18.69, P = 4.82079386776907e-05
U6KQ29	Activated protein kinase c receptor	ETH_00026650	U6KQ29;H9B914;I7EHV4	U6KQ29_EIMTE Activated protein kinase c receptor OS=Eimeria tenella OX=5802 GN=ETH_00026650 PE=4 SV=1;H9B914_EIMTE Uncharacterized protein OS=Eimeria tenella OX=5802 PE=2 SV=1;I7EHV4_EIMTE Activated protein kinase C receptor OS=Eimeria tenella OX=5802 PE=2	3	14	14	14	55.7	34.976	2969500000	2948700000	2895600000	2.93793e+09	3399400000	3393500000	3418700000	3.40387e+09	0.863116	t(4) = -20.01, P = 3.67826453669315e-05
U6KQ85	Mitochondrial alternative NADH dehydrogenase 1, putative	ETH_00001560	U6KQ85	U6KQ85_EIMTE Mitochondrial alternative NADH dehydrogenase 1, putative OS=Eimeria tenella OX=5802 GN=ETH_00001560 PE=4 SV=1	1	11	11	11	24.5	71.973	429090000	470620000	437060000	445590000	322000000	334220000	341210000	3.32477e+08	1.34021	t(4) = 8.13, P = 0.0012433535437437
U6KQ90	Uncharacterized protein	ETH_00021110	U6KQ90	U6KQ90_EIMTE Uncharacterized protein OS=Eimeria tenella OX=5802 GN=ETH_00021110 PE=4 SV=1	1	15	15	15	6.7	369.56	268060000	249910000	230700000	2.49557e+08	176440000	197190000	175340000	182990000	1.36377	t(4) = 5.15, P = 0.00672907651039791
U6KQE3	Apicomplexan CP 15/60K like protein, related	ETH_00012540	U6KQE3	U6KQE3_EIMTE Apicomplexan CP 15/60K like protein, related OS=Eimeria tenella OX=5802 GN=ETH_00012540 PE=4 SV=1	1	3	3	3	27.9	23.201	110910000	103580000	91918000	102136000	148490000	152660000	163220000	154790000	0.659836	t(4) = -7.46, P = 0.00172384898546168
U6KQH6	Uncharacterized protein (Fragment)	ETH_00040800	U6KQH6	U6KQH6_EIMTE Uncharacterized protein (Fragment) OS=Eimeria tenella OX=5802 GN=ETH_00040800 PE=4 SV=1	1	4	4	4	58.3	15.217	180100000	178100000	163200000	173800000	327040000	339800000	311210000	3.26017e+08	0.533102	t(4) = -15.47, P = 0.000101873227634571
U6KQI8	Uncharacterized protein	ETH_00026925	U6KQI8	U6KQI8_EIMTE Uncharacterized protein OS=Eimeria tenella OX=5802 GN=ETH_00026925 PE=4 SV=1	1	6	6	6	25.4	33.224	785790000	861690000	881620000	8.43033e+08	593480000	601740000	579440000	5.91553e+08	1.42512	t(4) = 8.41, P = 0.00109540439002093
U6KQK5	Uncharacterized protein	ETH_00027000	U6KQK5	U6KQK5_EIMTE Uncharacterized protein OS=Eimeria tenella OX=5802 GN=ETH_00027000 PE=4 SV=1	1	4	4	4	0.5	1046.8	141180000	146290000	120530000	136000000	224950000	259250000	215680000	2.33293e+08	0.582957	t(4) = -6.31, P = 0.0032220793214771
U6KQM5	Pyruvate dehydrogenase E1 component subunit alpha	ETH_00020990	U6KQM5	U6KQM5_EIMTE Pyruvate dehydrogenase E1 component subunit alpha OS=Eimeria tenella OX=5802 GN=ETH_00020990 PE=4 SV=1	1	10	10	10	27.9	59.06	507680000	504770000	522600000	5.11683e+08	434740000	416570000	473030000	4.41447e+08	1.15911	t(4) = 4.01, P = 0.0160486839844532
U6KQM8	HMG-like nucleosome/chromatin assembly factor D, related	ETH_00027140	U6KQM8	U6KQM8_EIMTE HMG-like nucleosome/chromatin assembly factor D, related OS=Eimeria tenella OX=5802 GN=ETH_00027140 PE=4 SV=1	1	2	2	2	15	11.278	391610000	420600000	457850000	4.23353e+08	311650000	307400000	332270000	3.17107e+08	1.33505	t(4) = 5.14, P = 0.00677022101537934
U6KQN3	Uncharacterized protein (Fragment)	ETH_00037850	U6KQN3	U6KQN3_EIMTE Uncharacterized protein (Fragment) OS=Eimeria tenella OX=5802 GN=ETH_00037850 PE=4 SV=1	1	10	10	10	29.7	57.339	236750000	255030000	234460000	242080000	320390000	300170000	341620000	3.20727e+08	0.754786	t(4) = -5.77, P = 0.00446889265011297
U6KQV1	Uncharacterized protein (Fragment)	ETH_00035635	U6KQV1	U6KQV1_EIMTE Uncharacterized protein (Fragment) OS=Eimeria tenella OX=5802 GN=ETH_00035635 PE=4 SV=1	1	4	4	4	32.3	23.144	245780000	244680000	266290000	252250000	319390000	321730000	358450000	333190000	0.757076	t(4) = -5.59, P = 0.00501157147341437
U6KQV3	Histone H2A	ETH_00016635	U6KQV3	U6KQV3_EIMTE Histone H2A OS=Eimeria tenella OX=5802 GN=ETH_00016635 PE=3 SV=1	1	3	2	2	25.2	16.768	2444900000	2268400000	2495400000	2402900000	1329800000	1273400000	1495000000	1.36607e+09	1.75899	t(4) = 10.84, P = 0.000411596865102347
U6KQV5	Uncharacterized protein	ETH_00019515	U6KQV5	U6KQV5_EIMTE Uncharacterized protein OS=Eimeria tenella OX=5802 GN=ETH_00019515 PE=4 SV=1	1	1	1	1	5.2	30.591	17208000	15468000	17019000	16565000	18522000	19993000	18166000	1.88937e+07	0.876749	t(4) = -2.97, P = 0.0413186187121717
U6KQX6	10 kDa chaperonin, putative	ETH_00019665	U6KQX6;H9B9H2	U6KQX6_EIMTE 10 kDa chaperonin, putative OS=Eimeria tenella OX=5802 GN=ETH_00019665 PE=3 SV=1	2	9	9	9	43.4	26.8	960530000	929730000	883530000	9.24597e+08	709560000	701670000	716840000	7.09357e+08	1.30343	t(4) = 9.44, P = 0.000702134615825024
U6KR11	Uncharacterized protein	ETH_00015930	U6KR11	U6KR11_EIMTE Uncharacterized protein OS=Eimeria tenella OX=5802 GN=ETH_00015930 PE=3 SV=1	1	9	9	9	16.3	93.214	169400000	149200000	173190000	163930000	224560000	198850000	203120000	2.08843e+08	0.784942	t(4) = -4.12, P = 0.0145865997984449
U6KR42	PT repeat family protein, related	ETH_00025550	U6KR42	U6KR42_EIMTE PT repeat family protein, related OS=Eimeria tenella OX=5802 GN=ETH_00025550 PE=4 SV=1	1	20	20	20	19.7	148.1	1354000000	1291300000	1410800000	1.35203e+09	1700600000	1656100000	1774300000	1.71033e+09	0.790509	t(4) = -7.35, P = 0.00182851314156683
U6KR45	SAG family member	ETH_00034890	U6KR45;U6LAF7	U6KR45_EIMTE SAG family member OS=Eimeria tenella OX=5802 GN=ETH_00034890 PE=4 SV=1;U6LAF7_EIMTE SAG family member OS=Eimeria tenella OX=5802 GN=ETH_00003730 PE=4 SV=1	2	4	2	4	23.7	26.493	321250000	334350000	322380000	3.25993e+08	422000000	380360000	409090000	4.03817e+08	0.807281	t(4) = -5.99, P = 0.00391525916361785
U6KR54	Fatty acid hydroxylase, putative	ETH_00019285	U6KR54	U6KR54_EIMTE Fatty acid hydroxylase, putative OS=Eimeria tenella OX=5802 GN=ETH_00019285 PE=3 SV=1	1	6	6	6	18.6	47.953	153500000	145280000	161970000	1.53583e+08	128830000	127240000	120920000	1.25663e+08	1.22218	t(4) = 5.18, P = 0.00660572795813861
U6KR57	SAG family member	ETH_00034965	U6KR57	U6KR57_EIMTE SAG family member OS=Eimeria tenella OX=5802 GN=ETH_00034965 PE=4 SV=1	1	5	3	3	31.5	27.427	149580000	142640000	144900000	1.45707e+08	264070000	268450000	273890000	2.68803e+08	0.542057	t(4) = -35.18, P = 3.89623719308894e-06
U6KR99	Ubiquinol-cytochrome c reductase domain-containing protein, putative	ETH_00019585	U6KR99	U6KR99_EIMTE Ubiquinol-cytochrome c reductase domain-containing protein, putative OS=Eimeria tenella OX=5802 GN=ETH_00019585 PE=4 SV=1	1	10	9	10	37.2	43.429	1055100000	1074800000	962700000	1.03087e+09	1249500000	1290300000	1298900000	1.27957e+09	0.805637	t(4) = -6.59, P = 0.0027530875637575
U6KRA5	Galactosyltransferase, related, related	ETH_00019635	U6KRA5	U6KRA5_EIMTE Galactosyltransferase, related, related OS=Eimeria tenella OX=5802 GN=ETH_00019635 PE=4 SV=1	1	1	1	1	2.5	78.482	17512000	16866000	15488000	16622000	13469000		12513000	12991000	1.2795	t(3) = 4.28, P = 0.0234718951159755
U6KRB2	TPR domain-containing protein, putative	ETH_00005880	U6KRB2	U6KRB2_EIMTE TPR domain-containing protein, putative OS=Eimeria tenella OX=5802 GN=ETH_00005880 PE=4 SV=1	1	1	1	1	0.7	183.98	8086300	7724000	8370900	8060400	9374800	9412600		9393700	0.858064	t(3) = -5.51, P = 0.011783000259126
U6KRB5	Uncharacterized protein	ETH_00000660	U6KRB5	U6KRB5_EIMTE Uncharacterized protein OS=Eimeria tenella OX=5802 GN=ETH_00000660 PE=4 SV=1	1	1	1	1	3.6	55.31	11238000	9786800	12612000	1.12123e+07	13446000	15909000	14191000	1.45153e+07	0.772443	t(4) = -3.02, P = 0.0392066678292997
U6KRD0	Uncharacterized protein	ETH_00032810	U6KRD0	U6KRD0_EIMTE Uncharacterized protein OS=Eimeria tenella OX=5802 GN=ETH_00032810 PE=4 SV=1	1	6	6	6	19.3	44.118	155000000	146890000	154680000	152190000	134240000	114410000	115510000	1.21387e+08	1.25376	t(4) = 4.43, P = 0.011456419353955
U6KRE2	Armadillo/beta-catenin-like repeat-containing protein, putative	ETH_00027380	U6KRE2	U6KRE2_EIMTE Armadillo/beta-catenin-like repeat-containing protein, putative OS=Eimeria tenella OX=5802 GN=ETH_00027380 PE=4 SV=1	1	3	3	3	22.4	30.199	89593000	75681000	79506000	8.15933e+07	116060000	130790000	122910000	1.23253e+08	0.661997	t(4) = -7.01, P = 0.00218157915284733
U6KRG3	Uncharacterized protein	ETH_00016980	U6KRG3	U6KRG3_EIMTE Uncharacterized protein OS=Eimeria tenella OX=5802 GN=ETH_00016980 PE=4 SV=1	1	4	4	4	12.7	51.339	80282000	73809000	73992000	7.60277e+07	103610000	100070000	89982000	9.78873e+07	0.776685	t(4) = -4.75, P = 0.0089833215403744
U6KRH9	Uncharacterized protein	ETH_00020065	U6KRH9	U6KRH9_EIMTE Uncharacterized protein OS=Eimeria tenella OX=5802 GN=ETH_00020065 PE=3 SV=1	1	22	21	22	26.7	118.05	956650000	940220000	946640000	9.47837e+08	698220000	702420000	640540000	6.80393e+08	1.39307	t(4) = 13.03, P = 0.000200325336868085
U6KRI4	Sec 13, putative	ETH_00020090	U6KRI4	U6KRI4_EIMTE Sec 13, putative OS=Eimeria tenella OX=5802 GN=ETH_00020090 PE=3 SV=1	1	2	2	2	6.2	40.866	73186000	59862000	76089000	6.97123e+07	45996000	39958000	31370000	39108000	1.78256	t(4) = 4.67, P = 0.00952599370591076
U6KRJ2	SAG family member (Fragment)	ETH_00034885	U6KRJ2	U6KRJ2_EIMTE SAG family member (Fragment) OS=Eimeria tenella OX=5802 GN=ETH_00034885 PE=4 SV=1	1	1	1	1	5.8	27.639	44100000	40114000	40242000	4.14853e+07	30182000	33400000	29998000	3.11933e+07	1.32994	t(4) = 6.01, P = 0.00385424604784969
U6KRM0	SAG family member	ETH_00035010	U6KRM0	U6KRM0_EIMTE SAG family member OS=Eimeria tenella OX=5802 GN=ETH_00035010 PE=4 SV=1	1	4	2	2	20.2	27.467	39222000	45536000	39055000	41271000	65159000		70260000	67709500	0.60953	t(3) = -7.9, P = 0.00422592078849975
U6KRQ4	Uncharacterized protein	ETH_00029510	U6KRQ4	U6KRQ4_EIMTE Uncharacterized protein OS=Eimeria tenella OX=5802 GN=ETH_00029510 PE=4 SV=1	1	8	8	8	18.4	77.948	64233000	66879000	66547000	6.58863e+07	86448000	92821000	90670000	8.99797e+07	0.732236	t(4) = -11.76, P = 0.00029898608532188
U6KRV1	Uncharacterized protein	ETH_00006040	U6KRV1	U6KRV1_EIMTE Uncharacterized protein OS=Eimeria tenella OX=5802 GN=ETH_00006040 PE=4 SV=1	1	3	3	3	1.5	321.52	70806000	77679000	62314000	7.02663e+07	50015000	54210000	49217000	5.11473e+07	1.3738	t(4) = 4.06, P = 0.0153125254727689
U6KRV3	Uncharacterized protein	ETH_00029785	U6KRV3	U6KRV3_EIMTE Uncharacterized protein OS=Eimeria tenella OX=5802 GN=ETH_00029785 PE=4 SV=1	1	1	1	1	7.5	16.192	32108000	28472000		30290000	19375000	20824000	24645000	2.16147e+07	1.40136	t(3) = 3.56, P = 0.0379458501672163
U6KRW0	Nucleolar protein 5A, putative	ETH_00018010	U6KRW0	U6KRW0_EIMTE Nucleolar protein 5A, putative OS=Eimeria tenella OX=5802 GN=ETH_00018010 PE=4 SV=1	1	18	18	18	43.9	59.066	919160000	874530000	881420000	8.91703e+08	793010000	756190000	723650000	7.57617e+08	1.17698	t(4) = 5.5, P = 0.00531968668445516
U6KRW6	Uncharacterized protein (Fragment)	ETH_00041435	U6KRW6	U6KRW6_EIMTE Uncharacterized protein (Fragment) OS=Eimeria tenella OX=5802 GN=ETH_00041435 PE=4 SV=1	1	3	3	3	35	11.184	144360000	156680000	157410000	1.52817e+08	128700000	118910000	128290000	125300000	1.21961	t(4) = 5.19, P = 0.00657582548003994
U6KS02	Uncharacterized protein	ETH_00006265	U6KS02	U6KS02_EIMTE Uncharacterized protein OS=Eimeria tenella OX=5802 GN=ETH_00006265 PE=4 SV=1	1	7	7	7	51.4	22.225	705410000	696410000	722150000	707990000	627590000	626310000	571040000	6.08313e+08	1.16386	t(4) = 4.96, P = 0.00772245221573686
U6KS70	Myb-like DNA-binding domain-containing protein, putative	ETH_00021465	U6KS70	U6KS70_EIMTE Myb-like DNA-binding domain-containing protein, putative OS=Eimeria tenella OX=5802 GN=ETH_00021465 PE=4 SV=1	1	5	5	5	7.6	93.064	90640000	87382000	79760000	8.59273e+07	128100000	117840000	105240000	117060000	0.734045	t(4) = -4.23, P = 0.0133386491783748
U6KS74	Uncharacterized protein	ETH_00015030	U6KS74	U6KS74_EIMTE Uncharacterized protein OS=Eimeria tenella OX=5802 GN=ETH_00015030 PE=4 SV=1	1	3	3	3	18.1	17.51	31459000	37215000	38368000	3.56807e+07	54486000	50052000	49794000	51444000	0.693583	t(4) = -6.01, P = 0.00386512458075284
U6KS98	Uncharacterized protein (Fragment)	ETH_00038905	U6KS98	U6KS98_EIMTE Uncharacterized protein (Fragment) OS=Eimeria tenella OX=5802 GN=ETH_00038905 PE=4 SV=1	1	5	5	5	24	31.479	219090000	224070000	246830000	2.29997e+08	151600000	141280000	161640000	1.51507e+08	1.51806	t(4) = 7.57, P = 0.00163098187624914
U6KSA0	Uncharacterized protein	ETH_00006060	U6KSA0	U6KSA0_EIMTE Uncharacterized protein OS=Eimeria tenella OX=5802 GN=ETH_00006060 PE=3 SV=1	1	2	2	2	6.1	42.236	21033000	18431000	16590000	1.86847e+07	13678000	13819000	12633000	1.33767e+07	1.39681	t(4) = 3.96, P = 0.0167444996091996
U6KSC9	Protein disulfide-isomerase	ETH_00006210	U6KSC9	U6KSC9_EIMTE Protein disulfide-isomerase OS=Eimeria tenella OX=5802 GN=ETH_00006210 PE=3 SV=1	1	22	22	22	62.1	53.042	9373700000	9141300000	10009000000	9508000000	7877500000	7844200000	7573000000	7764900000	1.22449	t(4) = 6.3, P = 0.00324423811587705
U6KSD1	Uncharacterized protein	ETH_00005835	U6KSD1	U6KSD1_EIMTE Uncharacterized protein OS=Eimeria tenella OX=5802 GN=ETH_00005835 PE=4 SV=1	1	1	1	1	3.2	44.596	28994000	28462000	29514000	28990000	34250000	31552000	34104000	33302000	0.870518	t(4) = -4.65, P = 0.00965605554748145
U6KSD4	Eukaryotic peptide chain release factor subunit, putative	ETH_00039405	U6KSD4	U6KSD4_EIMTE Eukaryotic peptide chain release factor subunit, putative OS=Eimeria tenella OX=5802 GN=ETH_00039405 PE=4 SV=1	1	2	2	2	10.7	22.038	52841000	55896000	39905000	4.95473e+07	27538000	32562000	24460000	2.81867e+07	1.75783	t(4) = 3.93, P = 0.0171551948004928
U6KSF4	Cleft lip and palate transmembrane protein 1, putative	ETH_00026455	U6KSF4	U6KSF4_EIMTE Cleft lip and palate transmembrane protein 1, putative OS=Eimeria tenella OX=5802 GN=ETH_00026455 PE=4 SV=1	1	11	11	11	17.3	76.229	821730000	738680000	754070000	7.71493e+08	885190000	937630000	930600000	9.17807e+08	0.840584	t(4) = -4.82, P = 0.0085115785981323
U6KSI2	40S ribosomal protein S15A, putative	ETH_00018945	U6KSI2	U6KSI2_EIMTE 40S ribosomal protein S15A, putative OS=Eimeria tenella OX=5802 GN=ETH_00018945 PE=4 SV=1	1	8	8	8	60.8	14.882	1231400000	1187400000	1163500000	1194100000	1508800000	1540400000	1465400000	1.50487e+09	0.793492	t(4) = -10.55, P = 0.00045699214840537
U6KSI6	ATP-dependent RNA helicase, putative	ETH_00018970	U6KSI6	U6KSI6_EIMTE ATP-dependent RNA helicase, putative OS=Eimeria tenella OX=5802 GN=ETH_00018970 PE=4 SV=1	1	5	5	5	4.8	195.85	66860000	57061000	73516000	6.58123e+07	82941000	109110000	107350000	9.98003e+07	0.65944	t(4) = -3.5, P = 0.0248355067581416
U6KSJ7	Uncharacterized protein	ETH_00015860	U6KSJ7	U6KSJ7_EIMTE Uncharacterized protein OS=Eimeria tenella OX=5802 GN=ETH_00015860 PE=4 SV=1	1	3	3	3	9.2	43.945	84986000	101690000	87911000	91529000	145410000	133110000	140290000	1.39603e+08	0.655636	t(4) = -7.67, P = 0.00155072934776764
U6KSP6	Uncharacterized protein	ETH_00005705	U6KSP6	U6KSP6_EIMTE Uncharacterized protein OS=Eimeria tenella OX=5802 GN=ETH_00005705 PE=4 SV=1	1	11	11	11	19.7	86.203	337050000	350290000	350780000	346040000	303180000	301070000	306790000	303680000	1.13949	t(4) = 8.83, P = 0.000907952825050268
U6KSR1	Ribosomal protein L23a, putative	ETH_00005805	U6KSR1	U6KSR1_EIMTE Ribosomal protein L23a, putative OS=Eimeria tenella OX=5802 GN=ETH_00005805 PE=3 SV=1	1	4	4	4	28.7	18.368	982700000	909530000	783030000	8.91753e+08	1680900000	1617000000	1557100000	1.61833e+09	0.551032	t(4) = -10.62, P = 0.000444720348141715
U6KSV4	Uncharacterized protein	ETH_00017920	U6KSV4	U6KSV4_EIMTE Uncharacterized protein OS=Eimeria tenella OX=5802 GN=ETH_00017920 PE=4 SV=1	1	1	1	1	1	148.79	16436000	17594000	14828000	16286000	22592000	19475000	22359000	2.14753e+07	0.758358	t(4) = -4.04, P = 0.0155745741008565
U6KSX4	Uncharacterized protein	ETH_00042460	U6KSX4	U6KSX4_EIMTE Uncharacterized protein OS=Eimeria tenella OX=5802 GN=ETH_00042460 PE=4 SV=1	1	4	4	4	20.2	32.584	39204000	39439000	46116000	4.15863e+07	63191000	63562000	51144000	59299000	0.701299	t(4) = -3.8, P = 0.0191676562180928
U6KSY2	40S ribosomal protein S27, putative	ETH_00011865	U6KSY2	U6KSY2_EIMTE 40S ribosomal protein S27, putative OS=Eimeria tenella OX=5802 GN=ETH_00011865 PE=3 SV=1	1	3	3	3	21.4	16.111	182510000	199430000	186360000	1.89433e+08	234050000	253590000	243320000	2.43653e+08	0.777471	t(4) = -7.12, P = 0.00206158249019147
U6KSZ4	Proteasome subunit beta type 2, putative (Fragment)	ETH_00035240	U6KSZ4	U6KSZ4_EIMTE Proteasome subunit beta type 2, putative (Fragment) OS=Eimeria tenella OX=5802 GN=ETH_00035240 PE=4 SV=1	1	2	2	2	18.2	13.679	71148000	68985000	70075000	7.00693e+07	63753000	67153000	62161000	6.43557e+07	1.08878	t(4) = 3.57, P = 0.0233155396738843
U6KSZ7	cAMP-dependent protein kinase regulatory subunit, putative	ETH_00011940	U6KSZ7;H9BA29	U6KSZ7_EIMTE cAMP-dependent protein kinase regulatory subunit, putative OS=Eimeria tenella OX=5802 GN=ETH_00011940 PE=4 SV=1;H9BA29_EIMTE Uncharacterized protein OS=Eimeria tenella OX=5802 PE=2 SV=1	2	10	10	10	31.9	39.595	1796700000	1862700000	1848100000	1.83583e+09	3009200000	2990500000	2940500000	2.98007e+09	0.616038	t(4) = -39.93, P = 2.35024121286546e-06
U6KT01	Nucleolar phosphoprotein nucleolin, putative	ETH_00011635	U6KT01	U6KT01_EIMTE Nucleolar phosphoprotein nucleolin, putative OS=Eimeria tenella OX=5802 GN=ETH_00011635 PE=4 SV=1	1	11	11	11	16.7	79.43	1849700000	1798100000	1696700000	1781500000	1478900000	1505900000	1488100000	1.49097e+09	1.19486	t(4) = 6.37, P = 0.00312075432503363
U6KT02	TCP-1/cpn60 family chaperonin, putative	ETH_00011965	U6KT02	U6KT02_EIMTE TCP-1/cpn60 family chaperonin, putative OS=Eimeria tenella OX=5802 GN=ETH_00011965 PE=4 SV=1	1	16	15	16	42.4	51.182	1336600000	1269600000	1339800000	1.31533e+09	910620000	965960000	1030700000	9.69093e+08	1.35728	t(4) = 8.33, P = 0.00113503261614895
U6KT28	Glyceraldehyde-3-phosphate dehydrogenase, putative	ETH_00016495	U6KT28	U6KT28_EIMTE Glyceraldehyde-3-phosphate dehydrogenase, putative OS=Eimeria tenella OX=5802 GN=ETH_00016495 PE=3 SV=1	1	13	13	13	23.5	69.628	1819700000	1770500000	1582700000	1724300000	1331600000	1234800000	1365300000	1.31057e+09	1.31569	t(4) = 5.04, P = 0.00729238905411525
U6KT33	Mitochondrial-processing peptidase beta subunit, putative	ETH_00011835	U6KT33;K9MP40	U6KT33_EIMTE Mitochondrial-processing peptidase beta subunit, putative OS=Eimeria tenella OX=5802 GN=ETH_00011835 PE=3 SV=1	2	17	17	17	39.6	57.495	1284700000	1215400000	1363500000	1.28787e+09	1434500000	1488700000	1513100000	1.47877e+09	0.870906	t(4) = -3.92, P = 0.0172262384557367
U6KT34	Uncharacterized protein	ETH_00033915	U6KT34	U6KT34_EIMTE Uncharacterized protein OS=Eimeria tenella OX=5802 GN=ETH_00033915 PE=4 SV=1	1	1	1	1	3.4	41.42	9683000	9791400	9894400	9789600	6688200	7490900	6551500	6910200	1.41669	t(4) = 9.62, P = 0.000652774213387696
U6KT45	TCP-1/cpn60 family chaperonin, putative	ETH_00014910	U6KT45	U6KT45_EIMTE TCP-1/cpn60 family chaperonin, putative OS=Eimeria tenella OX=5802 GN=ETH_00014910 PE=3 SV=1	1	11	11	11	22	71.823	746890000	739930000	694190000	7.27003e+08	633240000	624060000	588050000	6.15117e+08	1.18189	t(4) = 5.2, P = 0.00652675475889891
U6KT50	Formin binding protein, putative	ETH_00014620	U6KT50	U6KT50_EIMTE Formin binding protein, putative OS=Eimeria tenella OX=5802 GN=ETH_00014620 PE=4 SV=1	1	4	4	4	8.2	83.361	215080000	160940000	183830000	1.86617e+08	252850000	275530000	283960000	270780000	0.689182	t(4) = -4.62, P = 0.00991371027448003
U6KT56	Uncharacterized protein	ETH_00043605	U6KT56	U6KT56_EIMTE Uncharacterized protein OS=Eimeria tenella OX=5802 GN=ETH_00043605 PE=4 SV=1	1	1	1	1	2.1	56.464	25608000	26054000		25831000	29951000	29028000	29292000	2.94237e+07	0.877899	t(3) = -9.18, P = 0.00273368359345136
U6KT65	Eukaryotic translation initiation factor 5A	ETH_00015190	U6KT65	U6KT65_EIMTE Eukaryotic translation initiation factor 5A OS=Eimeria tenella OX=5802 GN=ETH_00015190 PE=3 SV=1	1	5	5	5	39.1	17.321	634220000	571280000	637560000	6.14353e+08	332060000	321990000	335800000	329950000	1.86196	t(4) = 12.96, P = 0.000204658457216633
U6KTE5	Uncharacterized protein	ETH_00011540	U6KTE5;U6KJ25	U6KTE5_EIMTE Uncharacterized protein OS=Eimeria tenella OX=5802 GN=ETH_00011540 PE=4 SV=1	2	9	9	9	30.4	34.618	970520000	968120000	916820000	951820000	1472100000	1440200000	1422300000	1.44487e+09	0.65876	t(4) = -21.65, P = 2.69475391174701e-05
U6KTF4	Serine/threonine-protein phosphatase	ETH_00010250	U6KTF4	U6KTF4_EIMTE Serine/threonine-protein phosphatase OS=Eimeria tenella OX=5802 GN=ETH_00010250 PE=3 SV=1	1	16	16	16	28.2	89.155	470830000	487300000	537480000	4.98537e+08	622360000	651900000	621280000	6.31847e+08	0.789015	t(4) = -5.95, P = 0.004009163449595
U6KTG0	DEAD/DEAH box helicase, putative	ETH_00018825	U6KTG0	U6KTG0_EIMTE DEAD/DEAH box helicase, putative OS=Eimeria tenella OX=5802 GN=ETH_00018825 PE=4 SV=1	1	9	9	9	36	27.661	4640200000	4836600000	4887100000	4.78797e+09	3373400000	3391800000	3304300000	3356500000	1.42648	t(4) = 17.92, P = 5.69901017849169e-05
U6KTI3	Superoxide dismutase	ETH_00011830	U6KTI3	U6KTI3_EIMTE Superoxide dismutase OS=Eimeria tenella OX=5802 GN=ETH_00011830 PE=3 SV=1	1	8	8	8	49.1	23.72	694040000	772850000	662200000	7.09697e+08	495400000	376830000	484440000	4.52223e+08	1.56935	t(4) = 5.14, P = 0.00680766380518974
U6KTN2	Mitochondrial 2-oxoglutarate/malate carrier protein, putative	ETH_00021115	U6KTN2	U6KTN2_EIMTE Mitochondrial 2-oxoglutarate/malate carrier protein, putative OS=Eimeria tenella OX=5802 GN=ETH_00021115 PE=3 SV=1	1	1	1	1	2.8	34.616	20094000	20832000	20507000	2.04777e+07	22346000	23461000	21276000	22361000	0.915776	t(4) = -2.83, P = 0.0474425078485826
U6KTN7	Uncharacterized protein	ETH_00024660	U6KTN7	U6KTN7_EIMTE Uncharacterized protein OS=Eimeria tenella OX=5802 GN=ETH_00024660 PE=4 SV=1	1	5	5	5	15.9	43.186	99151000	110190000	94171000	1.01171e+08	128680000	136090000	120760000	128510000	0.787259	t(4) = -4.22, P = 0.0134905954252827
U6KTQ6	Uncharacterized protein	ETH_00024760	U6KTQ6	U6KTQ6_EIMTE Uncharacterized protein OS=Eimeria tenella OX=5802 GN=ETH_00024760 PE=4 SV=1	1	4	4	4	10.8	41.124	16890000	18837000	16539000	17422000	30795000	33150000	32598000	32181000	0.541375	t(4) = -14.64, P = 0.00012668243752428
U6KTS2	40S ribosomal protein S2, putative	ETH_00024835	U6KTS2	U6KTS2_EIMTE 40S ribosomal protein S2, putative OS=Eimeria tenella OX=5802 GN=ETH_00024835 PE=3 SV=1	1	12	12	12	50.6	29.183	1741700000	1665200000	1540500000	1.64913e+09	2761400000	2678900000	2511000000	2.65043e+09	0.622213	t(4) = -10.63, P = 0.000442722697322978
U6KTT2	Ca2+-ATPase, putative	ETH_00007200	U6KTT2	U6KTT2_EIMTE Ca2+-ATPase, putative OS=Eimeria tenella OX=5802 GN=ETH_00007200 PE=3 SV=1	1	6	6	6	6.2	169.97	93294000	96039000	89896000	9.30763e+07	104850000	118600000	112920000	1.12123e+08	0.830125	t(4) = -4.36, P = 0.012046973493695
U6KTV2	Uncharacterized protein	ETH_00007515	U6KTV2	U6KTV2_EIMTE Uncharacterized protein OS=Eimeria tenella OX=5802 GN=ETH_00007515 PE=4 SV=1	1	2	2	2	11.7	22.401	80341000	76209000	84609000	8.03863e+07	42968000	44890000	48810000	45556000	1.76456	t(4) = 11.72, P = 0.000303377604895717
U6KTY8	Pyridine nucleotide-disulphide oxidoreductase, putative	ETH_00019195	U6KTY8	U6KTY8_EIMTE Pyridine nucleotide-disulphide oxidoreductase, putative OS=Eimeria tenella OX=5802 GN=ETH_00019195 PE=4 SV=1	1	13	13	13	32.2	66.216	510920000	479240000	477800000	489320000	398300000	389960000	389200000	3.92487e+08	1.24672	t(4) = 8.65, P = 0.00098239439239043
U6KTZ2	Ribosomal protein S10, putative	ETH_00028995	U6KTZ2	U6KTZ2_EIMTE Ribosomal protein S10, putative OS=Eimeria tenella OX=5802 GN=ETH_00028995 PE=4 SV=1	1	6	6	6	40.3	17.792	1044200000	1003100000	969340000	1.00555e+09	1263600000	1295700000	1409900000	1.32307e+09	0.760012	t(4) = -6.43, P = 0.00301041658754875
U6KU02	Phosphoglucomutase/parafusin related protein 1, putative	ETH_00002785	U6KU02	U6KU02_EIMTE Phosphoglucomutase/parafusin related protein 1, putative OS=Eimeria tenella OX=5802 GN=ETH_00002785 PE=3 SV=1	1	10	10	10	24.6	57.957	497470000	466240000	480850000	481520000	419240000	442210000	436390000	4.32613e+08	1.11305	t(4) = 4.31, P = 0.0125729746181609
U6KU04	Uncharacterized protein	ETH_00024260	U6KU04	U6KU04_EIMTE Uncharacterized protein OS=Eimeria tenella OX=5802 GN=ETH_00024260 PE=4 SV=1	1	3	3	3	6.5	64.412	22168000	24072000	26864000	24368000	39805000	38254000	41224000	39761000	0.612862	t(4) = -9.56, P = 0.000670075925074285
U6KU12	Alpha-glucan water dikinase 1, putative	ETH_00029170	U6KU12	U6KU12_EIMTE Alpha-glucan water dikinase 1, putative OS=Eimeria tenella OX=5802 GN=ETH_00029170 PE=4 SV=1	1	15	15	15	11.3	185.26	280290000	272350000	325540000	2.92727e+08	446840000	511720000	464620000	4.74393e+08	0.617055	t(4) = -7.13, P = 0.00204534411272385
U6KU13	Uncharacterized protein	ETH_00034360	U6KU13;U6L7I7	U6KU13_EIMTE Uncharacterized protein OS=Eimeria tenella OX=5802 GN=ETH_00034360 PE=4 SV=1;U6L7I7_EIMTE Uncharacterized protein (Fragment) OS=Eimeria tenella OX=5802 GN=ETH_00038260 PE=4 SV=1	2	2	2	2	13.6	21.503	60088000	59388000	46476000	5.53173e+07	43605000	40941000	38368000	4.09713e+07	1.35015	t(4) = 3.07, P = 0.0373754462421519
U6KU29	Emp24/gp25L/p24 family domain-containing, transmembrane protein, putative	ETH_00034485	U6KU29	U6KU29_EIMTE Emp24/gp25L/p24 family domain-containing, transmembrane protein, putative OS=Eimeria tenella OX=5802 GN=ETH_00034485 PE=3 SV=1	1	2	2	2	7.7	26.36	48146000	50911000	52563000	50540000	58710000	54898000	56293000	5.66337e+07	0.892402	t(4) = -3.58, P = 0.0232048627419182
U6KU63	Uncharacterized protein	ETH_00007070	U6KU63	U6KU63_EIMTE Uncharacterized protein OS=Eimeria tenella OX=5802 GN=ETH_00007070 PE=4 SV=1	1	27	27	27	27.7	139.91	1942400000	1938300000	1873700000	1.91813e+09	1585300000	1541200000	1549800000	1.55877e+09	1.23055	t(4) = 13.81, P = 0.000159344796585158
U6KU66	Heat shock protein, putative	ETH_00010625	U6KU66	U6KU66_EIMTE Heat shock protein, putative OS=Eimeria tenella OX=5802 GN=ETH_00010625 PE=3 SV=1	1	14	14	14	29.4	80.13	863410000	884620000	945700000	897910000	439270000	457250000	453650000	4.50057e+08	1.9951	t(4) = 17.72, P = 5.95580781415592e-05
U6KUB1	40S ribosomal protein S8	ETH_00009830	U6KUB1	U6KUB1_EIMTE 40S ribosomal protein S8 OS=Eimeria tenella OX=5802 GN=ETH_00009830 PE=3 SV=1	1	7	7	7	42.9	23.336	1138800000	1136300000	1123100000	1.13273e+09	1933300000	1919500000	1812200000	1.88833e+09	0.599859	t(4) = -19.58, P = 4.00925781608067e-05
U6KUI6	N-acetylglucosaminylphosphatidylinositol deacetylase, putative	ETH_00002805	U6KUI6	U6KUI6_EIMTE N-acetylglucosaminylphosphatidylinositol deacetylase, putative OS=Eimeria tenella OX=5802 GN=ETH_00002805 PE=4 SV=1	1	1	1	1	2	61.206	13040000	15122000	12256000	1.34727e+07	8096200	3860200	8691100	6882500	1.95752	t(4) = 3.78, P = 0.0194860461127654
U6KUI8	Mitochondrial import inner membrane translocase TIM44, putative (Fragment)	ETH_00038810	U6KUI8	U6KUI8_EIMTE Mitochondrial import inner membrane translocase TIM44, putative (Fragment) OS=Eimeria tenella OX=5802 GN=ETH_00038810 PE=4 SV=1	1	1	1	1	7.9	35.451	33886000	31861000	29344000	31697000	18068000	17412000	18809000	1.80963e+07	1.75157	t(4) = 9.9, P = 0.000585113874767703
U6KUK8	Uncharacterized protein	ETH_00011895	U6KUK8	U6KUK8_EIMTE Uncharacterized protein OS=Eimeria tenella OX=5802 GN=ETH_00011895 PE=4 SV=1	1	4	2	4	8.3	65.15	41009000	48462000	44007000	4.44927e+07	56103000	50267000	50904000	5.24247e+07	0.848697	t(4) = -2.79, P = 0.0494992564162276
U6KUL3	Uncharacterized protein	ETH_00011920	U6KUL3	U6KUL3_EIMTE Uncharacterized protein OS=Eimeria tenella OX=5802 GN=ETH_00011920 PE=4 SV=1	1	1	1	1	0.3	547.52	25836000	23946000	25138000	2.49733e+07		20128000	21261000	20694500	1.20676	t(3) = 5.17, P = 0.0140619162737008
U6KUP6	Myosin A, putative	ETH_00021495	U6KUP6;H9BA73	U6KUP6_EIMTE Myosin A, putative OS=Eimeria tenella OX=5802 GN=ETH_00021495 PE=3 SV=1	2	31	29	31	45.7	92.456	7283000000	7160500000	7237200000	7226900000	8346700000	8355700000	8282600000	8.32833e+09	0.867749	t(4) = -25.91, P = 1.3175899261779e-05
U6KUR7	Uncharacterized protein	ETH_00039720	U6KUR7	U6KUR7_EIMTE Uncharacterized protein OS=Eimeria tenella OX=5802 GN=ETH_00039720 PE=4 SV=1	1	1	1	1	4.5	37.338	468970000	457570000	463410000	4.63317e+08	313290000	354320000	333900000	3.33837e+08	1.38785	t(4) = 10.53, P = 0.000459553031869409
U6KUS2	Uncharacterized protein (Fragment)	ETH_00017665	U6KUS2	U6KUS2_EIMTE Uncharacterized protein (Fragment) OS=Eimeria tenella OX=5802 GN=ETH_00017665 PE=4 SV=1	1	5	5	5	26	26.64	306780000	291970000	273220000	2.90657e+08	350530000	379570000	345740000	3.58613e+08	0.810502	t(4) = -4.73, P = 0.00907174054729024
U6KUU3	Uncharacterized protein (Fragment)	ETH_00039750	U6KUU3	U6KUU3_EIMTE Uncharacterized protein (Fragment) OS=Eimeria tenella OX=5802 GN=ETH_00039750 PE=4 SV=1	1	1	1	1	33.3	4.9037	71513000	55410000	57584000	6.15023e+07	78293000	85432000	80675000	8.14667e+07	0.754939	t(4) = -3.65, P = 0.0216936776994786
U6KUX7	Pre-mRNA-splicing factor, putative	ETH_00015325	U6KUX7	U6KUX7_EIMTE Pre-mRNA-splicing factor, putative OS=Eimeria tenella OX=5802 GN=ETH_00015325 PE=4 SV=1	1	2	2	2	18.9	12.399	40320000	38629000	35711000	38220000	56610000	52507000	49686000	5.29343e+07	0.722027	t(4) = -6.08, P = 0.00369358209392944
U6KV14	40S ribosomal protein S29, putative (Fragment)	ETH_00043925	U6KV14	U6KV14_EIMTE 40S ribosomal protein S29, putative (Fragment) OS=Eimeria tenella OX=5802 GN=ETH_00043925 PE=4 SV=1	1	2	2	2	32.7	6.1132	168700000	146300000	138590000	1.51197e+08	177410000	205930000	224410000	2.02583e+08	0.746343	t(4) = -3.14, P = 0.0349677059802313
U6KV19	Succinyl-CoA ligase, putative (Fragment)	ETH_00043610	U6KV19	U6KV19_EIMTE Succinyl-CoA ligase, putative (Fragment) OS=Eimeria tenella OX=5802 GN=ETH_00043610 PE=4 SV=1	1	4	4	4	16.4	45.176	223970000	221570000	225880000	2.23807e+08	167990000	172640000	134270000	158300000	1.41381	t(4) = 5.39, P = 0.00573112672182658
U6KV40	Glutamyl-tRNA synthetase, putative	ETH_00015940	U6KV40	U6KV40_EIMTE Glutamyl-tRNA synthetase, putative OS=Eimeria tenella OX=5802 GN=ETH_00015940 PE=3 SV=1	1	7	7	7	11.7	87.662	184830000	176480000	208670000	1.89993e+08	135870000	123680000	131900000	1.30483e+08	1.45607	t(4) = 5.78, P = 0.00444228231863587
U6KV48	26S proteasome regulatory particle non-ATPase subunit, putative	ETH_00004335	U6KV48	U6KV48_EIMTE 26S proteasome regulatory particle non-ATPase subunit, putative OS=Eimeria tenella OX=5802 GN=ETH_00004335 PE=4 SV=1	1	2	2	2	8.9	34.183	59133000	67847000	50484000	5.91547e+07	75869000	81297000	77052000	7.80727e+07	0.757687	t(4) = -3.59, P = 0.0230539313388546
U6KV63	SAG family member	ETH_00010870	U6KV63	U6KV63_EIMTE SAG family member OS=Eimeria tenella OX=5802 GN=ETH_00010870 PE=4 SV=1	1	6	6	6	31.5	27.592	1247200000	1199000000	1272000000	1239400000	903410000	883550000	924570000	9.03843e+08	1.37125	t(4) = 13.7, P = 0.000164244903200424
U6KV99	Coatomer delta subunit, putative	ETH_00011140	U6KV99	U6KV99_EIMTE Coatomer delta subunit, putative OS=Eimeria tenella OX=5802 GN=ETH_00011140 PE=3 SV=1	1	3	3	3	6.4	60.525	50538000	50030000	48658000	49742000	36873000	42474000	40863000	40070000	1.24138	t(4) = 5.51, P = 0.00531031525382209
U6KVD1	DNA-directed RNA polymerase, related	ETH_00006295	U6KVD1	U6KVD1_EIMTE DNA-directed RNA polymerase, related OS=Eimeria tenella OX=5802 GN=ETH_00006295 PE=4 SV=1	1	1	1	1	2.6	85.52	14556000	12359000	15022000	13979000	21017000	17978000	18813000	1.92693e+07	0.725453	t(4) = -4.33, P = 0.0123937653232859
U6KVG2	Eukaryotic translation initiation factor 3 subunit B, related	ETH_00007025	U6KVG2	U6KVG2_EIMTE Eukaryotic translation initiation factor 3 subunit B, related OS=Eimeria tenella OX=5802 GN=ETH_00007025 PE=4 SV=1	1	8	8	8	18.9	52.582	428100000	417500000	429550000	425050000	453930000	461640000	444920000	4.53497e+08	0.937273	t(4) = -4.63, P = 0.00981656054238062
U6KVI3	RRM domain-containing protein, putative	ETH_00017015	U6KVI3	U6KVI3_EIMTE RRM domain-containing protein, putative OS=Eimeria tenella OX=5802 GN=ETH_00017015 PE=4 SV=1	1	5	5	5	6.7	101.5	223100000	230310000	260250000	2.37887e+08	124710000	142860000	149930000	1.39167e+08	1.70937	t(4) = 7.24, P = 0.00192858667168842
U6KVI7	SAG family member	ETH_00010735	U6KVI7	U6KVI7_EIMTE SAG family member OS=Eimeria tenella OX=5802 GN=ETH_00010735 PE=4 SV=1	1	10	4	10	38.1	28.036	4024200000	4250600000	4033400000	4.10273e+09	5169700000	5216100000	5066800000	5.15087e+09	0.796513	t(4) = -12.17, P = 0.000261769088372437
U6KVI9	Uncharacterized protein (Fragment)	ETH_00041480	U6KVI9	U6KVI9_EIMTE Uncharacterized protein (Fragment) OS=Eimeria tenella OX=5802 GN=ETH_00041480 PE=4 SV=1	1	1	1	1	2.7	47.219	23431000	23474000	25978000	2.42943e+07	32946000	26402000	31649000	3.03323e+07	0.800938	t(4) = -2.78, P = 0.0497219558422369
U6KVM8	Splicing factor 3B subunit 3, putative	ETH_00019200	U6KVM8	U6KVM8_EIMTE Splicing factor 3B subunit 3, putative OS=Eimeria tenella OX=5802 GN=ETH_00019200 PE=4 SV=1	1	18	18	18	22.2	133.52	912200000	884980000	907420000	9.01533e+08	998540000	1059900000	1041000000	1.03315e+09	0.872609	t(4) = -6.58, P = 0.00275522849384165
U6KVN8	Uncharacterized protein	ETH_00005715	U6KVN8;REV__U6KVN8	U6KVN8_EIMTE Uncharacterized protein OS=Eimeria tenella OX=5802 GN=ETH_00005715 PE=4 SV=1	2	9	9	9	22.2	59.54	427470000	440280000	427220000	4.31657e+08	541520000	549840000	571030000	554130000	0.778981	t(4) = -12.52, P = 0.000234504684933711
U6KVN9	SufB/sufD domain-containing protein, putative	ETH_00011060	U6KVN9	U6KVN9_EIMTE SufB/sufD domain-containing protein, putative OS=Eimeria tenella OX=5802 GN=ETH_00011060 PE=4 SV=1	1	1	1	1	1.6	123.21	13685000	15882000	17232000	1.55997e+07	13070000	10606000	12001000	1.18923e+07	1.31174	t(4) = 2.95, P = 0.0418876173262863
U6KVP7	20 kDa cyclophilin, putative	ETH_00011110	U6KVP7	U6KVP7_EIMTE 20 kDa cyclophilin, putative OS=Eimeria tenella OX=5802 GN=ETH_00011110 PE=4 SV=1	1	8	8	8	28.8	32.416	1817000000	1843500000	1821700000	1827400000	1356600000	1403900000	1410300000	1.39027e+09	1.31442	t(4) = 23.25, P = 2.02738532927837e-05
U6KVQ9	Uncharacterized protein	ETH_00005840	U6KVQ9	U6KVQ9_EIMTE Uncharacterized protein OS=Eimeria tenella OX=5802 GN=ETH_00005840 PE=4 SV=1	1	4	4	4	12.6	61.074	95206000	96958000	88705000	93623000	78311000	81090000	79274000	7.95583e+07	1.17678	t(4) = 5.33, P = 0.00597006268204958
U6KVS4	Prohibitin, putative	ETH_00001665	U6KVS4;H9B9A1	U6KVS4_EIMTE Prohibitin, putative OS=Eimeria tenella OX=5802 GN=ETH_00001665 PE=4 SV=1	2	10	10	10	38.7	30.198	1092300000	1068000000	1153800000	1104700000	951830000	982020000	959930000	9.64593e+08	1.14525	t(4) = 5.17, P = 0.00663412497572809
U6KVU2	40S ribosomal protein S15, putative	ETH_00019450	U6KVU2	U6KVU2_EIMTE 40S ribosomal protein S15, putative OS=Eimeria tenella OX=5802 GN=ETH_00019450 PE=3 SV=1	1	5	5	5	35.6	16.636	844160000	844720000	811340000	8.33407e+08	1109800000	1087400000	1044000000	1080400000	0.771387	t(4) = -11.1, P = 0.000374255375230136
U6KVV1	Uncharacterized protein	ETH_00019500	U6KVV1	U6KVV1_EIMTE Uncharacterized protein OS=Eimeria tenella OX=5802 GN=ETH_00019500 PE=4 SV=1	1	1	1	1	3.1	78.431	12962000	10195000	12167000	1.17747e+07	16482000	16288000	13891000	1.55537e+07	0.757035	t(4) = -3.23, P = 0.0320445888287567
U6KVZ4	Uncharacterized protein	ETH_00019725	U6KVZ4	U6KVZ4_EIMTE Uncharacterized protein OS=Eimeria tenella OX=5802 GN=ETH_00019725 PE=4 SV=1	1	10	10	10	13.4	97.594	340130000	318280000	346350000	334920000	443140000	427450000	419020000	429870000	0.779119	t(4) = -8.58, P = 0.00101241294158602
U6KW30	Microsomal signal peptidase subunit SPCS1 domain-containing protein, putative	ETH_00019930	U6KW30	U6KW30_EIMTE Microsomal signal peptidase subunit SPCS1 domain-containing protein, putative OS=Eimeria tenella OX=5802 GN=ETH_00019930 PE=4 SV=1	1	5	4	4	35.2	13.989	94297000	79834000	73453000	82528000	125430000	104380000	113950000	1.14587e+08	0.720223	t(4) = -3.7, P = 0.0208234523964684
U6KW33	CRAL/TRIO domain-containing protein, putative	ETH_00017535	U6KW33	U6KW33_EIMTE CRAL/TRIO domain-containing protein, putative OS=Eimeria tenella OX=5802 GN=ETH_00017535 PE=4 SV=1	1	4	4	4	16	43.147	63259000	62930000	66932000	6.43737e+07	49245000	57091000	49332000	5.18893e+07	1.24059	t(4) = 4.3, P = 0.0125969260747959
U6KW42	Ribosomal protein L34, putative	ETH_00020500	U6KW42	U6KW42_EIMTE Ribosomal protein L34, putative OS=Eimeria tenella OX=5802 GN=ETH_00020500 PE=4 SV=1	1	2	2	2	12.5	15.069	70019000	73304000	70139000	71154000	111710000	109310000	106470000	1.09163e+08	0.651812	t(4) = -20.46, P = 3.36844758585836e-05
U6KW67	40S ribosomal protein S17, putative	ETH_00024690	U6KW67	U6KW67_EIMTE 40S ribosomal protein S17, putative OS=Eimeria tenella OX=5802 GN=ETH_00024690 PE=3 SV=1	1	4	4	4	23.3	15.182	376950000	395010000	374050000	3.82003e+08	675680000	640340000	714230000	676750000	0.564467	t(4) = -13.2, P = 0.000190037265380906
U6KW76	SAG family member	ETH_00034925	U6KW76	U6KW76_EIMTE SAG family member OS=Eimeria tenella OX=5802 GN=ETH_00034925 PE=4 SV=1	1	7	6	6	40	27.41	830130000	898850000	803200000	844060000	1156100000	1270000000	1202600000	1.20957e+09	0.69782	t(4) = -8.38, P = 0.00111120672781326
U6KW92	Heat shock protein 90, putative	ETH_00009775	U6KW92	U6KW92_EIMTE Heat shock protein 90, putative OS=Eimeria tenella OX=5802 GN=ETH_00009775 PE=3 SV=1	1	4	4	4	5.5	97.169	105310000	153630000	120410000	126450000	76903000	63988000	68270000	6.97203e+07	1.81367	t(4) = 3.84, P = 0.0184404873673964
U6KW95	SAG family member	ETH_00035025	U6KW95	U6KW95_EIMTE SAG family member OS=Eimeria tenella OX=5802 GN=ETH_00035025 PE=4 SV=1	1	9	8	9	41.5	27.394	568290000	570420000	568740000	569150000	628780000	673370000	648010000	6.50053e+08	0.875544	t(4) = -6.26, P = 0.00332635521777977
U6KWB3	Uncharacterized protein	ETH_00001760	U6KWB3	U6KWB3_EIMTE Uncharacterized protein OS=Eimeria tenella OX=5802 GN=ETH_00001760 PE=4 SV=1	1	2	2	2	7.6	29.694	20937000	21145000	17644000	1.99087e+07	26621000	23453000	23221000	2.44317e+07	0.814871	t(4) = -2.87, P = 0.0455988875236954
U6KWD0	Importin beta-3 subunit, putative	ETH_00034225	U6KWD0	U6KWD0_EIMTE Importin beta-3 subunit, putative OS=Eimeria tenella OX=5802 GN=ETH_00034225 PE=4 SV=1	1	4	4	4	12.6	58.462	81918000	80134000	61201000	7.44177e+07	39116000	42905000	40807000	4.09427e+07	1.81761	t(4) = 4.98, P = 0.00758322981821908
U6KWE2	60S ribosomal protein L17, putative (Fragment)	ETH_00036200	U6KWE2	U6KWE2_EIMTE 60S ribosomal protein L17, putative (Fragment) OS=Eimeria tenella OX=5802 GN=ETH_00036200 PE=3 SV=1	1	7	7	7	43.5	20.095	908590000	741610000	740410000	796870000	1603100000	1471500000	1536900000	1.53717e+09	0.518402	t(4) = -10.96, P = 0.000393937284683495
U6KWF3	Phosphatidylinositol-4-phosphate 5-kinase. phosphatidylinositol-4-phosphate 5-kinase	ETH_00018475	U6KWF3;A1YQB1;C8TDT2	U6KWF3_EIMTE Phosphatidylinositol-4-phosphate 5-kinase. phosphatidylinositol-4-phosphate 5-kinase OS=Eimeria tenella OX=5802 GN=ETH_00018475 PE=4 SV=1;A1YQB1_EIMTE Phosphatidylinositol 4-phosphate 5-kinase OS=Eimeria tenella OX=5802 GN=PIP5K PE=2 SV=1;C8TD	3	3	3	3	5.9	94.343	24991000		30644000	27817500	19960000	14347000	13502000	1.59363e+07	1.74554	t(3) = 3.54, P = 0.0384449760020809
U6KWI1	Prolyl-tRNA synthetase, putative	ETH_00000045	U6KWI1	U6KWI1_EIMTE Prolyl-tRNA synthetase, putative OS=Eimeria tenella OX=5802 GN=ETH_00000045 PE=1 SV=1	1	7	7	7	13.9	83.717	161310000	161610000	141890000	1.54937e+08	93156000	78158000	90223000	87179000	1.77723	t(4) = 8.49, P = 0.00105305204188056
U6KWI5	Multi-pass transmembrane protein, related	ETH_00015255	U6KWI5;H9B9H7	U6KWI5_EIMTE Multi-pass transmembrane protein, related OS=Eimeria tenella OX=5802 GN=ETH_00015255 PE=4 SV=1;H9B9H7_EIMTE Uncharacterized protein OS=Eimeria tenella OX=5802 PE=2 SV=1	2	2	2	2	7.6	36.156	86425000	79113000	92979000	8.61723e+07	96953000	114630000	109570000	107051000	0.804965	t(4) = -3.16, P = 0.0341952470482021
U6KWJ6	Rhoptry neck protein 5, related	ETH_00015305	U6KWJ6	U6KWJ6_EIMTE Rhoptry neck protein 5, related OS=Eimeria tenella OX=5802 GN=ETH_00015305 PE=4 SV=1	1	10	10	10	13.4	112.35	230920000	191540000	199160000	2.07207e+08	298180000	309060000	349370000	318870000	0.649815	t(4) = -5.67, P = 0.0047724048252554
U6KWM0	Fructose-1,6-bisphosphatase, putative	ETH_00024340	U6KWM0	U6KWM0_EIMTE Fructose-1,6-bisphosphatase, putative OS=Eimeria tenella OX=5802 GN=ETH_00024340 PE=3 SV=1	1	3	3	3	11.8	37.861	43844000	38858000	43578000	4.20933e+07		33810000	30882000	32346000	1.30135	t(3) = 4.13, P = 0.0257005633015883
U6KWM1	58 kDa phosphoprotein, putative	ETH_00014235	U6KWM1	U6KWM1_EIMTE 58 kDa phosphoprotein, putative OS=Eimeria tenella OX=5802 GN=ETH_00014235 PE=4 SV=1	1	5	5	5	15.3	41.369	178030000	147760000	157960000	161250000	128900000	136710000	134030000	1.33213e+08	1.21046	t(4) = 3.05, P = 0.0379024683466563
U6KWN0	Glycerol-3-phosphate acyltransferase, putative	ETH_00020645	U6KWN0	U6KWN0_EIMTE Glycerol-3-phosphate acyltransferase, putative OS=Eimeria tenella OX=5802 GN=ETH_00020645 PE=4 SV=1	1	4	4	4	10.8	55.135	102820000	118850000	102220000	1.07963e+08	77675000	83062000	75580000	7.87723e+07	1.37057	t(4) = 4.96, P = 0.00770194310239109
U6KWN9	Succinate dehydrogenase [ubiquinone] iron-sulfur subunit, mitochondrial	ETH_00020695	U6KWN9	U6KWN9_EIMTE Succinate dehydrogenase [ubiquinone] iron-sulfur subunit, mitochondrial OS=Eimeria tenella OX=5802 GN=ETH_00020695 PE=3 SV=1	1	4	4	4	13.5	42.881	110890000	104710000	100150000	105250000	91635000	97246000	94161000	9.43473e+07	1.11556	t(4) = 3.11, P = 0.0359936015209137
U6KWP4	Tubulin alpha chain	ETH_00033310	U6KWP4	U6KWP4_EIMTE Tubulin alpha chain OS=Eimeria tenella OX=5802 GN=ETH_00033310 PE=3 SV=1	1	18	18	18	50.3	50.121	6704000000	6678800000	6961000000	6.78127e+09	5942800000	5313300000	6045500000	5767200000	1.17583	t(4) = 4.12, P = 0.0145852617545862
U6KWQ3	Uncharacterized protein	ETH_00033385	U6KWQ3	U6KWQ3_EIMTE Uncharacterized protein OS=Eimeria tenella OX=5802 GN=ETH_00033385 PE=4 SV=1	1	21	21	21	34.7	92.898	977620000	999110000	902940000	959890000	1206000000	1304500000	1422800000	1311100000	0.732126	t(4) = -5.08, P = 0.00707360630265153
U6KWQ4	Delta-aminolevulinic acid dehydratase	ETH_00007350	U6KWQ4	U6KWQ4_EIMTE Delta-aminolevulinic acid dehydratase OS=Eimeria tenella OX=5802 GN=ETH_00007350 PE=3 SV=1	1	9	9	9	22.8	52.785	334610000	299840000	320890000	3.18447e+08	267770000	259790000	260410000	2.62657e+08	1.21241	t(4) = 5.35, P = 0.00589177782509454
U6KWQ6	Dynein heavy chain protein, related	ETH_00024390	U6KWQ6	U6KWQ6_EIMTE Dynein heavy chain protein, related OS=Eimeria tenella OX=5802 GN=ETH_00024390 PE=4 SV=1	1	44	44	44	10.7	551.03	509080000	527890000	477710000	5.04893e+08	987630000	1037700000	968400000	997910000	0.505951	t(4) = -19.48, P = 4.09841479753314e-05
U6KWR3	26S proteasome non-ATPase regulatory subunit 4, putative	ETH_00024440	U6KWR3	U6KWR3_EIMTE 26S proteasome non-ATPase regulatory subunit 4, putative OS=Eimeria tenella OX=5802 GN=ETH_00024440 PE=4 SV=1	1	2	2	2	9.2	33.198	44479000	41449000	49325000	4.50843e+07	32863000	36730000	38863000	36152000	1.24708	t(4) = 3.09, P = 0.0364963903865526
U6KWR7	Uncharacterized protein	ETH_00024465	U6KWR7	U6KWR7_EIMTE Uncharacterized protein OS=Eimeria tenella OX=5802 GN=ETH_00024465 PE=4 SV=1	1	7	7	7	18.2	49.489	542660000	553330000	615100000	5.70363e+08	403420000	385000000	402100000	396840000	1.43726	t(4) = 7.43, P = 0.00174934715853423
U6KWS0	Poly [ADP-ribose] polymerase	ETH_00024490	U6KWS0	U6KWS0_EIMTE Poly [ADP-ribose] polymerase OS=Eimeria tenella OX=5802 GN=ETH_00024490 PE=4 SV=1	1	12	12	12	14.3	115.18	326260000	308690000	331130000	3.22027e+08	358700000	359140000	366400000	3.61413e+08	0.89102	t(4) = -5.43, P = 0.00559175594621173
U6KWS2	Phosphatidylserine synthase, putative	ETH_00020770	U6KWS2	U6KWS2_EIMTE Phosphatidylserine synthase, putative OS=Eimeria tenella OX=5802 GN=ETH_00020770 PE=2 SV=1	1	2	2	2	6.9	51.562	19481000	19090000	19901000	1.94907e+07	22292000	25204000	29460000	25652000	0.759811	t(4) = -2.94, P = 0.0423152530541575
U6KWZ2	Uncharacterized protein	ETH_00042795	U6KWZ2	U6KWZ2_EIMTE Uncharacterized protein OS=Eimeria tenella OX=5802 GN=ETH_00042795 PE=4 SV=1	1	5	5	5	8.3	76.471	38530000	39594000	41556000	3.98933e+07	62124000	61470000	61557000	61717000	0.646391	t(4) = -23.99, P = 1.79044933958221e-05
U6KX14	Ribosome biogenesis protein BOP1, putative	ETH_00006705	U6KX14	U6KX14_EIMTE Ribosome biogenesis protein BOP1, putative OS=Eimeria tenella OX=5802 GN=ETH_00006705 PE=3 SV=1	1	3	3	3	6.6	83.255	189510000	192570000	205280000	1.95787e+08	144980000	163490000	137190000	1.48553e+08	1.31795	t(4) = 5.15, P = 0.00674836156238305
U6KX51	RNA pseudouridine synthase domain containing protein, putative	ETH_00007155	U6KX51	U6KX51_EIMTE RNA pseudouridine synthase domain containing protein, putative OS=Eimeria tenella OX=5802 GN=ETH_00007155 PE=4 SV=1	1	3	3	3	1.1	497.77	14067000	12077000	14227000	13457000	20002000	20642000	24369000	21671000	0.620968	t(4) = -5.38, P = 0.00577376498263574
U6KX89	Uncharacterized protein	ETH_00006755	U6KX89	U6KX89_EIMTE Uncharacterized protein OS=Eimeria tenella OX=5802 GN=ETH_00006755 PE=3 SV=1	1	7	7	7	9.8	114.02	163350000	179490000	159090000	167310000	113570000	107590000	97481000	1.06214e+08	1.57522	t(4) = 7.85, P = 0.00142577546279462
U6KX96	Zgc:92794, related	ETH_00032080	U6KX96	U6KX96_EIMTE Zgc:92794, related OS=Eimeria tenella OX=5802 GN=ETH_00032080 PE=4 SV=1	1	5	5	5	5.5	96.313	221610000	210970000	263810000	232130000	164490000	186840000	178650000	176660000	1.31399	t(4) = 3.19, P = 0.0333148416781065
U6KXD5	Uncharacterized protein	ETH_00022715	U6KXD5	U6KXD5_EIMTE Uncharacterized protein OS=Eimeria tenella OX=5802 GN=ETH_00022715 PE=4 SV=1	1	3	3	3	16.2	39.022	112470000	98944000	89544000	1.00319e+08	119990000	120630000	124980000	1.21867e+08	0.823189	t(4) = -3.15, P = 0.0344458569721291
U6KXE0	Uncharacterized protein	ETH_00012285	U6KXE0	U6KXE0_EIMTE Uncharacterized protein OS=Eimeria tenella OX=5802 GN=ETH_00012285 PE=4 SV=1	1	23	23	23	36.3	90.02	1814500000	1838900000	1894000000	1.84913e+09	1338000000	1344800000	1414800000	1.36587e+09	1.35382	t(4) = 14.22, P = 0.000142113035269612
U6KXG0	ADP ribosylation factor 1, putative	ETH_00002790	U6KXG0	U6KXG0_EIMTE ADP ribosylation factor 1, putative OS=Eimeria tenella OX=5802 GN=ETH_00002790 PE=3 SV=1	1	6	6	6	49.2	20.605	604040000	633530000	687610000	6.41727e+08	334900000	326590000	343510000	335000000	1.9156	t(4) = 12.29, P = 0.000251600967171699
U6KXG1	Uncharacterized protein	ETH_00031740	U6KXG1;U6KM23	U6KXG1_EIMTE Uncharacterized protein OS=Eimeria tenella OX=5802 GN=ETH_00031740 PE=4 SV=1	2	5	5	5	18.7	39.937	132580000	116330000	113130000	120680000	98989000	104350000	97177000	100172000	1.20473	t(4) = 3.21, P = 0.0326825996198989
U6KXG4	60S ribosomal protein L10, putative	ETH_00002815	U6KXG4	U6KXG4_EIMTE 60S ribosomal protein L10, putative OS=Eimeria tenella OX=5802 GN=ETH_00002815 PE=4 SV=1	1	11	11	11	50	25.206	812110000	820200000	745210000	7.92507e+08	1073700000	1129500000	1072500000	1091900000	0.725805	t(4) = -9.88, P = 0.000588869355948868
U6KXJ1	Peptidase family M48 domain-containing protein, putative	ETH_00017305	U6KXJ1	U6KXJ1_EIMTE Peptidase family M48 domain-containing protein, putative OS=Eimeria tenella OX=5802 GN=ETH_00017305 PE=4 SV=1	1	5	5	5	14.1	54.307	357580000	326250000	311370000	3.31733e+08	370150000	388830000	375860000	378280000	0.876952	t(4) = -3.17, P = 0.0339535744308842
U6KXJ3	Uncharacterized protein	ETH_00002965	U6KXJ3	U6KXJ3_EIMTE Uncharacterized protein OS=Eimeria tenella OX=5802 GN=ETH_00002965 PE=4 SV=1	1	7	7	7	20.6	40.769	267780000	263150000	289170000	2.73367e+08	196990000	170670000	150580000	1.72747e+08	1.58247	t(4) = 6.43, P = 0.00300646219030405
U6KXN4	Uncharacterized protein	ETH_00010630	U6KXN4	U6KXN4_EIMTE Uncharacterized protein OS=Eimeria tenella OX=5802 GN=ETH_00010630 PE=4 SV=1	1	1	1	1	2	72.092	7083000	6739800	5307400	6.37673e+06	10828000	7616100	9765800	9403300	0.678138	t(4) = -2.78, P = 0.0499962762692307
U6KXN6	60S ribosomal protein L12, putative	ETH_00009250	U6KXN6;H9B8Z6	U6KXN6_EIMTE 60S ribosomal protein L12, putative OS=Eimeria tenella OX=5802 GN=ETH_00009250 PE=3 SV=1;H9B8Z6_EIMTE Uncharacterized protein OS=Eimeria tenella OX=5802 PE=2 SV=1	2	4	4	4	32.7	17.762	688170000	712520000	639080000	6.79923e+08	1146800000	1157800000	1131100000	1.14523e+09	0.593699	t(4) = -20.28, P = 3.49084761486608e-05
U6KXQ4	ATP synthase subunit beta	ETH_00026155	U6KXQ4	U6KXQ4_EIMTE ATP synthase subunit beta OS=Eimeria tenella OX=5802 GN=ETH_00026155 PE=3 SV=1	1	21	21	21	53.8	60.657	4469200000	4179200000	4858000000	4.50213e+09	3859400000	3920100000	3837000000	3.87217e+09	1.16269	t(4) = 3.18, P = 0.0335873667686313
U6KXQ5	DEAD/DEAH box RNA helicase, putative	ETH_00031950	U6KXQ5;U6KJL0	U6KXQ5_EIMTE DEAD/DEAH box RNA helicase, putative OS=Eimeria tenella OX=5802 GN=ETH_00031950 PE=4 SV=1	2	3	3	3	3.7	93.255	46037000	52200000	39655000	45964000	59918000	59894000	62991000	6.09343e+07	0.75432	t(4) = -3.98, P = 0.016450324862317
U6KXR9	Protein translocation complex, SEC61 gamma subunit, putative	ETH_00027870	U6KXR9	U6KXR9_EIMTE Protein translocation complex, SEC61 gamma subunit, putative OS=Eimeria tenella OX=5802 GN=ETH_00027870 PE=3 SV=1	1	2	2	2	41.7	9.335	51150000	44477000	65099000	5.35753e+07	31107000	32074000	29227000	3.08027e+07	1.73931	t(4) = 3.71, P = 0.0205925429014673
U6KXT9	Proteasome subunit beta type 3, putative	ETH_00031210	U6KXT9	U6KXT9_EIMTE Proteasome subunit beta type 3, putative OS=Eimeria tenella OX=5802 GN=ETH_00031210 PE=4 SV=1	1	2	2	2	13.2	22.729	80350000	67197000	84792000	7.74463e+07	57557000	50843000	46322000	51574000	1.50165	t(4) = 4.17, P = 0.0140707199398796
U6KXU8	Chromosome II, complete genome, related	ETH_00031260	U6KXU8	U6KXU8_EIMTE Chromosome II, complete genome, related OS=Eimeria tenella OX=5802 GN=ETH_00031260 PE=4 SV=1	1	6	5	5	26.1	33.398	407410000	385110000	378460000	3.90327e+08	472410000	550960000	483950000	502440000	0.776862	t(4) = -4.31, P = 0.0125348972665385
U6KXV3	Pinin/SDK/memA/ domain-containing protein, putative	ETH_00031295	U6KXV3	U6KXV3_EIMTE Pinin/SDK/memA/ domain-containing protein, putative OS=Eimeria tenella OX=5802 GN=ETH_00031295 PE=4 SV=1	1	3	3	3	12.7	32.113	93999000	91550000	82170000	8.92397e+07	118060000	118650000	139070000	125260000	0.712435	t(4) = -4.62, P = 0.00985734938490015
U6KXW5	Ribosome biogenesis protein brix, putative	ETH_00031370	U6KXW5	U6KXW5_EIMTE Ribosome biogenesis protein brix, putative OS=Eimeria tenella OX=5802 GN=ETH_00031370 PE=4 SV=1	1	4	4	4	11.9	52.571	39061000	35825000	37833000	37573000	47721000	46218000	53725000	4.92213e+07	0.763348	t(4) = -4.7, P = 0.00932487270281192
U6KXX5	Alpha-1,4 glucan phosphorylase	ETH_00024080	U6KXX5	U6KXX5_EIMTE Alpha-1,4 glucan phosphorylase OS=Eimeria tenella OX=5802 GN=ETH_00024080 PE=3 SV=1	1	31	31	31	45.1	111.63	2184500000	2252100000	2408500000	2281700000	3574000000	3670600000	3767500000	3670700000	0.621598	t(4) = -16.02, P = 8.88465385192554e-05
U6KY77	60S ribosomal protein L7, putative	ETH_00009245	U6KY77;H9B909	U6KY77_EIMTE 60S ribosomal protein L7, putative OS=Eimeria tenella OX=5802 GN=ETH_00009245 PE=4 SV=1;H9B909_EIMTE Uncharacterized protein OS=Eimeria tenella OX=5802 PE=2 SV=1	2	9	9	9	35.7	30.011	1122100000	1059300000	1051600000	1.07767e+09	1790300000	1798000000	1868800000	1.81903e+09	0.592439	t(4) = -22.13, P = 2.46951107865179e-05
U6KY78	Uncharacterized protein	ETH_00025935	U6KY78	U6KY78_EIMTE Uncharacterized protein OS=Eimeria tenella OX=5802 GN=ETH_00025935 PE=4 SV=1	1	1	1	1	0.9	122.73	124840000	140770000	128830000	131480000	120190000	110250000	109630000	1.13357e+08	1.15988	t(4) = 3.08, P = 0.0369068994525804
U6KY96	Uncharacterized protein	ETH_00019430	U6KY96;H9B979	U6KY96_EIMTE Uncharacterized protein OS=Eimeria tenella OX=5802 GN=ETH_00019430 PE=4 SV=1	2	10	10	10	9.9	179.67	189870000	163170000	148380000	167140000	206450000	236420000	205330000	2.16067e+08	0.773558	t(4) = -3.09, P = 0.0366508420328072
U6KYA4	Uncharacterized protein	ETH_00019480	U6KYA4	U6KYA4_EIMTE Uncharacterized protein OS=Eimeria tenella OX=5802 GN=ETH_00019480 PE=4 SV=1	1	5	5	5	5.2	123.4	145250000	145650000	136030000	142310000	180580000	172120000	208370000	1.87023e+08	0.760921	t(4) = -3.93, P = 0.017171044241615
U6KYA5	Proteasome subunit alpha type	ETH_00001340	U6KYA5	U6KYA5_EIMTE Proteasome subunit alpha type OS=Eimeria tenella OX=5802 GN=ETH_00001340 PE=3 SV=1	1	7	7	7	33.5	26.993	229990000	230210000	205520000	2.21907e+08	141430000	160010000	141480000	147640000	1.50303	t(4) = 7.23, P = 0.00193720389377041
U6KYB2	3-oxoacyl-[acyl-carrier-protein] synthase, putative	ETH_00027915	U6KYB2	U6KYB2_EIMTE 3-oxoacyl-[acyl-carrier-protein] synthase, putative OS=Eimeria tenella OX=5802 GN=ETH_00027915 PE=4 SV=1	1	2	2	2	23.1	14.133	189640000	179160000	230710000	1.99837e+08	133220000	133500000	108960000	1.25227e+08	1.5958	t(4) = 4.21, P = 0.0135516968439656
U6KYC6	Uncharacterized protein	ETH_00033110	U6KYC6	U6KYC6_EIMTE Uncharacterized protein OS=Eimeria tenella OX=5802 GN=ETH_00033110 PE=4 SV=1	1	2	2	2	15.4	18.032	614860000	600420000	583210000	5.99497e+08	723000000	702470000	690650000	7.05373e+08	0.8499	t(4) = -8.05, P = 0.00129320252346274
U6KYD2	Dynamin-like protein, putative	ETH_00019655	U6KYD2	U6KYD2_EIMTE Dynamin-like protein, putative OS=Eimeria tenella OX=5802 GN=ETH_00019655 PE=3 SV=1	1	7	7	7	15.2	85.661	278090000	274300000	288260000	2.80217e+08	218310000	211820000	225720000	2.18617e+08	1.28177	t(4) = 10.64, P = 0.000441222694134761
U6KYD9	PinA, putative	ETH_00031315	U6KYD9	U6KYD9_EIMTE PinA, putative OS=Eimeria tenella OX=5802 GN=ETH_00031315 PE=4 SV=1	1	1	1	1	2.6	56.883	47201000	46549000	47157000	46969000	42070000	36984000	37286000	38780000	1.21117	t(4) = 4.93, P = 0.00786672617056842
U6KYE5	Serine/threonine protein phosphatase, putative	ETH_00019730	U6KYE5	U6KYE5_EIMTE Serine/threonine protein phosphatase, putative OS=Eimeria tenella OX=5802 GN=ETH_00019730 PE=4 SV=1	1	16	16	16	23.5	108.4	492730000	491650000	498750000	4.94377e+08	589680000	634260000	584810000	6.02917e+08	0.819975	t(4) = -6.83, P = 0.00240178556905303
U6KYF6	U4/U6 small nuclear ribonucleoprotein, putative	ETH_00031415	U6KYF6	U6KYF6_EIMTE U4/U6 small nuclear ribonucleoprotein, putative OS=Eimeria tenella OX=5802 GN=ETH_00031415 PE=4 SV=1	1	2	2	2	3.3	75.256	31077000	32981000	25959000	3.00057e+07	21728000	23897000	22795000	2.28067e+07	1.31565	t(4) = 3.29, P = 0.030216262295239
U6KYG7	Uncharacterized protein	ETH_00031465	U6KYG7	U6KYG7_EIMTE Uncharacterized protein OS=Eimeria tenella OX=5802 GN=ETH_00031465 PE=4 SV=1	1	6	6	6	14.7	53.296	409850000	433960000	408420000	417410000	379940000	273760000	311650000	3.21783e+08	1.29718	t(4) = 2.97, P = 0.040977999792774
U6KYH3	Uncharacterized protein	ETH_00007505	U6KYH3	U6KYH3_EIMTE Uncharacterized protein OS=Eimeria tenella OX=5802 GN=ETH_00007505 PE=4 SV=1	1	7	7	7	9.9	139.04	111830000	95771000	128170000	1.11924e+08	143910000	141260000	134510000	1.39893e+08	0.800064	t(4) = -2.87, P = 0.0456983402370938
U6KYI1	Fructose-bisphosphate aldolase	ETH_00008600	U6KYI1	U6KYI1_EIMTE Fructose-bisphosphate aldolase OS=Eimeria tenella OX=5802 GN=ETH_00008600 PE=3 SV=1	1	12	12	12	42.7	38.812	2231600000	2366200000	2361000000	2319600000	1754400000	1718700000	1810500000	1761200000	1.31706	t(4) = 10.84, P = 0.000410497895409293
U6KYI9	60S ribosomal protein L24, putative	ETH_00031600	U6KYI9	U6KYI9_EIMTE 60S ribosomal protein L24, putative OS=Eimeria tenella OX=5802 GN=ETH_00031600 PE=4 SV=1	1	3	3	3	18.8	17.544	262580000	254460000	286120000	267720000	448130000	458400000	443300000	4.49943e+08	0.595008	t(4) = -17.38, P = 6.43660787507276e-05
U6KYJ2	ATP-dependent RNA helicase, putative	ETH_00020010	U6KYJ2	U6KYJ2_EIMTE ATP-dependent RNA helicase, putative OS=Eimeria tenella OX=5802 GN=ETH_00020010 PE=4 SV=1	1	9	8	9	13.5	97.337	146790000	179830000	138720000	1.55113e+08	110520000	100930000	126950000	112800000	1.37512	t(4) = 2.88, P = 0.0450180744277166
U6KYJ4	Ubiquitin, putative	ETH_00031625	U6KYJ4	U6KYJ4_EIMTE Ubiquitin, putative OS=Eimeria tenella OX=5802 GN=ETH_00031625 PE=4 SV=1	1	6	6	6	27.5	28.405	677640000	626640000	650200000	6.51493e+08	498940000	533890000	567670000	533500000	1.22117	t(4) = 4.77, P = 0.0088138220186144
U6KYM1	SAG family member	ETH_00034930	U6KYM1;H9B901	U6KYM1_EIMTE SAG family member OS=Eimeria tenella OX=5802 GN=ETH_00034930 PE=4 SV=1;H9B901_EIMTE Uncharacterized protein OS=Eimeria tenella OX=5802 PE=2 SV=1	2	7	7	7	37.2	27.185	957850000	1042500000	879180000	9.59843e+08	1246000000	1267300000	1212700000	1242000000	0.772821	t(4) = -5.67, P = 0.0047717694245485
U6KYN8	Uncharacterized protein	ETH_00043695	U6KYN8	U6KYN8_EIMTE Uncharacterized protein OS=Eimeria tenella OX=5802 GN=ETH_00043695 PE=4 SV=1	1	11	11	11	25.7	72.927	789310000	784440000	806590000	7.93447e+08	817720000	833960000	830540000	8.27407e+08	0.958956	t(4) = -4.07, P = 0.015213359558389
U6KYP8	Uncharacterized protein	ETH_00034400	U6KYP8	U6KYP8_EIMTE Uncharacterized protein OS=Eimeria tenella OX=5802 GN=ETH_00034400 PE=4 SV=1	1	2	2	2	2	176.93	23128000	24861000	21070000	2.30197e+07	27073000	29106000	30029000	28736000	0.801074	t(4) = -4.08, P = 0.0150982388807505
U6KYS0	Uncharacterized protein	ETH_00034565	U6KYS0	U6KYS0_EIMTE Uncharacterized protein OS=Eimeria tenella OX=5802 GN=ETH_00034565 PE=4 SV=1	1	4	4	4	5.2	116.79	89455000	95721000	110360000	98512000	131180000	130490000	117790000	1.26487e+08	0.778833	t(4) = -3.7, P = 0.0209233191787092
U6KYT1	Uncharacterized protein	ETH_00011345	U6KYT1	U6KYT1_EIMTE Uncharacterized protein OS=Eimeria tenella OX=5802 GN=ETH_00011345 PE=4 SV=1	1	1	1	1	1.2	127.91	7261600	6156200	5057900	6.15857e+06	3561500	2347000	3707400	3205300	1.92137	t(4) = 3.84, P = 0.0184161499783195
U6KYU4	TCP-1/cpn60 family chaperonin, putative	ETH_00034715	U6KYU4;H9B9U4	U6KYU4_EIMTE TCP-1/cpn60 family chaperonin, putative OS=Eimeria tenella OX=5802 GN=ETH_00034715 PE=3 SV=1;H9B9U4_EIMTE Uncharacterized protein OS=Eimeria tenella OX=5802 PE=2 SV=1	2	22	22	22	45.8	62.122	1335700000	1313100000	1342600000	1.33047e+09	1095400000	1032500000	1077100000	1.06833e+09	1.24537	t(4) = 12.67, P = 0.00022371163500321
U6KYZ2	Uncharacterized protein	ETH_00007285	U6KYZ2	U6KYZ2_EIMTE Uncharacterized protein OS=Eimeria tenella OX=5802 GN=ETH_00007285 PE=4 SV=1	1	5	5	5	18.6	36.629	303330000	290430000	303670000	2.99143e+08	180640000	201100000	201570000	1.94437e+08	1.53851	t(4) = 12.83, P = 0.000212696075536001
U6KZ01	Uncharacterized protein	ETH_00015310	U6KZ01	U6KZ01_EIMTE Uncharacterized protein OS=Eimeria tenella OX=5802 GN=ETH_00015310 PE=4 SV=1	1	3	3	3	16.2	35.226	123320000	109610000	118680000	1.17203e+08	165430000	154920000	162170000	160840000	0.728695	t(4) = -8.58, P = 0.00101284494100364
U6KZ13	Superoxide dismutase	ETH_00022520	U6KZ13	U6KZ13_EIMTE Superoxide dismutase OS=Eimeria tenella OX=5802 GN=ETH_00022520 PE=3 SV=1	1	4	4	4	22.7	24.925	100090000	104220000	105080000	103130000	112850000	114100000	112610000	1.13187e+08	0.91115	t(4) = -6.25, P = 0.0033325044076873
U6KZ24	Uncharacterized protein	ETH_00022595	U6KZ24	U6KZ24_EIMTE Uncharacterized protein OS=Eimeria tenella OX=5802 GN=ETH_00022595 PE=4 SV=1	1	1	1	1	24.4	9.1022	31630000	26481000	31239000	2.97833e+07	21853000	23950000	24943000	23582000	1.26297	t(4) = 3.28, P = 0.0304226434021882
U6KZ43	Uncharacterized protein	ETH_00022720	U6KZ43	U6KZ43_EIMTE Uncharacterized protein OS=Eimeria tenella OX=5802 GN=ETH_00022720 PE=4 SV=1	1	4	4	4	10.9	60.96	86283000	88838000	82872000	8.59977e+07	98613000	103920000	101910000	101481000	0.847426	t(4) = -6.68, P = 0.00261725356936942
U6KZ60	60S acidic ribosomal protein P2	ETH_00022065	U6KZ60	U6KZ60_EIMTE 60S acidic ribosomal protein P2 OS=Eimeria tenella OX=5802 GN=ETH_00022065 PE=3 SV=1	1	6	3	6	76.4	10.477	2598000000	2478800000	2456000000	2.51093e+09	3571200000	3658600000	3521700000	3.58383e+09	0.700628	t(4) = -18.03, P = 5.56046145901313e-05
U6KZ70	Uncharacterized protein	ETH_00014485	U6KZ70	U6KZ70_EIMTE Uncharacterized protein OS=Eimeria tenella OX=5802 GN=ETH_00014485 PE=4 SV=1	1	4	4	4	7.4	101.73	82799000	100840000	97351000	9.36633e+07	78950000	76846000	75856000	7.72173e+07	1.21298	t(4) = 2.94, P = 0.0425153156155978
U6KZ91	Uncharacterized protein	ETH_00002920	U6KZ91	U6KZ91_EIMTE Uncharacterized protein OS=Eimeria tenella OX=5802 GN=ETH_00002920 PE=4 SV=1	1	10	10	10	17.9	94.989	299360000	169290000	263330000	2.43993e+08	424170000	426300000	479550000	443340000	0.550353	t(4) = -4.66, P = 0.00960338970699246
U6KZ92	Thioredoxin, putative	ETH_00025705	U6KZ92	U6KZ92_EIMTE Thioredoxin, putative OS=Eimeria tenella OX=5802 GN=ETH_00025705 PE=4 SV=1	1	18	18	18	34.2	165.76	1300200000	1347100000	1286600000	1311300000	2126300000	2075500000	2108700000	2103500000	0.62339	t(4) = -33.55, P = 4.70919094012992e-06
U6KZ96	Uncharacterized protein	ETH_00002945	U6KZ96	U6KZ96_EIMTE Uncharacterized protein OS=Eimeria tenella OX=5802 GN=ETH_00002945 PE=4 SV=1	1	5	5	5	42.9	13.353	281840000	311200000	342410000	3.11817e+08	380790000	428860000	385870000	3.98507e+08	0.782463	t(4) = -3.74, P = 0.0201838652051435
U6KZG4	U2 small nuclear ribonucleoprotein, putative	ETH_00008295	U6KZG4	U6KZG4_EIMTE U2 small nuclear ribonucleoprotein, putative OS=Eimeria tenella OX=5802 GN=ETH_00008295 PE=4 SV=1	1	3	3	3	3.1	75.258	114010000	108590000	115290000	112630000	152710000	158500000	139160000	1.50123e+08	0.75025	t(4) = -6.16, P = 0.00352704657104318
U6KZG9	Uncharacterized protein	ETH_00008320	U6KZG9	U6KZG9_EIMTE Uncharacterized protein OS=Eimeria tenella OX=5802 GN=ETH_00008320 PE=4 SV=1	1	2	2	2	3.6	153.42	22796000	26303000	23856000	2.43183e+07	19105000	21702000	19715000	20174000	1.20543	t(4) = 3.19, P = 0.0333732377280172
U6KZH0	ATP-dependent RNA helicase, putative	ETH_00026135	U6KZH0	U6KZH0_EIMTE ATP-dependent RNA helicase, putative OS=Eimeria tenella OX=5802 GN=ETH_00026135 PE=3 SV=1	1	5	5	5	8.6	76.961	208150000	242800000	257750000	2.36233e+08	165030000	160430000	184190000	1.69883e+08	1.39056	t(4) = 4.05, P = 0.0155078749093772
U6KZJ4	Signal peptide peptidase domain-containing protein, putative	ETH_00030630	U6KZJ4	U6KZJ4_EIMTE Signal peptide peptidase domain-containing protein, putative OS=Eimeria tenella OX=5802 GN=ETH_00030630 PE=4 SV=1	1	6	6	6	12.6	49.73	67522000	61352000	65581000	6.48183e+07	116450000	82428000	87558000	9.54787e+07	0.678878	t(4) = -2.85, P = 0.0462371782922346
U6KZM0	Fumarase, putative	ETH_00020655	U6KZM0	U6KZM0_EIMTE Fumarase, putative OS=Eimeria tenella OX=5802 GN=ETH_00020655 PE=4 SV=1	1	8	8	8	17.3	62.073	389240000	425450000	376530000	3.97073e+08	275460000	321470000	274230000	2.90387e+08	1.36739	t(4) = 4.99, P = 0.00752417284927741
U6KZS7	Nucleosome assembly domain-containing protein, putative (Fragment)	ETH_00016240	U6KZS7	U6KZS7_EIMTE Nucleosome assembly domain-containing protein, putative (Fragment) OS=Eimeria tenella OX=5802 GN=ETH_00016240 PE=3 SV=1	1	2	2	2	22.8	15.14	56192000	64956000	69104000	6.34173e+07	32627000	33293000	34904000	33608000	1.88697	t(4) = 7.71, P = 0.00152188088339128
U6KZT6	Casein kinase one (CK1) TgCK1b, putative	ETH_00025675	U6KZT6;Q6QNL9;U6L1C6	U6KZT6_EIMTE Casein kinase one (CK1) TgCK1b, putative OS=Eimeria tenella OX=5802 GN=ETH_00025675 PE=3 SV=1	3	4	4	4	9.9	48.946	69438000	61467000	69085000	6.66633e+07	49590000	47371000	60702000	5.25543e+07	1.26846	t(4) = 2.89, P = 0.0443819977976284
U6KZW5	Long chain acyl-CoA synthetase, putative	ETH_00022465	U6KZW5	U6KZW5_EIMTE Long chain acyl-CoA synthetase, putative OS=Eimeria tenella OX=5802 GN=ETH_00022465 PE=4 SV=1	1	25	25	25	41.4	87.739	1634300000	1613600000	1701000000	1.64963e+09	1531600000	1528900000	1530700000	1530400000	1.07791	t(4) = 4.52, P = 0.0106614029487623
U6KZZ2	Uncharacterized protein	ETH_00018910	U6KZZ2	U6KZZ2_EIMTE Uncharacterized protein OS=Eimeria tenella OX=5802 GN=ETH_00018910 PE=4 SV=1	1	3	3	3	34.1	14.742	298980000	254790000	306230000	2.86667e+08	223740000	217920000	206630000	2.16097e+08	1.32657	t(4) = 4.19, P = 0.0138039399018982
U6L011	Surp module domain-containing protein, putative	ETH_00014215	U6L011	U6L011_EIMTE Surp module domain-containing protein, putative OS=Eimeria tenella OX=5802 GN=ETH_00014215 PE=4 SV=1	1	12	12	12	25.4	69.552	356930000	339300000	328550000	3.41593e+08	426550000	462280000	413860000	434230000	0.786665	t(4) = -5.55, P = 0.0051552699227306
U6L047	Dihydrolipoyl dehydrogenase protein, putative (Fragment)	ETH_00041205	U6L047	U6L047_EIMTE Dihydrolipoyl dehydrogenase protein, putative (Fragment) OS=Eimeria tenella OX=5802 GN=ETH_00041205 PE=3 SV=1	1	9	9	9	29.2	48.078	662940000	647270000	709450000	673220000	489710000	541620000	535710000	5.22347e+08	1.28884	t(4) = 6.07, P = 0.00372095043251694
U6L058	Apicoplast 30S ribosomal protein S12	ETH_00001185	U6L058	U6L058_EIMTE Apicoplast 30S ribosomal protein S12 OS=Eimeria tenella OX=5802 GN=ETH_00001185 PE=3 SV=1	1	3	3	3	23.4	16.15	125600000	133100000	123470000	127390000	204420000	205940000	210170000	2.06843e+08	0.615877	t(4) = -23.44, P = 1.96319965187543e-05
U6L0C1	40s ribosomal protein S20, putative	ETH_00032325	U6L0C1	U6L0C1_EIMTE 40s ribosomal protein S20, putative OS=Eimeria tenella OX=5802 GN=ETH_00032325 PE=3 SV=1	1	5	5	5	43.2	13.314	1700600000	1562900000	1530900000	1.59813e+09	1893600000	1942200000	1964300000	1.93337e+09	0.826606	t(4) = -5.98, P = 0.00393861216870046
U6L0C7	Uncharacterized protein	ETH_00011025	U6L0C7	U6L0C7_EIMTE Uncharacterized protein OS=Eimeria tenella OX=5802 GN=ETH_00011025 PE=4 SV=1	1	8	8	8	51.5	25.004	887230000	829960000	835770000	8.50987e+08	1079400000	980050000	1071800000	1043750000	0.815317	t(4) = -5.25, P = 0.0063165702882392
U6L0D0	Subtilisin-like protease TgSUB2, putative	ETH_00011050	U6L0D0	U6L0D0_EIMTE Subtilisin-like protease TgSUB2, putative OS=Eimeria tenella OX=5802 GN=ETH_00011050 PE=3 SV=1	1	3	3	3	4.8	120.25	29572000	27605000	25585000	2.75873e+07	39357000	47423000	46183000	44321000	0.622444	t(4) = -6.06, P = 0.00373281301387431
U6L0F4	Proteasome subunit alpha type	ETH_00011175	U6L0F4	U6L0F4_EIMTE Proteasome subunit alpha type OS=Eimeria tenella OX=5802 GN=ETH_00011175 PE=3 SV=1	1	1	1	1	6.4	27.717	41986000	36054000	35277000	3.77723e+07	28747000	28921000	26959000	28209000	1.33902	t(4) = 4.33, P = 0.0123678161887491
U6L0F9	Uncharacterized protein	ETH_00011200	U6L0F9	U6L0F9_EIMTE Uncharacterized protein OS=Eimeria tenella OX=5802 GN=ETH_00011200 PE=4 SV=1	1	3	3	3	25	14.134	324280000	352070000	345980000	3.40777e+08	452060000	446790000	447400000	448750000	0.759391	t(4) = -12.56, P = 0.000231201782217594
U6L0H3	Uncharacterized protein	ETH_00011725	U6L0H3	U6L0H3_EIMTE Uncharacterized protein OS=Eimeria tenella OX=5802 GN=ETH_00011725 PE=4 SV=1	1	8	8	8	9.1	125.73	228580000	197350000	199610000	2.08513e+08	148270000	155700000	147810000	1.50593e+08	1.38461	t(4) = 5.58, P = 0.0050476788957165
U6L0K0	Uncharacterized protein	ETH_00004135	U6L0K0;U6KK44	U6L0K0_EIMTE Uncharacterized protein OS=Eimeria tenella OX=5802 GN=ETH_00004135 PE=4 SV=1;U6KK44_EIMTE Uncharacterized protein OS=Eimeria tenella OX=5802 GN=ETH_00026615 PE=4 SV=1	2	3	3	3	8.9	33.609	636170000	635620000	764180000	6.78657e+08	503900000	538460000	523300000	5.21887e+08	1.30039	t(4) = 3.57, P = 0.0233806122866159
U6L0K6	Uncharacterized protein	ETH_00014635	U6L0K6	U6L0K6_EIMTE Uncharacterized protein OS=Eimeria tenella OX=5802 GN=ETH_00014635 PE=4 SV=1	1	6	6	6	14.6	84.465	312140000	302190000	439330000	351220000	238740000	150980000	159330000	1.83017e+08	1.91906	t(4) = 3.22, P = 0.0323251317679377
U6L0P1	Uncharacterized protein	ETH_00003965	U6L0P1	U6L0P1_EIMTE Uncharacterized protein OS=Eimeria tenella OX=5802 GN=ETH_00003965 PE=4 SV=1	1	4	4	4	6	117.18	108890000	106890000	113520000	1.09767e+08	59858000	56740000	61241000	5.92797e+07	1.85167	t(4) = 21.28, P = 2.88160287079305e-05
U6L0V6	Sugar permease, putative	ETH_00013790	U6L0V6	U6L0V6_EIMTE Sugar permease, putative OS=Eimeria tenella OX=5802 GN=ETH_00013790 PE=4 SV=1	1	3	3	3	5.1	74.513	119790000	145730000	137620000	134380000	110430000	78477000	81468000	90125000	1.49104	t(4) = 3.47, P = 0.0255494476515448
U6L120	Uncharacterized protein	ETH_00003110	U6L120	U6L120_EIMTE Uncharacterized protein OS=Eimeria tenella OX=5802 GN=ETH_00003110 PE=4 SV=1	1	1	1	1	4.1	38.018	47203000	42719000	56384000	4.87687e+07	27828000	24829000	26415000	2.63573e+07	1.85029	t(4) = 5.45, P = 0.00551483439424908
U6L127	Glycerol-3-phosphate dehydrogenase [NAD(+)]	ETH_00034505	U6L127	U6L127_EIMTE Glycerol-3-phosphate dehydrogenase [NAD(+)] OS=Eimeria tenella OX=5802 GN=ETH_00034505 PE=3 SV=1	1	4	4	4	11.6	56.18	108380000	124950000	115110000	1.16147e+08	83261000	86678000	78737000	82892000	1.40118	t(4) = 6.24, P = 0.00336920508463076
U6L145	Uncharacterized protein	ETH_00034670	U6L145	U6L145_EIMTE Uncharacterized protein OS=Eimeria tenella OX=5802 GN=ETH_00034670 PE=4 SV=1	1	12	12	12	44.2	32.079	2801900000	2591500000	2432900000	2.60877e+09	3318200000	3351400000	3274100000	3.31457e+09	0.787061	t(4) = -6.46, P = 0.00295025511706095
U6L154	Uncharacterized protein	ETH_00007065	U6L154;H9B962	U6L154_EIMTE Uncharacterized protein OS=Eimeria tenella OX=5802 GN=ETH_00007065 PE=4 SV=1;H9B962_EIMTE Uncharacterized protein OS=Eimeria tenella OX=5802 PE=2 SV=1	2	2	2	2	50.5	10.805	151940000	158630000	171400000	1.60657e+08	204600000	201830000	192400000	199610000	0.804853	t(4) = -5.73, P = 0.00459420777581645
U6L1C1	RNA binding protein, putative	ETH_00031425	U6L1C1	U6L1C1_EIMTE RNA binding protein, putative OS=Eimeria tenella OX=5802 GN=ETH_00031425 PE=4 SV=1	1	2	2	2	9.9	35.762	22419000		23676000	23047500	34915000	41095000	39410000	3.84733e+07	0.599051	t(3) = -6.36, P = 0.00787844023088499
U6L1G3	Endoplasmic reticulum retention receptor, putative	ETH_00035200	U6L1G3	U6L1G3_EIMTE Endoplasmic reticulum retention receptor, putative OS=Eimeria tenella OX=5802 GN=ETH_00035200 PE=4 SV=1	1	2	2	2	7.6	26.242	241810000	245770000	232880000	2.40153e+08	377110000	333480000	365700000	3.58763e+08	0.669392	t(4) = -8.72, P = 0.0009544017766991
U6L1G4	Heat shock protein 60, putative (Fragment)	ETH_00026225	U6L1G4	U6L1G4_EIMTE Heat shock protein 60, putative (Fragment) OS=Eimeria tenella OX=5802 GN=ETH_00026225 PE=3 SV=1	1	14	14	14	39.8	45.087	5416700000	5400100000	5814100000	5.54363e+09	4714700000	4539700000	4614100000	4.62283e+09	1.19918	t(4) = 6.37, P = 0.0031109796411011
U6L1Q8	Manganese resistance 1 protein, putative	ETH_00010615	U6L1Q8	U6L1Q8_EIMTE Manganese resistance 1 protein, putative OS=Eimeria tenella OX=5802 GN=ETH_00010615 PE=3 SV=1	1	2	2	2	11.6	50.52	40028000	35343000	41264000	3.88783e+07	49272000	44830000	51036000	4.83793e+07	0.803614	t(4) = -3.68, P = 0.0211785007920351
U6L1R3	Uncharacterized protein	ETH_00010640	U6L1R3	U6L1R3_EIMTE Uncharacterized protein OS=Eimeria tenella OX=5802 GN=ETH_00010640 PE=4 SV=1	1	1	1	1	4.6	26.441	8552800	10454000	7936300	8.98103e+06	14802000	13970000	14861000	1.45443e+07	0.617494	t(4) = -6.86, P = 0.00235862094163553
U6L1T3	EGF-like domain-containing protein, putative	ETH_00013620	U6L1T3	U6L1T3_EIMTE EGF-like domain-containing protein, putative OS=Eimeria tenella OX=5802 GN=ETH_00013620 PE=4 SV=1	1	7	7	7	7.9	105.53	507900000	497910000	510020000	5.05277e+08	539370000	571740000	578460000	563190000	0.897169	t(4) = -4.58, P = 0.0101461006032704
U6L1U7	Eukaryotic translation initiation factor 3 subunit 5, putative	ETH_00013695	U6L1U7	U6L1U7_EIMTE Eukaryotic translation initiation factor 3 subunit 5, putative OS=Eimeria tenella OX=5802 GN=ETH_00013695 PE=4 SV=1	1	4	4	4	14.5	36.697	145300000	162380000	171510000	159730000	187340000	185440000	194560000	1.89113e+08	0.844626	t(4) = -3.6, P = 0.0228135352271034
U6L1X2	Uncharacterized protein	ETH_00033140	U6L1X2	U6L1X2_EIMTE Uncharacterized protein OS=Eimeria tenella OX=5802 GN=ETH_00033140 PE=4 SV=1	1	5	5	5	4.2	185.11	59643000	54660000	63118000	5.91403e+07	46157000	51794000	42503000	46818000	1.2632	t(4) = 3.38, P = 0.0279050302642531
U6L1Y4	Uncharacterized protein	ETH_00009995	U6L1Y4	U6L1Y4_EIMTE Uncharacterized protein OS=Eimeria tenella OX=5802 GN=ETH_00009995 PE=4 SV=1	1	6	6	6	12.7	70.028	111160000	108040000	105510000	1.08237e+08	58861000	80986000	57961000	65936000	1.64154	t(4) = 5.49, P = 0.00536247379814738
U6L206	Peroxidoxin 2, putative	ETH_00032305	U6L206	U6L206_EIMTE Peroxidoxin 2, putative OS=Eimeria tenella OX=5802 GN=ETH_00032305 PE=4 SV=1	1	5	5	5	31.8	23.848	169170000	199440000	205450000	1.91353e+08	109610000	109850000	95319000	1.04926e+08	1.82369	t(4) = 7.08, P = 0.00210329756001091
U6L209	60s ribosomal protein L33-A, putative	ETH_00032330	U6L209	U6L209_EIMTE 60s ribosomal protein L33-A, putative OS=Eimeria tenella OX=5802 GN=ETH_00032330 PE=3 SV=1	1	3	3	3	24	13.884	254660000	270190000	251900000	2.58917e+08	283120000	316210000	331730000	3.10353e+08	0.834264	t(4) = -3.33, P = 0.0289732047668263
U6L211	Polyadenylate-binding protein	ETH_00008605	U6L211	U6L211_EIMTE Polyadenylate-binding protein OS=Eimeria tenella OX=5802 GN=ETH_00008605 PE=3 SV=1	1	12	12	12	16.9	90.98	872040000	929350000	842280000	8.81223e+08	788510000	809280000	771700000	789830000	1.11571	t(4) = 3.29, P = 0.0301727309375625
U6L228	ATP-dependent helicase, putative	ETH_00033245	U6L228	U6L228_EIMTE ATP-dependent helicase, putative OS=Eimeria tenella OX=5802 GN=ETH_00033245 PE=4 SV=1	1	1	1	1	0.9	183.41	12290000	11279000	11022000	1.15303e+07	12762000	14626000	15210000	1.41993e+07	0.812033	t(4) = -3.2, P = 0.0328301527751503
U6L251	Uncharacterized protein	ETH_00022270	U6L251	U6L251_EIMTE Uncharacterized protein OS=Eimeria tenella OX=5802 GN=ETH_00022270 PE=4 SV=1	1	2	2	2	4.4	85.658	68363000	67713000	73708000	69928000	61668000	52828000	54971000	56489000	1.23791	t(4) = 4.11, P = 0.0147407886043653
U6L262	Uncharacterized protein (Fragment)	ETH_00016480	U6L262	U6L262_EIMTE Uncharacterized protein (Fragment) OS=Eimeria tenella OX=5802 GN=ETH_00016480 PE=4 SV=1	1	2	2	2	11.1	35.558	18905000	22966000	24064000	2.19783e+07	31321000	42498000	33208000	3.56757e+07	0.616059	t(4) = -3.61, P = 0.0225517718209697
U6L264	Uncharacterized protein	ETH_00008860	U6L264	U6L264_EIMTE Uncharacterized protein OS=Eimeria tenella OX=5802 GN=ETH_00008860 PE=4 SV=1	1	7	7	7	18.5	47.646	138440000	139450000	134590000	1.37493e+08	207210000	198710000	218100000	2.08007e+08	0.661004	t(4) = -12.15, P = 0.000263329553671539
U6L273	Uncharacterized protein	ETH_00008910	U6L273	U6L273_EIMTE Uncharacterized protein OS=Eimeria tenella OX=5802 GN=ETH_00008910 PE=4 SV=1	1	18	18	18	15.9	176.47	897490000	1011500000	970750000	9.59913e+08	1457600000	1661000000	1431700000	1.51677e+09	0.632868	t(4) = -6.98, P = 0.00221880222972652
U6L274	Uncharacterized protein	ETH_00022370	U6L274	U6L274_EIMTE Uncharacterized protein OS=Eimeria tenella OX=5802 GN=ETH_00022370 PE=4 SV=1	1	11	11	11	17.8	126.52	427200000	445680000	435710000	4.36197e+08	592740000	594310000	626180000	604410000	0.72169	t(4) = -13.86, P = 0.000156910613526035
U6L294	Presequence protease, related	ETH_00003350	U6L294	U6L294_EIMTE Presequence protease, related OS=Eimeria tenella OX=5802 GN=ETH_00003350 PE=4 SV=1	1	2	2	2	3.7	77.967	14950000	14191000	12226000	13789000	21292000	20382000	18554000	20076000	0.68684	t(4) = -5.5, P = 0.00532975826193554
U6L2D4	Myosin light chain 2, putative	ETH_00032040	U6L2D4	U6L2D4_EIMTE Myosin light chain 2, putative OS=Eimeria tenella OX=5802 GN=ETH_00032040 PE=4 SV=1	1	8	8	8	25.5	43.534	278100000	275620000	249180000	2.67633e+08	326840000	330460000	338900000	3.32067e+08	0.805963	t(4) = -6.5, P = 0.002897953511757
U6L2N5	Eukaryotic translation initiation factor 2 alpha subunit, putative	ETH_00031135	U6L2N5	U6L2N5_EIMTE Eukaryotic translation initiation factor 2 alpha subunit, putative OS=Eimeria tenella OX=5802 GN=ETH_00031135 PE=4 SV=1	1	7	7	7	25.1	41.916	284510000	327540000	302250000	3.04767e+08	189010000	192030000	192360000	1.91133e+08	1.59452	t(4) = 9.07, P = 0.000819625523997093
U6L2Q8	40S ribosomal protein S26	ETH_00011180	U6L2Q8	U6L2Q8_EIMTE 40S ribosomal protein S26 OS=Eimeria tenella OX=5802 GN=ETH_00011180 PE=3 SV=1	1	2	2	2	18.8	12.752	480260000	533050000	527230000	5.13513e+08	686110000	666580000	695090000	6.82593e+08	0.752298	t(4) = -9.04, P = 0.000830817019081255
U6L2S4	Heterogeneous nuclear ribonucleoprotein A3, putative (Fragment)	ETH_00018150	U6L2S4	U6L2S4_EIMTE Heterogeneous nuclear ribonucleoprotein A3, putative (Fragment) OS=Eimeria tenella OX=5802 GN=ETH_00018150 PE=4 SV=1	1	2	2	2	11.8	22.208	308500000	295860000	350820000	3.18393e+08	179000000	172900000	182450000	1.78117e+08	1.78756	t(4) = 8.32, P = 0.00113794056147338
U6L2T2	Acetyl-CoA carboxylase, putative	ETH_00009260	U6L2T2	U6L2T2_EIMTE Acetyl-CoA carboxylase, putative OS=Eimeria tenella OX=5802 GN=ETH_00009260 PE=4 SV=1	1	27	27	27	17.3	266.53	614040000	650840000	674520000	6.46467e+08	570830000	532370000	521390000	541530000	1.19378	t(4) = 4.54, P = 0.0104978554577567
U6L2X1	Duplicated carbonic anhydrase, putative	ETH_00027955	U6L2X1	U6L2X1_EIMTE Duplicated carbonic anhydrase, putative OS=Eimeria tenella OX=5802 GN=ETH_00027955 PE=4 SV=1	1	1	1	1	2	54.951	48433000	48171000	46792000	4.77987e+07	51074000	56375000	54537000	5.39953e+07	0.885237	t(4) = -3.79, P = 0.0192793889023366
U6L2Y4	Uncharacterized protein	ETH_00004265	U6L2Y4	U6L2Y4_EIMTE Uncharacterized protein OS=Eimeria tenella OX=5802 GN=ETH_00004265 PE=4 SV=1	1	2	2	2	12.3	23.009	112460000	137540000	123460000	1.24487e+08	99525000	99308000	91655000	9.68293e+07	1.28563	t(4) = 3.59, P = 0.0229782751258006
U6L2Y9	Uncharacterized protein (Fragment)	ETH_00041035	U6L2Y9	U6L2Y9_EIMTE Uncharacterized protein (Fragment) OS=Eimeria tenella OX=5802 GN=ETH_00041035 PE=4 SV=1	1	1	1	1	10.9	16.704	15272000	16749000		16010500	30805000		27982000	29393500	0.544695	t(2) = -8.4, P = 0.0138746924316925
U6L2Z0	Uncharacterized protein	ETH_00004290	U6L2Z0	U6L2Z0_EIMTE Uncharacterized protein OS=Eimeria tenella OX=5802 GN=ETH_00004290 PE=4 SV=1	1	4	4	4	50	13.843	77642000	86043000	80573000	8.14193e+07	107240000	142340000	147580000	1.32387e+08	0.615012	t(4) = -3.95, P = 0.0168090967169625
U6L304	Proteasome endopeptidase complex	ETH_00027335	U6L304	U6L304_EIMTE Proteasome endopeptidase complex OS=Eimeria tenella OX=5802 GN=ETH_00027335 PE=3 SV=1	1	4	4	4	18.8	26.101	56643000	54496000	58380000	5.65063e+07	53389000	51816000	51857000	52354000	1.07931	t(4) = 3.36, P = 0.028377130504933
U6L395	Uncharacterized protein	ETH_00001655	U6L395	U6L395_EIMTE Uncharacterized protein OS=Eimeria tenella OX=5802 GN=ETH_00001655 PE=4 SV=1	1	3	3	3	6.8	54.169	79798000	92731000	91607000	8.80453e+07	48551000	56767000	55053000	53457000	1.64703	t(4) = 7.15, P = 0.00201964524229325
U6L3A6	Uncharacterized protein	ETH_00001705	U6L3A6	U6L3A6_EIMTE Uncharacterized protein OS=Eimeria tenella OX=5802 GN=ETH_00001705 PE=4 SV=1	1	6	6	6	14.7	68.081	135620000	128220000	122440000	128760000	146380000	143540000	150940000	1.46953e+08	0.876197	t(4) = -4.15, P = 0.014229762221791
U6L3A8	Uncharacterized protein (Fragment)	ETH_00040120	U6L3A8	U6L3A8_EIMTE Uncharacterized protein (Fragment) OS=Eimeria tenella OX=5802 GN=ETH_00040120 PE=4 SV=1	1	5	4	5	24.3	23.892	130750000	158500000	189900000	1.59717e+08	109910000	112740000	105100000	109250000	1.46194	t(4) = 2.93, P = 0.0428629777610073
U6L3C8	Small GTP-binding protein sar1, putative	ETH_00027560	U6L3C8	U6L3C8_EIMTE Small GTP-binding protein sar1, putative OS=Eimeria tenella OX=5802 GN=ETH_00027560 PE=3 SV=1	1	3	3	3	32.8	13.435	286520000	268240000	280070000	2.78277e+08	254800000	178280000	200220000	211100000	1.31822	t(4) = 2.87, P = 0.0452673220633773
U6L3E4	4-hydroxy-3-methylbut-2-en-1-yl diphosphate synthase, putative	ETH_00001880	U6L3E4	U6L3E4_EIMTE 4-hydroxy-3-methylbut-2-en-1-yl diphosphate synthase, putative OS=Eimeria tenella OX=5802 GN=ETH_00001880 PE=3 SV=1	1	1	1	1	1.6	106.28	32978000	30588000	41485000	35017000	23438000	20617000	20500000	2.15183e+07	1.62731	t(4) = 3.92, P = 0.0172458478746027
U6L3G0	Pyrophosphate--fructose 6-phosphate 1-phosphotransferase	ETH_00003915	U6L3G0	U6L3G0_EIMTE Pyrophosphate--fructose 6-phosphate 1-phosphotransferase OS=Eimeria tenella OX=5802 GN=ETH_00003915 PE=3 SV=1	1	11	11	11	16.3	122.77	333920000	348180000	442020000	3.74707e+08	236840000	176090000	236780000	216570000	1.73019	t(4) = 4, P = 0.0160687391282954
U6L3H6	Thioredoxin, putative	ETH_00013700	U6L3H6	U6L3H6_EIMTE Thioredoxin, putative OS=Eimeria tenella OX=5802 GN=ETH_00013700 PE=4 SV=1	1	6	6	6	31.8	25.678	964380000	976770000	917630000	9.52927e+08	1229300000	1297200000	1311000000	1.27917e+09	0.744959	t(4) = -10.52, P = 0.000461794237369906
U6L3H8	Uncharacterized protein	ETH_00018720	U6L3H8	U6L3H8_EIMTE Uncharacterized protein OS=Eimeria tenella OX=5802 GN=ETH_00018720 PE=4 SV=1	1	1	1	1	1.9	89.628	216900000	217570000	206140000	2.13537e+08	156400000	151830000	82552000	1.30261e+08	1.6393	t(4) = 3.44, P = 0.0261844005411499
U6L3J7	Cation efflux family protein, putative	ETH_00033120	U6L3J7	U6L3J7_EIMTE Cation efflux family protein, putative OS=Eimeria tenella OX=5802 GN=ETH_00033120 PE=4 SV=1	1	2	2	2	4.1	68.394	74883000	72975000	76845000	74901000	59131000	55073000	59970000	58058000	1.29011	t(4) = 8.96, P = 0.000858737939694381
U6L3K5	Uncharacterized protein (Fragment)	ETH_00038405	U6L3K5	U6L3K5_EIMTE Uncharacterized protein (Fragment) OS=Eimeria tenella OX=5802 GN=ETH_00038405 PE=4 SV=1	1	1	1	1	4.8	24.608	21448000	16796000	15417000	17887000	31295000	32528000	37084000	3.36357e+07	0.531787	t(4) = -6.21, P = 0.00341817212233398
U6L3M2	TCP-1/cpn60 chaperonin family protein, putative	ETH_00008485	U6L3M2	U6L3M2_EIMTE TCP-1/cpn60 chaperonin family protein, putative OS=Eimeria tenella OX=5802 GN=ETH_00008485 PE=3 SV=1	1	24	24	24	44.5	70.66	4465600000	4199100000	4280100000	4.31493e+09	3101000000	3110600000	3132200000	3114600000	1.38539	t(4) = 15.11, P = 0.000111690969361688
U6L3M4	Signal recognition particle receptor subunit beta, putative (Fragment)	ETH_00034315	U6L3M4	U6L3M4_EIMTE Signal recognition particle receptor subunit beta, putative (Fragment) OS=Eimeria tenella OX=5802 GN=ETH_00034315 PE=4 SV=1	1	3	3	3	25.1	20.291	59365000	63572000	58183000	6.03733e+07	89813000	83164000	81056000	8.46777e+07	0.712978	t(4) = -7.83, P = 0.0014372269643562
U6L3M7	Uncharacterized protein	ETH_00008510	U6L3M7	U6L3M7_EIMTE Uncharacterized protein OS=Eimeria tenella OX=5802 GN=ETH_00008510 PE=4 SV=1	1	2	2	2	6.6	15.834	36046000		28032000	32039000	52610000	61294000	53978000	5.59607e+07	0.572527	t(3) = -5.22, P = 0.0137005680425442
U6L3P3	DnaJ domain-containing protein, related, related	ETH_00008585	U6L3P3	U6L3P3_EIMTE DnaJ domain-containing protein, related, related OS=Eimeria tenella OX=5802 GN=ETH_00008585 PE=4 SV=1	1	6	6	6	8.4	108.81	68989000	70610000	90105000	76568000	123510000	144210000	175810000	1.47843e+08	0.5179	t(4) = -4.28, P = 0.0128434394725157
U6L3P4	Uncharacterized protein (Fragment)	ETH_00007010	U6L3P4;U6KMG0	U6L3P4_EIMTE Uncharacterized protein (Fragment) OS=Eimeria tenella OX=5802 GN=ETH_00007010 PE=4 SV=1	2	3	3	3	19.5	29.828	138680000	124960000	115190000	1.26277e+08	145850000	145590000	147970000	146470000	0.862133	t(4) = -2.95, P = 0.0421355684238219
U6L3Q8	Uncharacterized protein	ETH_00008660	U6L3Q8	U6L3Q8_EIMTE Uncharacterized protein OS=Eimeria tenella OX=5802 GN=ETH_00008660 PE=4 SV=1	1	11	11	11	44.4	43.194	971880000	955000000	892140000	9.39673e+08	1085000000	1060800000	1152200000	1.09933e+09	0.854767	t(4) = -4.37, P = 0.0119877421621442
U6L3S7	Uncharacterized protein	ETH_00032500	U6L3S7	U6L3S7_EIMTE Uncharacterized protein OS=Eimeria tenella OX=5802 GN=ETH_00032500 PE=4 SV=1	1	1	1	1	4	55.872	7798000	7761500	7375600	7.64503e+06	9526400	9963100	8666200	9.38523e+06	0.814581	t(4) = -4.3, P = 0.0125962472674684
U6L3S8	Uncharacterized protein	ETH_00008790	U6L3S8	U6L3S8_EIMTE Uncharacterized protein OS=Eimeria tenella OX=5802 GN=ETH_00008790 PE=4 SV=1	1	1	1	1	10.5	15.09	27875000	26762000	31416000	2.86843e+07	36334000	40239000	33150000	3.65743e+07	0.784275	t(4) = -3.18, P = 0.0336593778635525
U6L3U4	Uncharacterized protein	ETH_00037310	U6L3U4	U6L3U4_EIMTE Uncharacterized protein OS=Eimeria tenella OX=5802 GN=ETH_00037310 PE=4 SV=1	1	3	3	3	9.5	67.591	54448000	50255000	53473000	5.27253e+07	41476000	35659000	37412000	3.81823e+07	1.38088	t(4) = 6.8, P = 0.00244226183971866
U6L3V1	Uncharacterized protein	ETH_00008915	U6L3V1	U6L3V1_EIMTE Uncharacterized protein OS=Eimeria tenella OX=5802 GN=ETH_00008915 PE=4 SV=1	1	2	2	2	1.8	191.75	22768000	24863000		23815500	48246000	47802000	45403000	4.71503e+07	0.505097	t(3) = -16.89, P = 0.000452118933740141
U6L3V7	ABC1 domain-containing protein, putative (Fragment)	ETH_00032490	U6L3V7	U6L3V7_EIMTE ABC1 domain-containing protein, putative (Fragment) OS=Eimeria tenella OX=5802 GN=ETH_00032490 PE=4 SV=1	1	1	1	1	2.1	87.664	9532700	12694000	11585000	1.12706e+07	6864300	7130100	6899300	6.96457e+06	1.61827	t(4) = 4.63, P = 0.00979830866538149
U6L3Y3	Prohibitin, putative	ETH_00017420	U6L3Y3	U6L3Y3_EIMTE Prohibitin, putative OS=Eimeria tenella OX=5802 GN=ETH_00017420 PE=4 SV=1	1	9	9	9	32.4	31.936	530920000	562570000	582600000	5.58697e+08	469550000	425150000	488010000	4.60903e+08	1.21218	t(4) = 4.08, P = 0.0150888041669971
U6L432	Cytochrome c, putative	ETH_00013445	U6L432	U6L432_EIMTE Cytochrome c, putative OS=Eimeria tenella OX=5802 GN=ETH_00013445 PE=3 SV=1	1	2	2	2	20	12.357	44133000	48503000	55156000	49264000	37322000	40792000	32019000	36711000	1.34194	t(4) = 3.06, P = 0.0374870547354247
U6L441	Uncharacterized protein	ETH_00013500	U6L441	U6L441_EIMTE Uncharacterized protein OS=Eimeria tenella OX=5802 GN=ETH_00013500 PE=4 SV=1	1	1	1	1	3.7	46.416	30078000	24657000	31695000	28810000	18200000	15068000	13044000	1.54373e+07	1.86625	t(4) = 5.14, P = 0.00680992462823411
U6L466	Glutamate dehydrogenase	ETH_00033375	U6L466	U6L466_EIMTE Glutamate dehydrogenase OS=Eimeria tenella OX=5802 GN=ETH_00033375 PE=3 SV=1	1	2	2	2	4.5	50.96	414490000	446120000	473450000	4.44687e+08	611160000	660410000	625970000	6.32513e+08	0.703047	t(4) = -8.37, P = 0.00111205825759054
U6L470	Uncharacterized protein	ETH_00033400	U6L470	U6L470_EIMTE Uncharacterized protein OS=Eimeria tenella OX=5802 GN=ETH_00033400 PE=4 SV=1	1	6	6	6	16.4	63.935	182520000	190180000	214860000	1.95853e+08	117760000	146060000	143660000	1.35827e+08	1.44194	t(4) = 4.51, P = 0.0107543224155849
U6L492	Uncharacterized protein (Fragment)	ETH_00015060	U6L492	U6L492_EIMTE Uncharacterized protein (Fragment) OS=Eimeria tenella OX=5802 GN=ETH_00015060 PE=4 SV=1	1	10	7	10	22.2	64.937	310410000	282420000	310460000	3.01097e+08	221230000	239840000	237450000	232840000	1.29315	t(4) = 6.2, P = 0.00345107113559658
U6L495	Uncharacterized protein	ETH_00032520	U6L495	U6L495_EIMTE Uncharacterized protein OS=Eimeria tenella OX=5802 GN=ETH_00032520 PE=4 SV=1	1	6	6	6	24.8	41.883	202350000	230760000	223830000	218980000	236650000	266720000	269820000	257730000	0.849649	t(4) = -2.85, P = 0.0464569699509446
U6L4E6	2-oxoglutarate dehydrogenase, putative	ETH_00028175	U6L4E6;U6KPI5	U6L4E6_EIMTE 2-oxoglutarate dehydrogenase, putative OS=Eimeria tenella OX=5802 GN=ETH_00028175 PE=4 SV=1	2	17	17	17	18.4	134.4	496000000	511710000	482670000	4.96793e+08	550750000	533300000	545630000	5.43227e+08	0.914523	t(4) = -4.71, P = 0.00925032711750103
U6L4F2	Heat shock protein 90, putative	ETH_00033250	U6L4F2	U6L4F2_EIMTE Heat shock protein 90, putative OS=Eimeria tenella OX=5802 GN=ETH_00033250 PE=3 SV=1	1	16	16	16	29.1	85.845	549460000	535990000	508860000	5.31437e+08	479610000	456930000	455890000	4.64143e+08	1.14498	t(4) = 4.73, P = 0.00910690488171757
U6L4K9	Uncharacterized protein	ETH_00020290	U6L4K9	U6L4K9_EIMTE Uncharacterized protein OS=Eimeria tenella OX=5802 GN=ETH_00020290 PE=4 SV=1	1	10	10	10	44.9	31.526	762400000	711440000	705710000	7.26517e+08	846470000	823040000	783660000	8.17723e+08	0.888463	t(4) = -3.55, P = 0.0238206753394544
U6L4L5	Uncharacterized protein	ETH_00022780	U6L4L5	U6L4L5_EIMTE Uncharacterized protein OS=Eimeria tenella OX=5802 GN=ETH_00022780 PE=4 SV=1	1	5	5	5	33.5	27.522	173510000	127680000	151970000	1.51053e+08	231320000	236090000	221730000	2.29713e+08	0.657573	t(4) = -5.66, P = 0.00479985591753336
U6L4N1	Non-transmembrane antigen, putative	ETH_00008155	U6L4N1	U6L4N1_EIMTE Non-transmembrane antigen, putative OS=Eimeria tenella OX=5802 GN=ETH_00008155 PE=4 SV=1	1	9	9	9	20.2	63.998	307030000	317390000	306960000	310460000	172460000	165860000	184410000	1.74243e+08	1.78176	t(4) = 21.15, P = 2.95391931839797e-05
U6L4N6	Chromatin remodelling complex protein SNF2L, putative (Fragment)	ETH_00017370	U6L4N6	U6L4N6_EIMTE Chromatin remodelling complex protein SNF2L, putative (Fragment) OS=Eimeria tenella OX=5802 GN=ETH_00017370 PE=4 SV=1	1	2	2	2	3.3	70.716	19501000	20019000	18804000	1.94413e+07	28249000	23817000	25808000	25958000	0.748953	t(4) = -4.9, P = 0.00802558540456513
U6L4P5	Uncharacterized protein	ETH_00010180	U6L4P5	U6L4P5_EIMTE Uncharacterized protein OS=Eimeria tenella OX=5802 GN=ETH_00010180 PE=4 SV=1	1	3	3	3	7.5	76.985	56854000	63012000	58025000	59297000	67262000	73201000	67183000	6.92153e+07	0.856703	t(4) = -3.61, P = 0.022498818468655
U6L4S6	Uncharacterized protein (Fragment)	ETH_00032860	U6L4S6	U6L4S6_EIMTE Uncharacterized protein (Fragment) OS=Eimeria tenella OX=5802 GN=ETH_00032860 PE=4 SV=1	1	1	1	1	18.2	7.3982	28780000		33599000	31189500	47461000	44250000	43136000	44949000	0.693886	t(3) = -5.6, P = 0.0112240917544497
U6L4X7	Actin, putative	ETH_00003460	U6L4X7	U6L4X7_EIMTE Actin, putative OS=Eimeria tenella OX=5802 GN=ETH_00003460 PE=3 SV=1	1	1	1	1	7.4	21.205	12484000	10942000	12333000	1.19197e+07	8905200	8321700	9979800	9068900	1.31435	t(4) = 4.13, P = 0.0145045895246354
U6L4Y0	Oxoacyl-ACP reductase, putative	ETH_00013835	U6L4Y0	U6L4Y0_EIMTE Oxoacyl-ACP reductase, putative OS=Eimeria tenella OX=5802 GN=ETH_00013835 PE=4 SV=1	1	7	7	7	31.7	35.922	215220000	253620000	288030000	252290000	327520000	325530000	341870000	331640000	0.760735	t(4) = -3.67, P = 0.0214821612701874
U6L4Y9	Thioredoxin, putative	ETH_00013885	U6L4Y9	U6L4Y9_EIMTE Thioredoxin, putative OS=Eimeria tenella OX=5802 GN=ETH_00013885 PE=4 SV=1	1	4	4	4	15.9	38.135	534950000	560860000	539030000	5.44947e+08	327950000	383260000	381140000	3.64117e+08	1.49663	t(4) = 9.13, P = 0.000797757078549744
U6L514	Uncharacterized protein	ETH_00040130	U6L514	U6L514_EIMTE Uncharacterized protein OS=Eimeria tenella OX=5802 GN=ETH_00040130 PE=4 SV=1	1	3	3	3	29.8	14.581	120370000	113730000	135830000	123310000	159240000	157020000	159740000	1.58667e+08	0.777164	t(4) = -5.36, P = 0.0058579124789205
U6L555	Seryl-tRNA synthetase, putative	ETH_00028570	U6L555	U6L555_EIMTE Seryl-tRNA synthetase, putative OS=Eimeria tenella OX=5802 GN=ETH_00028570 PE=4 SV=1	1	3	3	3	9.8	54.112	64112000	66984000	68408000	6.65013e+07	36579000	42154000	47671000	4.21347e+07	1.5783	t(4) = 7.08, P = 0.00210208971565134
U6L5G9	Uncharacterized protein	ETH_00031620	U6L5G9	U6L5G9_EIMTE Uncharacterized protein OS=Eimeria tenella OX=5802 GN=ETH_00031620 PE=4 SV=1	1	21	21	21	48.8	61.384	5155700000	5018900000	5017600000	5.06407e+09	5591700000	5637600000	5217600000	5482300000	0.923712	t(4) = -2.97, P = 0.0410262087412452
U6L5H2	Uncharacterized protein	ETH_00027445	U6L5H2	U6L5H2_EIMTE Uncharacterized protein OS=Eimeria tenella OX=5802 GN=ETH_00027445 PE=4 SV=1	1	1	1	1	11.6	13.213	114850000	112680000	129320000	118950000		86075000	84310000	85192500	1.39625	t(3) = 4.98, P = 0.0155365037206811
U6L5K5	Cytochrome C1, putative	ETH_00009045	U6L5K5	U6L5K5_EIMTE Cytochrome C1, putative OS=Eimeria tenella OX=5802 GN=ETH_00009045 PE=4 SV=1	1	12	12	12	40.5	46.054	602630000	586850000	591250000	5.93577e+08	757950000	733680000	759270000	750300000	0.791119	t(4) = -16.4, P = 8.0895103735139e-05
U6L5M7	Proteasome component PRE3, putative	ETH_00000830	U6L5M7	U6L5M7_EIMTE Proteasome component PRE3, putative OS=Eimeria tenella OX=5802 GN=ETH_00000830 PE=4 SV=1	1	2	2	2	8.9	29.513	73502000	67640000	72135000	7.10923e+07	51301000	62658000	55932000	5.66303e+07	1.25538	t(4) = 3.86, P = 0.0180803393155378
U6L5Z5	Uncharacterized protein	ETH_00008540	U6L5Z5	U6L5Z5_EIMTE Uncharacterized protein OS=Eimeria tenella OX=5802 GN=ETH_00008540 PE=4 SV=1	1	8	8	8	18.4	59.905	672590000	662830000	708970000	6.81463e+08	551330000	524310000	532500000	5.36047e+08	1.27128	t(4) = 9, P = 0.000843927178341186
U6L607	Uncharacterized protein	ETH_00008590	U6L607	U6L607_EIMTE Uncharacterized protein OS=Eimeria tenella OX=5802 GN=ETH_00008590 PE=4 SV=1	1	11	11	11	57.9	27.508	3311900000	3359800000	3324300000	3332000000	6098900000	6355500000	6344900000	6.26643e+09	0.531722	t(4) = -34.51, P = 4.20893499251483e-06
U6L649	Uncharacterized protein (Fragment)	ETH_00016195	U6L649	U6L649_EIMTE Uncharacterized protein (Fragment) OS=Eimeria tenella OX=5802 GN=ETH_00016195 PE=4 SV=1	1	2	2	2	22.7	14.597	139240000	135390000	126910000	1.33847e+08	192530000	192090000	205140000	1.96587e+08	0.680853	t(4) = -11.17, P = 0.000366155873568449
U6L658	Mannose-6-phosphate isomerase, putative	ETH_00017660	U6L658	U6L658_EIMTE Mannose-6-phosphate isomerase, putative OS=Eimeria tenella OX=5802 GN=ETH_00017660 PE=3 SV=1	1	1	1	1	2.4	73.953	7526900	9986300	8490400	8.66787e+06	5434100	5569100	6118300	5.70717e+06	1.51877	t(4) = 3.97, P = 0.0165156864921911
U6L6D1	Tudor / staphylococcal nuclease domain-containing protein, putative	ETH_00008315	U6L6D1	U6L6D1_EIMTE Tudor / staphylococcal nuclease domain-containing protein, putative OS=Eimeria tenella OX=5802 GN=ETH_00008315 PE=4 SV=1	1	17	17	17	29.2	100.06	401080000	400520000	444620000	4.15407e+08	459650000	462400000	482720000	4.68257e+08	0.887135	t(4) = -3.24, P = 0.0317169817950206
U6L6H8	T-complex protein 1 subunit eta	ETH_00028605	U6L6H8	U6L6H8_EIMTE T-complex protein 1 subunit eta OS=Eimeria tenella OX=5802 GN=ETH_00028605 PE=3 SV=1	1	10	10	10	26	52.757	692350000	676850000	588420000	652540000	558160000	555940000	565270000	559790000	1.16569	t(4) = 2.85, P = 0.0461863258593063
U6L6K7	Ribosomal protein L37	ETH_00037330	U6L6K7	U6L6K7_EIMTE Ribosomal protein L37 OS=Eimeria tenella OX=5802 GN=ETH_00037330 PE=3 SV=1	1	2	2	2	20.4	11.279	72528000	76182000	68519000	7.24097e+07	110120000	169560000	120180000	1.33287e+08	0.543263	t(4) = -3.29, P = 0.0301997418009577
U6L6Q1	Eukaryotic translation initiation factor 3 subunit L	ETH_00031120	U6L6Q1	U6L6Q1_EIMTE Eukaryotic translation initiation factor 3 subunit L OS=Eimeria tenella OX=5802 GN=ETH_00031120 PE=3 SV=1	1	11	11	11	25.1	69.814	709640000	694320000	684540000	6.96167e+08	828110000	884550000	820900000	844520000	0.824334	t(4) = -6.93, P = 0.00227629525995293
U6L6S1	Uncharacterized protein	ETH_00025745	U6L6S1	U6L6S1_EIMTE Uncharacterized protein OS=Eimeria tenella OX=5802 GN=ETH_00025745 PE=4 SV=1	1	7	7	7	21.7	42.17	302960000	256570000	221850000	260460000	323220000	333510000	331530000	329420000	0.790662	t(4) = -2.91, P = 0.0437211787477794
U6L6S2	Uncharacterized protein (Fragment)	ETH_00041215	U6L6S2	U6L6S2_EIMTE Uncharacterized protein (Fragment) OS=Eimeria tenella OX=5802 GN=ETH_00041215 PE=4 SV=1	1	8	8	8	36.3	29.12	543980000	503480000	508230000	5.18563e+08	624150000	604610000	608200000	612320000	0.846883	t(4) = -6.64, P = 0.00267169868026041
U6L6S7	Transcription factor E2F, related	ETH_00036740	U6L6S7	U6L6S7_EIMTE Transcription factor E2F, related OS=Eimeria tenella OX=5802 GN=ETH_00036740 PE=4 SV=1	1	3	3	3	17	25.47	189030000	169510000	200550000	1.86363e+08	149450000	154950000	153740000	1.52713e+08	1.22035	t(4) = 3.65, P = 0.0217133125375403
U6L6Z4	Histone deacetylase complex subunit SAP18, related (Fragment)	ETH_00041985	U6L6Z4	U6L6Z4_EIMTE Histone deacetylase complex subunit SAP18, related (Fragment) OS=Eimeria tenella OX=5802 GN=ETH_00041985 PE=4 SV=1	1	4	4	4	19.8	33.273	106070000	101060000	95398000	1.00843e+08	108360000	127730000	127630000	121240000	0.831761	t(4) = -2.86, P = 0.0460764157978655
U6L774	Uncharacterized protein (Fragment)	ETH_00000595	U6L774	U6L774_EIMTE Uncharacterized protein (Fragment) OS=Eimeria tenella OX=5802 GN=ETH_00000595 PE=4 SV=1	1	5	5	5	38.1	19.689	440710000	445720000	397000000	427810000	640250000	622600000	599420000	6.20757e+08	0.689175	t(4) = -9.91, P = 0.000582321500896673
U6L777	TCP-1/cpn60 family chaperonin, putative (Fragment)	ETH_00028135	U6L777	U6L777_EIMTE TCP-1/cpn60 family chaperonin, putative (Fragment) OS=Eimeria tenella OX=5802 GN=ETH_00028135 PE=3 SV=1	1	10	10	10	27.6	49.478	703370000	713850000	781860000	7.33027e+08	484350000	508780000	570710000	521280000	1.4062	t(4) = 5.95, P = 0.00399996757071006
U6L790	CMGC kinase, CK2 family, putative (Fragment)	ETH_00040980	U6L790	U6L790_EIMTE CMGC kinase, CK2 family, putative (Fragment) OS=Eimeria tenella OX=5802 GN=ETH_00040980 PE=4 SV=1	1	4	4	4	37.5	15.377	108960000	111150000	118620000	112910000	71720000	85189000	90995000	8.26347e+07	1.36638	t(4) = 4.72, P = 0.00917139733171659
U6L7A8	V-type proton ATPase subunit	ETH_00033485	U6L7A8	U6L7A8_EIMTE V-type proton ATPase subunit OS=Eimeria tenella OX=5802 GN=ETH_00033485 PE=3 SV=1	1	9	9	9	23.2	44.496	381930000	397080000	407030000	3.95347e+08	433690000	415920000	433710000	4.27773e+08	0.924197	t(4) = -3.45, P = 0.0260709713951618
U6L7C2	Uncharacterized protein	ETH_00040790	U6L7C2	U6L7C2_EIMTE Uncharacterized protein OS=Eimeria tenella OX=5802 GN=ETH_00040790 PE=4 SV=1	1	1	1	1	12.4	10.625	14394000	9588900	9798600	11260500	20005000	19314000	17023000	1.87807e+07	0.599579	t(4) = -4.16, P = 0.0141642239487006
U6L7C7	Uncharacterized protein	ETH_00021585	U6L7C7	U6L7C7_EIMTE Uncharacterized protein OS=Eimeria tenella OX=5802 GN=ETH_00021585 PE=4 SV=1	1	6	6	6	15.4	44.729	144520000	146620000	143160000	1.44767e+08	170440000	180210000	184600000	1.78417e+08	0.811397	t(4) = -7.82, P = 0.00144481971017594
U6L7C9	Microtubule-associated protein, putative	ETH_00017410	U6L7C9	U6L7C9_EIMTE Microtubule-associated protein, putative OS=Eimeria tenella OX=5802 GN=ETH_00017410 PE=4 SV=1	1	3	3	3	8.6	59.601	31965000	36471000	27956000	3.21307e+07	25730000	24710000	21010000	2.38167e+07	1.34908	t(4) = 2.92, P = 0.0432288101524814
U6L7D4	Transmembrane trafficking protein, transmembrane protein Tmp21, putative	ETH_00011415	U6L7D4	U6L7D4_EIMTE Transmembrane trafficking protein, transmembrane protein Tmp21, putative OS=Eimeria tenella OX=5802 GN=ETH_00011415 PE=4 SV=1	1	2	2	2	15.5	12.675	65401000	62682000	63368000	63817000	32296000	35275000	39934000	35835000	1.78086	t(4) = 11.82, P = 0.000293469457017176
U6L7D9	Proteasome subunit alpha type	ETH_00011410	U6L7D9	U6L7D9_EIMTE Proteasome subunit alpha type OS=Eimeria tenella OX=5802 GN=ETH_00011410 PE=3 SV=1	1	2	2	2	8	28.157	82325000	82442000	79771000	8.15127e+07	51075000	48025000	44800000	4.79667e+07	1.69936	t(4) = 16.69, P = 7.55747781802606e-05
U6L7E0	Uncharacterized protein	ETH_00023870	U6L7E0	U6L7E0_EIMTE Uncharacterized protein OS=Eimeria tenella OX=5802 GN=ETH_00023870 PE=4 SV=1	1	4	4	4	19.5	40.335	115060000	120040000	132240000	1.22447e+08	88820000	81281000	94119000	8.80733e+07	1.39028	t(4) = 5.44, P = 0.00554125478595423
U6L7G7	Adenylosuccinate synthetase, putative (Fragment)	ETH_00042040	U6L7G7	U6L7G7_EIMTE Adenylosuccinate synthetase, putative (Fragment) OS=Eimeria tenella OX=5802 GN=ETH_00042040 PE=3 SV=1	1	1	1	1	3.3	32.124	9547400	8400200	10845000	9.59753e+06	5606700	7499400	7393100	6.83307e+06	1.40457	t(4) = 2.95, P = 0.0417928295782014
U6L7L7	Rab 11b, putative	ETH_00023275	U6L7L7	U6L7L7_EIMTE Rab 11b, putative OS=Eimeria tenella OX=5802 GN=ETH_00023275 PE=4 SV=1	1	2	1	1	17.6	15.848	100190000	103410000	99406000	101002000	86048000	84127000	78750000	82975000	1.21726	t(4) = 7.2, P = 0.00197346746511394
U6L7N2	Uncharacterized protein	ETH_00036520	U6L7N2	U6L7N2_EIMTE Uncharacterized protein OS=Eimeria tenella OX=5802 GN=ETH_00036520 PE=4 SV=1	1	1	1	1	10.8	25.17	74356000	69003000	77257000	7.35387e+07	57510000	66509000	61278000	6.17657e+07	1.19061	t(4) = 3.31, P = 0.0296599961136354
U6L7P8	TCP-1/cpn60 family chaperonin, putative (Fragment)	ETH_00021595	U6L7P8	U6L7P8_EIMTE TCP-1/cpn60 family chaperonin, putative (Fragment) OS=Eimeria tenella OX=5802 GN=ETH_00021595 PE=3 SV=1	1	6	4	6	24.9	32.429	300500000	266310000	307930000	291580000	247280000	229280000	255620000	244060000	1.19471	t(4) = 3.17, P = 0.0338431242069161
U6L7Q2	Uncharacterized protein (Fragment)	ETH_00030380	U6L7Q2	U6L7Q2_EIMTE Uncharacterized protein (Fragment) OS=Eimeria tenella OX=5802 GN=ETH_00030380 PE=4 SV=1	1	2	2	2	12.8	31.379	70925000	69238000	90652000	7.69383e+07	102310000	111540000	119550000	1.11133e+08	0.692307	t(4) = -4.03, P = 0.0157575085283598
U6L7V6	Uncharacterized protein	ETH_00041750	U6L7V6	U6L7V6_EIMTE Uncharacterized protein OS=Eimeria tenella OX=5802 GN=ETH_00041750 PE=4 SV=1	1	2	2	2	26.3	12.382	96733000	97773000	102390000	9.89653e+07	92582000	82018000	83021000	8.58737e+07	1.15245	t(4) = 3.46, P = 0.0259315020555387
U6L7W6	Uncharacterized protein	ETH_00026175	U6L7W6	U6L7W6_EIMTE Uncharacterized protein OS=Eimeria tenella OX=5802 GN=ETH_00026175 PE=4 SV=1	1	1	1	1	5.1	38.83	25006000	24739000	24608000	2.47843e+07	18969000	18727000	21557000	19751000	1.25484	t(4) = 5.51, P = 0.00528802434133665
U6L804	Glycogen debranching enzyme, putative (Fragment)	ETH_00034230	U6L804	U6L804_EIMTE Glycogen debranching enzyme, putative (Fragment) OS=Eimeria tenella OX=5802 GN=ETH_00034230 PE=4 SV=1	1	8	8	8	14.5	61.586	279250000	323460000	311630000	304780000	423230000	408220000	406430000	4.12627e+08	0.738634	t(4) = -7.57, P = 0.00163278441492931
U6L8A7	Uncharacterized protein	ETH_00017720	U6L8A7	U6L8A7_EIMTE Uncharacterized protein OS=Eimeria tenella OX=5802 GN=ETH_00017720 PE=4 SV=1	1	2	2	2	6.1	44.264	239030000	217750000	213170000	2.23317e+08	266980000	263170000	267500000	2.65883e+08	0.839905	t(4) = -5.27, P = 0.00622879619483587
U6L8B5	Purine nucleoside phosphorylase, putative	ETH_00009730	U6L8B5;U6KSX3	U6L8B5_EIMTE Purine nucleoside phosphorylase, putative OS=Eimeria tenella OX=5802 GN=ETH_00009730 PE=4 SV=1	2	6	6	6	31.1	27.344	233270000	224750000	217880000	225300000	151760000	152390000	144200000	149450000	1.50753	t(4) = 14.67, P = 0.000125665869183924
U6L8D6	Uncharacterized protein	ETH_00000840	U6L8D6	U6L8D6_EIMTE Uncharacterized protein OS=Eimeria tenella OX=5802 GN=ETH_00000840 PE=4 SV=1	1	2	2	2	0.6	336.32	52532000	40901000	53784000	4.90723e+07	34617000	23220000	24214000	2.73503e+07	1.79421	t(4) = 3.96, P = 0.0166938609261887
U6L8G0	T-complex protein 1 subunit delta	ETH_00000485	U6L8G0;H9B9F1	U6L8G0_EIMTE T-complex protein 1 subunit delta OS=Eimeria tenella OX=5802 GN=ETH_00000485 PE=3 SV=1;H9B9F1_EIMTE T-complex protein 1 subunit delta OS=Eimeria tenella OX=5802 PE=2 SV=1	2	15	15	15	40.7	58.871	1183000000	1147300000	1176900000	1.16907e+09	814190000	831050000	849620000	831620000	1.40577	t(4) = 22.43, P = 2.33735057788541e-05
U6L8L9	Nucleolar protein family a, putative (Fragment)	ETH_00031140	U6L8L9	U6L8L9_EIMTE Nucleolar protein family a, putative (Fragment) OS=Eimeria tenella OX=5802 GN=ETH_00031140 PE=4 SV=1	1	2	2	2	10.2	41.743	55732000	55120000	55163000	5.53383e+07	41541000	46469000	36637000	41549000	1.33188	t(4) = 4.85, P = 0.00835941588552237
U6L8V7	Uncharacterized protein	ETH_00024185	U6L8V7	U6L8V7_EIMTE Uncharacterized protein OS=Eimeria tenella OX=5802 GN=ETH_00024185 PE=4 SV=1	1	8	8	8	56.8	22.468	743110000	750840000	761810000	751920000	930010000	910480000	893670000	9.11387e+08	0.825029	t(4) = -13.49, P = 0.000174601538823756
U6L8V9	Uncharacterized protein	ETH_00017495	U6L8V9	U6L8V9_EIMTE Uncharacterized protein OS=Eimeria tenella OX=5802 GN=ETH_00017495 PE=4 SV=1	1	3	3	3	27	16.621	286060000	283580000	326410000	2.98683e+08	538890000	489120000	477530000	5.01847e+08	0.595169	t(4) = -8.69, P = 0.000966589005451431
U6L8W3	Small nuclear ribonucleoprotein F, putative	ETH_00022245	U6L8W3	U6L8W3_EIMTE Small nuclear ribonucleoprotein F, putative OS=Eimeria tenella OX=5802 GN=ETH_00022245 PE=3 SV=1	1	3	3	3	29.1	9.8432	147360000	152900000	160070000	1.53443e+08	264850000	251250000	268510000	2.61537e+08	0.586699	t(4) = -16.86, P = 7.2551759505146e-05
U6L925	60S ribosomal protein L13a, putative	ETH_00000625	U6L925	U6L925_EIMTE 60S ribosomal protein L13a, putative OS=Eimeria tenella OX=5802 GN=ETH_00000625 PE=3 SV=1	1	6	6	6	33	23.346	589330000	573830000	619980000	594380000	926950000	934550000	913430000	9.24977e+08	0.642589	t(4) = -22.19, P = 2.44245554443639e-05
U6L978	Uncharacterized protein	ETH_00023440	U6L978	U6L978_EIMTE Uncharacterized protein OS=Eimeria tenella OX=5802 GN=ETH_00023440 PE=4 SV=1	1	4	4	4	30.7	23.259	353860000	352540000	365990000	3.57463e+08	486040000	468930000	548880000	5.01283e+08	0.713096	t(4) = -5.83, P = 0.00431950555165341
U6L9A3	46 kDa FK506-binding nuclear protein, putative (Fragment)	ETH_00037470	U6L9A3	U6L9A3_EIMTE 46 kDa FK506-binding nuclear protein, putative (Fragment) OS=Eimeria tenella OX=5802 GN=ETH_00037470 PE=4 SV=1	1	3	3	3	20.9	19.777	2036100000	2066300000	1847200000	1983200000	1701000000	1717900000	1704400000	1.70777e+09	1.16128	t(4) = 4.01, P = 0.0160462170777937
U6L9D5	Uncharacterized protein (Fragment)	ETH_00014155	U6L9D5	U6L9D5_EIMTE Uncharacterized protein (Fragment) OS=Eimeria tenella OX=5802 GN=ETH_00014155 PE=4 SV=1	1	15	15	15	31.7	65.364	694800000	621850000	627720000	6.48123e+08	1177800000	1200800000	1129800000	1.16947e+09	0.554204	t(4) = -16.61, P = 7.69312022369866e-05
U6L9U2	Aconitate hydratase	ETH_00020300	U6L9U2	U6L9U2_EIMTE Aconitate hydratase OS=Eimeria tenella OX=5802 GN=ETH_00020300 PE=3 SV=1	1	11	11	11	17.1	102.24	374870000	404510000	437000000	405460000	453970000	453290000	464440000	4.57233e+08	0.886768	t(4) = -2.83, P = 0.0473935440661209
U6L9Y8	ATP-dependent RNA helicase, putative	ETH_00036000	U6L9Y8	U6L9Y8_EIMTE ATP-dependent RNA helicase, putative OS=Eimeria tenella OX=5802 GN=ETH_00036000 PE=3 SV=1	1	1	1	1	4.7	35.907	19240000	22391000	20967000	20866000	28103000	33249000	29817000	3.03897e+07	0.686615	t(4) = -5.39, P = 0.0057194759587073
U6LAB0	Uncharacterized protein (Fragment)	ETH_00036560	U6LAB0	U6LAB0_EIMTE Uncharacterized protein (Fragment) OS=Eimeria tenella OX=5802 GN=ETH_00036560 PE=4 SV=1	1	2	2	2	42	5.5962	88239000	86163000	74806000	8.30693e+07	103590000	105250000	109310000	106050000	0.783303	t(4) = -5.1, P = 0.00699005617563222
U6LAL4	Eukaryotic translation initiation factor 2 gamma subunit, putative (Fragment)	ETH_00041970	U6LAL4	U6LAL4_EIMTE Eukaryotic translation initiation factor 2 gamma subunit, putative (Fragment) OS=Eimeria tenella OX=5802 GN=ETH_00041970 PE=4 SV=1	1	5	5	5	50.4	13.857	261920000	253600000	231820000	2.49113e+08	193870000	203780000	203260000	2.00303e+08	1.24368	t(4) = 5.12, P = 0.00688894753306505
U6LB52	Uncharacterized protein	ETH_00010675	U6LB52	U6LB52_EIMTE Uncharacterized protein OS=Eimeria tenella OX=5802 GN=ETH_00010675 PE=4 SV=1	1	10	9	10	46.2	31.423	1096600000	1094500000	1071700000	1087600000	2076700000	1987100000	2098800000	2054200000	0.529452	t(4) = -27.56, P = 1.03058366933927e-05
A3R4P1	Apicoplast enoyl reductase (Fragment)	ER	A3R4P1;Q0VIP6;U6L421	A3R4P1_EIMTE Apicoplast enoyl reductase (Fragment) OS=Eimeria tenella OX=5802 GN=ER PE=2 SV=1;Q0VIP6_EIMTE Enoyl-acyl carrier reductase OS=Eimeria tenella OX=5802 GN=ENR PE=1 SV=1;U6L421_EIMTE Enoyl-acyl carrier reductase OS=Eimeria tenella OX=5802 GN=ETH_	3	13	13	13	62.7	33.013	739140000	755490000	780860000	7.58497e+08	802660000	775870000	778950000	7.85827e+08	0.965221	t(4) = -1.85, P = 0.138461327322598
U6KQR4	Zinc finger (C3HC4 type RING finger) protein, putative (Fragment)	ETH_00006320	U6KQR4;C8TDR4;U6L3Z9;REV__U6L3Z9	U6KQR4_EIMTE Zinc finger (C3HC4 type RING finger) protein, putative (Fragment) OS=Eimeria tenella OX=5802 GN=ETH_00006320 PE=4 SV=1;C8TDR4_EIMTE Uncharacterized protein OS=Eimeria tenella OX=5802 GN=eimer2431f01.tmp0070 PE=4 SV=1;U6L3Z9_EIMTE Uncharacteriz	4	2	2	2	2.7	125.65	174300000	83601000	74320000	1.1074e+08	41556000	42236000	40292000	4.13613e+07	2.67739	t(4) = 2.18, P = 0.095270295820805
C8TDR9	Cytochrome c oxidase subunit, putative	e1129c10.tmp0021	C8TDR9;U6L3P0	C8TDR9_EIMTE Cytochrome c oxidase subunit, putative OS=Eimeria tenella OX=5802 GN=e1129c10.tmp0021 PE=4 SV=1	2	5	5	5	38.6	25.119	457380000	446840000	508760000	4.70993e+08	465710000	426910000	472940000	4.55187e+08	1.03473	t(4) = 0.66, P = 0.544153430181891
C8TDU7	Malate:quinone oxidoreductase, putative	e2017b09.tmp0001	C8TDU7;U6KP16	C8TDU7_EIMTE Malate:quinone oxidoreductase, putative OS=Eimeria tenella OX=5802 GN=e2017b09.tmp0001 PE=4 SV=1;U6KP16_EIMTE Malate:quinone oxidoreductase, putative OS=Eimeria tenella OX=5802 GN=ETH_00035175 PE=4 SV=1	2	11	11	11	24.7	58.447	446650000	481640000	530090000	4.86127e+08	518120000	540760000	510400000	5.23093e+08	0.929331	t(4) = -1.43, P = 0.22592811113328
D7P8J6	Glucose-6-phosphate isomerase	G6-PI	D7P8J6;D7P8J5;C8TDU8;H9B978;U6L3Y1;U6KPE8	D7P8J6_EIMTE Glucose-6-phosphate isomerase OS=Eimeria tenella OX=5802 GN=G6-PI PE=3 SV=1;D7P8J5_EIMTE Glucose-6-phosphate isomerase OS=Eimeria tenella OX=5802 GN=G6-PI PE=3 SV=1;C8TDU8_EIMTE Glucose-6-phosphate isomerase OS=Eimeria tenella OX=5802 GN=G6-PI	6	6	6	6	14	61.536	180330000	155980000	203160000	1.79823e+08	135960000	166030000	182430000	1.61473e+08	1.11364	t(4) = 0.95, P = 0.394528320209692
C8TDV9	Uncharacterized protein	e2017b09.tmp0101	C8TDV9;C8TDW1	C8TDV9_EIMTE Uncharacterized protein OS=Eimeria tenella OX=5802 GN=e2017b09.tmp0101 PE=4 SV=1;C8TDW1_EIMTE Uncharacterized protein OS=Eimeria tenella OX=5802 GN=e2017b09.tmp0121 PE=4 SV=1	2	1	1	1	1.5	99.214	6299200	10513000	10634000	9.14873e+06	12607000	12824000	11634000	12355000	0.740488	t(4) = -2.18, P = 0.0948467502983489
U6KZW4	Uncharacterized protein	ETH_00018560	U6KZW4;U6L1K3;C8TDW4;C8TDW6	U6KZW4_EIMTE Uncharacterized protein OS=Eimeria tenella OX=5802 GN=ETH_00018560 PE=4 SV=1;U6L1K3_EIMTE Uncharacterized protein OS=Eimeria tenella OX=5802 GN=ETH_00018565 PE=4 SV=1;C8TDW4_EIMTE Uncharacterized protein OS=Eimeria tenella OX=5802 GN=e2017b09.	4	2	2	2	6.1	77.357	31641000	32052000	36762000	33485000	32155000	29235000	37289000	32893000	1.018	t(4) = 0.21, P = 0.846685226356315
U6KXZ2	26s proteasome regulatory complex subunit,putative	ETH_00009780	U6KXZ2;C8TDZ0	U6KXZ2_EIMTE 26s proteasome regulatory complex subunit,putative OS=Eimeria tenella OX=5802 GN=ETH_00009780 PE=4 SV=1;C8TDZ0_EIMTE 26s proteasome regulatory complex subunit,putative OS=Eimeria tenella OX=5802 GN=e1045a04.tmp1 PE=4 SV=1	2	7	7	7	20	45.82	106940000	93220000	123750000	107970000	102970000	89693000	117510000	103391000	1.04429	t(4) = 0.38, P = 0.720769073763141
U6KQN9	Malonyl-CoA:acyl carrier protein transacylase	ETH_00037295	U6KQN9;D5LKE7	U6KQN9_EIMTE Malonyl-CoA:acyl carrier protein transacylase OS=Eimeria tenella OX=5802 GN=ETH_00037295 PE=4 SV=1;D5LKE7_EIMTE Malonyl-CoA:acyl carrier protein transacylase OS=Eimeria tenella OX=5802 PE=2 SV=1	2	1	1	1	5.6	29.903	30307000	34987000		32647000	26576000	27997000	27164000	2.72457e+07	1.19825	t(3) = 2.96, P = 0.0594467548018682
E3VWM6	Glyceraldehyde-3-phosphate dehydrogenase	ETH_00008865	E3VWM6	E3VWM6_EIMTE Glyceraldehyde-3-phosphate dehydrogenase OS=Eimeria tenella OX=5802 GN=ETH_00008865 PE=2 SV=1	1	14	14	14	46.9	36.383	1865500000	1875400000	1866000000	1.86897e+09	1859400000	1873800000	2008800000	1914000000	0.976472	t(4) = -0.94, P = 0.398494927118383
F4MKA7	Immune mapped protein 1	imp-1	F4MKA7;M1RFN9;A0A067XMX6	F4MKA7_EIMTE Immune mapped protein 1 OS=Eimeria tenella OX=5802 GN=imp-1 PE=2 SV=2;M1RFN9_EIMTE Immune mapped protein 1 OS=Eimeria tenella OX=5802 GN=IMP1 PE=2 SV=1;A0A067XMX6_EIMTE Immune mapped protein (Fragment) OS=Eimeria tenella OX=5802 GN=imp-1 PE=2	3	4	4	4	14	40.54	171800000	184950000	63137000	1.39962e+08	129720000		147810000	138765000	1.00863	t(3) = 0.02, P = 0.982499031536135
G9IBU6	Cysteine proteinase, putative	ETH_00003570	G9IBU6;G1EN37	G9IBU6_EIMTE Cysteine proteinase, putative OS=Eimeria tenella OX=5802 GN=ETH_00003570 PE=2 SV=1;G1EN37_EIMTE Cathepsin B OS=Eimeria tenella OX=5802 GN=catB PE=2 SV=1	2	3	3	3	8	56.94	57006000	69026000	65045000	6.36923e+07	71828000	66743000	66867000	6.84793e+07	0.930096	t(4) = -1.22, P = 0.288205918728127
G3LUI0	Rhomboid-like protein	ROM4	G3LUI0;U6L1V0	G3LUI0_EIMTE Rhomboid-like protein OS=Eimeria tenella OX=5802 GN=ROM4 PE=2 SV=1;U6L1V0_EIMTE Rhomboid-like protein OS=Eimeria tenella OX=5802 GN=ETH_00009820 PE=3 SV=1	2	5	5	5	12.2	60.914	207070000	226400000	261620000	2.31697e+08	203710000	215920000	201870000	2.07167e+08	1.11841	t(4) = 1.48, P = 0.212783302107831
H9B911	Ribosomal protein L32, putative	ETH_00019820	H9B911	H9B911_EIMTE Ribosomal protein L32, putative OS=Eimeria tenella OX=5802 GN=ETH_00019820 PE=2 SV=1	1	3	3	3	27.6	15.886	195430000	173660000	187120000	1.85403e+08	185930000	152740000	170960000	1.69877e+08	1.0914	t(4) = 1.35, P = 0.248417084549745
H9B912	60S acidic ribosomal protein P1, putative	ETH_00030785	H9B912	H9B912_EIMTE 60S acidic ribosomal protein P1, putative OS=Eimeria tenella OX=5802 GN=ETH_00030785 PE=2 SV=1	1	3	3	3	55.7	12.321	2093900000	1882100000	2142900000	2.03963e+09	1963600000	2006400000	1895700000	1.95523e+09	1.04317	t(4) = 0.98, P = 0.383321653086365
H9B931	Uncharacterized protein		H9B931	H9B931_EIMTE Uncharacterized protein OS=Eimeria tenella OX=5802 PE=2 SV=1	1	3	3	3	13.5	32.783	67574000	61657000	32170000	5.38003e+07	7840000	29249000	33130000	2.34063e+07	2.29854	t(4) = 2.25, P = 0.0871903692745651
H9B932	Calmodulin, putative	ETH_00032320	H9B932	H9B932_EIMTE Calmodulin, putative OS=Eimeria tenella OX=5802 GN=ETH_00032320 PE=2 SV=1	1	4	4	4	30.9	16.681	408610000	443340000	453580000	4.35177e+08	425700000	368950000	395530000	3.96727e+08	1.09692	t(4) = 1.8, P = 0.145440882109847
H9B937	Thioredoxin	ETH_00011875	H9B937	H9B937_EIMTE Thioredoxin OS=Eimeria tenella OX=5802 GN=ETH_00011875 PE=2 SV=1	1	6	6	6	46.6	11.773	287310000	284220000	287830000	2.86453e+08	307050000	295880000	331440000	3.11457e+08	0.919721	t(4) = -2.37, P = 0.0769984676999959
H9B966	Chromosome II, complete genome, related	ETH_00019990	H9B966	H9B966_EIMTE Chromosome II, complete genome, related OS=Eimeria tenella OX=5802 GN=ETH_00019990 PE=2 SV=1	1	4	4	4	20.7	23.681	327310000	303170000	314290000	3.14923e+08	368010000	332780000	396920000	3.65903e+08	0.860674	t(4) = -2.57, P = 0.0617883313947958
H9B984	Reticulon domain-containing protein, putative	ETH_00002230	H9B984	H9B984_EIMTE Reticulon domain-containing protein, putative OS=Eimeria tenella OX=5802 GN=ETH_00002230 PE=2 SV=1	1	3	3	3	17.9	21.467	29249000	53669000	39602000	40840000	54767000	62446000	75114000	64109000	0.63704	t(4) = -2.52, P = 0.0653645048581435
U6L597	Uncharacterized protein	ETH_00020310	U6L597;H9B9B0	U6L597_EIMTE Uncharacterized protein OS=Eimeria tenella OX=5802 GN=ETH_00020310 PE=4 SV=1;H9B9B0_EIMTE Uncharacterized protein OS=Eimeria tenella OX=5802 PE=2 SV=1	2	3	3	3	24.7	16.898	107660000	64149000	73365000	8.17247e+07	79030000	64074000	76529000	73211000	1.11629	t(4) = 0.61, P = 0.576532882849323
H9B9B3	Small nuclear ribonucleoprotein Sm D1		H9B9B3;U6KJJ4	H9B9B3_EIMTE Small nuclear ribonucleoprotein Sm D1 OS=Eimeria tenella OX=5802 PE=2 SV=1;U6KJJ4_EIMTE Small nuclear ribonucleoprotein Sm D1 OS=Eimeria tenella OX=5802 GN=ETH_00009415 PE=3 SV=1	2	3	3	3	45.6	13.665	76563000	98847000	216330000	130580000	124060000	115310000	199390000	1.46253e+08	0.892834	t(4) = -0.31, P = 0.77355414776174
H9B9C2	ATPase ASNA1 homolog		H9B9C2	H9B9C2_EIMTE ATPase ASNA1 homolog OS=Eimeria tenella OX=5802 PE=2 SV=1	1	2	2	2	5.6	42.606	28507000	27408000	27454000	2.77897e+07	23134000		27144000	25139000	1.10544	t(3) = 1.69, P = 0.188814803081831
U6KU05	Uncharacterized protein	ETH_00002810	U6KU05;H9B9D1	U6KU05_EIMTE Uncharacterized protein OS=Eimeria tenella OX=5802 GN=ETH_00002810 PE=4 SV=1;H9B9D1_EIMTE Uncharacterized protein OS=Eimeria tenella OX=5802 PE=2 SV=1	2	2	2	2	7.3	31.435	23802000	24428000	19139000	2.24563e+07	24480000	27083000	20544000	2.40357e+07	0.934292	t(4) = -0.62, P = 0.566175689510854
H9B9D7	Uncharacterized protein		H9B9D7;U6KLE7	H9B9D7_EIMTE Uncharacterized protein OS=Eimeria tenella OX=5802 PE=2 SV=1;U6KLE7_EIMTE Uncharacterized protein OS=Eimeria tenella OX=5802 GN=ETH_00016465 PE=4 SV=1	2	2	2	2	4.3	57.811	45914000	41334000	39205000	42151000	47300000	51339000	44636000	4.77583e+07	0.882589	t(4) = -2.02, P = 0.11364688765038
H9B9D9	Uncharacterized protein		H9B9D9;U6KUU8	H9B9D9_EIMTE Uncharacterized protein OS=Eimeria tenella OX=5802 PE=2 SV=1;U6KUU8_EIMTE DnaJ domain-containing protein, putative (Fragment) OS=Eimeria tenella OX=5802 GN=ETH_00001145 PE=4 SV=1	2	8	8	8	29	45.337	592990000	651440000	592850000	6.12427e+08	588510000	571450000	598010000	585990000	1.04512	t(4) = 1.26, P = 0.276477579725477
H9B9E0	Dihydrolipoamide acetyltransferase component of pyruvate dehydrogenase complex	ETH_00006100	H9B9E0	H9B9E0_EIMTE Dihydrolipoamide acetyltransferase component of pyruvate dehydrogenase complex OS=Eimeria tenella OX=5802 GN=ETH_00006100 PE=2 SV=1	1	14	14	14	35	52.083	1311700000	1182100000	1264100000	1.25263e+09	1225400000	1279300000	1232500000	1.24573e+09	1.00554	t(4) = 0.17, P = 0.875878118086898
H9B9G6	Uncharacterized protein		H9B9G6;U6L4A2	H9B9G6_EIMTE Uncharacterized protein OS=Eimeria tenella OX=5802 PE=2 SV=1;U6L4A2_EIMTE Uncharacterized protein OS=Eimeria tenella OX=5802 GN=ETH_00006875 PE=4 SV=1	2	2	1	2	14.8	19.184	506550000	459630000	525370000	4.97183e+08	363330000	467790000	399690000	410270000	1.21184	t(4) = 2.39, P = 0.0749423409730288
H9B9I2	Ran-specific GTPase-activating protein, putative	ETH_00027255	H9B9I2	H9B9I2_EIMTE Ran-specific GTPase-activating protein, putative OS=Eimeria tenella OX=5802 GN=ETH_00027255 PE=2 SV=1	1	4	4	4	30.4	25.701	376250000	249850000	185050000	2.70383e+08	177290000	180520000	178660000	1.78823e+08	1.51201	t(4) = 1.63, P = 0.178297481542107
H9B9J1	SAG family member	ETH_00034880	H9B9J1	H9B9J1_EIMTE SAG family member OS=Eimeria tenella OX=5802 GN=ETH_00034880 PE=2 SV=1	1	6	6	6	27.2	26.927	1010200000	974120000	896960000	9.60427e+08	1073600000	1014600000	937570000	1008590000	0.952247	t(4) = -0.93, P = 0.403773462472105
U6L0A4	Uncharacterized protein	ETH_00010880	U6L0A4;H9B9K5	U6L0A4_EIMTE Uncharacterized protein OS=Eimeria tenella OX=5802 GN=ETH_00010880 PE=4 SV=1;H9B9K5_EIMTE Uncharacterized protein OS=Eimeria tenella OX=5802 PE=2 SV=1	2	5	5	5	13.8	49.312	457040000	413390000	484580000	451670000	452000000	500350000	441860000	4.64737e+08	0.971884	t(4) = -0.48, P = 0.659243272162156
U6L1U4	Ras family domain-containing protein, putative	ETH_00033345	U6L1U4;H9B9L0	U6L1U4_EIMTE Ras family domain-containing protein, putative OS=Eimeria tenella OX=5802 GN=ETH_00033345 PE=4 SV=1;H9B9L0_EIMTE Uncharacterized protein OS=Eimeria tenella OX=5802 PE=2 SV=1	2	6	6	6	48.8	18.407	299360000	307830000	308220000	3.05137e+08	269370000	299800000	243470000	270880000	1.12646	t(4) = 2.07, P = 0.106988813835029
H9B9L2	Uncharacterized protein	ETH_00008250	H9B9L2	H9B9L2_EIMTE Uncharacterized protein OS=Eimeria tenella OX=5802 GN=ETH_00008250 PE=2 SV=1	1	1	1	1	11.7	19.34	10043000	20370000	25044000	1.84857e+07	6212400	26225000	38123000	2.35201e+07	0.785951	t(4) = -0.49, P = 0.650936058796621
U6KYG8	GE19232, related	ETH_00019860	U6KYG8;H9B9M0	U6KYG8_EIMTE GE19232, related OS=Eimeria tenella OX=5802 GN=ETH_00019860 PE=4 SV=1;H9B9M0_EIMTE Uncharacterized protein OS=Eimeria tenella OX=5802 PE=2 SV=1	2	5	5	5	11.1	60.975	124520000	82437000	81097000	96018000	124260000	152770000	108260000	128430000	0.747629	t(4) = -1.68, P = 0.168463558967856
H9B9M3	Acylglycerol lipase, putative	ETH_00024050	H9B9M3	H9B9M3_EIMTE Acylglycerol lipase, putative OS=Eimeria tenella OX=5802 GN=ETH_00024050 PE=2 SV=1	1	2	2	2	6.3	61.626	50641000	38118000	55482000	4.80803e+07	60997000	40689000	50429000	50705000	0.948237	t(4) = -0.34, P = 0.754010889487376
U6KIR6	60S ribosomal protein L7a, putative	ETH_00001080	U6KIR6;H9B9N1	U6KIR6_EIMTE 60S ribosomal protein L7a, putative OS=Eimeria tenella OX=5802 GN=ETH_00001080 PE=4 SV=1;H9B9N1_EIMTE Uncharacterized protein OS=Eimeria tenella OX=5802 PE=2 SV=1	2	3	3	3	21.3	20.174	58484000	50726000	46129000	5.17797e+07	44105000	51350000	51321000	4.89253e+07	1.05834	t(4) = 0.66, P = 0.546376441281761
H9B9N6	Uncharacterized protein		H9B9N6	H9B9N6_EIMTE Uncharacterized protein OS=Eimeria tenella OX=5802 PE=2 SV=1	1	3	1	1	12.4	47.209	19160000		22394000	20777000	22522000	18051000	22186000	2.09197e+07	0.99318	t(3) = -0.06, P = 0.952652178047504
H9B9Q7	U1 small nuclear ribonucleoprotein, putative	ETH_00008180	H9B9Q7	H9B9Q7_EIMTE U1 small nuclear ribonucleoprotein, putative OS=Eimeria tenella OX=5802 GN=ETH_00008180 PE=2 SV=1	1	6	6	6	20	31.542	218650000	212450000	202940000	2.11347e+08	304610000	235390000	164270000	2.34757e+08	0.90028	t(4) = -0.57, P = 0.596586271729935
H9B9R7	Uncharacterized protein		H9B9R7	H9B9R7_EIMTE Uncharacterized protein OS=Eimeria tenella OX=5802 PE=2 SV=1	1	1	1	1	10.4	14.485	21125000	15207000	13803000	1.67117e+07	11531000	12554000		12042500	1.38772	t(3) = 1.6, P = 0.208280467102308
H9B9S3	Uncharacterized protein		H9B9S3	H9B9S3_EIMTE Uncharacterized protein OS=Eimeria tenella OX=5802 PE=2 SV=1	1	8	1	8	52.4	25.985	791060000	843420000	901270000	845250000	814310000	769730000	823320000	8.02453e+08	1.05333	t(4) = 1.19, P = 0.298893903430354
H9B9S4	Uncharacterized protein	ETH_00031445	H9B9S4	H9B9S4_EIMTE Uncharacterized protein OS=Eimeria tenella OX=5802 GN=ETH_00031445 PE=2 SV=1	1	2	2	2	9.7	22.002	36676000	34015000	41754000	3.74817e+07	35523000	32016000	33960000	33833000	1.10784	t(4) = 1.47, P = 0.216159145035119
U6KQP2	Carbonyl reductase, putative (Fragment)	ETH_00021285	U6KQP2;H9B9T9	U6KQP2_EIMTE Carbonyl reductase, putative (Fragment) OS=Eimeria tenella OX=5802 GN=ETH_00021285 PE=3 SV=1;H9B9T9_EIMTE Uncharacterized protein OS=Eimeria tenella OX=5802 PE=2 SV=1	2	4	4	4	17.4	29.014	140920000	168830000	157350000	155700000	152680000	149760000	152830000	1.51757e+08	1.02598	t(4) = 0.48, P = 0.654195397746151
H9B9U9	Uncharacterized protein		H9B9U9;U6KGR2	H9B9U9_EIMTE Uncharacterized protein OS=Eimeria tenella OX=5802 PE=2 SV=1;U6KGR2_EIMTE Uncharacterized protein OS=Eimeria tenella OX=5802 GN=ETH_00022930 PE=4 SV=1	2	4	4	4	21.9	23.348	270840000	268660000	275100000	2.71533e+08	265160000	267170000	255300000	2.62543e+08	1.03424	t(4) = 2.18, P = 0.0949025736396762
H9B9V1	Uncharacterized protein	ETH_00007920	H9B9V1	H9B9V1_EIMTE Uncharacterized protein OS=Eimeria tenella OX=5802 GN=ETH_00007920 PE=2 SV=1	1	3	3	3	13.5	42.764	62809000	52496000	55272000	56859000	57427000	52522000	54377000	5.47753e+07	1.03804	t(4) = 0.61, P = 0.57275055895297
H9B9V3	NADH-cytochrome b5 reductase		H9B9V3	H9B9V3_EIMTE NADH-cytochrome b5 reductase OS=Eimeria tenella OX=5802 PE=2 SV=1	1	9	9	9	25.8	34.46	194880000	214240000	250520000	219880000	256940000	232140000	264910000	251330000	0.874866	t(4) = -1.65, P = 0.174281867112145
H9B9V5	Uncharacterized protein	ETH_00011640	H9B9V5	H9B9V5_EIMTE Uncharacterized protein OS=Eimeria tenella OX=5802 GN=ETH_00011640 PE=2 SV=1	1	4	4	4	24.5	27.163	440720000	410480000	565080000	4.72093e+08	592850000	626360000	573170000	597460000	0.790167	t(4) = -2.52, P = 0.0654979285484771
H9B9W3	Mitotic checkpoint protein bub3, putative	ETH_00002260	H9B9W3	H9B9W3_EIMTE Mitotic checkpoint protein bub3, putative OS=Eimeria tenella OX=5802 GN=ETH_00002260 PE=2 SV=1	1	6	6	6	25.4	36.342	285920000	269000000	297780000	2.84233e+08	283510000	310180000	312760000	302150000	0.940703	t(4) = -1.43, P = 0.226153377847666
H9B9W9	Uncharacterized protein	ETH_00026635	H9B9W9	H9B9W9_EIMTE Uncharacterized protein OS=Eimeria tenella OX=5802 GN=ETH_00026635 PE=2 SV=1	1	1	1	1	7.2	25.703	40424000	37586000	39041000	39017000	37048000	40139000	40356000	39181000	0.995814	t(4) = -0.12, P = 0.908923671080336
H9B9X0	Uncharacterized protein		H9B9X0;U6L1J8	H9B9X0_EIMTE Uncharacterized protein OS=Eimeria tenella OX=5802 PE=2 SV=1;U6L1J8_EIMTE Chromosome II, complete genome, related OS=Eimeria tenella OX=5802 GN=ETH_00009035 PE=4 SV=1	2	3	3	3	17.6	24.299	297410000	321930000	325220000	3.14853e+08	243940000	298780000	252980000	2.65233e+08	1.18708	t(4) = 2.6, P = 0.060251552201533
H9B9Y6	Uncharacterized protein		H9B9Y6	H9B9Y6_EIMTE Uncharacterized protein OS=Eimeria tenella OX=5802 PE=2 SV=1	1	7	7	7	29.4	37.598	219440000	253750000	233740000	2.35643e+08	209480000	206340000	235400000	2.17073e+08	1.08555	t(4) = 1.37, P = 0.242615974891072
U6KQU4	Vacuolar ATP synthase subunit e, putative	ETH_00019440	U6KQU4;H9B9Y9	U6KQU4_EIMTE Vacuolar ATP synthase subunit e, putative OS=Eimeria tenella OX=5802 GN=ETH_00019440 PE=3 SV=1;H9B9Y9_EIMTE Uncharacterized protein OS=Eimeria tenella OX=5802 PE=2 SV=1	2	3	3	3	16.4	26.657	112950000	108960000	123050000	1.14987e+08	142120000	76871000	105470000	1.08154e+08	1.06318	t(4) = 0.35, P = 0.741733909767542
H9B9Z7	Uncharacterized protein		H9B9Z7;Q564H2	H9B9Z7_EIMTE Uncharacterized protein OS=Eimeria tenella OX=5802 PE=2 SV=1;Q564H2_EIMTE SERPIN1 protein OS=Eimeria tenella OX=5802 GN=serpin1 PE=2 SV=1	2	9	9	9	28.6	42.952	256220000	288700000	318740000	2.87887e+08	245870000	241700000	259380000	2.48983e+08	1.15625	t(4) = 2.07, P = 0.107641634412932
H9BA05	Uncharacterized protein	ETH_00027250	H9BA05	H9BA05_EIMTE Uncharacterized protein OS=Eimeria tenella OX=5802 GN=ETH_00027250 PE=2 SV=1	1	2	2	2	7.9	23.048	241350000	231270000	175590000	216070000	210340000	194470000	173550000	1.92787e+08	1.12077	t(4) = 1.01, P = 0.369707245176885
H9BA24	Eukaryotic translation initiation factor 3 subunit I		H9BA24;U6L8A8	H9BA24_EIMTE Eukaryotic translation initiation factor 3 subunit I OS=Eimeria tenella OX=5802 PE=2 SV=1;U6L8A8_EIMTE Eukaryotic translation initiation factor 3 subunit I OS=Eimeria tenella OX=5802 GN=ETH_00010095 PE=4 SV=1	2	5	5	5	20.5	37.014	164990000	116420000	160090000	1.47167e+08	164220000	171620000	166650000	1.67497e+08	0.878624	t(4) = -1.3, P = 0.26222743570445
U6L2P5	Longevity-assurance (LAG1) domain-containing protein, putative	ETH_00025685	U6L2P5;H9BA36	U6L2P5_EIMTE Longevity-assurance (LAG1) domain-containing protein, putative OS=Eimeria tenella OX=5802 GN=ETH_00025685 PE=4 SV=1;H9BA36_EIMTE Uncharacterized protein OS=Eimeria tenella OX=5802 PE=2 SV=1	2	4	4	4	14.9	38.691	389970000	334670000	348100000	357580000	399830000	385950000	396330000	3.94037e+08	0.907479	t(4) = -2.12, P = 0.10091518369136
H9BA44	Uncharacterized protein		H9BA44;U6KWY6	H9BA44_EIMTE Uncharacterized protein OS=Eimeria tenella OX=5802 PE=2 SV=1;U6KWY6_EIMTE Ribosomal protein L7, putative OS=Eimeria tenella OX=5802 GN=ETH_00006540 PE=4 SV=1	2	2	2	2	8.5	29.717		21923000	22326000	22124500	26463000	24055000	27002000	25840000	0.856211	t(3) = -3.15, P = 0.0512306006962897
H9BA45	Casein kinase II subunit beta	ETH_00034410	H9BA45	H9BA45_EIMTE Casein kinase II subunit beta OS=Eimeria tenella OX=5802 GN=ETH_00034410 PE=2 SV=1	1	1	1	1	4.3	33.712	40868000	50741000	48150000	4.65863e+07	39052000	37301000	30141000	35498000	1.31237	t(4) = 2.76, P = 0.0509554924994656
H9BA47	Uncharacterized protein		H9BA47	H9BA47_EIMTE Uncharacterized protein OS=Eimeria tenella OX=5802 PE=2 SV=1	1	9	1	1	33.4	45.128	215530000	219690000	259250000	231490000	262350000	201040000	181490000	214960000	1.0769	t(4) = 0.59, P = 0.587467767076169
H9BA49	Eukaryotic translation initiation factor 3 subunit G	ETH_00024775	H9BA49	H9BA49_EIMTE Eukaryotic translation initiation factor 3 subunit G OS=Eimeria tenella OX=5802 GN=ETH_00024775 PE=2 SV=1	1	8	8	8	47.8	30.949	358190000	407570000	407330000	391030000	404390000	444260000	454170000	4.34273e+08	0.900424	t(4) = -1.93, P = 0.125547041790409
H9BA50	Uncharacterized protein		H9BA50	H9BA50_EIMTE Uncharacterized protein OS=Eimeria tenella OX=5802 PE=2 SV=1	1	2	2	2	6	41.362	33785000	32906000	51002000	39231000	25971000	25942000	31530000	2.78143e+07	1.41046	t(4) = 1.85, P = 0.138268075500098
U6KZB1	Uncharacterized protein	ETH_00002200	U6KZB1;H9BA65	U6KZB1_EIMTE Uncharacterized protein OS=Eimeria tenella OX=5802 GN=ETH_00002200 PE=4 SV=1;H9BA65_EIMTE Uncharacterized protein OS=Eimeria tenella OX=5802 PE=2 SV=1	2	10	10	10	31.7	44.888	1143400000	926690000	894640000	9.88243e+08	857010000	772350000	666950000	7.65437e+08	1.29108	t(4) = 2.33, P = 0.0800505289377921
Q24929	Calmodulin-domain protein kinase (Fragment)		Q24929;Q3HNM4;U6KWT0;Q6TQE9;Q68NI3	Q24929_EIMTE Calmodulin-domain protein kinase (Fragment) OS=Eimeria tenella OX=5802 PE=2 SV=1;Q3HNM4_EIMTE Calmodulin-like domain protein kinase OS=Eimeria tenella OX=5802 PE=1 SV=1;U6KWT0_EIMTE Os07g0515100 protein, related OS=Eimeria tenella OX=5802 GN=E	5	11	10	10	26.3	55.249	695890000	654770000	665620000	6.72093e+08	670010000	750470000	763020000	7.27833e+08	0.923417	t(4) = -1.76, P = 0.152804359561396
U6KL24	Tubulin beta chain	ETH_00002520	U6KL24;Q27380;A0A023ING5	U6KL24_EIMTE Tubulin beta chain OS=Eimeria tenella OX=5802 GN=ETH_00002520 PE=3 SV=1;TBB_EIMTE Tubulin beta chain OS=Eimeria tenella OX=5802 PE=2 SV=1	3	21	21	21	60.4	49.953	12208000000	12664000000	12617000000	1.24963e+10	12232000000	12125000000	11714000000	1.20237e+10	1.03931	t(4) = 2.21, P = 0.0920018006386882
Q6R5M9	Mucin-like protein		Q6R5M9	Q6R5M9_EIMTE Mucin-like protein OS=Eimeria tenella OX=5802 PE=2 SV=1	1	6	4	6	36.5	55.215	473320000	523710000	556380000	5.17803e+08	502570000	469750000	452030000	4.74783e+08	1.09061	t(4) = 1.52, P = 0.203550143993266
Q70CC4	SAG family member (Sag15)	sag15	Q70CC4	Q70CC4_EIMTE SAG family member (Sag15) OS=Eimeria tenella OX=5802 GN=sag15 PE=2 SV=1	1	3	3	3	25.1	27.788	74711000	60225000	252000000	1.28979e+08	78890000	89318000	100030000	8.94127e+07	1.44251	t(4) = 0.64, P = 0.557793845782904
Q70CD5	Surface antigen 9	sag9	Q70CD5;U6KRL3;U6KW89	Q70CD5_EIMTE Surface antigen 9 OS=Eimeria tenella OX=5802 GN=sag9 PE=2 SV=1;U6KRL3_EIMTE SAG family member (Fragment) OS=Eimeria tenella OX=5802 GN=ETH_00034985 PE=4 SV=1;U6KW89_EIMTE SAG family member (Sag9) (Fragment) OS=Eimeria tenella OX=5802 GN=ETH_00	3	2	2	2	11.6	27.649	73439000	83262000	104530000	87077000	75867000	83707000	106800000	8.87913e+07	0.980693	t(4) = -0.13, P = 0.901853578452437
Q70CD8	SAG family member (Sag6)	sag6	Q70CD8	Q70CD8_EIMTE SAG family member (Sag6) OS=Eimeria tenella OX=5802 GN=sag6 PE=2 SV=1	1	6	5	5	27.3	27.275	355710000	339950000	294800000	3.30153e+08	295580000	321880000	313260000	310240000	1.06419	t(4) = 1, P = 0.372021238847381
Q967Y7	60S acidic ribosomal protein P0		Q967Y7	RLA0_EIMTE 60S acidic ribosomal protein P0 OS=Eimeria tenella OX=5802 PE=2 SV=1	1	8	4	8	37.3	33.272	1551200000	1561400000	1701900000	1.60483e+09	1668400000	1698400000	1603300000	1656700000	0.968693	t(4) = -0.92, P = 0.407859578093834
U6KVA2	Phosphoglycerate mutase domain-containing protein, putative	ETH_00028650	U6KVA2;U6KN95;REV__U6KN95	U6KVA2_EIMTE Phosphoglycerate mutase domain-containing protein, putative OS=Eimeria tenella OX=5802 GN=ETH_00028650 PE=4 SV=1;U6KN95_EIMTE Uncharacterized protein OS=Eimeria tenella OX=5802 GN=ETH_00040175 PE=4 SV=1;U6KN95_EIMTE Uncharacterized protein OS=	3	1	1	1	2.3	50.669	13543000	15292000		14417500	13474000	13510000	13223000	1.34023e+07	1.07575	t(3) = 1.53, P = 0.222778243393344
U6KFY1	Triosephosphate isomerase	ETH_00004665	U6KFY1	U6KFY1_EIMTE Triosephosphate isomerase OS=Eimeria tenella OX=5802 GN=ETH_00004665 PE=3 SV=1	1	5	5	5	25.2	31.876	172430000	212500000	160240000	1.81723e+08	171550000	157540000	156980000	1.62023e+08	1.12159	t(4) = 1.19, P = 0.298196435265119
U6KG83	Uncharacterized protein	ETH_00004660	U6KG83	U6KG83_EIMTE Uncharacterized protein OS=Eimeria tenella OX=5802 GN=ETH_00004660 PE=4 SV=1	1	2	2	2	6.5	88.561	27159000	18948000	16469000	2.08587e+07	15132000	11707000	13464000	1.34343e+07	1.55264	t(4) = 2.2, P = 0.0929006906963162
U6KG84	Uncharacterized protein	ETH_00005215	U6KG84	U6KG84_EIMTE Uncharacterized protein OS=Eimeria tenella OX=5802 GN=ETH_00005215 PE=4 SV=1	1	1	1	1	0.4	352.1	24392000	16878000	28333000	23201000	23282000	27476000	24352000	2.50367e+07	0.926681	t(4) = -0.51, P = 0.635853418646301
U6KG91	Phosphoribosylpyrophosphate synthetase, putative	ETH_00005240	U6KG91	U6KG91_EIMTE Phosphoribosylpyrophosphate synthetase, putative OS=Eimeria tenella OX=5802 GN=ETH_00005240 PE=4 SV=1	1	6	6	6	13.5	54.208	184530000	172030000	165180000	1.73913e+08	156720000	154350000	170380000	1.60483e+08	1.08369	t(4) = 1.78, P = 0.150001914282039
U6KGE7	Uncharacterized protein	ETH_00012890	U6KGE7	U6KGE7_EIMTE Uncharacterized protein OS=Eimeria tenella OX=5802 GN=ETH_00012890 PE=4 SV=1	1	3	3	3	9	45.076	51843000	54582000	114470000	7.36317e+07	84988000	76250000	132190000	9.78093e+07	0.752808	t(4) = -0.9, P = 0.418343577484438
U6KGF3	Uncharacterized protein	ETH_00012915	U6KGF3	U6KGF3_EIMTE Uncharacterized protein OS=Eimeria tenella OX=5802 GN=ETH_00012915 PE=4 SV=1	1	1	1	1	1.9	64.195	12506000	26662000	6417200	1.51951e+07	2075600	1514900	2673500	2088000	7.27733	t(4) = 2.18, P = 0.0945045140805835
U6KGG8	U5 small nuclear ribonucleoprotein, putative	ETH_00005210	U6KGG8	U6KGG8_EIMTE U5 small nuclear ribonucleoprotein, putative OS=Eimeria tenella OX=5802 GN=ETH_00005210 PE=4 SV=1	1	16	16	16	16.1	128.75	306250000	300210000	280410000	2.95623e+08	330690000	332500000	438430000	3.67207e+08	0.80506	t(4) = -1.96, P = 0.12109370233004
U6KGK1	Acid phosphatase, putative	ETH_00005385	U6KGK1	U6KGK1_EIMTE Acid phosphatase, putative OS=Eimeria tenella OX=5802 GN=ETH_00005385 PE=4 SV=1	1	12	12	12	48.1	43.596	1409700000	1309200000	1352600000	1.35717e+09	1375500000	1266700000	1320800000	1321000000	1.02738	t(4) = 0.84, P = 0.445858181930768
U6KGM2	MORN repeat-containing protein, putative	ETH_00013240	U6KGM2	U6KGM2_EIMTE MORN repeat-containing protein, putative OS=Eimeria tenella OX=5802 GN=ETH_00013240 PE=4 SV=1	1	2	2	2	5.5	47.137	78453000	87335000	89618000	8.51353e+07	87677000	101850000	83894000	9.11403e+07	0.934113	t(4) = -0.93, P = 0.403841395799827
U6KGQ6	Inner membrane complex protein IMC3, putative	ETH_00012960	U6KGQ6	U6KGQ6_EIMTE Inner membrane complex protein IMC3, putative OS=Eimeria tenella OX=5802 GN=ETH_00012960 PE=4 SV=1	1	8	8	8	19.2	61.28	1820700000	1718300000	1796500000	1778500000	1770200000	1846000000	1728800000	1.78167e+09	0.998223	t(4) = -0.07, P = 0.948618067114125
U6KGS2	Uncharacterized protein	ETH_00013035	U6KGS2	U6KGS2_EIMTE Uncharacterized protein OS=Eimeria tenella OX=5802 GN=ETH_00013035 PE=4 SV=1	1	1	1	1	2.9	60.411	21516000	19962000	20379000	20619000	18378000	14561000	19596000	1.75117e+07	1.17744	t(4) = 1.96, P = 0.121688705194567
U6KGT2	RNA binding motif-containing zinc finger protein, putative	ETH_00013085	U6KGT2	U6KGT2_EIMTE RNA binding motif-containing zinc finger protein, putative OS=Eimeria tenella OX=5802 GN=ETH_00013085 PE=4 SV=1	1	2	2	2	2.8	81.614	10739000	13742000	19131000	1.45373e+07	12862000	15511000	17236000	15203000	0.956215	t(4) = -0.24, P = 0.821584245707287
U6KGY0	Succinate dehydrogenase [ubiquinone] flavoprotein subunit, mitochondrial	ETH_00013335	U6KGY0	U6KGY0_EIMTE Succinate dehydrogenase [ubiquinone] flavoprotein subunit, mitochondrial OS=Eimeria tenella OX=5802 GN=ETH_00013335 PE=3 SV=1	1	8	8	8	14.2	71.426	73552000	154760000	215110000	1.47807e+08	213280000	162840000	242290000	2.06137e+08	0.717036	t(4) = -1.24, P = 0.283492737171407
U6KGY2	Uncharacterized protein	ETH_00012700	U6KGY2	U6KGY2_EIMTE Uncharacterized protein OS=Eimeria tenella OX=5802 GN=ETH_00012700 PE=4 SV=1	1	2	2	2	0.9	320.08		21182000	21747000	21464500	20103000		20349000	20226000	1.06123	t(2) = 4.02, P = 0.0566811238762309
U6KGY6	Small nuclear ribonucleoprotein U1A, putative	ETH_00013360	U6KGY6	U6KGY6_EIMTE Small nuclear ribonucleoprotein U1A, putative OS=Eimeria tenella OX=5802 GN=ETH_00013360 PE=4 SV=1	1	5	5	5	15.1	48.535	178220000	162340000	139440000	160000000	159290000	179460000	155610000	1.64787e+08	0.970952	t(4) = -0.36, P = 0.740409305312961
U6KH34	Uncharacterized protein	ETH_00025395	U6KH34	U6KH34_EIMTE Uncharacterized protein OS=Eimeria tenella OX=5802 GN=ETH_00025395 PE=4 SV=1	1	1	1	1	5.1	32.26	13955000	15222000	11804000	1.36603e+07		14176000	15597000	14886500	0.917632	t(3) = -0.88, P = 0.443415261261495
U6KH43	Uncharacterized protein	ETH_00032980	U6KH43	U6KH43_EIMTE Uncharacterized protein OS=Eimeria tenella OX=5802 GN=ETH_00032980 PE=4 SV=1	1	2	2	2	3.8	99.445	17596000	14478000	13679000	15251000	18299000	13561000	15106000	1.56553e+07	0.974173	t(4) = -0.22, P = 0.836555594142799
U6KH61	Eukaryotic translation initiation factor 3 subunit B (Fragment)	ETH_00027675	U6KH61	U6KH61_EIMTE Eukaryotic translation initiation factor 3 subunit B (Fragment) OS=Eimeria tenella OX=5802 GN=ETH_00027675 PE=3 SV=1	1	4	4	4	12.6	42.036	151900000	177910000	200360000	1.76723e+08	184200000	159750000	182830000	1.75593e+08	1.00643	t(4) = 0.07, P = 0.947388763924942
U6KHA0	Similar to protein required for cell viability Yjl010cp, related	ETH_00003215	U6KHA0	U6KHA0_EIMTE Similar to protein required for cell viability Yjl010cp, related OS=Eimeria tenella OX=5802 GN=ETH_00003215 PE=4 SV=1	1	1	1	1	1.6	75.851	29780000	32495000		31137500		34241000	40684000	37462500	0.831164	t(2) = -1.81, P = 0.212123844213465
U6KHF6	Uncharacterized protein	ETH_00006440	U6KHF6	U6KHF6_EIMTE Uncharacterized protein OS=Eimeria tenella OX=5802 GN=ETH_00006440 PE=4 SV=1	1	6	6	6	49.4	17.724	443880000	483830000	455480000	4.61063e+08	429110000	418580000	479180000	442290000	1.04245	t(4) = 0.85, P = 0.444262844176248
U6KHH2	Uncharacterized protein	ETH_00030830	U6KHH2	U6KHH2_EIMTE Uncharacterized protein OS=Eimeria tenella OX=5802 GN=ETH_00030830 PE=4 SV=1	1	5	5	5	17.1	37.243	219090000	237280000	212790000	2.23053e+08	242480000	218150000	210640000	2.23757e+08	0.996857	t(4) = -0.06, P = 0.956411503874631
U6KHH7	Uncharacterized protein	ETH_00030855	U6KHH7	U6KHH7_EIMTE Uncharacterized protein OS=Eimeria tenella OX=5802 GN=ETH_00030855 PE=4 SV=1	1	2	2	2	4.4	129.82	20078000	21550000	16486000	1.93713e+07	17223000	24030000	13801000	1.83513e+07	1.05558	t(4) = 0.3, P = 0.776683757120998
U6KHI8	Uncharacterized protein	ETH_00003235	U6KHI8	U6KHI8_EIMTE Uncharacterized protein OS=Eimeria tenella OX=5802 GN=ETH_00003235 PE=4 SV=1	1	2	2	2	0.9	451.77	15163000	13386000	17435000	15328000	16256000	11167000	9673100	1.23654e+07	1.23959	t(4) = 1.28, P = 0.269208504482639
U6KHJ3	Mago nashi protein, putative	ETH_00030955	U6KHJ3	U6KHJ3_EIMTE Mago nashi protein, putative OS=Eimeria tenella OX=5802 GN=ETH_00030955 PE=4 SV=1	1	6	6	6	38.5	17.5	152030000	161960000	155270000	156420000	152420000	143400000	163970000	1.53263e+08	1.0206	t(4) = 0.48, P = 0.658931759255504
U6KHL5	RNA recognition motif-containing protein, putative	ETH_00027295	U6KHL5	U6KHL5_EIMTE RNA recognition motif-containing protein, putative OS=Eimeria tenella OX=5802 GN=ETH_00027295 PE=4 SV=1	1	4	4	4	10.5	64.08	85976000	87210000	80980000	84722000	79359000	92400000	86684000	8.61477e+07	0.983451	t(4) = -0.34, P = 0.752891839176943
U6KHM0	Uncharacterized protein (Fragment)	ETH_00027320	U6KHM0	U6KHM0_EIMTE Uncharacterized protein (Fragment) OS=Eimeria tenella OX=5802 GN=ETH_00027320 PE=4 SV=1	1	1	1	1	1.6	88.544	3635300	3861700	6884600	4.79387e+06	3327300	2979500	3398900	3.23523e+06	1.48177	t(4) = 1.48, P = 0.213772277215341
U6KHQ6	Uncharacterized protein (Fragment)	ETH_00027590	U6KHQ6	U6KHQ6_EIMTE Uncharacterized protein (Fragment) OS=Eimeria tenella OX=5802 GN=ETH_00027590 PE=4 SV=1	1	3	3	3	20.4	25.785	10826000	26271000	19412000	1.88363e+07	14261000	12284000	11640000	1.27283e+07	1.47987	t(4) = 1.35, P = 0.249442772194232
U6KHR5	Probable ATP-dependent 6-phosphofructokinase	ETH_00027640	U6KHR5	U6KHR5_EIMTE Probable ATP-dependent 6-phosphofructokinase OS=Eimeria tenella OX=5802 GN=ETH_00027640 PE=3 SV=1	1	3	3	3	3.4	159.7	60613000	54050000	48676000	5.44463e+07	59315000	62275000	54538000	5.87093e+07	0.927388	t(4) = -1.03, P = 0.359501206247858
U6KHS2	Uncharacterized protein	ETH_00030875	U6KHS2	U6KHS2_EIMTE Uncharacterized protein OS=Eimeria tenella OX=5802 GN=ETH_00030875 PE=4 SV=1	1	5	4	5	2.3	307.52	40488000	44042000	31286000	3.86053e+07	24964000	36475000	30570000	3.06697e+07	1.25875	t(4) = 1.57, P = 0.191096294214609
U6KHV0	Rab2 gtpase, putative	ETH_00001620	U6KHV0;C8TE08	U6KHV0_EIMTE Rab2 gtpase, putative OS=Eimeria tenella OX=5802 GN=ETH_00001620 PE=4 SV=1	2	3	3	3	2.9	167.27	47719000	93974000	100890000	80861000	95766000	101620000	87503000	94963000	0.8515	t(4) = -0.82, P = 0.457981558560988
U6KHX2	Uncharacterized protein	ETH_00016435	U6KHX2;U6L5W7	U6KHX2_EIMTE Uncharacterized protein OS=Eimeria tenella OX=5802 GN=ETH_00016435 PE=4 SV=1;U6L5W7_EIMTE Uncharacterized protein OS=Eimeria tenella OX=5802 GN=ETH_00033150 PE=4 SV=1	2	1	1	1	2.8	41.061	14269000	14146000	16218000	1.48777e+07	22021000	16243000	20797000	19687000	0.75571	t(4) = -2.56, P = 0.0629076745117841
U6KI09	Uncharacterized protein	ETH_00002065	U6KI09	U6KI09_EIMTE Uncharacterized protein OS=Eimeria tenella OX=5802 GN=ETH_00002065 PE=4 SV=1	1	2	2	2	10.5	38.366	21889000	17689000	20416000	19998000	21643000	18789000	18582000	1.96713e+07	1.01661	t(4) = 0.21, P = 0.846081622955813
U6KI21	RNA helicase, putative	ETH_00002115	U6KI21	U6KI21_EIMTE RNA helicase, putative OS=Eimeria tenella OX=5802 GN=ETH_00002115 PE=4 SV=1	1	7	7	7	7.4	138.63	134300000	148170000	140800000	141090000	166880000	136390000	114810000	139360000	1.01241	t(4) = 0.11, P = 0.917181091778482
U6KI26	Uncharacterized protein	ETH_00002140	U6KI26	U6KI26_EIMTE Uncharacterized protein OS=Eimeria tenella OX=5802 GN=ETH_00002140 PE=4 SV=1	1	1	1	1	1.6	85.191	22704000	22453000	24082000	2.30797e+07	23558000	24486000	21978000	2.33407e+07	0.988818	t(4) = -0.29, P = 0.78394919756467
U6KI47	Uncharacterized protein	ETH_00026960	U6KI47	U6KI47_EIMTE Uncharacterized protein OS=Eimeria tenella OX=5802 GN=ETH_00026960 PE=4 SV=1	1	5	5	5	17.2	43.018	2312500000	2212900000	2296200000	2.27387e+09	2264600000	2323800000	2576100000	2.38817e+09	0.952139	t(4) = -1.14, P = 0.31834404628559
U6KI89	Uncharacterized protein	ETH_00027175	U6KI89	U6KI89_EIMTE Uncharacterized protein OS=Eimeria tenella OX=5802 GN=ETH_00027175 PE=4 SV=1	1	4	4	4	16.7	53.014	151420000	170810000	150460000	1.57563e+08	145560000	149370000	141030000	145320000	1.08425	t(4) = 1.74, P = 0.157626850922731
U6KIB4	1-acyl-sn-glycerol-3-phosphate acyltransferase, putative	ETH_00026805	U6KIB4	U6KIB4_EIMTE 1-acyl-sn-glycerol-3-phosphate acyltransferase, putative OS=Eimeria tenella OX=5802 GN=ETH_00026805 PE=4 SV=1	1	4	4	4	21.1	31.66	104250000	121130000	117160000	114180000	135920000	130510000	170440000	1.45623e+08	0.784078	t(4) = -2.33, P = 0.0803958018920047
U6KIG0	Selenophosphate synthetase, putative	ETH_00027030	U6KIG0	U6KIG0_EIMTE Selenophosphate synthetase, putative OS=Eimeria tenella OX=5802 GN=ETH_00027030 PE=4 SV=1	1	4	4	4	3.7	129.51	82457000	87778000	85685000	8.53067e+07	70143000	26423000	65946000	5.41707e+07	1.57478	t(4) = 2.22, P = 0.0904072122672652
U6KIG8	Uncharacterized protein	ETH_00016645	U6KIG8	U6KIG8_EIMTE Uncharacterized protein OS=Eimeria tenella OX=5802 GN=ETH_00016645 PE=4 SV=1	1	2	2	2	3.9	82.999	41752000	38503000	46798000	42351000	47358000	60007000	54730000	5.40317e+07	0.783818	t(4) = -2.66, P = 0.0563731369300371
U6KIN7	Uncharacterized protein	ETH_00012115	U6KIN7	U6KIN7_EIMTE Uncharacterized protein OS=Eimeria tenella OX=5802 GN=ETH_00012115 PE=4 SV=1	1	3	3	3	7.2	73.33	30998000	31074000	36782000	3.29513e+07	36633000	22050000	45453000	34712000	0.949278	t(4) = -0.25, P = 0.81604431184303
U6KIP8	Uncharacterized protein	ETH_00021900	U6KIP8	U6KIP8_EIMTE Uncharacterized protein OS=Eimeria tenella OX=5802 GN=ETH_00021900 PE=4 SV=1	1	2	2	2	6.9	61.842	73518000	65407000	69109000	6.93447e+07	61024000	71912000	68673000	67203000	1.03187	t(4) = 0.54, P = 0.619849185259932
U6KIS6	Ribosome biogenesis protein SSF1, putative	ETH_00021570	U6KIS6	U6KIS6_EIMTE Ribosome biogenesis protein SSF1, putative OS=Eimeria tenella OX=5802 GN=ETH_00021570 PE=4 SV=1	1	2	2	2	4.8	63.008	38896000	33950000	39191000	3.73457e+07	42426000	53781000	45857000	4.73547e+07	0.788638	t(4) = -2.66, P = 0.0565935105351692
U6KIW7	Nucleoside diphosphate kinase	ETH_00005865	U6KIW7	U6KIW7_EIMTE Nucleoside diphosphate kinase OS=Eimeria tenella OX=5802 GN=ETH_00005865 PE=3 SV=1	1	5	5	5	41.8	17.7	271290000	263250000	336870000	290470000	284410000	266950000	303140000	2.84833e+08	1.01979	t(4) = 0.22, P = 0.836198148463418
U6KIX2	Uncharacterized protein	ETH_00005890	U6KIX2	U6KIX2_EIMTE Uncharacterized protein OS=Eimeria tenella OX=5802 GN=ETH_00005890 PE=4 SV=1	1	1	1	1	7.9	15.581	70992000		70463000	70727500	45459000	61222000	60390000	5.56903e+07	1.27001	t(3) = 2.27, P = 0.107591233307216
U6KIY2	Poly(A)+ RNA export protein, putative	ETH_00032770	U6KIY2	U6KIY2_EIMTE Poly(A)+ RNA export protein, putative OS=Eimeria tenella OX=5802 GN=ETH_00032770 PE=4 SV=1	1	2	2	2	9.4	41.962	45255000	51219000	44084000	4.68527e+07	45900000	42914000	35679000	4.14977e+07	1.12904	t(4) = 1.43, P = 0.226820527819295
U6KIZ1	Ribosomal protein L7/L12, putative	ETH_00032820	U6KIZ1	U6KIZ1_EIMTE Ribosomal protein L7/L12, putative OS=Eimeria tenella OX=5802 GN=ETH_00032820 PE=4 SV=1	1	1	1	1	7.6	20.346	29059000	33142000	27715000	29972000	32475000	30307000	27703000	3.01617e+07	0.993712	t(4) = -0.09, P = 0.933535972735862
U6KIZ3	Nucleolar phosphoprotein p130, putative	ETH_00021895	U6KIZ3;H9B9I1	U6KIZ3_EIMTE Nucleolar phosphoprotein p130, putative OS=Eimeria tenella OX=5802 GN=ETH_00021895 PE=4 SV=1;H9B9I1_EIMTE Uncharacterized protein OS=Eimeria tenella OX=5802 PE=2 SV=1	2	3	3	3	15.3	26.051	400820000	357450000	293060000	3.50443e+08	280840000	283110000	353100000	3.05683e+08	1.14643	t(4) = 1.14, P = 0.318034122505848
U6KJ10	Uncharacterized protein	ETH_00001025	U6KJ10	U6KJ10_EIMTE Uncharacterized protein OS=Eimeria tenella OX=5802 GN=ETH_00001025 PE=4 SV=1	1	2	2	2	20	13.35	312830000	252870000	255710000	2.73803e+08	261950000	261260000	278170000	2.67127e+08	1.02499	t(4) = 0.33, P = 0.758697509620694
U6KJ43	Uncharacterized protein	ETH_00021755	U6KJ43	U6KJ43_EIMTE Uncharacterized protein OS=Eimeria tenella OX=5802 GN=ETH_00021755 PE=4 SV=1	1	4	4	4	2.3	292.38	58420000	60404000	61413000	60079000	74668000	79144000	57238000	70350000	0.854001	t(4) = -1.52, P = 0.202196888066416
U6KJ70	Uncharacterized protein	ETH_00030010	U6KJ70	U6KJ70_EIMTE Uncharacterized protein OS=Eimeria tenella OX=5802 GN=ETH_00030010 PE=4 SV=1	1	2	2	2	0.8	332.27	10757000	13786000	12864000	12469000	12349000	12444000	13164000	1.26523e+07	0.98551	t(4) = -0.2, P = 0.853740837743059
U6KJ95	U2 small nuclear ribonucleoprotein auxiliary factor U2AF, putative (Fragment)	ETH_00027360	U6KJ95	U6KJ95_EIMTE U2 small nuclear ribonucleoprotein auxiliary factor U2AF, putative (Fragment) OS=Eimeria tenella OX=5802 GN=ETH_00027360 PE=4 SV=1	1	9	9	9	24.5	59.054	328990000	286980000	333830000	316600000	274850000	280930000	259330000	2.71703e+08	1.16524	t(4) = 2.77, P = 0.0503142679155957
U6KJB1	26S proteasome non-ATPase regulatory subunit 2, putative	ETH_00030260	U6KJB1	U6KJB1_EIMTE 26S proteasome non-ATPase regulatory subunit 2, putative OS=Eimeria tenella OX=5802 GN=ETH_00030260 PE=4 SV=1	1	4	4	4	4.5	115.39	113320000	100350000	113340000	1.09003e+08	95708000	93278000	106160000	98382000	1.10796	t(4) = 1.81, P = 0.144111584395268
U6KJB8	Zinc finger (CCCH type) protein, putative	ETH_00030285	U6KJB8	U6KJB8_EIMTE Zinc finger (CCCH type) protein, putative OS=Eimeria tenella OX=5802 GN=ETH_00030285 PE=4 SV=1	1	5	5	5	7.8	70.558	104730000	122710000	150850000	1.26097e+08	119110000	156560000	112950000	129540000	0.973419	t(4) = -0.18, P = 0.865878507107212
U6KJG8	Uncharacterized protein	ETH_00004645	U6KJG8	U6KJG8_EIMTE Uncharacterized protein OS=Eimeria tenella OX=5802 GN=ETH_00004645 PE=4 SV=1	1	1	1	1	1.9	89.444	3495900	2860700	5677900	4011500	2615600	2070800	2481800	2389400	1.67887	t(4) = 1.87, P = 0.135271498769447
U6KJH5	Uncharacterized protein	ETH_00009705	U6KJH5	U6KJH5_EIMTE Uncharacterized protein OS=Eimeria tenella OX=5802 GN=ETH_00009705 PE=4 SV=1	1	2	2	2	4.3	84.816	24752000	19942000	18078000	20924000	21304000	19391000	20179000	2.02913e+07	1.03118	t(4) = 0.31, P = 0.774522801206876
U6KJI2	Uncharacterized protein	ETH_00009365	U6KJI2	U6KJI2_EIMTE Uncharacterized protein OS=Eimeria tenella OX=5802 GN=ETH_00009365 PE=4 SV=1	1	1	1	1	3.7	58.513	28371000	22995000	31936000	2.77673e+07	33086000	36718000	32017000	3.39403e+07	0.818122	t(4) = -2.08, P = 0.105586676861883
U6KJI7	Zinc finger (C3HC4 RING finger) protein, putative	ETH_00009390	U6KJI7	U6KJI7_EIMTE Zinc finger (C3HC4 RING finger) protein, putative OS=Eimeria tenella OX=5802 GN=ETH_00009390 PE=4 SV=1	1	2	2	2	1.1	293.67	17074000	18801000	20972000	18949000	14968000	19612000	16561000	17047000	1.11157	t(4) = 1.08, P = 0.342726869267441
U6KJJ1	Uncharacterized protein	ETH_00030105	U6KJJ1	U6KJJ1_EIMTE Uncharacterized protein OS=Eimeria tenella OX=5802 GN=ETH_00030105 PE=4 SV=1	1	4	4	4	10.3	49.954	120760000	195000000	83871000	1.3321e+08	72488000	31877000	91250000	65205000	2.04295	t(4) = 1.83, P = 0.140569415648323
U6KJR0	AP-1 complex subunit gamma	ETH_00005145	U6KJR0	U6KJR0_EIMTE AP-1 complex subunit gamma OS=Eimeria tenella OX=5802 GN=ETH_00005145 PE=3 SV=1	1	2	2	2	2.3	97.807	14821000	21501000	44963000	27095000	13503000	13523000	30306000	1.91107e+07	1.41779	t(4) = 0.74, P = 0.497681132772715
U6KJR3	U3 small nucleolar ribonucleoprotein protein MPP10, putative	ETH_00029895	U6KJR3	U6KJR3_EIMTE U3 small nucleolar ribonucleoprotein protein MPP10, putative OS=Eimeria tenella OX=5802 GN=ETH_00029895 PE=4 SV=1	1	9	9	9	14.6	101.85	143230000	138910000	141590000	1.41243e+08	124410000	140340000	136180000	1.33643e+08	1.05687	t(4) = 1.54, P = 0.198299582130289
U6KJU0	Cell division protein, putative	ETH_00025015	U6KJU0	U6KJU0_EIMTE Cell division protein, putative OS=Eimeria tenella OX=5802 GN=ETH_00025015 PE=4 SV=1	1	7	7	7	13.2	85.977	137060000	87464000	91403000	105309000	89039000	72198000	87832000	83023000	1.26843	t(4) = 1.33, P = 0.255680436235297
U6KJU3	ATPase, AAA family domain-containing protein, putative	ETH_00005320	U6KJU3	U6KJU3_EIMTE ATPase, AAA family domain-containing protein, putative OS=Eimeria tenella OX=5802 GN=ETH_00005320 PE=4 SV=1	1	10	10	10	20.1	63.885	549210000	507760000	414300000	4.90423e+08	475340000	457470000	493370000	4.75393e+08	1.03162	t(4) = 0.36, P = 0.733861202921331
U6KJV3	UDP-N-acetyl-D-galactosamine:polypeptide N-acetylgalactosaminyltransferase T3, putative	ETH_00005370	U6KJV3	U6KJV3_EIMTE UDP-N-acetyl-D-galactosamine:polypeptide N-acetylgalactosaminyltransferase T3, putative OS=Eimeria tenella OX=5802 GN=ETH_00005370 PE=4 SV=1	1	6	6	6	11.8	71.977	35023000	37490000	35736000	36083000	35368000	43774000	42883000	40675000	0.887105	t(4) = -1.66, P = 0.172082443458221
U6KK11	Asparaginyl-tRNA synthetase, putative	ETH_00013045	U6KK11	U6KK11_EIMTE Asparaginyl-tRNA synthetase, putative OS=Eimeria tenella OX=5802 GN=ETH_00013045 PE=3 SV=1	1	4	4	4	8.5	57.694	83300000	59890000	61457000	6.82157e+07	38868000	50745000	48929000	4.61807e+07	1.47715	t(4) = 2.62, P = 0.0587985317018063
U6KK38	Peptidylprolyl isomerase	ETH_00013195	U6KK38	U6KK38_EIMTE Peptidylprolyl isomerase OS=Eimeria tenella OX=5802 GN=ETH_00013195 PE=4 SV=1	1	3	3	3	9.6	39.931	80472000	69381000	83379000	77744000	72896000	71931000		72413500	1.07361	t(3) = 0.97, P = 0.405267537101611
U6KK40	Uncharacterized protein	ETH_00026590	U6KK40	U6KK40_EIMTE Uncharacterized protein OS=Eimeria tenella OX=5802 GN=ETH_00026590 PE=4 SV=1	1	5	5	5	19.3	35.384	238700000	239250000	333670000	270540000	216870000	196460000	224390000	2.12573e+08	1.27269	t(4) = 1.78, P = 0.15048603932544
U6KK93	Uncharacterized protein (Fragment)	ETH_00035455	U6KK93	U6KK93_EIMTE Uncharacterized protein (Fragment) OS=Eimeria tenella OX=5802 GN=ETH_00035455 PE=4 SV=1	1	6	5	6	12.9	77.988	137340000	129830000	151700000	1.39623e+08	145390000	156020000	127980000	143130000	0.9755	t(4) = -0.34, P = 0.75271169065523
U6KK95	Yip1 domain-containing protein, putative	ETH_00025330	U6KK95	U6KK95_EIMTE Yip1 domain-containing protein, putative OS=Eimeria tenella OX=5802 GN=ETH_00025330 PE=4 SV=1	1	1	1	1	1.3	102.89	22484000	24545000	21106000	2.27117e+07	24185000	19057000		21621000	1.05045	t(3) = 0.47, P = 0.668485577206269
U6KKB2	Uncharacterized protein	ETH_00025405	U6KKB2	U6KKB2_EIMTE Uncharacterized protein OS=Eimeria tenella OX=5802 GN=ETH_00025405 PE=4 SV=1	1	2	2	2	3.1	76.926	47977000	42484000	42859000	44440000	55074000	48518000	48897000	5.08297e+07	0.874293	t(4) = -2.31, P = 0.0820815517858071
U6KKB8	Uncharacterized protein	ETH_00042455	U6KKB8	U6KKB8_EIMTE Uncharacterized protein OS=Eimeria tenella OX=5802 GN=ETH_00042455 PE=4 SV=1	1	2	2	2	12.1	17.52	536050000	513070000	459380000	5.02833e+08	497760000	506620000	491830000	4.98737e+08	1.00821	t(4) = 0.18, P = 0.867967029302283
U6KKC1	Uncharacterized protein	ETH_00035975	U6KKC1	U6KKC1_EIMTE Uncharacterized protein OS=Eimeria tenella OX=5802 GN=ETH_00035975 PE=4 SV=1	1	2	2	2	5	57.34	97028000	90634000	85162000	9.09413e+07	81781000	85241000	83775000	83599000	1.08783	t(4) = 2.06, P = 0.109037504652472
U6KKC6	Uncharacterized protein	ETH_00017755	U6KKC6	U6KKC6_EIMTE Uncharacterized protein OS=Eimeria tenella OX=5802 GN=ETH_00017755 PE=4 SV=1	1	3	3	3	10.6	47.929	44425000	28610000	28833000	33956000		18086000	15621000	16853500	2.01477	t(3) = 2.51, P = 0.0871243834873845
U6KKG5	60S ribosomal protein L18, putative	ETH_00043850	U6KKG5	U6KKG5_EIMTE 60S ribosomal protein L18, putative OS=Eimeria tenella OX=5802 GN=ETH_00043850 PE=4 SV=1	1	1	1	1	15.6	9.9725	275840000	275400000	497790000	3.49677e+08	547900000	402820000	429550000	460090000	0.760018	t(4) = -1.28, P = 0.270577420307339
U6KKP4	Eukaryotic translation initiation factor 3 subunit 11, putative	ETH_00002035	U6KKP4;H9B9S1	U6KKP4_EIMTE Eukaryotic translation initiation factor 3 subunit 11, putative OS=Eimeria tenella OX=5802 GN=ETH_00002035 PE=4 SV=1;H9B9S1_EIMTE Uncharacterized protein OS=Eimeria tenella OX=5802 PE=2 SV=1	2	3	3	3	17.8	27.49	145620000	146380000	148830000	1.46943e+08	126400000	152130000	141270000	1.39933e+08	1.0501	t(4) = 0.93, P = 0.404026965873117
U6KKP5	Uncharacterized protein (Fragment)	ETH_00033835	U6KKP5	U6KKP5_EIMTE Uncharacterized protein (Fragment) OS=Eimeria tenella OX=5802 GN=ETH_00033835 PE=4 SV=1	1	3	3	3	35.6	9.2354	363830000	362540000	403250000	376540000	416960000	390560000	386870000	398130000	0.945771	t(4) = -1.32, P = 0.257868986508558
U6KKR3	Phenylalanyl-tRNA synthetase beta chain, putative	ETH_00024915	U6KKR3	U6KKR3_EIMTE Phenylalanyl-tRNA synthetase beta chain, putative OS=Eimeria tenella OX=5802 GN=ETH_00024915 PE=4 SV=1	1	3	3	3	5.8	82.273	14934000	34256000	18573000	2.25877e+07	10999000		9051000	10025000	2.25313	t(3) = 1.63, P = 0.200727972241297
U6KKR4	Serine/threonine protein phosphatase 5, putative (Fragment)	ETH_00039730	U6KKR4	U6KKR4_EIMTE Serine/threonine protein phosphatase 5, putative (Fragment) OS=Eimeria tenella OX=5802 GN=ETH_00039730 PE=4 SV=1	1	2	2	2	10.5	36.874	150190000	154600000	159790000	154860000	146240000	165580000	160420000	1.57413e+08	0.983779	t(4) = -0.4, P = 0.710855927211808
U6KKS4	Uncharacterized protein	ETH_00007705	U6KKS4	U6KKS4_EIMTE Uncharacterized protein OS=Eimeria tenella OX=5802 GN=ETH_00007705 PE=4 SV=1	1	3	3	3	4.4	122.11	64937000	56230000	79920000	67029000	74444000	67934000	72964000	7.17807e+07	0.933803	t(4) = -0.66, P = 0.544993476768443
U6KKT4	Transcription elongation factor FACT 140 kDa, putative	ETH_00007755	U6KKT4	U6KKT4_EIMTE Transcription elongation factor FACT 140 kDa, putative OS=Eimeria tenella OX=5802 GN=ETH_00007755 PE=4 SV=1	1	5	5	5	4.7	148.19	79267000	48459000	67804000	6.51767e+07	64287000	70992000	61137000	65472000	0.995489	t(4) = -0.03, P = 0.976560642439466
U6KKW2	60S ribosomal protein L18a	ETH_00030710	U6KKW2	U6KKW2_EIMTE 60S ribosomal protein L18a OS=Eimeria tenella OX=5802 GN=ETH_00030710 PE=3 SV=1	1	7	7	7	42.9	21.488	672180000	583340000	543660000	5.99727e+08	605060000	602130000	462310000	556500000	1.07768	t(4) = 0.71, P = 0.514512818744068
U6KKY4	MIF4G domain-containing protein, putative	ETH_00016500	U6KKY4	U6KKY4_EIMTE MIF4G domain-containing protein, putative OS=Eimeria tenella OX=5802 GN=ETH_00016500 PE=4 SV=1	1	8	8	8	12.2	109.11	119770000	131490000	148000000	1.33087e+08	184910000	167880000	145440000	1.66077e+08	0.801357	t(4) = -2.35, P = 0.0788277816011125
U6KKZ3	Uncharacterized protein	ETH_00008030	U6KKZ3	U6KKZ3_EIMTE Uncharacterized protein OS=Eimeria tenella OX=5802 GN=ETH_00008030 PE=4 SV=1	1	2	2	2	1.4	237.31	11467000	12533000	15536000	1.31787e+07	19491000	14849000	16033000	16791000	0.784865	t(4) = -1.95, P = 0.122620068618523
U6KKZ7	40S ribosomal protein S14, putative	ETH_00004575	U6KKZ7	U6KKZ7_EIMTE 40S ribosomal protein S14, putative OS=Eimeria tenella OX=5802 GN=ETH_00004575 PE=3 SV=1	1	5	5	5	57.7	17.101	1761500000	1814700000	1721700000	1.76597e+09	1864600000	1933600000	1805000000	1.86773e+09	0.945513	t(4) = -2.22, P = 0.0908768822205952
U6KL00	ATP-dependent RNA helicase, putative (Fragment)	ETH_00038750	U6KL00	U6KL00_EIMTE ATP-dependent RNA helicase, putative (Fragment) OS=Eimeria tenella OX=5802 GN=ETH_00038750 PE=4 SV=1	1	2	2	2	5.2	52.808	67883000	67746000	177700000	104443000	50339000	53813000	77094000	6.04153e+07	1.72875	t(4) = 1.17, P = 0.306383532349968
U6KL07	Large protein with a UBR1-like ring finger related treble clef, related, related	ETH_00021270	U6KL07	U6KL07_EIMTE Large protein with a UBR1-like ring finger related treble clef, related, related OS=Eimeria tenella OX=5802 GN=ETH_00021270 PE=4 SV=1	1	1	1	1	1.1	162.7	10228000	10568000	10756000	1.05173e+07	12020000	10293000	13618000	11977000	0.878128	t(4) = -1.5, P = 0.20774546701688
U6KL09	GPI-anchor transamidase, putative	ETH_00004650	U6KL09	U6KL09_EIMTE GPI-anchor transamidase, putative OS=Eimeria tenella OX=5802 GN=ETH_00004650 PE=4 SV=1	1	2	2	2	10.7	63.745	12206000		10268000	11237000	9387200	12687000	12897000	1.16571e+07	0.963965	t(3) = -0.26, P = 0.813897418717926
U6KL10	Histone H2B	ETH_00030960	U6KL10	U6KL10_EIMTE Histone H2B OS=Eimeria tenella OX=5802 GN=ETH_00030960 PE=3 SV=1	1	4	3	3	26.8	13.718	1180900000	1870100000	731140000	1.26071e+09	473300000	419470000	497070000	463280000	2.72128	t(4) = 2.4, P = 0.0742008622215211
U6KL61	Mitochondrial import inner membrane translocase subunit tim17, putative	ETH_00004950	U6KL61	U6KL61_EIMTE Mitochondrial import inner membrane translocase subunit tim17, putative OS=Eimeria tenella OX=5802 GN=ETH_00004950 PE=4 SV=1	1	1	1	1	13.1	21.443		43525000	46394000	44959500	37428000		43979000	40703500	1.10456	t(2) = 1.19, P = 0.356088886889391
U6KL65	Ubiquitin-conjugating enzyme e2, putative	ETH_00024900	U6KL65	U6KL65_EIMTE Ubiquitin-conjugating enzyme e2, putative OS=Eimeria tenella OX=5802 GN=ETH_00024900 PE=4 SV=1	1	1	1	1	13.6	27.243	25241000	30869000	26959000	2.76897e+07	20376000	19811000	26128000	22105000	1.25264	t(4) = 2.13, P = 0.0997070620864055
U6KL83	Small nuclear ribonucleoprotein G	ETH_00007875	U6KL83	U6KL83_EIMTE Small nuclear ribonucleoprotein G OS=Eimeria tenella OX=5802 GN=ETH_00007875 PE=3 SV=1	1	2	2	2	11.4	9.8764	114600000	111640000	99985000	1.08742e+08	145490000	139020000	106700000	1.30403e+08	0.833887	t(4) = -1.69, P = 0.165851996477793
U6KLD7	Alkyl sulfatase, putative (Fragment)	ETH_00036640	U6KLD7	U6KLD7_EIMTE Alkyl sulfatase, putative (Fragment) OS=Eimeria tenella OX=5802 GN=ETH_00036640 PE=4 SV=1	1	1	1	1	3.5	50.348	16904000	19135000	18096000	18045000	20123000	20459000	16644000	1.90753e+07	0.945986	t(4) = -0.75, P = 0.496605067900759
U6KLE6	Uncharacterized protein	ETH_00005450	U6KLE6	U6KLE6_EIMTE Uncharacterized protein OS=Eimeria tenella OX=5802 GN=ETH_00005450 PE=4 SV=1	1	4	4	4	11.4	54.63	88228000	95534000	99290000	9.43507e+07	70286000	95714000	81070000	8.23567e+07	1.14563	t(4) = 1.49, P = 0.210604204611439
U6KLF0	Uncharacterized protein	ETH_00012505	U6KLF0	U6KLF0_EIMTE Uncharacterized protein OS=Eimeria tenella OX=5802 GN=ETH_00012505 PE=4 SV=1	1	6	6	6	20	46.072	134570000	109010000	96330000	1.13303e+08	105870000	141710000	146000000	1.31193e+08	0.863636	t(4) = -1.05, P = 0.351502338495273
U6KLF5	40S ribosomal protein S18, putative	ETH_00012530	U6KLF5	U6KLF5_EIMTE 40S ribosomal protein S18, putative OS=Eimeria tenella OX=5802 GN=ETH_00012530 PE=3 SV=1	1	6	6	6	34.8	17.582	1087900000	1210600000	1113600000	1.13737e+09	1081800000	1055400000	1054900000	1.06403e+09	1.06892	t(4) = 1.91, P = 0.128805929366725
U6KLG7	26S proteasome regulatory ATPase subunit, putative	ETH_00012925	U6KLG7	U6KLG7_EIMTE 26S proteasome regulatory ATPase subunit, putative OS=Eimeria tenella OX=5802 GN=ETH_00012925 PE=3 SV=1	1	5	4	4	16.4	45.243	140910000	175860000	162040000	1.59603e+08	134650000	158870000	113150000	1.35557e+08	1.17739	t(4) = 1.44, P = 0.222478984024817
U6KLJ0	Uncharacterized protein	ETH_00013050	U6KLJ0	U6KLJ0_EIMTE Uncharacterized protein OS=Eimeria tenella OX=5802 GN=ETH_00013050 PE=4 SV=1	1	3	3	3	15.7	44.617	20178000		19067000	19622500	28370000		19854000	24112000	0.813806	t(2) = -1.05, P = 0.405527942720117
U6KLJ3	Uncharacterized protein	ETH_00013075	U6KLJ3	U6KLJ3_EIMTE Uncharacterized protein OS=Eimeria tenella OX=5802 GN=ETH_00013075 PE=4 SV=1	1	1	1	1	0.4	271.91	24446000	23775000	19444000	22555000	20604000	25090000	24737000	23477000	0.960728	t(4) = -0.43, P = 0.687243528081049
U6KLK1	Hydroxymethyldihydropterin pyrophosphokinase-dihydropteroate synthase, putative	ETH_00013125	U6KLK1	U6KLK1_EIMTE Hydroxymethyldihydropterin pyrophosphokinase-dihydropteroate synthase, putative OS=Eimeria tenella OX=5802 GN=ETH_00013125 PE=4 SV=1	1	1	1	1	2.3	71.569	66616000	139820000	71959000	9.27983e+07	29585000	31484000	30273000	3.04473e+07	3.04783	t(4) = 2.65, P = 0.05724494590313
U6KLK9	Valyl-tRNA synthetase, putative	ETH_00028700	U6KLK9	U6KLK9_EIMTE Valyl-tRNA synthetase, putative OS=Eimeria tenella OX=5802 GN=ETH_00028700 PE=3 SV=1	1	4	4	4	5.8	123.38	80171000	61343000	68069000	69861000		55221000	40327000	47774000	1.46232	t(3) = 2.45, P = 0.0918161044302049
U6KLL3	Actin, putative	ETH_00029155	U6KLL3	U6KLL3_EIMTE Actin, putative OS=Eimeria tenella OX=5802 GN=ETH_00029155 PE=3 SV=1	1	4	4	4	21.1	41.975	96278000	170910000	124120000	130436000	120460000	144170000	144080000	1.36237e+08	0.957422	t(4) = -0.25, P = 0.814565555198434
U6KLL5	Uncharacterized protein	ETH_00028725	U6KLL5	U6KLL5_EIMTE Uncharacterized protein OS=Eimeria tenella OX=5802 GN=ETH_00028725 PE=4 SV=1	1	1	1	1	4.4	39.639	65690000	58213000	60607000	6.15033e+07	64572000	55152000	54438000	58054000	1.05942	t(4) = 0.88, P = 0.430738172430253
U6KLM6	60S ribosome subunit biogenesis protein NIP7 homolog	ETH_00029230	U6KLM6	U6KLM6_EIMTE 60S ribosome subunit biogenesis protein NIP7 homolog OS=Eimeria tenella OX=5802 GN=ETH_00029230 PE=3 SV=1	1	3	3	3	27.6	19.948	144540000	152820000	163100000	1.53487e+08	145030000	144040000	137150000	1.42073e+08	1.08033	t(4) = 1.93, P = 0.125765617249846
U6KLN6	Ww domain U1 zinc finger domain-containing protein, putative	ETH_00029305	U6KLN6	U6KLN6_EIMTE Ww domain U1 zinc finger domain-containing protein, putative OS=Eimeria tenella OX=5802 GN=ETH_00029305 PE=4 SV=1	1	1	1	1	2.2	72.349	13963000	8549400	9400200	1.06375e+07	9704400	14474000	11664000	1.19475e+07	0.890359	t(4) = -0.6, P = 0.579863147355646
U6KLS1	Cysteine desulfurase, putative	ETH_00023015	U6KLS1	U6KLS1_EIMTE Cysteine desulfurase, putative OS=Eimeria tenella OX=5802 GN=ETH_00023015 PE=3 SV=1	1	3	3	3	5.8	63.01	25268000	39771000	24595000	29878000	30964000	34145000	30403000	3.18373e+07	0.938458	t(4) = -0.39, P = 0.719646690577338
U6KLT4	KRR1 small subunit processome component	ETH_00012050	U6KLT4	U6KLT4_EIMTE KRR1 small subunit processome component OS=Eimeria tenella OX=5802 GN=ETH_00012050 PE=3 SV=1	1	2	2	2	5.3	43.681	20175000	18402000	20568000	19715000	14745000	18512000	15287000	1.61813e+07	1.21838	t(4) = 2.61, P = 0.0591227732604175
U6KLT6	Dihydrolipoyl dehydrogenase	ETH_00028950	U6KLT6;H9B9L9	U6KLT6_EIMTE Dihydrolipoyl dehydrogenase OS=Eimeria tenella OX=5802 GN=ETH_00028950 PE=3 SV=1	2	5	5	5	13	56.27	475170000	526000000	587170000	5.29447e+08	539620000	504070000	489040000	510910000	1.03628	t(4) = 0.52, P = 0.63083533193083
U6KLV7	DEAD/DEAH box helicase, putative	ETH_00016600	U6KLV7	U6KLV7_EIMTE DEAD/DEAH box helicase, putative OS=Eimeria tenella OX=5802 GN=ETH_00016600 PE=3 SV=1	1	4	4	4	5.3	99.75	37148000	38186000	46577000	40637000	43057000	34933000	42832000	40274000	1.00901	t(4) = 0.09, P = 0.932152158086318
U6KLW7	Peptidylprolyl isomerase	ETH_00000320	U6KLW7	U6KLW7_EIMTE Peptidylprolyl isomerase OS=Eimeria tenella OX=5802 GN=ETH_00000320 PE=4 SV=1	1	3	3	3	20	24.487	59544000	68740000	61551000	6.32783e+07	57695000	60468000	69452000	6.25383e+07	1.01183	t(4) = 0.16, P = 0.877754739918474
U6KM17	Uncharacterized protein	ETH_00029545	U6KM17	U6KM17_EIMTE Uncharacterized protein OS=Eimeria tenella OX=5802 GN=ETH_00029545 PE=4 SV=1	1	27	27	27	13.3	285.8	863410000	809220000	830590000	8.34407e+08	786720000	856640000	820380000	8.21247e+08	1.01602	t(4) = 0.51, P = 0.634450108759639
U6KM18	Mitochondrial import inner membrane translocase subunit, putative	ETH_00017700	U6KM18	U6KM18_EIMTE Mitochondrial import inner membrane translocase subunit, putative OS=Eimeria tenella OX=5802 GN=ETH_00017700 PE=4 SV=1	1	1	1	1	9.2	21.024	28555000	30454000	26822000	2.86103e+07	31244000	31947000	26758000	29983000	0.954219	t(4) = -0.71, P = 0.5170950969851
U6KML9	Heat shock protein 28, putative	ETH_00026340	U6KML9	U6KML9_EIMTE Heat shock protein 28, putative OS=Eimeria tenella OX=5802 GN=ETH_00026340 PE=3 SV=1	1	8	0	1	19.8	65.071	689230	728550	1443700	953827	728240	756420	1091500	858720	1.11075	t(4) = 0.35, P = 0.743820048051731
U6KMN1	XPA-binding protein, putative	ETH_00021640	U6KMN1	U6KMN1_EIMTE XPA-binding protein, putative OS=Eimeria tenella OX=5802 GN=ETH_00021640 PE=4 SV=1	1	3	3	3	6.4	107.17	57126000	52702000	50374000	5.34007e+07	51386000	53012000	52514000	52304000	1.02097	t(4) = 0.54, P = 0.619008703799165
U6KMT3	Eukaryotic translation initiation factor 3 subunit E	ETH_00030265	U6KMT3	U6KMT3_EIMTE Eukaryotic translation initiation factor 3 subunit E OS=Eimeria tenella OX=5802 GN=ETH_00030265 PE=3 SV=1	1	8	8	8	16.5	74.761	398000000	409410000	404220000	4.03877e+08	431590000	406440000	428030000	422020000	0.957008	t(4) = -2.13, P = 0.100311203495183
U6KMU4	Ubiquitin carboxyl-terminal hydrolase, putative	ETH_00001555	U6KMU4	U6KMU4_EIMTE Ubiquitin carboxyl-terminal hydrolase, putative OS=Eimeria tenella OX=5802 GN=ETH_00001555 PE=3 SV=1	1	7	7	7	5.5	201.94	66692000	67505000	74378000	69525000	61185000	59775000	71346000	64102000	1.0846	t(4) = 1.24, P = 0.283833829905563
U6KMX5	Aquaporin, putative	ETH_00015770	U6KMX5	U6KMX5_EIMTE Aquaporin, putative OS=Eimeria tenella OX=5802 GN=ETH_00015770 PE=3 SV=1	1	2	2	2	8.7	42.298	59131000	56650000	135100000	83627000	49038000	48822000	70990000	5.62833e+07	1.48582	t(4) = 1.02, P = 0.364895711189211
U6KN74	Chromosome III, complete sequence, related	ETH_00027160	U6KN74	U6KN74_EIMTE Chromosome III, complete sequence, related OS=Eimeria tenella OX=5802 GN=ETH_00027160 PE=4 SV=1	1	1	1	1	1	139.54	10908000	12158000	13473000	1.21797e+07	11312000	10358000	10838000	10836000	1.124	t(4) = 1.7, P = 0.164226601898913
U6KNH5	Uncharacterized protein	ETH_00026620	U6KNH5	U6KNH5_EIMTE Uncharacterized protein OS=Eimeria tenella OX=5802 GN=ETH_00026620 PE=4 SV=1	1	1	1	1	5.2	33.61	61390000	75922000	96770000	7.80273e+07	44045000	40856000	88296000	5.77323e+07	1.35154	t(4) = 1.1, P = 0.332707536800058
U6KNI7	Splicing factor U2AF-associated protein, related, putative (Fragment)	ETH_00036860	U6KNI7	U6KNI7_EIMTE Splicing factor U2AF-associated protein, related, putative (Fragment) OS=Eimeria tenella OX=5802 GN=ETH_00036860 PE=4 SV=1	1	3	3	3	6.5	67.188	28752000	22977000	14870000	2.21997e+07	31715000	26975000	21570000	2.67533e+07	0.829791	t(4) = -0.91, P = 0.41223477548754
U6KNL7	Ornithine aminotransferase, putative	ETH_00005205	U6KNL7	U6KNL7_EIMTE Ornithine aminotransferase, putative OS=Eimeria tenella OX=5802 GN=ETH_00005205 PE=3 SV=1	1	2	2	2	6.8	48.969	16275000	21699000		18987000	7391000	6411700	18219000	10673900	1.77883	t(3) = 1.57, P = 0.213833838587906
U6L381	GTP-binding protein, putative (Fragment)	ETH_00025630	U6L381;U6KNP5	U6L381_EIMTE GTP-binding protein, putative (Fragment) OS=Eimeria tenella OX=5802 GN=ETH_00025630 PE=4 SV=1;U6KNP5_EIMTE Vacuolar sorting protein 9 domain-containing protein, putative OS=Eimeria tenella OX=5802 GN=ETH_00041700 PE=4 SV=1	2	1	1	1	2.3	47.379	49047000	44520000	52016000	4.85277e+07	59760000	54789000	52180000	5.55763e+07	0.873171	t(4) = -2.26, P = 0.0862964717902554
U6KNQ5	Uncharacterized protein	ETH_00024700	U6KNQ5	U6KNQ5_EIMTE Uncharacterized protein OS=Eimeria tenella OX=5802 GN=ETH_00024700 PE=4 SV=1	1	4	4	4	11.9	48.742	41983000	51799000	38323000	44035000	69381000	38764000	63701000	57282000	0.768741	t(4) = -1.3, P = 0.264940937480977
U6KNQ7	Uncharacterized protein	ETH_00025570	U6KNQ7	U6KNQ7_EIMTE Uncharacterized protein OS=Eimeria tenella OX=5802 GN=ETH_00025570 PE=4 SV=1	1	1	1	1	13	12.546	25071000	21935000	23360000	2.34553e+07	97209000	135790000	39925000	9.09747e+07	0.257823	t(4) = -2.42, P = 0.0725109978080138
U6KNR8	Uncharacterized protein	ETH_00005455	U6KNR8	U6KNR8_EIMTE Uncharacterized protein OS=Eimeria tenella OX=5802 GN=ETH_00005455 PE=4 SV=1	1	2	2	2	4.6	83.705	9780500		10770000	10275250	11353000		11648000	11500500	0.893461	t(2) = -2.37, P = 0.140953529325093
U6KNT3	V-type proton ATPase subunit G	ETH_00024825	U6KNT3	U6KNT3_EIMTE V-type proton ATPase subunit G OS=Eimeria tenella OX=5802 GN=ETH_00024825 PE=3 SV=1	1	4	4	4	32.8	14.695	75322000	70703000	76613000	7.42127e+07	117060000	76248000	47058000	80122000	0.926246	t(4) = -0.29, P = 0.786254451626899
U6KNU7	Protein tyrosine phosphatase-like domian-containing protein, putative	ETH_00003675	U6KNU7	U6KNU7_EIMTE Protein tyrosine phosphatase-like domian-containing protein, putative OS=Eimeria tenella OX=5802 GN=ETH_00003675 PE=4 SV=1	1	4	4	4	19.2	30.281	275600000	255930000	228040000	253190000	223990000	222950000	214200000	220380000	1.14888	t(4) = 2.32, P = 0.0811409591713999
U6KNY9	Chromosome condensation protein, putative	ETH_00003335	U6KNY9	U6KNY9_EIMTE Chromosome condensation protein, putative OS=Eimeria tenella OX=5802 GN=ETH_00003335 PE=4 SV=1	1	1	1	1	1.1	102.39	8983300	6329200		7656250	9739900	5987700	10551000	8.75953e+06	0.874048	t(3) = -0.53, P = 0.630467344812106
U6KNZ8	ABC transporter protein, putative	ETH_00042545	U6KNZ8	U6KNZ8_EIMTE ABC transporter protein, putative OS=Eimeria tenella OX=5802 GN=ETH_00042545 PE=4 SV=1	1	2	2	2	9.9	38.397	29151000	32526000	40545000	34074000	29618000	28180000	33667000	3.04883e+07	1.11761	t(4) = 0.95, P = 0.393942949442645
U6KP09	Uncharacterized protein	ETH_00027375	U6KP09	U6KP09_EIMTE Uncharacterized protein OS=Eimeria tenella OX=5802 GN=ETH_00027375 PE=4 SV=1	1	19	19	19	20.3	150.46	650180000	672040000	607220000	6.43147e+08	648230000	628050000	618540000	6.31607e+08	1.01827	t(4) = 0.55, P = 0.611151198037966
U6KP22	ABC transporter, putative	ETH_00030340	U6KP22	U6KP22_EIMTE ABC transporter, putative OS=Eimeria tenella OX=5802 GN=ETH_00030340 PE=4 SV=1	1	6	6	6	8	148.22	219350000	200300000	214570000	2.11407e+08	211450000	188830000	203550000	2.01277e+08	1.05033	t(4) = 1.16, P = 0.311708208512774
U6KP76	WD-40 repeat protein, putative	ETH_00030020	U6KP76	U6KP76_EIMTE WD-40 repeat protein, putative OS=Eimeria tenella OX=5802 GN=ETH_00030020 PE=4 SV=1	1	2	2	2	2.5	123.26	76543000	72940000	81921000	7.71347e+07	78987000	78382000	73156000	7.68417e+07	1.00381	t(4) = 0.09, P = 0.931433070015259
U6KP87	Whole genome shotgun assembly, reference scaffold old set, scaffold scaffold_9, related	ETH_00007685	U6KP87	U6KP87_EIMTE Whole genome shotgun assembly, reference scaffold old set, scaffold scaffold_9, related OS=Eimeria tenella OX=5802 GN=ETH_00007685 PE=4 SV=1	1	7	7	7	17.1	50.161	300930000	346080000	354730000	3.33913e+08	284160000	313960000	293350000	2.97157e+08	1.1237	t(4) = 1.95, P = 0.123162360442531
U6KP92	Uncharacterized protein	ETH_00012640	U6KP92	U6KP92_EIMTE Uncharacterized protein OS=Eimeria tenella OX=5802 GN=ETH_00012640 PE=4 SV=1	1	10	9	10	15.2	107.54	189880000	136820000	142740000	156480000	154750000	226520000	162300000	181190000	0.863624	t(4) = -0.87, P = 0.431701642827185
U6KPB5	Uncharacterized protein	ETH_00036675	U6KPB5	U6KPB5_EIMTE Uncharacterized protein OS=Eimeria tenella OX=5802 GN=ETH_00036675 PE=4 SV=1	1	1	1	1	4.2	31.791	48678000	49268000	47248000	48398000	53106000	61122000	50364000	54864000	0.882145	t(4) = -1.97, P = 0.120216892985211
U6KPC9	Protein EMB-4, isoform d, related	ETH_00027745	U6KPC9	U6KPC9_EIMTE Protein EMB-4, isoform d, related OS=Eimeria tenella OX=5802 GN=ETH_00027745 PE=4 SV=1	1	3	3	3	1.2	374.12	49053000	55257000	47639000	5.06497e+07	47231000	56248000	48119000	5.05327e+07	1.00232	t(4) = 0.03, P = 0.976302100821478
U6KPF3	Uncharacterized protein	ETH_00036325	U6KPF3	U6KPF3_EIMTE Uncharacterized protein OS=Eimeria tenella OX=5802 GN=ETH_00036325 PE=4 SV=1	1	1	1	1	4.7	40.26	10939000	10819000	3422900	8.39363e+06	10244000	17152000	10963000	1.27863e+07	0.656454	t(4) = -1.33, P = 0.255705965824421
U6KPG7	Uncharacterized protein	ETH_00032970	U6KPG7	U6KPG7_EIMTE Uncharacterized protein OS=Eimeria tenella OX=5802 GN=ETH_00032970 PE=4 SV=1	1	2	2	2	1.4	169.7	87339000	93955000	87432000	8.95753e+07	86250000	69608000	70314000	7.53907e+07	1.18815	t(4) = 2.42, P = 0.0726591704259689
U6KPH5	Uncharacterized protein	ETH_00041440	U6KPH5	U6KPH5_EIMTE Uncharacterized protein OS=Eimeria tenella OX=5802 GN=ETH_00041440 PE=4 SV=1	1	3	3	3	16.3	29.736	578120000	594680000	679940000	617580000	580630000	501330000	660370000	5.80777e+08	1.06337	t(4) = 0.66, P = 0.544914661893406
U6KPI1	Glutaminyl-tRNA synthetase, putative	ETH_00009425	U6KPI1	U6KPI1_EIMTE Glutaminyl-tRNA synthetase, putative OS=Eimeria tenella OX=5802 GN=ETH_00009425 PE=3 SV=1	1	2	2	2	3.6	80.309	137620000	135580000	109840000	127680000	106760000	124300000	148770000	126610000	1.00845	t(4) = 0.07, P = 0.946945484718544
U6KPT6	Uncharacterized protein	ETH_00041895	U6KPT6	U6KPT6_EIMTE Uncharacterized protein OS=Eimeria tenella OX=5802 GN=ETH_00041895 PE=4 SV=1	1	4	4	4	12.4	67.749	46773000	34184000	52493000	4.44833e+07	49954000	60284000	59052000	56430000	0.788292	t(4) = -1.89, P = 0.131397264680871
U6KPU0	Uncharacterized protein	ETH_00030770	U6KPU0	U6KPU0_EIMTE Uncharacterized protein OS=Eimeria tenella OX=5802 GN=ETH_00030770 PE=4 SV=1	1	1	1	1	1.5	81.143	21918000	20819000	21595000	21444000	19732000	22166000	22252000	2.13833e+07	1.00284	t(4) = 0.07, P = 0.94881582085129
U6KPU9	Uncharacterized protein	ETH_00033870	U6KPU9	U6KPU9_EIMTE Uncharacterized protein OS=Eimeria tenella OX=5802 GN=ETH_00033870 PE=4 SV=1	1	2	2	2	13	17.386	108710000	113300000	111470000	111160000	81688000	106760000	114060000	100836000	1.10238	t(4) = 1.04, P = 0.355625009646395
U6KPV4	Uncharacterized protein	ETH_00028910	U6KPV4	U6KPV4_EIMTE Uncharacterized protein OS=Eimeria tenella OX=5802 GN=ETH_00028910 PE=4 SV=1	1	1	1	1	1.4	110.86	10319000	10284000	12166000	10923000	18577000	10196000	9997200	12923400	0.845211	t(4) = -0.69, P = 0.527569766674744
U6KPV9	Prolyl endopeptidase, putative	ETH_00028960	U6KPV9	U6KPV9_EIMTE Prolyl endopeptidase, putative OS=Eimeria tenella OX=5802 GN=ETH_00028960 PE=4 SV=1	1	9	9	9	14.2	80.341	223510000	179010000	188930000	197150000	214950000	243640000	224620000	2.27737e+08	0.865693	t(4) = -1.92, P = 0.126801115234167
U6KPW5	Nucleolar GTP-binding protein 1	ETH_00012345	U6KPW5	U6KPW5_EIMTE Nucleolar GTP-binding protein 1 OS=Eimeria tenella OX=5802 GN=ETH_00012345 PE=3 SV=1	1	5	5	5	9.1	79.274	83227000	76540000	106930000	88899000	103490000	110210000	90154000	1.01285e+08	0.877714	t(4) = -1.13, P = 0.320944705310564
U6KPX4	Uncharacterized protein	ETH_00012395	U6KPX4	U6KPX4_EIMTE Uncharacterized protein OS=Eimeria tenella OX=5802 GN=ETH_00012395 PE=4 SV=1	1	6	6	6	17.9	50.287	100630000	107950000	92555000	1.00378e+08	106280000	101690000	100270000	1.02747e+08	0.97695	t(4) = -0.49, P = 0.647697457948924
U6KPX6	Nucleosome assembly protein, putative	ETH_00029060	U6KPX6	U6KPX6_EIMTE Nucleosome assembly protein, putative OS=Eimeria tenella OX=5802 GN=ETH_00029060 PE=3 SV=1	1	2	2	2	4.4	83.894	46891000		44880000	45885500		40215000	43231000	41723000	1.09977	t(2) = 2.3, P = 0.148496892587683
U6KPZ3	3,5--cyclic-nucleotide phosphodiesterase, putative	ETH_00011905	U6KPZ3	U6KPZ3_EIMTE 3,5--cyclic-nucleotide phosphodiesterase, putative OS=Eimeria tenella OX=5802 GN=ETH_00011905 PE=4 SV=1	1	3	3	3	4.1	104.29	58118000	51108000	36695000	4.86403e+07	54645000	45823000	59456000	53308000	0.91244	t(4) = -0.63, P = 0.565615638544271
U6KQ08	Uncharacterized protein (Fragment)	ETH_00033750	U6KQ08;REV__U6KN29;U6L025;U6KLA1;U6L8U4;U6L1I7;REV__U6L1I7;U6KQJ0;REV__U6KQJ0;REV__U6KZ61;U6KRS5;U6KNA1;REV__U6KNA1;U6KT15;U6L0K2;REV__U6L2D0;REV__U6KWR9;U6KST6;U6L5X2;REV__U6KP40;U6L7E8;U6KY70;U6KPD8;U6KLI9;REV__U6KLI9;REV__U6KN64;REV__U6KZH7;REV__U6KJD7;U6KXT0;U6KS83;REV__U6L2N4;U6KZE1;REV__U6KWC8;U6KWE6;U6KRY7;REV__U6KYY2;U6KUN6;REV__U6KRD8;U6L475;REV__U6L7P5;U6KL01;U6KJU8;REV__U6L8P1;U6KKI2;U…	U6KQ08_EIMTE Uncharacterized protein (Fragment) OS=Eimeria tenella OX=5802 GN=ETH_00033750 PE=4 SV=1;U6KN29_EIMTE Uncharacterized protein OS=Eimeria tenella OX=5802 GN=ETH_00042385 PE=4 SV=1;U6L025_EIMTE Uncharacterized protein (Fragment) OS=Eimeria tenell	59	2	1	1	8.4	35.01	39425000	42452000	51686000	44521000	49724000	50112000	44054000	4.79633e+07	0.92823	t(4) = -0.82, P = 0.455982673967149
U6KQ47	DNA-binding protein, putative	ETH_00008060	U6KQ47	U6KQ47_EIMTE DNA-binding protein, putative OS=Eimeria tenella OX=5802 GN=ETH_00008060 PE=4 SV=1	1	4	4	4	9.9	63.334	46862000	71829000	60621000	5.97707e+07	51343000	39365000	39430000	4.33793e+07	1.37786	t(4) = 1.99, P = 0.117719008776333
U6KQ51	Chaperonin CPN10, mitochondrial, putative	ETH_00029555	U6KQ51	U6KQ51_EIMTE Chaperonin CPN10, mitochondrial, putative OS=Eimeria tenella OX=5802 GN=ETH_00029555 PE=3 SV=1	1	7	7	7	72.6	11.177	860950000	934370000	885960000	893760000	890640000	977220000	1004100000	957320000	0.933606	t(4) = -1.57, P = 0.19120196278273
U6KQ72	Uncharacterized protein (Fragment)	ETH_00038815	U6KQ72	U6KQ72_EIMTE Uncharacterized protein (Fragment) OS=Eimeria tenella OX=5802 GN=ETH_00038815 PE=4 SV=1	1	1	1	1	3.4	38.964	13369000	9215800	8665600	10416800	9366600	9266800	9725200	9.45287e+06	1.10197	t(4) = 0.65, P = 0.55321221755537
U6KQA2	Uncharacterized protein	ETH_00000300	U6KQA2	U6KQA2_EIMTE Uncharacterized protein OS=Eimeria tenella OX=5802 GN=ETH_00000300 PE=4 SV=1	1	2	2	2	9.4	28.25	160410000	178960000	158550000	1.65973e+08	157490000	179650000	185470000	1.74203e+08	0.952756	t(4) = -0.77, P = 0.485799452247227
U6KQA4	Uncharacterized protein	ETH_00012215	U6KQA4	U6KQA4_EIMTE Uncharacterized protein OS=Eimeria tenella OX=5802 GN=ETH_00012215 PE=4 SV=1	1	2	2	2	2.6	80.493	14903000	20545000	20055000	18501000	12439000	12466000	15452000	1.34523e+07	1.3753	t(4) = 2.45, P = 0.0706582578142555
U6KQA5	Uncharacterized protein	ETH_00000325	U6KQA5	U6KQA5_EIMTE Uncharacterized protein OS=Eimeria tenella OX=5802 GN=ETH_00000325 PE=4 SV=1	1	4	4	4	12.6	45.592	54295000	107080000	45157000	68844000	65553000	64003000	72011000	67189000	1.02463	t(4) = 0.09, P = 0.936292628335618
U6KQB4	60S ribosomal protein L9, putative	ETH_00012265	U6KQB4	U6KQB4_EIMTE 60S ribosomal protein L9, putative OS=Eimeria tenella OX=5802 GN=ETH_00012265 PE=4 SV=1	1	8	3	8	46.3	21.563	1841700000	2051500000	1886800000	1.92667e+09	1764800000	1883600000	1735500000	1.79463e+09	1.07357	t(4) = 1.69, P = 0.166615089216043
U6KQB9	HIT domain-containing protein, putative	ETH_00012290	U6KQB9	U6KQB9_EIMTE HIT domain-containing protein, putative OS=Eimeria tenella OX=5802 GN=ETH_00012290 PE=4 SV=1	1	2	2	2	12.2	16.044	41024000	34889000	38239000	3.80507e+07	39634000	25226000	44333000	3.63977e+07	1.04541	t(4) = 0.27, P = 0.797088479037319
U6KQD0	V-type proton ATPase subunit F	ETH_00043715	U6KQD0	U6KQD0_EIMTE V-type proton ATPase subunit F OS=Eimeria tenella OX=5802 GN=ETH_00043715 PE=3 SV=1	1	2	2	2	24.8	13.04	40048000	36965000	35522000	3.75117e+07	34993000	38941000	36888000	3.69407e+07	1.01546	t(4) = 0.33, P = 0.761268176093615
U6KQD1	Uncharacterized protein	ETH_00012490	U6KQD1	U6KQD1_EIMTE Uncharacterized protein OS=Eimeria tenella OX=5802 GN=ETH_00012490 PE=4 SV=1	1	2	2	2	0.8	309.72	60189000	55179000	54105000	56491000	71821000	41558000	48961000	5.41133e+07	1.04394	t(4) = 0.26, P = 0.810800941668911
U6KQH1	Uncharacterized protein (Fragment)	ETH_00041845	U6KQH1	U6KQH1_EIMTE Uncharacterized protein (Fragment) OS=Eimeria tenella OX=5802 GN=ETH_00041845 PE=4 SV=1	1	1	1	1	4.6	33.38	73906000	93726000	81437000	83023000	62736000	64988000	77228000	6.83173e+07	1.21525	t(4) = 2.01, P = 0.115069200366092
U6KQI1	Uncharacterized protein	ETH_00043935	U6KQI1	U6KQI1_EIMTE Uncharacterized protein OS=Eimeria tenella OX=5802 GN=ETH_00043935 PE=4 SV=1	1	3	3	3	18.7	23.307	62379000	73037000	75081000	7.01657e+07		76965000	11341000	44153000	1.58915	t(3) = 1.04, P = 0.374249127669818
U6KQJ2	Rhoptry neck protein 2, putative (Fragment)	ETH_00012760	U6KQJ2	U6KQJ2_EIMTE Rhoptry neck protein 2, putative (Fragment) OS=Eimeria tenella OX=5802 GN=ETH_00012760 PE=1 SV=1	1	13	13	13	12.6	151.49	681810000	805700000	674460000	7.20657e+08	827700000	900980000	821410000	850030000	0.847801	t(4) = -2.61, P = 0.0596802577009777
U6KQN6	Uncharacterized protein	ETH_00030515	U6KQN6	U6KQN6_EIMTE Uncharacterized protein OS=Eimeria tenella OX=5802 GN=ETH_00030515 PE=4 SV=1	1	2	2	2	1.8	204.9	24118000	33224000	31437000	29593000	25616000	31420000	25702000	2.75793e+07	1.07301	t(4) = 0.6, P = 0.583786580675308
U6KQP1	Protein kinase (Incomplete catalytic triad), putative	ETH_00030540	U6KQP1	U6KQP1_EIMTE Protein kinase (Incomplete catalytic triad), putative OS=Eimeria tenella OX=5802 GN=ETH_00030540 PE=4 SV=1	1	2	1	1	0.7	313.22	16759000	16055000	17227000	1.66803e+07	17558000		17721000	17639500	0.945624	t(3) = -2.16, P = 0.119486947477179
U6KQS6	Uncharacterized protein (Fragment)	ETH_00042295	U6KQS6	U6KQS6_EIMTE Uncharacterized protein (Fragment) OS=Eimeria tenella OX=5802 GN=ETH_00042295 PE=4 SV=1	1	1	1	1	8	12.964	427200000	397790000		412495000	509860000	520280000	867840000	632660000	0.652001	t(3) = -1.45, P = 0.243940596078454
U6KQT8	Uncharacterized protein	ETH_00007765	U6KQT8;U6KQ32	U6KQT8_EIMTE Uncharacterized protein OS=Eimeria tenella OX=5802 GN=ETH_00007765 PE=4 SV=1	2	4	3	3	1.6	261.52	45051000	42243000	41762000	4.30187e+07	46653000	42288000	38709000	42550000	1.01101	t(4) = 0.19, P = 0.861270147916286
U6KQU7	Cell cycle control protein, putative (Fragment)	ETH_00043160	U6KQU7	U6KQU7_EIMTE Cell cycle control protein, putative (Fragment) OS=Eimeria tenella OX=5802 GN=ETH_00043160 PE=4 SV=1	1	3	3	3	6.5	66.122	68599000	69693000	94289000	77527000	76433000	71481000	58202000	6.87053e+07	1.1284	t(4) = 0.88, P = 0.427435411588303
U6KQW2	Uncharacterized protein	ETH_00007890	U6KQW2	U6KQW2_EIMTE Uncharacterized protein OS=Eimeria tenella OX=5802 GN=ETH_00007890 PE=4 SV=1	1	1	1	1	0.9	141.53	10311000	9617800	9059700	9.66283e+06	9064700	11269000	12002000	1.07786e+07	0.896486	t(4) = -1.17, P = 0.307119871322319
U6KR01	Uncharacterized protein	ETH_00015880	U6KR01	U6KR01_EIMTE Uncharacterized protein OS=Eimeria tenella OX=5802 GN=ETH_00015880 PE=4 SV=1	1	4	4	4	2.3	260.39	28146000	25780000	22567000	2.54977e+07	17137000	23181000	18100000	1.94727e+07	1.30941	t(4) = 2.43, P = 0.0716947651015417
U6KR05	Branched-chain alpha-keto acid dehydrogenase E1 component beta chain, putative	ETH_00025495	U6KR05	U6KR05_EIMTE Branched-chain alpha-keto acid dehydrogenase E1 component beta chain, putative OS=Eimeria tenella OX=5802 GN=ETH_00025495 PE=4 SV=1	1	5	5	5	23.6	43.68	316810000	349840000	338970000	3.35207e+08	350850000	360140000	361350000	3.57447e+08	0.937781	t(4) = -2.17, P = 0.0962728187335469
U6KR29	Uncharacterized protein	ETH_00032665	U6KR29	U6KR29_EIMTE Uncharacterized protein OS=Eimeria tenella OX=5802 GN=ETH_00032665 PE=4 SV=1	1	11	11	11	7.7	197.57	507430000	461230000	445320000	4.71327e+08	511730000	514340000	495270000	5.07113e+08	0.929431	t(4) = -1.83, P = 0.141294523557821
U6KR40	26S protease regulatory subunit 8, putative	ETH_00020095	U6KR40	U6KR40_EIMTE 26S protease regulatory subunit 8, putative OS=Eimeria tenella OX=5802 GN=ETH_00020095 PE=4 SV=1	1	7	6	7	9.3	117.51	183720000	316250000	246790000	248920000	242650000	183760000	182810000	2.03073e+08	1.22576	t(4) = 1.06, P = 0.347273699927957
U6KR88	Heat shock protein, putative (Fragment)	ETH_00035140	U6KR88;C5IFU1	U6KR88_EIMTE Heat shock protein, putative (Fragment) OS=Eimeria tenella OX=5802 GN=ETH_00035140 PE=4 SV=1;C5IFU1_EIMTE Heat shock protein OS=Eimeria tenella OX=5802 PE=2 SV=1	2	9	6	6	27.5	61.187	113330000	76782000	99927000	9.66797e+07	113680000	101450000	98636000	1.04589e+08	0.92438	t(4) = -0.68, P = 0.533816534540544
U6KR95	Uncharacterized protein	ETH_00019560	U6KR95	U6KR95_EIMTE Uncharacterized protein OS=Eimeria tenella OX=5802 GN=ETH_00019560 PE=4 SV=1	1	6	5	5	9.5	115.84	76493000	72701000	128150000	92448000	64439000	61356000	88924000	71573000	1.29166	t(4) = 1.05, P = 0.353325390193953
U6KRA8	Related to putidaredoxin reductase, related	ETH_00016775	U6KRA8	U6KRA8_EIMTE Related to putidaredoxin reductase, related OS=Eimeria tenella OX=5802 GN=ETH_00016775 PE=4 SV=1	1	3	3	3	15.9	27.094	53474000	49595000	64333000	5.58007e+07	66744000	64218000	76677000	69213000	0.806217	t(4) = -2.3, P = 0.0826545647984495
U6KRB6	Rhoptry kinase family protein ROP35, putative	ETH_00005905	U6KRB6	U6KRB6_EIMTE Rhoptry kinase family protein ROP35, putative OS=Eimeria tenella OX=5802 GN=ETH_00005905 PE=4 SV=1	1	6	6	6	15	52.807	103980000	104990000	70800000	9.32567e+07	110290000	70574000	101420000	9.40947e+07	0.991094	t(4) = -0.05, P = 0.961843510910864
U6KRE6	Clathrin light chain	ETH_00028865	U6KRE6	U6KRE6_EIMTE Clathrin light chain OS=Eimeria tenella OX=5802 GN=ETH_00028865 PE=3 SV=1	1	4	4	4	16	32.961	195790000	208400000	233080000	2.12423e+08	201930000	211300000	201310000	2.04847e+08	1.03699	t(4) = 0.66, P = 0.543252564873822
U6KRF5	Uncharacterized protein	ETH_00016915	U6KRF5	U6KRF5_EIMTE Uncharacterized protein OS=Eimeria tenella OX=5802 GN=ETH_00016915 PE=4 SV=1	1	1	1	1	7.9	25.199	62323000	41472000	43997000	49264000	40411000		44020000	42215500	1.16697	t(3) = 0.82, P = 0.471932724200691
U6KRG0	60S ribosomal protein L22, putative	ETH_00019965	U6KRG0	U6KRG0_EIMTE 60S ribosomal protein L22, putative OS=Eimeria tenella OX=5802 GN=ETH_00019965 PE=4 SV=1	1	5	5	5	33.6	15.267	945940000	748910000	626050000	7.73633e+08	803530000	792280000	1085000000	8.93603e+08	0.865746	t(4) = -0.9, P = 0.419962741815544
U6KRL4	RNA-binding protein, putative	ETH_00015495	U6KRL4	U6KRL4_EIMTE RNA-binding protein, putative OS=Eimeria tenella OX=5802 GN=ETH_00015495 PE=4 SV=1	1	5	5	5	35.1	18.977	1115900000	1123600000	1206000000	1148500000	1168400000	1157700000	1107200000	1.14443e+09	1.00355	t(4) = 0.12, P = 0.911752353613031
U6KRL8	Mitochondrial pyruvate carrier	ETH_00015520	U6KRL8	U6KRL8_EIMTE Mitochondrial pyruvate carrier OS=Eimeria tenella OX=5802 GN=ETH_00015520 PE=3 SV=1	1	1	1	1	9.7	13.916	50595000	58856000	52974000	5.41417e+07	59167000	60329000	59193000	59563000	0.908982	t(4) = -2.18, P = 0.0945614417838333
U6KRU7	Myosin heavy chain, putative	ETH_00029760	U6KRU7	U6KRU7_EIMTE Myosin heavy chain, putative OS=Eimeria tenella OX=5802 GN=ETH_00029760 PE=4 SV=1	1	13	13	13	12.2	153.94	294450000	286880000	334960000	305430000	272980000	273620000	255900000	267500000	1.14179	t(4) = 2.37, P = 0.0769447140861118
U6KRV6	Uncharacterized protein	ETH_00000280	U6KRV6	U6KRV6_EIMTE Uncharacterized protein OS=Eimeria tenella OX=5802 GN=ETH_00000280 PE=4 SV=1	1	2	2	2	16.1	14.587	193930000	215840000	127020000	178930000	103280000	109640000	104180000	105700000	1.69281	t(4) = 2.73, P = 0.0522458749746614
U6KRX0	Uncharacterized protein	ETH_00035270	U6KRX0	U6KRX0_EIMTE Uncharacterized protein OS=Eimeria tenella OX=5802 GN=ETH_00035270 PE=4 SV=1	1	3	3	3	12.1	45.296	81662000	124540000	69171000	91791000	36834000	49308000	53085000	46409000	1.97787	t(4) = 2.6, P = 0.0602023044365864
U6KRZ6	Uncharacterized protein	ETH_00034095	U6KRZ6	U6KRZ6_EIMTE Uncharacterized protein OS=Eimeria tenella OX=5802 GN=ETH_00034095 PE=4 SV=1	1	3	3	3	4	72.449	93945000	86637000	80300000	8.69607e+07	75531000	84639000	85324000	8.18313e+07	1.06268	t(4) = 1.02, P = 0.367224837663084
U6KRZ7	Uncharacterized protein	ETH_00006240	U6KRZ7	U6KRZ7_EIMTE Uncharacterized protein OS=Eimeria tenella OX=5802 GN=ETH_00006240 PE=3 SV=1	1	3	3	3	23.7	25.512	168820000	176380000	145880000	1.63693e+08	178760000	182720000	156490000	1.72657e+08	0.948086	t(4) = -0.73, P = 0.505811545601416
U6KS03	Uncharacterized protein (Fragment)	ETH_00038235	U6KS03	U6KS03_EIMTE Uncharacterized protein (Fragment) OS=Eimeria tenella OX=5802 GN=ETH_00038235 PE=4 SV=1	1	5	5	5	11.7	78.615	190520000	122450000	134670000	1.49213e+08	145670000	151850000	141800000	146440000	1.01894	t(4) = 0.13, P = 0.902032380041065
U6KS24	Uncharacterized protein	ETH_00017710	U6KS24	U6KS24_EIMTE Uncharacterized protein OS=Eimeria tenella OX=5802 GN=ETH_00017710 PE=4 SV=1	1	2	2	2	7	29.741	71452000	71780000	81977000	7.50697e+07	70440000	107680000	104370000	9.41633e+07	0.797228	t(4) = -1.54, P = 0.198198744924884
U6KS27	Splicing factor Prp8, related (Fragment)	ETH_00015540	U6KS27;U6L587	U6KS27_EIMTE Splicing factor Prp8, related (Fragment) OS=Eimeria tenella OX=5802 GN=ETH_00015540 PE=4 SV=1	2	31	31	31	23.4	190.43	1093800000	1123000000	1063600000	1.09347e+09	1143000000	1124900000	1179700000	1149200000	0.951502	t(4) = -2.37, P = 0.0769842216236024
U6KS28	Uncharacterized protein (Fragment)	ETH_00035740	U6KS28	U6KS28_EIMTE Uncharacterized protein (Fragment) OS=Eimeria tenella OX=5802 GN=ETH_00035740 PE=4 SV=1	1	3	3	3	44.8	10.355	127530000	123650000	104410000	118530000	102690000	99461000	101240000	1.0113e+08	1.17205	t(4) = 2.41, P = 0.0732689867514125
U6KS57	Uncharacterized protein	ETH_00021390	U6KS57	U6KS57_EIMTE Uncharacterized protein OS=Eimeria tenella OX=5802 GN=ETH_00021390 PE=4 SV=1	1	1	1	1	1.9	100.6	9760800	9075000	8669100	9168300	9903800	10014000	9626900	9.84823e+06	0.930959	t(4) = -2.01, P = 0.115169768443714
U6KS61	Coatomer alpha subunit, putative	ETH_00021415	U6KS61	U6KS61_EIMTE Coatomer alpha subunit, putative OS=Eimeria tenella OX=5802 GN=ETH_00021415 PE=4 SV=1	1	6	6	6	5.6	132.53	112220000	124140000	106490000	1.14283e+08	88386000	105750000	118340000	1.04159e+08	1.0972	t(4) = 1, P = 0.373731133817907
U6KS66	Coronin	ETH_00024805	U6KS66	U6KS66_EIMTE Coronin OS=Eimeria tenella OX=5802 GN=ETH_00024805 PE=3 SV=1	1	5	5	5	8.8	67.195	35060000	43890000	37261000	38737000	46411000	31074000	41914000	3.97997e+07	0.9733	t(4) = -0.2, P = 0.850004206433921
U6KS79	Uncharacterized protein	ETH_00021515	U6KS79	U6KS79_EIMTE Uncharacterized protein OS=Eimeria tenella OX=5802 GN=ETH_00021515 PE=4 SV=1	1	2	2	2	11.1	17.359	1053600000	1078500000	942460000	1.02485e+09	1054500000	1006900000	933740000	998380000	1.02652	t(4) = 0.48, P = 0.653188001280096
U6KS97	Uncharacterized protein	ETH_00017970	U6KS97	U6KS97_EIMTE Uncharacterized protein OS=Eimeria tenella OX=5802 GN=ETH_00017970 PE=4 SV=1	1	3	3	3	4.2	110.18	43126000	37131000	60150000	4.68023e+07	42689000	44187000	40621000	42499000	1.10126	t(4) = 0.62, P = 0.570465757614232
U6KSF2	Uncharacterized protein (Fragment)	ETH_00033565	U6KSF2	U6KSF2_EIMTE Uncharacterized protein (Fragment) OS=Eimeria tenella OX=5802 GN=ETH_00033565 PE=4 SV=1	1	3	3	3	9.4	57.294	46369000	48063000	44571000	4.63343e+07	37784000	48745000	43602000	43377000	1.06818	t(4) = 0.89, P = 0.423753294123638
U6KSG5	U1 small nuclear ribonucleoprotein C	ETH_00015685	U6KSG5	U6KSG5_EIMTE U1 small nuclear ribonucleoprotein C OS=Eimeria tenella OX=5802 GN=ETH_00015685 PE=3 SV=1	1	3	3	3	25.6	18.181	142360000	162460000	142750000	149190000	148540000	146110000	147640000	147430000	1.01194	t(4) = 0.26, P = 0.805024734249792
U6KSG9	Uncharacterized protein (Fragment)	ETH_00042420	U6KSG9	U6KSG9_EIMTE Uncharacterized protein (Fragment) OS=Eimeria tenella OX=5802 GN=ETH_00042420 PE=4 SV=1	1	2	2	2	6.9	38.123	20757000	19468000	16712000	18979000	21562000	19401000	20765000	20576000	0.922385	t(4) = -1.18, P = 0.302201524629423
U6KSR6	Ribosome biogenesis regulatory protein	ETH_00005830	U6KSR6	U6KSR6_EIMTE Ribosome biogenesis regulatory protein OS=Eimeria tenella OX=5802 GN=ETH_00005830 PE=3 SV=1	1	5	5	5	19.2	38.262	124390000	295440000	124320000	1.81383e+08	125090000	99799000	157030000	1.27306e+08	1.42478	t(4) = 0.91, P = 0.413998390239933
U6KSS9	C2 domain-containing protein, putative	ETH_00024095	U6KSS9	U6KSS9_EIMTE C2 domain-containing protein, putative OS=Eimeria tenella OX=5802 GN=ETH_00024095 PE=4 SV=1	1	2	2	2	1.1	277.3	9869700	11962000		10915850	10650000	11136000	13656000	11814000	0.923976	t(3) = -0.63, P = 0.575362346792094
U6KST3	Uncharacterized protein	ETH_00037290	U6KST3	U6KST3_EIMTE Uncharacterized protein OS=Eimeria tenella OX=5802 GN=ETH_00037290 PE=4 SV=1	1	3	3	3	11.2	34.799	69599000	97711000	84014000	8.37747e+07	56756000	68676000	83115000	6.95157e+07	1.20512	t(4) = 1.28, P = 0.269494255165137
U6KSU8	Splicing factor, putative	ETH_00017895	U6KSU8	U6KSU8_EIMTE Splicing factor, putative OS=Eimeria tenella OX=5802 GN=ETH_00017895 PE=4 SV=1	1	4	4	4	10.2	53.733	19481000	19834000		19657500		22109000	17750000	19929500	0.986352	t(2) = -0.12, P = 0.912379832114171
U6KSW0	Uncharacterized protein (Fragment)	ETH_00039755	U6KSW0	U6KSW0_EIMTE Uncharacterized protein (Fragment) OS=Eimeria tenella OX=5802 GN=ETH_00039755 PE=4 SV=1	1	4	4	4	8.2	54.687	60161000	83220000	58406000	6.72623e+07	88687000	85441000	90230000	8.81193e+07	0.76331	t(4) = -2.57, P = 0.0620399487562474
U6KSW6	Uncharacterized protein (Fragment)	ETH_00018865	U6KSW6	U6KSW6_EIMTE Uncharacterized protein (Fragment) OS=Eimeria tenella OX=5802 GN=ETH_00018865 PE=4 SV=1	1	12	12	12	16.5	130.94	170340000	230150000	217890000	2.06127e+08	186450000	168620000	163120000	172730000	1.19335	t(4) = 1.71, P = 0.162802258175738
U6KSY0	Uncharacterized protein (Fragment)	ETH_00037650	U6KSY0	U6KSY0_EIMTE Uncharacterized protein (Fragment) OS=Eimeria tenella OX=5802 GN=ETH_00037650 PE=4 SV=1	1	3	3	3	17.7	34.744	23112000	22380000	30884000	2.54587e+07	21185000	30012000	25675000	25624000	0.993548	t(4) = -0.04, P = 0.966750472386961
U6KSY5	Uncharacterized protein	ETH_00011545	U6KSY5;U6KVI5;REV__U6KVI5;U6L275;REV__U6L275;REV__U6KUT4;REV__U6KFY5;REV__U6L6A8;REV__U6KW31	U6KSY5_EIMTE Uncharacterized protein OS=Eimeria tenella OX=5802 GN=ETH_00011545 PE=4 SV=1;U6KVI5_EIMTE Uncharacterized protein OS=Eimeria tenella OX=5802 GN=ETH_00003955 PE=4 SV=1;U6KVI5_EIMTE Uncharacterized protein OS=Eimeria tenella OX=5802 GN=ETH_00003	9	2	1	1	2.3	117.21	39646000	39913000	44788000	41449000	47648000	42936000	44614000	45066000	0.91974	t(4) = -1.67, P = 0.170365917793923
U6KT05	Myosin F (TgMyoF) protein, putative	ETH_00011990	U6KT05	U6KT05_EIMTE Myosin F (TgMyoF) protein, putative OS=Eimeria tenella OX=5802 GN=ETH_00011990 PE=3 SV=1	1	2	2	2	1.4	159.05	54913000	53634000	51094000	5.32137e+07	41464000	58728000	61924000	5.40387e+07	0.984733	t(4) = -0.13, P = 0.904439617150789
U6KT08	Kinesin heavy chain, putative	ETH_00019085	U6KT08	U6KT08_EIMTE Kinesin heavy chain, putative OS=Eimeria tenella OX=5802 GN=ETH_00019085 PE=3 SV=1	1	11	11	11	9.5	163.94	242050000	216510000	202160000	220240000	252150000	233050000	225710000	236970000	0.9294	t(4) = -1.19, P = 0.300404206509651
U6KT24	Zinc metalloprotease 2, putative (Fragment)	ETH_00012015	U6KT24	U6KT24_EIMTE Zinc metalloprotease 2, putative (Fragment) OS=Eimeria tenella OX=5802 GN=ETH_00012015 PE=4 SV=1	1	6	5	6	17.2	72.891	121660000	118800000	133880000	124780000	116480000	161930000	163410000	1.47273e+08	0.847268	t(4) = -1.4, P = 0.234465305355482
U6KT58	Uncharacterized protein	ETH_00001190	U6KT58	U6KT58_EIMTE Uncharacterized protein OS=Eimeria tenella OX=5802 GN=ETH_00001190 PE=3 SV=1	1	4	4	4	9.9	58.725	252440000	249240000	230310000	2.43997e+08	237060000	259690000	267420000	2.54723e+08	0.957889	t(4) = -0.94, P = 0.401166548621751
U6KT67	Uncharacterized protein	ETH_00039860	U6KT67	U6KT67_EIMTE Uncharacterized protein OS=Eimeria tenella OX=5802 GN=ETH_00039860 PE=4 SV=1	1	3	3	3	46.3	11.498	107650000	92274000	91871000	97265000	88949000	93774000	94770000	9.24977e+07	1.05154	t(4) = 0.87, P = 0.434654849106997
U6KT84	Uncharacterized protein (Fragment)	ETH_00007670	U6KT84	U6KT84_EIMTE Uncharacterized protein (Fragment) OS=Eimeria tenella OX=5802 GN=ETH_00007670 PE=4 SV=1	1	1	1	1	1.4	89.359	6537500	7586500	6423600	6849200	6271300	8452400	6535900	7.08653e+06	0.966509	t(4) = -0.3, P = 0.776236547349484
U6KT89	Cyclin H, putative (Fragment)	ETH_00039765	U6KT89	U6KT89_EIMTE Cyclin H, putative (Fragment) OS=Eimeria tenella OX=5802 GN=ETH_00039765 PE=4 SV=1	1	2	2	2	3.7	62.609	25427000	25698000	24599000	2.52413e+07	27992000	21785000	24355000	2.47107e+07	1.02147	t(4) = 0.29, P = 0.786320455104545
U6KTC0	Uncharacterized protein	ETH_00007345	U6KTC0	U6KTC0_EIMTE Uncharacterized protein OS=Eimeria tenella OX=5802 GN=ETH_00007345 PE=4 SV=1	1	2	2	2	1.8	149.21	14978000	15642000	15999000	1.55397e+07	16327000	12183000		14255000	1.09012	t(3) = 0.81, P = 0.478721507804624
U6KTE6	Uncharacterized protein	ETH_00007470	U6KTE6	U6KTE6_EIMTE Uncharacterized protein OS=Eimeria tenella OX=5802 GN=ETH_00007470 PE=4 SV=1	1	2	2	2	3	116.12	26592000	35823000	32964000	31793000	34515000	38047000	31729000	3.47637e+07	0.914547	t(4) = -0.9, P = 0.41685964981651
U6KTF6	Kelch motif domain-containing protein, putative	ETH_00008020	U6KTF6	U6KTF6_EIMTE Kelch motif domain-containing protein, putative OS=Eimeria tenella OX=5802 GN=ETH_00008020 PE=4 SV=1	1	3	3	3	6.5	58.822	23404000	22580000	52148000	3.27107e+07	35683000	20453000	40909000	3.23483e+07	1.0112	t(4) = 0.03, P = 0.976366386740516
U6KTJ8	Vacuolar ATP synthase subunit b, putative	ETH_00020925	U6KTJ8	U6KTJ8_EIMTE Vacuolar ATP synthase subunit b, putative OS=Eimeria tenella OX=5802 GN=ETH_00020925 PE=3 SV=1	1	7	7	7	23.2	57.474	192350000	187690000	183160000	1.87733e+08	145850000	193950000	162000000	1.67267e+08	1.12236	t(4) = 1.42, P = 0.22773721795977
U6KTL6	U6 snRNA-associated Sm-like protein, putative	ETH_00021025	U6KTL6	U6KTL6_EIMTE U6 snRNA-associated Sm-like protein, putative OS=Eimeria tenella OX=5802 GN=ETH_00021025 PE=4 SV=1	1	1	1	1	15	10.921	23495000	21339000	23857000	22897000	26518000	25859000	23547000	25308000	0.904734	t(4) = -2.02, P = 0.113922573518894
U6KTM1	Clathrin heavy chain	ETH_00021065	U6KTM1	U6KTM1_EIMTE Clathrin heavy chain OS=Eimeria tenella OX=5802 GN=ETH_00021065 PE=3 SV=1	1	32	32	32	25.5	198.43	1357800000	1375900000	1556200000	1.42997e+09	1321700000	1359900000	1353500000	1.34503e+09	1.06315	t(4) = 1.32, P = 0.257812975678024
U6KTM9	Uncharacterized protein	ETH_00014765	U6KTM9	U6KTM9_EIMTE Uncharacterized protein OS=Eimeria tenella OX=5802 GN=ETH_00014765 PE=4 SV=1	1	4	4	4	9	61.999	102470000	100880000	161250000	1.21533e+08	45055000	82005000	98199000	7.50863e+07	1.61858	t(4) = 1.83, P = 0.140691525459966
U6KTP2	Kelch motif domain-containing protein, putative (Fragment)	ETH_00038860	U6KTP2	U6KTP2_EIMTE Kelch motif domain-containing protein, putative (Fragment) OS=Eimeria tenella OX=5802 GN=ETH_00038860 PE=4 SV=1	1	1	1	1	6.2	21.184	19240000	11022000	16296000	1.55193e+07	13574000	12458000		13016000	1.19233	t(3) = 0.8, P = 0.482455123957067
U6KTP6	Sec63 domain-containing DEAD/DEAH box helicase, putative	ETH_00021190	U6KTP6	U6KTP6_EIMTE Sec63 domain-containing DEAD/DEAH box helicase, putative OS=Eimeria tenella OX=5802 GN=ETH_00021190 PE=4 SV=1	1	33	33	33	22.4	246.73	851850000	775960000	811590000	8.13133e+08	917360000	832730000	857380000	8.69157e+08	0.935543	t(4) = -1.68, P = 0.168258583306543
U6KTQ8	Uncharacterized protein	ETH_00037095	U6KTQ8	U6KTQ8_EIMTE Uncharacterized protein OS=Eimeria tenella OX=5802 GN=ETH_00037095 PE=4 SV=1	1	5	5	5	35.1	17.019	1176200000	1340900000	1536300000	1.35113e+09	1159100000	1082400000	1100600000	1.11403e+09	1.21283	t(4) = 2.22, P = 0.0902289066417316
U6KTR3	Uncharacterized protein	ETH_00007075	U6KTR3	U6KTR3_EIMTE Uncharacterized protein OS=Eimeria tenella OX=5802 GN=ETH_00007075 PE=4 SV=1	1	6	6	6	8	113.22	149660000	209060000	190290000	1.83003e+08	174340000	199560000	194720000	189540000	0.965513	t(4) = -0.34, P = 0.750119933874794
U6KTR9	Uncharacterized protein	ETH_00007340	U6KTR9	U6KTR9_EIMTE Uncharacterized protein OS=Eimeria tenella OX=5802 GN=ETH_00007340 PE=4 SV=1	1	2	2	2	11.6	23.513	114190000	99471000	94018000	1.0256e+08	72286000	83524000	90145000	81985000	1.25096	t(4) = 2.58, P = 0.0611559443184707
U6KTV5	RhoGAP protein, putative	ETH_00036765	U6KTV5	U6KTV5_EIMTE RhoGAP protein, putative OS=Eimeria tenella OX=5802 GN=ETH_00036765 PE=4 SV=1	1	2	2	2	6.6	35.87	56652000	53880000	60288000	56940000	52618000	59369000	52531000	5.48393e+07	1.03831	t(4) = 0.72, P = 0.512757328161182
U6KTW7	Uncharacterized protein	ETH_00022585	U6KTW7	U6KTW7_EIMTE Uncharacterized protein OS=Eimeria tenella OX=5802 GN=ETH_00022585 PE=4 SV=1	1	1	1	1	19.7	6.8249	108960000	106330000		107645000	97233000	107040000	102400000	1.02224e+08	1.05303	t(3) = 1.43, P = 0.247586385823042
U6KU03	Kelch motif domain-containing protein, putative	ETH_00029095	U6KU03	U6KU03_EIMTE Kelch motif domain-containing protein, putative OS=Eimeria tenella OX=5802 GN=ETH_00029095 PE=4 SV=1	1	7	7	7	15.2	64.596	147270000	156890000	189250000	164470000	160920000	156180000	148960000	1.55353e+08	1.05868	t(4) = 0.69, P = 0.52672783175684
U6KU14	Uncharacterized protein	ETH_00019220	U6KU14	U6KU14_EIMTE Uncharacterized protein OS=Eimeria tenella OX=5802 GN=ETH_00019220 PE=4 SV=1	1	3	3	3	6.6	64.023	42961000	43689000	44086000	4.35787e+07	44932000		43274000	44103000	0.988111	t(3) = -0.7, P = 0.534862029908141
U6KU16	Sortilin	ETH_00034385	U6KU16	U6KU16_EIMTE Sortilin OS=Eimeria tenella OX=5802 GN=ETH_00034385 PE=4 SV=1	1	10	10	10	13.9	104.05	211570000	193820000	178800000	194730000	222490000	213710000	221830000	2.19343e+08	0.887786	t(4) = -2.49, P = 0.0674435970644811
U6KU40	Endonuclease/exonuclease/phosphatase domain-containing protein, putative	ETH_00029430	U6KU40	U6KU40_EIMTE Endonuclease/exonuclease/phosphatase domain-containing protein, putative OS=Eimeria tenella OX=5802 GN=ETH_00029430 PE=4 SV=1	1	1	1	1	1.3	92.312	9335900	9075300	11472000	9.96107e+06	9493400	8388900	9939000	9.27377e+06	1.07411	t(4) = 0.77, P = 0.482176301252176
U6KU41	Uncharacterized protein	ETH_00019245	U6KU41	U6KU41_EIMTE Uncharacterized protein OS=Eimeria tenella OX=5802 GN=ETH_00019245 PE=4 SV=1	1	2	2	2	4.2	73.618	74227000	74192000	78537000	75652000	71199000	77797000	77273000	75423000	1.00304	t(4) = 0.09, P = 0.933076364405786
U6KU54	ATP-dependent helicase, putative	ETH_00010550	U6KU54	U6KU54_EIMTE ATP-dependent helicase, putative OS=Eimeria tenella OX=5802 GN=ETH_00010550 PE=4 SV=1	1	10	10	10	10.2	147.27	437330000	430950000	449070000	4.39117e+08	398790000	439820000	426640000	421750000	1.04118	t(4) = 1.31, P = 0.258843315637334
U6KU73	Uncharacterized protein	ETH_00010650	U6KU73	U6KU73_EIMTE Uncharacterized protein OS=Eimeria tenella OX=5802 GN=ETH_00010650 PE=4 SV=1	1	4	4	4	4.3	115.22	316810000	305370000	294660000	3.05613e+08	270360000	307090000	309350000	295600000	1.03388	t(4) = 0.71, P = 0.518574020664916
U6KU76	Heat shock protein 40, putative	ETH_00029665	U6KU76;H9BA46	U6KU76_EIMTE Heat shock protein 40, putative OS=Eimeria tenella OX=5802 GN=ETH_00029665 PE=4 SV=1	2	4	4	4	14.2	37.255	62888000	62480000	62868000	6.27453e+07	63774000	52380000	68342000	6.14987e+07	1.02027	t(4) = 0.26, P = 0.805855350424774
U6KU98	Small nuclear ribonucleoprotein E	ETH_00007295	U6KU98	U6KU98_EIMTE Small nuclear ribonucleoprotein E OS=Eimeria tenella OX=5802 GN=ETH_00007295 PE=3 SV=1	1	3	3	3	45.8	11.337	98704000	104610000	199100000	134138000	91171000	104370000	114390000	1.0331e+08	1.2984	t(4) = 0.93, P = 0.405856866438815
U6KUC4	Uncharacterized protein	ETH_00009880	U6KUC4	U6KUC4_EIMTE Uncharacterized protein OS=Eimeria tenella OX=5802 GN=ETH_00009880 PE=4 SV=1	1	9	9	9	7.9	206.58	139350000	131280000	139110000	136580000	139310000	163590000	145030000	149310000	0.914741	t(4) = -1.63, P = 0.177705497476533
U6KUQ1	Uncharacterized protein	ETH_00026335	U6KUQ1	U6KUQ1_EIMTE Uncharacterized protein OS=Eimeria tenella OX=5802 GN=ETH_00026335 PE=4 SV=1	1	1	1	1	34	5.401	10583000	11702000	11937000	1.14073e+07	12952000	14495000	11572000	1.30063e+07	0.87706	t(4) = -1.7, P = 0.164818988571767
U6KUQ3	Uncharacterized protein	ETH_00022405	U6KUQ3	U6KUQ3_EIMTE Uncharacterized protein OS=Eimeria tenella OX=5802 GN=ETH_00022405 PE=4 SV=1	1	2	2	2	39.2	8.4874	4988300	16247000	17998000	1.30778e+07	32308000	6017600	7504600	1.52767e+07	0.856058	t(4) = -0.23, P = 0.827432374840651
U6KUR0	Adenylate kinase, putative	ETH_00010595	U6KUR0	U6KUR0_EIMTE Adenylate kinase, putative OS=Eimeria tenella OX=5802 GN=ETH_00010595 PE=3 SV=1	1	11	11	11	46.6	28.002	571780000	564050000	494690000	5.43507e+08	422700000	498970000	514800000	4.78823e+08	1.13509	t(4) = 1.72, P = 0.159958843085266
U6KUR9	ATP-dependent helicase, putaive, putative	ETH_00022480	U6KUR9	U6KUR9_EIMTE ATP-dependent helicase, putaive, putative OS=Eimeria tenella OX=5802 GN=ETH_00022480 PE=3 SV=1	1	7	7	7	21	44.327	228110000	199100000	207640000	2.11617e+08	210670000	200910000	181640000	197740000	1.07018	t(4) = 1.15, P = 0.315986359205146
U6KUV0	Coatomer beta subunit, putative (Fragment)	ETH_00026095	U6KUV0	U6KUV0_EIMTE Coatomer beta subunit, putative (Fragment) OS=Eimeria tenella OX=5802 GN=ETH_00026095 PE=4 SV=1	1	3	3	3	5.4	79.845	84424000	74723000	79805000	7.96507e+07	77747000	68224000	76310000	7.40937e+07	1.075	t(4) = 1.36, P = 0.244701952538527
U6KUW0	RRM domain-containing protein, putative	ETH_00012205	U6KUW0	U6KUW0_EIMTE RRM domain-containing protein, putative OS=Eimeria tenella OX=5802 GN=ETH_00012205 PE=4 SV=1	1	4	4	4	6.8	76.16	35169000	43216000	47920000	4.21017e+07	34356000	39733000	40802000	38297000	1.09935	t(4) = 0.9, P = 0.418606865866141
U6KUW3	Uncharacterized protein	ETH_00009875	U6KUW3	U6KUW3_EIMTE Uncharacterized protein OS=Eimeria tenella OX=5802 GN=ETH_00009875 PE=4 SV=1	1	3	3	3	5.5	90.093	30671000	23056000	23080000	2.56023e+07	27607000	40113000	35580000	3.44333e+07	0.743533	t(4) = -1.99, P = 0.118073401505478
U6KUX5	Uncharacterized protein	ETH_00009950	U6KUX5	U6KUX5_EIMTE Uncharacterized protein OS=Eimeria tenella OX=5802 GN=ETH_00009950 PE=4 SV=1	1	2	2	2	5.4	87.197	24505000	23413000	26021000	2.46463e+07	27153000	18115000	20749000	2.20057e+07	1.12	t(4) = 0.95, P = 0.39721377565847
U6KUY4	DnaJ domain-containing protein, putative	ETH_00015375	U6KUY4	U6KUY4_EIMTE DnaJ domain-containing protein, putative OS=Eimeria tenella OX=5802 GN=ETH_00015375 PE=4 SV=1	1	10	10	10	18.9	75.243	465850000	492720000	460650000	4.73073e+08	461070000	415700000	452880000	4.43217e+08	1.06736	t(4) = 1.74, P = 0.15640511669594
U6KUY7	Cytosol aminopeptidase, putative	ETH_00012380	U6KUY7;K9MPI6	U6KUY7_EIMTE Cytosol aminopeptidase, putative OS=Eimeria tenella OX=5802 GN=ETH_00012380 PE=3 SV=1	2	7	7	7	15.8	56.305	432500000	225590000	242080000	3.00057e+08	212790000	225330000	223200000	220440000	1.36117	t(4) = 1.2, P = 0.297345803476846
U6KUY8	Transketolase	ETH_00010025	U6KUY8	U6KUY8_EIMTE Transketolase OS=Eimeria tenella OX=5802 GN=ETH_00010025 PE=3 SV=1	1	4	4	4	6.7	75.994	77722000	64945000	72335000	7.16673e+07	77360000	79963000	69823000	7.57153e+07	0.946537	t(4) = -0.84, P = 0.445792604958745
U6KV05	Membrane skeletal protein IMC1, putative	ETH_00015475	U6KV05	U6KV05_EIMTE Membrane skeletal protein IMC1, putative OS=Eimeria tenella OX=5802 GN=ETH_00015475 PE=4 SV=1	1	27	27	27	58.6	65.62	9994600000	9763500000	9507100000	9.75507e+09	10453000000	10130000000	9832900000	1.01386e+10	0.962168	t(4) = -1.68, P = 0.167483316762403
U6KV17	Transmembrane 9 superfamily member	ETH_00015815	U6KV17	U6KV17_EIMTE Transmembrane 9 superfamily member OS=Eimeria tenella OX=5802 GN=ETH_00015815 PE=3 SV=1	1	2	2	2	3.2	77.263	44282000	56323000	43386000	47997000	55808000	51405000	50898000	5.27037e+07	0.910696	t(4) = -1.06, P = 0.350123471421114
U6KV18	Uncharacterized protein	ETH_00028395	U6KV18	U6KV18_EIMTE Uncharacterized protein OS=Eimeria tenella OX=5802 GN=ETH_00028395 PE=4 SV=1	1	16	16	16	26.5	90.701	1281300000	1277700000	1338800000	1.29927e+09	1317800000	1291600000	1466800000	1.35873e+09	0.956234	t(4) = -1.02, P = 0.363474805245092
U6KV24	Porin, putative	ETH_00023750	U6KV24	U6KV24_EIMTE Porin, putative OS=Eimeria tenella OX=5802 GN=ETH_00023750 PE=4 SV=1	1	16	16	16	68.5	31.504	4486400000	4697000000	4849600000	4.67767e+09	4508700000	4422900000	4532100000	4487900000	1.04228	t(4) = 1.72, P = 0.160756932140225
U6KV39	SAG family member	ETH_00010740	U6KV39	U6KV39_EIMTE SAG family member OS=Eimeria tenella OX=5802 GN=ETH_00010740 PE=4 SV=1	1	6	5	5	27.3	27.36	545370000	529370000	457890000	5.10877e+08	593790000	595860000	534870000	574840000	0.888728	t(4) = -1.91, P = 0.128935037573424
U6KV49	SAG family member	ETH_00010790	U6KV49	U6KV49_EIMTE SAG family member OS=Eimeria tenella OX=5802 GN=ETH_00010790 PE=4 SV=1	1	2	2	2	9.7	27.88	57906000	54583000	63697000	5.87287e+07	48591000	71270000	54946000	58269000	1.00789	t(4) = 0.06, P = 0.952555943437721
U6KV61	Uncharacterized protein	ETH_00043470	U6KV61	U6KV61_EIMTE Uncharacterized protein OS=Eimeria tenella OX=5802 GN=ETH_00043470 PE=4 SV=1	1	1	1	1	6.9	19.986	72087000	68782000	42517000	6.11287e+07		99816000	99208000	99512000	0.614284	t(3) = -3.18, P = 0.050181729936207
U6KV83	Plectin, putative	ETH_00021005	U6KV83	U6KV83_EIMTE Plectin, putative OS=Eimeria tenella OX=5802 GN=ETH_00021005 PE=4 SV=1	1	3	3	3	2.7	199.2	19854000	20988000	21122000	2.06547e+07	19324000	19437000	21190000	1.99837e+07	1.03358	t(4) = 0.92, P = 0.40749106856553
U6KV97	Uncharacterized protein (Fragment)	ETH_00004325	U6KV97	U6KV97_EIMTE Uncharacterized protein (Fragment) OS=Eimeria tenella OX=5802 GN=ETH_00004325 PE=4 SV=1	1	1	1	1	9.7	24.547	20200000		25039000	22619500	21890000	23107000	17986000	2.09943e+07	1.07741	t(3) = 0.6, P = 0.588193487427093
U6KVA1	Protein transport protein SEC23	ETH_00006120	U6KVA1	U6KVA1_EIMTE Protein transport protein SEC23 OS=Eimeria tenella OX=5802 GN=ETH_00006120 PE=3 SV=1	1	2	2	2	3.3	96.716	16193000		18000000	17096500	10683000	14091000	14417000	1.30637e+07	1.30871	t(3) = 2.4, P = 0.0961012309680549
U6KVB1	Uncharacterized protein	ETH_00041320	U6KVB1	U6KVB1_EIMTE Uncharacterized protein OS=Eimeria tenella OX=5802 GN=ETH_00041320 PE=4 SV=1	1	2	2	2	10.2	22.257	87548000	89982000	82325000	8.66183e+07	61666000	125200000	120710000	1.02525e+08	0.844848	t(4) = -0.77, P = 0.482994608527291
U6KVG3	DnaJ domain-containing protein, putative	ETH_00016875	U6KVG3	U6KVG3_EIMTE DnaJ domain-containing protein, putative OS=Eimeria tenella OX=5802 GN=ETH_00016875 PE=4 SV=1	1	1	1	1	2.8	46.465	16845000	16375000	20415000	1.78783e+07	17565000	16208000	15767000	1.65133e+07	1.08266	t(4) = 0.99, P = 0.380319952044299
U6KVG5	UBA/TS-N domain-containing protein, putative	ETH_00016900	U6KVG5	U6KVG5_EIMTE UBA/TS-N domain-containing protein, putative OS=Eimeria tenella OX=5802 GN=ETH_00016900 PE=4 SV=1	1	4	4	4	1	613.51	32077000	22545000	28552000	2.77247e+07	35012000	30605000	34508000	33375000	0.830702	t(4) = -1.82, P = 0.143561180545143
U6KVK9	SAG family member	ETH_00010865	U6KVK9;H9B9Z3	U6KVK9_EIMTE SAG family member OS=Eimeria tenella OX=5802 GN=ETH_00010865 PE=4 SV=1;H9B9Z3_EIMTE Uncharacterized protein OS=Eimeria tenella OX=5802 PE=2 SV=1	2	5	3	3	22.5	27.633	32343000	48921000		40632000	580610000	245210000	237760000	3.54527e+08	0.114609	t(3) = -2.15, P = 0.120868522580471
U6KVL5	Alkylglycerone-phosphate synthase	ETH_00010890	U6KVL5	U6KVL5_EIMTE Alkylglycerone-phosphate synthase OS=Eimeria tenella OX=5802 GN=ETH_00010890 PE=3 SV=1	1	3	3	3	4.8	70.912	50868000	28231000	33362000	37487000	33801000	31285000	27395000	30827000	1.21604	t(4) = 0.94, P = 0.401417990478104
U6KVN0	ATP-dependent RNA helicase, putative	ETH_00010990	U6KVN0	U6KVN0_EIMTE ATP-dependent RNA helicase, putative OS=Eimeria tenella OX=5802 GN=ETH_00010990 PE=3 SV=1	1	2	2	2	4.7	63.067	27488000	25877000	29415000	2.75933e+07	57863000	35846000	31846000	4.18517e+07	0.659313	t(4) = -1.75, P = 0.155221943758378
U6KVT2	Phosphatidylinositol-4-phosphate 5-kinase, putative	ETH_00011310	U6KVT2	U6KVT2_EIMTE Phosphatidylinositol-4-phosphate 5-kinase, putative OS=Eimeria tenella OX=5802 GN=ETH_00011310 PE=4 SV=1	1	2	2	2	8.2	41.004	37259000	34322000	35055000	3.55453e+07	36010000	38696000	38815000	3.78403e+07	0.93935	t(4) = -1.8, P = 0.145486140832824
U6KVW0	Uncharacterized protein	ETH_00019550	U6KVW0	U6KVW0_EIMTE Uncharacterized protein OS=Eimeria tenella OX=5802 GN=ETH_00019550 PE=4 SV=1	1	3	3	3	14.7	32.34	25011000		51493000	38252000	24076000	26918000	29587000	2.68603e+07	1.42411	t(3) = 1.13, P = 0.340645010108528
U6KVW8	Uncharacterized protein	ETH_00018900	U6KVW8	U6KVW8_EIMTE Uncharacterized protein OS=Eimeria tenella OX=5802 GN=ETH_00018900 PE=4 SV=1	1	4	4	4	7.6	82.528	71350000	87453000	86659000	8.18207e+07	55476000	94395000	90079000	7.99833e+07	1.02297	t(4) = 0.14, P = 0.897453268522158
U6KVX7	ATP-dependent nucleolar RNA helicase, putative	ETH_00001500	U6KVX7	U6KVX7_EIMTE ATP-dependent nucleolar RNA helicase, putative OS=Eimeria tenella OX=5802 GN=ETH_00001500 PE=4 SV=1	1	3	3	3	5.1	88.136	35286000	40634000		37960000	31994000		35475000	33734500	1.12526	t(2) = 1.32, P = 0.316456140588687
U6L627	Rhomboid-like protease 5, putative (Fragment)	ETH_00041460	U6L627;U6KVX9	U6L627_EIMTE Rhomboid-like protease 5, putative (Fragment) OS=Eimeria tenella OX=5802 GN=ETH_00041460 PE=4 SV=1;U6KVX9_EIMTE Zinc-finger-Ran binding domain-containing protein, putative OS=Eimeria tenella OX=5802 GN=ETH_00019650 PE=4 SV=1	2	1	1	1	5.6	25.926	23021000	29012000	82617000	4.48833e+07	33903000		31851000	32877000	1.36519	t(3) = 0.49, P = 0.657331178985873
U6KVY3	Cytochrome b5, putative	ETH_00018975	U6KVY3	U6KVY3_EIMTE Cytochrome b5, putative OS=Eimeria tenella OX=5802 GN=ETH_00018975 PE=3 SV=1	1	3	3	3	25.9	17.858	149270000	191930000	185390000	175530000	208270000	178650000	194450000	193790000	0.905774	t(4) = -1.16, P = 0.311749316825434
U6KW03	Eukaryotic translation initiation factor 3 subunit A	ETH_00038350	U6KW03	U6KW03_EIMTE Eukaryotic translation initiation factor 3 subunit A OS=Eimeria tenella OX=5802 GN=ETH_00038350 PE=3 SV=1	1	7	7	7	23.5	51.307	257700000	249940000	226770000	2.44803e+08	218580000	205540000	225590000	216570000	1.13037	t(4) = 2.57, P = 0.0620780877635653
U6KW17	Uncharacterized protein (Fragment)	ETH_00034250	U6KW17	U6KW17_EIMTE Uncharacterized protein (Fragment) OS=Eimeria tenella OX=5802 GN=ETH_00034250 PE=4 SV=1	1	2	2	2	9.1	33.3	124370000	128110000	136350000	129610000	274080000	227760000	159870000	220570000	0.587614	t(4) = -2.73, P = 0.0525962698925139
U6KW18	CMGC kinase, putative	ETH_00042285	U6KW18;U6L976	U6KW18_EIMTE CMGC kinase, putative OS=Eimeria tenella OX=5802 GN=ETH_00042285 PE=4 SV=1;U6L976_EIMTE DnaJ domain-containing protein, putative (Fragment) OS=Eimeria tenella OX=5802 GN=ETH_00042670 PE=4 SV=1	2	2	2	2	7.6	22.743	48281000	44540000	54621000	4.91473e+07	45641000	41652000	55541000	4.76113e+07	1.03226	t(4) = 0.3, P = 0.777013368019898
U6KW28	Uncharacterized protein (Fragment)	ETH_00043310	U6KW28	U6KW28_EIMTE Uncharacterized protein (Fragment) OS=Eimeria tenella OX=5802 GN=ETH_00043310 PE=4 SV=1	1	1	1	1	8.6	15.24	46811000	45419000	42859000	4.50297e+07		53861000	47799000	50830000	0.885888	t(3) = -2.14, P = 0.121681449566662
U6KW52	Uncharacterized protein	ETH_00020550	U6KW52;REV__U6KW52;U6KHM9	U6KW52_EIMTE Uncharacterized protein OS=Eimeria tenella OX=5802 GN=ETH_00020550 PE=4 SV=1	3	7	7	7	34.7	30.144	310210000	318510000	301070000	309930000	322270000	324170000	337010000	3.27817e+08	0.945437	t(4) = -2.61, P = 0.0591260237240463
U6KW84	Splicing factor 3B subunit 1, putative	ETH_00024100	U6KW84	U6KW84_EIMTE Splicing factor 3B subunit 1, putative OS=Eimeria tenella OX=5802 GN=ETH_00024100 PE=4 SV=1	1	16	16	16	16.2	141.14	712100000	704250000	771090000	7.29147e+08	675420000	753480000	711870000	713590000	1.0218	t(4) = 0.5, P = 0.640879189233756
U6KWC6	40S ribosomal protein S24, putative	ETH_00026270	U6KWC6;H9B913	U6KWC6_EIMTE 40S ribosomal protein S24, putative OS=Eimeria tenella OX=5802 GN=ETH_00026270 PE=3 SV=1;H9B913_EIMTE Uncharacterized protein OS=Eimeria tenella OX=5802 PE=2 SV=1	2	4	4	4	28.7	15.847	603530000	610710000	720050000	6.44763e+08	696830000	787540000	764570000	7.49647e+08	0.86009	t(4) = -2.26, P = 0.087129621552483
U6KWE0	R1 protein, putative	ETH_00001495	U6KWE0	U6KWE0_EIMTE R1 protein, putative OS=Eimeria tenella OX=5802 GN=ETH_00001495 PE=4 SV=1	1	3	3	3	35.2	12.262	813930000	695290000	596350000	7.01857e+08	620000000	587050000	421580000	5.42877e+08	1.29285	t(4) = 1.81, P = 0.144738623419756
U6KWJ5	Microfibrillar-associated protein 1, putative	ETH_00014625	U6KWJ5	U6KWJ5_EIMTE Microfibrillar-associated protein 1, putative OS=Eimeria tenella OX=5802 GN=ETH_00014625 PE=4 SV=1	1	1	1	1	4.2	42.763	26696000	26570000		26633000	24393000	29922000	31301000	2.85387e+07	0.933225	t(3) = -0.7, P = 0.53473757589465
U6KWJ8	Uncharacterized protein	ETH_00000145	U6KWJ8	U6KWJ8_EIMTE Uncharacterized protein OS=Eimeria tenella OX=5802 GN=ETH_00000145 PE=4 SV=1	1	2	2	2	20.3	22.494	191210000	188590000	208270000	1.96023e+08	205580000	214570000	210040000	2.10063e+08	0.933163	t(4) = -2.1, P = 0.103938017761866
U6KWL7	Uncharacterized protein	ETH_00020570	U6KWL7	U6KWL7_EIMTE Uncharacterized protein OS=Eimeria tenella OX=5802 GN=ETH_00020570 PE=4 SV=1	1	2	2	2	20.9	16.833	177730000	255460000	167590000	200260000	344170000	305480000	244890000	298180000	0.671608	t(4) = -2.44, P = 0.0708895801506446
U6KWM3	Peptidyl-prolyl cis-trans isomerase	ETH_00020595	U6KWM3	U6KWM3_EIMTE Peptidyl-prolyl cis-trans isomerase OS=Eimeria tenella OX=5802 GN=ETH_00020595 PE=3 SV=1	1	9	9	9	65.6	20.467	1717100000	1682200000	1766600000	1.72197e+09	1689000000	1649900000	1659500000	1.66613e+09	1.03351	t(4) = 2.06, P = 0.109027023570577
U6KWN7	Uncharacterized protein	ETH_00014865	U6KWN7	U6KWN7_EIMTE Uncharacterized protein OS=Eimeria tenella OX=5802 GN=ETH_00014865 PE=4 SV=1	1	2	2	2	7.9	53.344	22760000	24648000	32195000	2.65343e+07	18250000	10868000	28156000	1.90913e+07	1.38986	t(4) = 1.29, P = 0.26719034084819
U6KWS9	Uncharacterized protein	ETH_00007500	U6KWS9	U6KWS9_EIMTE Uncharacterized protein OS=Eimeria tenella OX=5802 GN=ETH_00007500 PE=4 SV=1	1	3	3	3	16.7	18.51	73468000	87345000	74105000	78306000	121970000	103560000	91684000	105738000	0.740566	t(4) = -2.77, P = 0.0503368947052711
U6KWU2	Uncharacterized protein (Fragment)	ETH_00041160	U6KWU2	U6KWU2_EIMTE Uncharacterized protein (Fragment) OS=Eimeria tenella OX=5802 GN=ETH_00041160 PE=4 SV=1	1	4	4	4	16.3	38.672	117300000	123400000	131760000	1.24153e+08	116240000	107630000	101250000	1.08373e+08	1.14561	t(4) = 2.61, P = 0.0591424738189433
U6KWV5	Eukaryotic translation initiation factor 3 subunit A, related	ETH_00028100	U6KWV5	U6KWV5_EIMTE Eukaryotic translation initiation factor 3 subunit A, related OS=Eimeria tenella OX=5802 GN=ETH_00028100 PE=4 SV=1	1	3	3	3	16.1	23.941	198760000	204190000	194440000	199130000	193800000	180590000	186120000	1.86837e+08	1.0658	t(4) = 2.58, P = 0.0610428902339127
U6KWZ8	RER1 protein, putative	ETH_00000065	U6KWZ8	U6KWZ8_EIMTE RER1 protein, putative OS=Eimeria tenella OX=5802 GN=ETH_00000065 PE=4 SV=1	1	2	2	2	13.2	25.565	117990000	107490000	125690000	1.17057e+08	100010000	109110000	108810000	1.05977e+08	1.10455	t(4) = 1.83, P = 0.141514554418674
U6KX13	Phosphodiesterase	ETH_00011900	U6KX13	U6KX13_EIMTE Phosphodiesterase OS=Eimeria tenella OX=5802 GN=ETH_00011900 PE=3 SV=1	1	2	2	2	5	54.105	67524000	59975000	63747000	6.37487e+07	76077000	70383000		73230000	0.870527	t(3) = -2.69, P = 0.0743779287233142
U6KX37	Uncharacterized protein	ETH_00014255	U6KX37	U6KX37_EIMTE Uncharacterized protein OS=Eimeria tenella OX=5802 GN=ETH_00014255 PE=4 SV=1	1	2	2	2	3.1	74.954	10962000	92505000	78142000	6.05363e+07	87984000	63633000	73688000	7.51017e+07	0.806058	t(4) = -0.56, P = 0.606638619803808
U6KX87	Uncharacterized protein	ETH_00038735	U6KX87	U6KX87_EIMTE Uncharacterized protein OS=Eimeria tenella OX=5802 GN=ETH_00038735 PE=4 SV=1	1	3	3	3	29.8	15.615	105470000	126320000	56829000	9.62063e+07	114020000	121280000	117800000	117700000	0.817386	t(4) = -1.04, P = 0.357641456675988
U6KXD7	Uncharacterized protein	ETH_00005745	U6KXD7	U6KXD7_EIMTE Uncharacterized protein OS=Eimeria tenella OX=5802 GN=ETH_00005745 PE=4 SV=1	1	5	5	5	28.3	28.059	647230000	646940000	744190000	6.79453e+08	671240000	594570000	648400000	638070000	1.06486	t(4) = 1.05, P = 0.35446454935713
U6KXG8	Phosphate carrier protein, putative	ETH_00002840	U6KXG8	U6KXG8_EIMTE Phosphate carrier protein, putative OS=Eimeria tenella OX=5802 GN=ETH_00002840 PE=3 SV=1	1	9	9	9	30.8	38.808	652720000	636530000	611410000	6.33553e+08	583430000	691220000	635040000	6.36563e+08	0.995271	t(4) = -0.09, P = 0.932453918161893
U6KXI0	Ribosome assembly factor mrt4	ETH_00035165	U6KXI0	U6KXI0_EIMTE Ribosome assembly factor mrt4 OS=Eimeria tenella OX=5802 GN=ETH_00035165 PE=3 SV=1	1	1	1	1	7.1	25.249	26473000	29788000	31109000	2.91233e+07	29384000	27967000	28239000	28530000	1.0208	t(4) = 0.41, P = 0.702530632535315
U6KXL3	Uncharacterized protein	ETH_00010500	U6KXL3	U6KXL3_EIMTE Uncharacterized protein OS=Eimeria tenella OX=5802 GN=ETH_00010500 PE=3 SV=1	1	6	6	6	15.8	49.228	433070000	458550000	473650000	455090000	483030000	466860000	487700000	4.79197e+08	0.949694	t(4) = -1.8, P = 0.146857060837506
U6KXN3	DnaJ domain-containing protein, putative	ETH_00018980	U6KXN3	U6KXN3_EIMTE DnaJ domain-containing protein, putative OS=Eimeria tenella OX=5802 GN=ETH_00018980 PE=4 SV=1	1	5	5	5	15.5	66.232	61250000	67231000	61409000	6.32967e+07	51380000	36733000	82847000	5.69867e+07	1.11073	t(4) = 0.46, P = 0.670029795153471
U6KXQ3	Glucosamine: fructose-6-phosphate aminotransferase	ETH_00019125	U6KXQ3;C9E604	U6KXQ3_EIMTE Glucosamine: fructose-6-phosphate aminotransferase OS=Eimeria tenella OX=5802 GN=ETH_00019125 PE=4 SV=1	2	6	6	6	10.9	69.018	93471000	89204000	99745000	94140000	85027000	94783000	83996000	8.79353e+07	1.07056	t(4) = 1.35, P = 0.24890191826976
U6KXR2	Uncharacterized protein (Fragment)	ETH_00034180	U6KXR2	U6KXR2_EIMTE Uncharacterized protein (Fragment) OS=Eimeria tenella OX=5802 GN=ETH_00034180 PE=4 SV=1	1	3	3	3	22.3	21.689	36671000	36505000	26406000	33194000	29257000	37775000	32843000	3.32917e+07	0.997066	t(4) = -0.02, P = 0.98255071420182
U6KXR3	Uncharacterized protein	ETH_00014525	U6KXR3;U6L5K9	U6KXR3_EIMTE Uncharacterized protein OS=Eimeria tenella OX=5802 GN=ETH_00014525 PE=4 SV=1;U6L5K9_EIMTE Uncharacterized protein (Fragment) OS=Eimeria tenella OX=5802 GN=ETH_00016700 PE=4 SV=1	2	1	1	1	4.1	27.065		19933000	14909000	17421000	26526000	24001000	12245000	20924000	0.832585	t(3) = -0.59, P = 0.599251493843113
U6KXR8	Uncharacterized protein	ETH_00009810	U6KXR8	U6KXR8_EIMTE Uncharacterized protein OS=Eimeria tenella OX=5802 GN=ETH_00009810 PE=4 SV=1	1	3	3	3	12.7	26.648	479260000	447340000	583330000	503310000	558520000	521440000	464810000	5.14923e+08	0.977446	t(4) = -0.24, P = 0.825256455284447
U6KXU1	Uncharacterized protein (Fragment)	ETH_00023905	U6KXU1	U6KXU1_EIMTE Uncharacterized protein (Fragment) OS=Eimeria tenella OX=5802 GN=ETH_00023905 PE=4 SV=1	1	2	1	1	4.4	68.161	34762000	28051000	36588000	3.31337e+07	35082000	35749000	32185000	3.43387e+07	0.964908	t(4) = -0.43, P = 0.690802589520886
U6KXX0	Uncharacterized protein	ETH_00024055	U6KXX0	U6KXX0_EIMTE Uncharacterized protein OS=Eimeria tenella OX=5802 GN=ETH_00024055 PE=4 SV=1	1	6	6	6	22.6	42.554	207450000	195780000	199190000	2.00807e+08	197880000	212570000	192620000	2.01023e+08	0.998922	t(4) = -0.03, P = 0.976461397522775
U6KXX4	Uncharacterized protein	ETH_00037360	U6KXX4	U6KXX4_EIMTE Uncharacterized protein OS=Eimeria tenella OX=5802 GN=ETH_00037360 PE=4 SV=1	1	1	1	1	4.6	39.92	5030000	4254500	6677000	5320500	4884000	4414700	4927400	4.74203e+06	1.12199	t(4) = 0.79, P = 0.474075440009304
U6KXY9	Ras family domain-containing protein, putative	ETH_00028380	U6KXY9	U6KXY9_EIMTE Ras family domain-containing protein, putative OS=Eimeria tenella OX=5802 GN=ETH_00028380 PE=4 SV=1	1	4	4	4	33.3	23.452	471810000	491020000	806070000	5.89633e+08	697840000	548110000	585220000	610390000	0.965994	t(4) = -0.18, P = 0.868187446994721
U6KY01	Zgc:136380, related	ETH_00013890	U6KY01	U6KY01_EIMTE Zgc:136380, related OS=Eimeria tenella OX=5802 GN=ETH_00013890 PE=4 SV=1	1	10	10	10	13.3	83.808	437560000	393700000	361590000	3.97617e+08	400590000	413870000	387150000	4.00537e+08	0.99271	t(4) = -0.13, P = 0.906434275768753
U6KY04	SNARE associated Golgi protein family domain-containing protein, putative	ETH_00028455	U6KY04	U6KY04_EIMTE SNARE associated Golgi protein family domain-containing protein, putative OS=Eimeria tenella OX=5802 GN=ETH_00028455 PE=4 SV=1	1	1	1	1	4.1	39.648	6585000	6490000	7162200	6.74573e+06	8250500	6143000	7374700	7.25607e+06	0.929668	t(4) = -0.79, P = 0.473949790044455
U6KY15	Calmodulin, putative	ETH_00031680	U6KY15	U6KY15_EIMTE Calmodulin, putative OS=Eimeria tenella OX=5802 GN=ETH_00031680 PE=4 SV=1	1	6	6	6	54.1	14.805	2571100000	2596000000	2785500000	2.65087e+09	2951300000	2862900000	2719900000	2844700000	0.931862	t(4) = -2.03, P = 0.112367694625434
U6KY20	Signal peptidase I	ETH_00031705	U6KY20	U6KY20_EIMTE Signal peptidase I OS=Eimeria tenella OX=5802 GN=ETH_00031705 PE=3 SV=1	1	2	2	2	10.6	23.65	83844000	81002000	45948000	7.02647e+07	95610000	80145000	94673000	9.01427e+07	0.779483	t(4) = -1.51, P = 0.205834647914922
U6KY37	Uncharacterized protein	ETH_00011620	U6KY37	U6KY37_EIMTE Uncharacterized protein OS=Eimeria tenella OX=5802 GN=ETH_00011620 PE=4 SV=1	1	1	1	1	2.9	53.662	16416000	17871000	17080000	1.71223e+07	15272000	25188000	17366000	1.92753e+07	0.888303	t(4) = -0.71, P = 0.518760351200406
U6KY42	Long-chain fatty acid CoA ligase, putative	ETH_00011645	U6KY42	U6KY42_EIMTE Long-chain fatty acid CoA ligase, putative OS=Eimeria tenella OX=5802 GN=ETH_00011645 PE=4 SV=1	1	9	9	9	17.1	85.889	178760000	193950000	214430000	1.95713e+08	207340000	175580000	182820000	188580000	1.03783	t(4) = 0.51, P = 0.639812176848511
U6KY45	Glycerol-3-phosphate dehydrogenase, putative	ETH_00022360	U6KY45	U6KY45_EIMTE Glycerol-3-phosphate dehydrogenase, putative OS=Eimeria tenella OX=5802 GN=ETH_00022360 PE=4 SV=1	1	9	9	9	19.3	72.142	573830000	545390000	568380000	5.62533e+08	589130000	616230000	564160000	589840000	0.953705	t(4) = -1.57, P = 0.191212857941848
U6KY55	Sybindin-like family domain-containing protein, putative	ETH_00011770	U6KY55	U6KY55_EIMTE Sybindin-like family domain-containing protein, putative OS=Eimeria tenella OX=5802 GN=ETH_00011770 PE=4 SV=1	1	1	1	1	2.7	72.139	7943100	8403000	10285000	8.87703e+06	10096000	7955600	9646800	9232800	0.961467	t(4) = -0.37, P = 0.731956654215594
U6KY74	Uncharacterized protein (Fragment)	ETH_00040400	U6KY74	U6KY74_EIMTE Uncharacterized protein (Fragment) OS=Eimeria tenella OX=5802 GN=ETH_00040400 PE=4 SV=1	1	1	1	1	3.6	54.008	12214000	11459000		11836500		13258000	11225000	12241500	0.966916	t(2) = -0.37, P = 0.744650045999412
U6KYA3	Zgc:110343, related	ETH_00027865	U6KYA3	U6KYA3_EIMTE Zgc:110343, related OS=Eimeria tenella OX=5802 GN=ETH_00027865 PE=4 SV=1	1	4	4	4	19.6	28.449	843250000	850940000	909260000	8.67817e+08	827550000	799380000	789500000	8.05477e+08	1.0774	t(4) = 2.62, P = 0.0585294494272076
U6KYB7	Citrate synthase	ETH_00019555	U6KYB7	U6KYB7_EIMTE Citrate synthase OS=Eimeria tenella OX=5802 GN=ETH_00019555 PE=3 SV=1	1	7	7	7	17.5	59.833	127840000	125030000	162400000	1.38423e+08	110500000	114210000	95825000	106845000	1.29555	t(4) = 2.38, P = 0.0758998290034171
U6KYB8	Uncharacterized protein	ETH_00033060	U6KYB8	U6KYB8_EIMTE Uncharacterized protein OS=Eimeria tenella OX=5802 GN=ETH_00033060 PE=4 SV=1	1	3	3	3	10	38.108	32043000	37940000	36424000	35469000	32568000	26084000	32858000	3.05033e+07	1.16279	t(4) = 1.75, P = 0.154306890709162
U6KYC3	Uncharacterized protein	ETH_00001375	U6KYC3	U6KYC3_EIMTE Uncharacterized protein OS=Eimeria tenella OX=5802 GN=ETH_00001375 PE=4 SV=1	1	37	37	37	25.1	216.04	1215100000	1248300000	1249600000	1.23767e+09	1212300000	1185700000	1217400000	1.20513e+09	1.027	t(4) = 2.17, P = 0.0954300646932772
U6KYG4	Eukaryotic aspartyl protease, putative	ETH_00008525	U6KYG4;A5JNY8	U6KYG4_EIMTE Eukaryotic aspartyl protease, putative OS=Eimeria tenella OX=5802 GN=ETH_00008525 PE=3 SV=1;A5JNY8_EIMTE Uncharacterized protein OS=Eimeria tenella OX=5802 PE=2 SV=1	2	2	2	2	4.3	64.378	18839000	19329000	12450000	1.68727e+07	25143000	19965000	18325000	2.11443e+07	0.797976	t(4) = -1.41, P = 0.230366286172944
U6KYJ0	SAG family member	ETH_00010770	U6KYJ0;U6KV43;U6L081;U6KYJ3	U6KYJ0_EIMTE SAG family member OS=Eimeria tenella OX=5802 GN=ETH_00010770 PE=4 SV=1	4	7	5	6	30	27.988	604660000	575240000	502820000	5.60907e+08	475520000	511950000	463910000	4.83793e+08	1.15939	t(4) = 2.3, P = 0.0830304792792352
U6KYK1	SAG family member	ETH_00010850	U6KYK1	U6KYK1_EIMTE SAG family member OS=Eimeria tenella OX=5802 GN=ETH_00010850 PE=4 SV=1	1	5	5	5	26.5	27.773	213710000	211280000	171900000	1.98963e+08	188190000	188260000	175500000	1.83983e+08	1.08142	t(4) = 1.06, P = 0.350908132104918
U6KYL5	Vacuolar proton-translocating ATPase subunit, putative	ETH_00008780	U6KYL5	U6KYL5_EIMTE Vacuolar proton-translocating ATPase subunit, putative OS=Eimeria tenella OX=5802 GN=ETH_00008780 PE=4 SV=1	1	4	4	4	6.8	111.49	118990000	129950000	123350000	1.24097e+08	129470000	134390000	119530000	1.27797e+08	0.971048	t(4) = -0.68, P = 0.531478807337148
U6KYM0	Uncharacterized protein	ETH_00010975	U6KYM0	U6KYM0_EIMTE Uncharacterized protein OS=Eimeria tenella OX=5802 GN=ETH_00010975 PE=4 SV=1	1	1	1	1	7.4	23.205	19391000	17833000		18612000	15026000	23807000	21693000	2.01753e+07	0.922513	t(3) = -0.45, P = 0.682476216505149
U6KYP3	Uncharacterized protein	ETH_00034375	U6KYP3	U6KYP3_EIMTE Uncharacterized protein OS=Eimeria tenella OX=5802 GN=ETH_00034375 PE=4 SV=1	1	4	4	4	9.4	76.914	114330000	145720000	284660000	181570000	128770000	79630000	214970000	1.41123e+08	1.2866	t(4) = 0.62, P = 0.570891126807653
U6KYV2	Uncharacterized protein	ETH_00007060	U6KYV2	U6KYV2_EIMTE Uncharacterized protein OS=Eimeria tenella OX=5802 GN=ETH_00007060 PE=4 SV=1	1	6	6	6	75.2	12.222	456660000	431380000	496260000	4.61433e+08	561440000	523860000	682300000	589200000	0.783152	t(4) = -2.49, P = 0.0677630817504014
U6KYX8	Uncharacterized protein	ETH_00007210	U6KYX8	U6KYX8_EIMTE Uncharacterized protein OS=Eimeria tenella OX=5802 GN=ETH_00007210 PE=4 SV=1	1	7	7	7	7.8	133.24	98978000	86525000		92751500	106290000	95032000	112930000	1.04751e+08	0.88545	t(3) = -1.47, P = 0.238969679110199
U6KYY2	Uncharacterized protein	ETH_00013410	U6KYY2;REV__U6L4J1;U6KWC8	U6KYY2_EIMTE Uncharacterized protein OS=Eimeria tenella OX=5802 GN=ETH_00013410 PE=4 SV=1;U6L4J1_EIMTE Uncharacterized protein OS=Eimeria tenella OX=5802 GN=ETH_00006720 PE=4 SV=1;U6KWC8_EIMTE Uncharacterized protein OS=Eimeria tenella OX=5802 GN=ETH_00001	3	2	2	2	5.1	63.232	11948000	10206000	12738000	1.16307e+07	11682000	10492000	10953000	1.10423e+07	1.05328	t(4) = 0.71, P = 0.51481225259087
U6KYY9	CCR4-Not complex component, Not1 domain-containing protein, conserved, putative	ETH_00004020	U6KYY9	U6KYY9_EIMTE CCR4-Not complex component, Not1 domain-containing protein, conserved, putative OS=Eimeria tenella OX=5802 GN=ETH_00004020 PE=4 SV=1	1	2	2	2	1.8	99.437	17497000	23215000	31488000	2.40667e+07	21018000	23106000	25568000	2.32307e+07	1.03599	t(4) = 0.2, P = 0.854282673478222
U6KYZ0	Uncharacterized protein	ETH_00033080	U6KYZ0	U6KYZ0_EIMTE Uncharacterized protein OS=Eimeria tenella OX=5802 GN=ETH_00033080 PE=4 SV=1	1	1	1	1	0.2	408.84	5612100	8543400	6794600	6.98337e+06	5598500	4224600	6591700	5471600	1.27629	t(4) = 1.38, P = 0.239020135748237
U6KZ08	Uncharacterized protein	ETH_00021965	U6KZ08	U6KZ08_EIMTE Uncharacterized protein OS=Eimeria tenella OX=5802 GN=ETH_00021965 PE=4 SV=1	1	2	2	2	2.6	111.57	25689000	22551000	21251000	2.31637e+07	21836000	23301000	27320000	2.41523e+07	0.959065	t(4) = -0.47, P = 0.662751817346172
U6KZ47	Uncharacterized protein	ETH_00023825	U6KZ47	U6KZ47_EIMTE Uncharacterized protein OS=Eimeria tenella OX=5802 GN=ETH_00023825 PE=4 SV=1	1	1	1	1	11.7	10.182	17089000	14515000	24991000	18865000	12015000	12615000	11682000	12104000	1.55858	t(4) = 2.14, P = 0.0994116773542122
U6KZ52	Uncharacterized protein (Fragment)	ETH_00023800	U6KZ52	U6KZ52_EIMTE Uncharacterized protein (Fragment) OS=Eimeria tenella OX=5802 GN=ETH_00023800 PE=4 SV=1	1	1	1	1	2.7	50.154	4564400	7718200	3689500	5.32403e+06	2740800	2288200		2514500	2.11733	t(3) = 1.77, P = 0.175086887091305
U6KZ54	Arginyl-tRNA synthetase, putative	ETH_00014410	U6KZ54	U6KZ54_EIMTE Arginyl-tRNA synthetase, putative OS=Eimeria tenella OX=5802 GN=ETH_00014410 PE=3 SV=1	1	3	3	3	7.5	70.668	53160000	43859000	31877000	4.29653e+07	26801000		22737000	24769000	1.73464	t(3) = 2.25, P = 0.110174137200841
U6KZ78	Cleft lip and palate associated transmembrane protein 1, putative	ETH_00031130	U6KZ78	U6KZ78_EIMTE Cleft lip and palate associated transmembrane protein 1, putative OS=Eimeria tenella OX=5802 GN=ETH_00031130 PE=4 SV=1	1	4	4	4	34.9	24.652	143430000	151310000	168870000	1.54537e+08	164590000	157300000	173180000	1.65023e+08	0.936453	t(4) = -1.19, P = 0.299686159180999
U6KZC0	KH domain-containing protein, putative	ETH_00001845	U6KZC0	U6KZC0_EIMTE KH domain-containing protein, putative OS=Eimeria tenella OX=5802 GN=ETH_00001845 PE=4 SV=1	1	5	5	5	12.1	49.152	339260000	350770000	253380000	314470000	263370000	297500000	269880000	2.76917e+08	1.13561	t(4) = 1.16, P = 0.311660421725824
U6KZE2	Uncharacterized protein	ETH_00001290	U6KZE2	U6KZE2_EIMTE Uncharacterized protein OS=Eimeria tenella OX=5802 GN=ETH_00001290 PE=4 SV=1	1	3	3	3	36.3	18.145	221250000	266500000	308090000	265280000	199230000	227180000	207370000	211260000	1.2557	t(4) = 2.05, P = 0.110296820735097
U6KZF3	Elongation of fatty acids protein	ETH_00008245	U6KZF3	U6KZF3_EIMTE Elongation of fatty acids protein OS=Eimeria tenella OX=5802 GN=ETH_00008245 PE=3 SV=1	1	1	1	1	6	37.315	9749300	4713000	15492000	9.98477e+06	10747000	12748000	56193000	2.65627e+07	0.375895	t(4) = -1.09, P = 0.335314108070734
U6KZH7	Uncharacterized protein (Fragment)	ETH_00016580	U6KZH7	U6KZH7_EIMTE Uncharacterized protein (Fragment) OS=Eimeria tenella OX=5802 GN=ETH_00016580 PE=4 SV=1	1	2	2	2	8.3	39.241	9601900	12867000	10019000	10829300		9419400	6642500	8030950	1.34845	t(3) = 1.66, P = 0.194532996429344
U6KZI0	Uncharacterized protein	ETH_00018785	U6KZI0	U6KZI0_EIMTE Uncharacterized protein OS=Eimeria tenella OX=5802 GN=ETH_00018785 PE=4 SV=1	1	6	6	6	21.7	39.49	146750000	164760000	240950000	1.84153e+08	183880000	211400000	175010000	1.90097e+08	0.968735	t(4) = -0.19, P = 0.856749382058893
U6KZI9	Uncharacterized protein	ETH_00013430	U6KZI9	U6KZI9_EIMTE Uncharacterized protein OS=Eimeria tenella OX=5802 GN=ETH_00013430 PE=4 SV=1	1	4	4	4	14.4	47.075	42380000	40702000	32110000	3.83973e+07	43505000	38924000	44081000	42170000	0.910537	t(4) = -1.06, P = 0.350787869456286
U6KZK4	RNA recognition motif. family protein, related	ETH_00009915	U6KZK4	U6KZK4_EIMTE RNA recognition motif. family protein, related OS=Eimeria tenella OX=5802 GN=ETH_00009915 PE=4 SV=1	1	7	7	7	8.2	128.44	205630000	235930000	234590000	2.25383e+08	257400000	203960000	225140000	2.28833e+08	0.984924	t(4) = -0.19, P = 0.860504026511341
U6KZK7	Eukaryotic translation initiation factor 3 subunit M	ETH_00009940	U6KZK7	U6KZK7_EIMTE Eukaryotic translation initiation factor 3 subunit M OS=Eimeria tenella OX=5802 GN=ETH_00009940 PE=3 SV=1	1	6	6	6	19	55.37	276490000	257980000	249200000	2.61223e+08	278160000	242170000	248100000	2.56143e+08	1.01983	t(4) = 0.37, P = 0.730343040727916
U6KZK8	DnaJ protein, putative	ETH_00020580	U6KZK8	U6KZK8_EIMTE DnaJ protein, putative OS=Eimeria tenella OX=5802 GN=ETH_00020580 PE=4 SV=1	1	3	3	3	9.1	43.608	119990000	76021000	82681000	9.28973e+07	82758000	102280000	125410000	1.03483e+08	0.897709	t(4) = -0.57, P = 0.596221391867047
U6KZN3	RNA binding motif-containing protein, putative	ETH_00020730	U6KZN3	U6KZN3_EIMTE RNA binding motif-containing protein, putative OS=Eimeria tenella OX=5802 GN=ETH_00020730 PE=4 SV=1	1	3	3	3	16.4	27.393	114730000	129120000	117240000	1.20363e+08	129540000	115330000	101770000	1.15547e+08	1.04169	t(4) = 0.53, P = 0.626935109080857
U6KZS4	40S ribosomal protein S28, putative	ETH_00022265	U6KZS4	U6KZS4_EIMTE 40S ribosomal protein S28, putative OS=Eimeria tenella OX=5802 GN=ETH_00022265 PE=3 SV=1	1	2	2	2	36.8	7.6898	276390000	260480000	312130000	283000000	257390000	261040000	246960000	255130000	1.10924	t(4) = 1.76, P = 0.153390139674421
U6KZU0	Uncharacterized protein	ETH_00025700	U6KZU0	U6KZU0_EIMTE Uncharacterized protein OS=Eimeria tenella OX=5802 GN=ETH_00025700 PE=4 SV=1	1	7	7	7	5.5	181.25	178770000	153060000	116800000	1.49543e+08	196110000	185880000	184340000	1.88777e+08	0.792171	t(4) = -2.14, P = 0.0993167352031274
U6KZV1	DnaK family protein, putative	ETH_00018480	U6KZV1	U6KZV1_EIMTE DnaK family protein, putative OS=Eimeria tenella OX=5802 GN=ETH_00018480 PE=3 SV=1	1	12	3	3	15.8	97.811	155790000	145480000	155180000	152150000	159330000	178440000	193530000	177100000	0.859119	t(4) = -2.39, P = 0.0752505944494719
U6KZV3	Uncharacterized protein	ETH_00022415	U6KZV3	U6KZV3_EIMTE Uncharacterized protein OS=Eimeria tenella OX=5802 GN=ETH_00022415 PE=4 SV=1	1	2	2	2	2.9	102.93	15092000	3355500	19015000	12487500	21896000	13480000	17227000	1.75343e+07	0.712174	t(4) = -0.95, P = 0.394648675831085
U6KZX2	2-oxoisovalerate dehydrogenase subunit alpha	ETH_00001945	U6KZX2	U6KZX2_EIMTE 2-oxoisovalerate dehydrogenase subunit alpha OS=Eimeria tenella OX=5802 GN=ETH_00001945 PE=3 SV=1	1	7	7	7	37.8	31.766	442440000	441950000	445800000	4.43397e+08	484710000	464450000	440520000	4.63227e+08	0.957192	t(4) = -1.55, P = 0.197051256882915
U6L000	Peroxisomal catalase, putative	ETH_00012035	U6L000	U6L000_EIMTE Peroxisomal catalase, putative OS=Eimeria tenella OX=5802 GN=ETH_00012035 PE=4 SV=1	1	10	10	10	50.3	33.726	2314200000	2153100000	2254900000	2.24073e+09	2182300000	2247200000	2070400000	2.16663e+09	1.0342	t(4) = 1.06, P = 0.348572517135719
U6L006	Uncharacterized protein	ETH_00018985	U6L006	U6L006_EIMTE Uncharacterized protein OS=Eimeria tenella OX=5802 GN=ETH_00018985 PE=4 SV=1	1	4	4	4	27	35.961	58103000	59092000	87426000	68207000	81703000	77013000	76536000	7.84173e+07	0.869795	t(4) = -1.05, P = 0.354285134135239
U6L010	Serine/threonine-protein phosphatase, related	ETH_00012835	U6L010	U6L010_EIMTE Serine/threonine-protein phosphatase, related OS=Eimeria tenella OX=5802 GN=ETH_00012835 PE=4 SV=1	1	3	3	3	14	25.091	99501000	122040000	126900000	116147000	97791000	140130000	123090000	120337000	0.965181	t(4) = -0.28, P = 0.792727289404417
U6L014	RAB5C, member RAS oncogene family, related	ETH_00021330	U6L014	U6L014_EIMTE RAB5C, member RAS oncogene family, related OS=Eimeria tenella OX=5802 GN=ETH_00021330 PE=4 SV=1	1	3	2	2	41.4	11.906	35845000	71857000	54351000	5.40177e+07	64006000	59019000	67911000	6.36453e+07	0.848729	t(4) = -0.9, P = 0.419538155584861
U6L057	RNA recognition motif-containing protein, putative	ETH_00023710	U6L057	U6L057_EIMTE RNA recognition motif-containing protein, putative OS=Eimeria tenella OX=5802 GN=ETH_00023710 PE=4 SV=1	1	1	1	1	5.9	36.836	18841000	13865000	23271000	18659000	31817000	28861000	22253000	2.76437e+07	0.674983	t(4) = -2.29, P = 0.0837241638740781
U6L069	Uncharacterized protein	ETH_00030605	U6L069	U6L069_EIMTE Uncharacterized protein OS=Eimeria tenella OX=5802 GN=ETH_00030605 PE=4 SV=1	1	1	1	1	3.3	47.442	5193800	6843100	6319500	6118800	5446100	4606300	5172000	5074800	1.20572	t(4) = 1.91, P = 0.128327686170992
U6L078	Splicing factor, putative	ETH_00023985	U6L078	U6L078_EIMTE Splicing factor, putative OS=Eimeria tenella OX=5802 GN=ETH_00023985 PE=4 SV=1	1	8	8	8	28.7	37.33	458330000	420410000	458960000	445900000	415520000	442820000	431110000	4.29817e+08	1.03742	t(4) = 1.07, P = 0.34399637224981
U6L080	3-ketoacyl-CoA reductase, putative	ETH_00015640	U6L080	U6L080_EIMTE 3-ketoacyl-CoA reductase, putative OS=Eimeria tenella OX=5802 GN=ETH_00015640 PE=3 SV=1	1	5	5	5	25.5	26.61	437770000	511930000	462210000	4.70637e+08	469460000	525190000	572070000	522240000	0.901188	t(4) = -1.4, P = 0.233674404913369
U6L083	LOC495068 protein, related	ETH_00006815	U6L083	U6L083_EIMTE LOC495068 protein, related OS=Eimeria tenella OX=5802 GN=ETH_00006815 PE=4 SV=1	1	2	2	2	4.6	65.385	47865000	40061000	41797000	43241000	48334000	49384000		48859000	0.885016	t(3) = -1.82, P = 0.165561537000131
U6L088	CHP559 protein	ETH_00024035	U6L088	U6L088_EIMTE CHP559 protein OS=Eimeria tenella OX=5802 GN=ETH_00024035 PE=2 SV=1	1	3	3	3	9.3	46.039	102040000	97342000	123420000	1.07601e+08	152560000	95961000	108260000	118927000	0.904762	t(4) = -0.6, P = 0.582587732836787
U6L0A0	Uncharacterized protein	ETH_00035310	U6L0A0	U6L0A0_EIMTE Uncharacterized protein OS=Eimeria tenella OX=5802 GN=ETH_00035310 PE=4 SV=1	1	3	3	3	27.9	25.927	42286000	36013000	40410000	3.95697e+07	43922000	46131000	43180000	44411000	0.890988	t(4) = -2.35, P = 0.0784452176736095
U6L0A3	Uncharacterized protein	ETH_00024110	U6L0A3	U6L0A3_EIMTE Uncharacterized protein OS=Eimeria tenella OX=5802 GN=ETH_00024110 PE=4 SV=1	1	1	1	1	2.7	40.761	99636000	80572000	68054000	82754000	65375000	60252000	58437000	6.13547e+07	1.34878	t(4) = 2.27, P = 0.0854318417124789
U6L0H8	Uncharacterized protein	ETH_00006710	U6L0H8	U6L0H8_EIMTE Uncharacterized protein OS=Eimeria tenella OX=5802 GN=ETH_00006710 PE=4 SV=1	1	5	5	5	14.8	59.712	102350000	142650000	82285000	109095000	109620000	102750000	89370000	100580000	1.08466	t(4) = 0.45, P = 0.672778826418486
U6L0M0	Proliferation-associated protein 2g4, putative	ETH_00004260	U6L0M0	U6L0M0_EIMTE Proliferation-associated protein 2g4, putative OS=Eimeria tenella OX=5802 GN=ETH_00004260 PE=4 SV=1	1	2	2	2	7.1	36.414	59851000	63777000	101060000	74896000	44299000	157280000	157040000	1.1954e+08	0.626537	t(4) = -1.12, P = 0.32526607930727
U6L104	Acetyltransferase domain-containing protein, putative	ETH_00021225	U6L104	U6L104_EIMTE Acetyltransferase domain-containing protein, putative OS=Eimeria tenella OX=5802 GN=ETH_00021225 PE=4 SV=1	1	1	1	1	2.2	53.905	17990000	15367000	16865000	1.67407e+07	13772000	12875000	16448000	14365000	1.16538	t(4) = 1.81, P = 0.145100040530512
U6L112	SPRY domain-containing protein, putative	ETH_00034405	U6L112	U6L112_EIMTE SPRY domain-containing protein, putative OS=Eimeria tenella OX=5802 GN=ETH_00034405 PE=4 SV=1	1	5	5	5	8.8	83.043	77844000	55444000	60889000	6.47257e+07	93075000	42795000	62755000	6.62083e+07	0.977606	t(4) = -0.09, P = 0.931045208321934
U6L156	Ras family domain-containing protein, putative (Fragment)	ETH_00017580	U6L156	U6L156_EIMTE Ras family domain-containing protein, putative (Fragment) OS=Eimeria tenella OX=5802 GN=ETH_00017580 PE=4 SV=1	1	5	4	5	43.4	13.942	126240000	163580000	143120000	1.44313e+08	167490000	146340000	125710000	1.46513e+08	0.984984	t(4) = -0.14, P = 0.898456388017601
U6L177	V-type proton ATPase proteolipid subunit	ETH_00020535	U6L177	U6L177_EIMTE V-type proton ATPase proteolipid subunit OS=Eimeria tenella OX=5802 GN=ETH_00020535 PE=3 SV=1	1	1	1	1	10.6	17.385	181110000	182380000	192430000	1.85307e+08	180030000	177380000	149780000	1.69063e+08	1.09608	t(4) = 1.57, P = 0.190383461685341
U6L184	Uncharacterized protein	ETH_00007240	U6L184	U6L184_EIMTE Uncharacterized protein OS=Eimeria tenella OX=5802 GN=ETH_00007240 PE=4 SV=1	1	10	2	10	16.1	103.69	792200000	870290000	962880000	8.75123e+08	789030000	894280000	893150000	858820000	1.01898	t(4) = 0.27, P = 0.800654934102714
U6L194	Signal peptidase subunit, putative	ETH_00007290	U6L194	U6L194_EIMTE Signal peptidase subunit, putative OS=Eimeria tenella OX=5802 GN=ETH_00007290 PE=4 SV=1	1	4	4	4	27.6	22.396	140170000	154040000	157630000	1.50613e+08	213550000	161280000	180890000	185240000	0.813071	t(4) = -2.14, P = 0.0986032860720702
U6L196	Pre-mRNA splicing factor prp8, putative (Fragment)	ETH_00035250	U6L196	U6L196_EIMTE Pre-mRNA splicing factor prp8, putative (Fragment) OS=Eimeria tenella OX=5802 GN=ETH_00035250 PE=4 SV=1	1	3	3	3	13.4	24.927	68461000	75084000	60418000	6.79877e+07	61192000	58351000	55432000	58325000	1.16567	t(4) = 2.12, P = 0.10117418479015
U6L1G6	Uncharacterized protein	ETH_00002750	U6L1G6	U6L1G6_EIMTE Uncharacterized protein OS=Eimeria tenella OX=5802 GN=ETH_00002750 PE=4 SV=1	1	1	1	1	3	75.184	7090200	8322500	13130000	9.51423e+06	9032400	7128600	7379100	7846700	1.21251	t(4) = 0.86, P = 0.437830171567867
U6L1H2	Uncharacterized protein	ETH_00002775	U6L1H2	U6L1H2_EIMTE Uncharacterized protein OS=Eimeria tenella OX=5802 GN=ETH_00002775 PE=4 SV=1	1	2	2	2	23.9	7.951	63365000	71195000	102050000	78870000	114720000	126000000	100780000	1.13833e+08	0.692855	t(4) = -2.52, P = 0.0654208022287042
U6L1I1	5-aminolevulinic acid synthase, putative (Fragment)	ETH_00016485	U6L1I1	U6L1I1_EIMTE 5-aminolevulinic acid synthase, putative (Fragment) OS=Eimeria tenella OX=5802 GN=ETH_00016485 PE=3 SV=1	1	6	6	6	14.2	61.334	193400000	210410000	235100000	212970000	167870000	187180000	240170000	1.98407e+08	1.0734	t(4) = 0.59, P = 0.588193917387856
U6L1J4	Translation elongation factor Tu	ETH_00018510	U6L1J4;C8TDU5	U6L1J4_EIMTE Translation elongation factor Tu OS=Eimeria tenella OX=5802 GN=ETH_00018510 PE=4 SV=1;C8TDU5_EIMTE Translation elongation factor tu OS=Eimeria tenella OX=5802 GN=e1039a03.tmp1 PE=4 SV=1	2	3	3	3	9.8	45.366	95170000	84994000	95612000	9.19253e+07	99851000	95300000	87739000	9.42967e+07	0.974852	t(4) = -0.48, P = 0.656919066749852
U6L1Q5	Acylamino-acid-releasing enzyme, putative	ETH_00014220	U6L1Q5	U6L1Q5_EIMTE Acylamino-acid-releasing enzyme, putative OS=Eimeria tenella OX=5802 GN=ETH_00014220 PE=4 SV=1	1	5	5	5	7.6	107.1	74768000	73972000	80844000	76528000	67585000	69804000	81642000	7.30103e+07	1.04818	t(4) = 0.72, P = 0.510322074333197
U6L1R8	Related to swi/snf-related matrix-associated actin-dependent regulator of chromatin, subfamily c, member 1, related	ETH_00010665	U6L1R8	U6L1R8_EIMTE Related to swi/snf-related matrix-associated actin-dependent regulator of chromatin, subfamily c, member 1, related OS=Eimeria tenella OX=5802 GN=ETH_00010665 PE=4 SV=1	1	2	2	2	4.2	78.048	50205000	43768000	45241000	4.64047e+07	42670000	51370000	47337000	4.71257e+07	0.9847	t(4) = -0.23, P = 0.83173107815891
U6L1R9	Uncharacterized protein (Fragment)	ETH_00033895	U6L1R9	U6L1R9_EIMTE Uncharacterized protein (Fragment) OS=Eimeria tenella OX=5802 GN=ETH_00033895 PE=4 SV=1	1	2	2	2	22.5	9.5488	19519000	18906000	16182000	1.82023e+07	26416000	17293000	19549000	21086000	0.863243	t(4) = -0.98, P = 0.380573885206434
U6L1S7	RuvB-like helicase	ETH_00032585	U6L1S7	U6L1S7_EIMTE RuvB-like helicase OS=Eimeria tenella OX=5802 GN=ETH_00032585 PE=3 SV=1	1	4	3	4	26	19.24	95277000	83044000	79429000	8.59167e+07	73965000	68721000	81115000	7.46003e+07	1.15169	t(4) = 1.89, P = 0.131930684219713
U6L1V5	Uncharacterized protein	ETH_00009845	U6L1V5	U6L1V5_EIMTE Uncharacterized protein OS=Eimeria tenella OX=5802 GN=ETH_00009845 PE=4 SV=1	1	2	2	2	1.2	178.97	34596000	28081000	23348000	28675000	24585000	26039000	27429000	2.60177e+07	1.10214	t(4) = 0.79, P = 0.473558798895221
U6L1X4	Uncharacterized protein (Fragment)	ETH_00043130	U6L1X4	U6L1X4_EIMTE Uncharacterized protein (Fragment) OS=Eimeria tenella OX=5802 GN=ETH_00043130 PE=4 SV=1	1	2	2	2	15.6	29.378	60859000	53630000	88579000	6.76893e+07	94171000	86945000	83012000	8.80427e+07	0.768824	t(4) = -1.83, P = 0.141745971960781
U6L1X8	Splicing factor 3a protein, putative	ETH_00008405	U6L1X8	U6L1X8_EIMTE Splicing factor 3a protein, putative OS=Eimeria tenella OX=5802 GN=ETH_00008405 PE=4 SV=1	1	2	2	2	6.9	43.713	187370000	179910000	154210000	173830000	215810000	240220000	196520000	2.17517e+08	0.799157	t(4) = -2.71, P = 0.0537887747295642
U6L222	Splicing factor 3B subunit 2, putative	ETH_00008655	U6L222	U6L222_EIMTE Splicing factor 3B subunit 2, putative OS=Eimeria tenella OX=5802 GN=ETH_00008655 PE=4 SV=1	1	10	10	10	17.7	82.833	305130000	278770000	293260000	2.92387e+08	303220000	320270000	327890000	3.17127e+08	0.921987	t(4) = -2.35, P = 0.0789251617015539
U6L240	SPFH domain / Band 7 family domain-containing protein, putative	ETH_00028515	U6L240	U6L240_EIMTE SPFH domain / Band 7 family domain-containing protein, putative OS=Eimeria tenella OX=5802 GN=ETH_00028515 PE=4 SV=1	1	2	2	2	10.8	30.379	61132000	73765000	64301000	6.63993e+07	58094000	58292000	57947000	58111000	1.14263	t(4) = 2.18, P = 0.0943852527468851
U6L255	Cyclophilin, putative	ETH_00006665	U6L255	U6L255_EIMTE Cyclophilin, putative OS=Eimeria tenella OX=5802 GN=ETH_00006665 PE=4 SV=1	1	1	1	1	2.2	65.872	8159000		8090400	8124700		10791000	13777000	12284000	0.661405	t(2) = -2.79, P = 0.108362078914976
U6L2A5	TBC domain containing protein, related	ETH_00002310	U6L2A5	U6L2A5_EIMTE TBC domain containing protein, related OS=Eimeria tenella OX=5802 GN=ETH_00002310 PE=4 SV=1	1	2	2	2	5.7	51.91	57655000	52861000	78024000	6.28467e+07	68595000	58197000	67200000	64664000	0.971896	t(4) = -0.22, P = 0.838808354344096
U6L2E4	Vacuolar ATP synthase catalytic subunit A, putative (Fragment)	ETH_00032090	U6L2E4	U6L2E4_EIMTE Vacuolar ATP synthase catalytic subunit A, putative (Fragment) OS=Eimeria tenella OX=5802 GN=ETH_00032090 PE=4 SV=1	1	3	3	3	15.7	28.199	272820000	193930000	208280000	225010000	193200000	129950000	220990000	181380000	1.24055	t(4) = 1.2, P = 0.29513307017574
U6L2F3	RNA binding protein, putative	ETH_00034120	U6L2F3	U6L2F3_EIMTE RNA binding protein, putative OS=Eimeria tenella OX=5802 GN=ETH_00034120 PE=4 SV=1	1	5	5	5	33	23.016	869320000	876240000	883420000	8.76327e+08	808150000	912070000	788000000	8.36073e+08	1.04815	t(4) = 1.04, P = 0.356523727990462
U6L2G6	Centromere/microtubule binding protein, putative	ETH_00013465	U6L2G6	U6L2G6_EIMTE Centromere/microtubule binding protein, putative OS=Eimeria tenella OX=5802 GN=ETH_00013465 PE=4 SV=1	1	8	8	8	26.4	52.795	395310000	462020000	469890000	4.42407e+08	419310000	425480000	400930000	415240000	1.06542	t(4) = 1.1, P = 0.334515351016797
U6L2P4	Chromosome III, complete sequence, related	ETH_00009185	U6L2P4	U6L2P4_EIMTE Chromosome III, complete sequence, related OS=Eimeria tenella OX=5802 GN=ETH_00009185 PE=4 SV=1	1	1	1	1	0.5	272.94	27156000	25490000	28757000	2.71343e+07	30158000	28756000	30976000	2.99633e+07	0.905585	t(4) = -2.47, P = 0.068801733232471
U6L2S6	Uncharacterized protein	ETH_00011280	U6L2S6	U6L2S6_EIMTE Uncharacterized protein OS=Eimeria tenella OX=5802 GN=ETH_00011280 PE=4 SV=1	1	1	1	1	1.6	101.61	29760000	28356000	34193000	3.07697e+07	33244000	37339000	36081000	3.55547e+07	0.865419	t(4) = -2.24, P = 0.0885631667097383
U6L2W7	WD-40 repeat protein, putative (Fragment)	ETH_00025440	U6L2W7	U6L2W7_EIMTE WD-40 repeat protein, putative (Fragment) OS=Eimeria tenella OX=5802 GN=ETH_00025440 PE=4 SV=1	1	5	5	5	15.1	44.963	155010000	173880000	157730000	1.62207e+08	154750000	173710000	168760000	165740000	0.978681	t(4) = -0.43, P = 0.688060944821216
U6L2X2	26S proteasome regulatory subunit, putative	ETH_00016860	U6L2X2	U6L2X2_EIMTE 26S proteasome regulatory subunit, putative OS=Eimeria tenella OX=5802 GN=ETH_00016860 PE=4 SV=1	1	3	3	3	14	25.979	27839000	27794000	38446000	3.13597e+07	27313000	21631000	13790000	2.09113e+07	1.49965	t(4) = 1.98, P = 0.119173210548697
U6L2X6	Beta adaptin protein, putative (Fragment)	ETH_00027980	U6L2X6	U6L2X6_EIMTE Beta adaptin protein, putative (Fragment) OS=Eimeria tenella OX=5802 GN=ETH_00027980 PE=4 SV=1	1	2	2	2	2.1	109.1	15686000	16798000	22138000	1.82073e+07	21137000	26758000	20613000	22836000	0.797308	t(4) = -1.65, P = 0.173525541865323
U6L2X8	26S proteasome AAA-ATPase subunit RPT1, putative (Fragment)	ETH_00032875	U6L2X8	U6L2X8_EIMTE 26S proteasome AAA-ATPase subunit RPT1, putative (Fragment) OS=Eimeria tenella OX=5802 GN=ETH_00032875 PE=3 SV=1	1	3	2	2	14.6	29.499	20694000	22693000	27800000	23729000	18466000	15335000	19969000	1.79233e+07	1.32392	t(4) = 2.31, P = 0.0824083306326962
U6L2Z8	Uncharacterized protein (Fragment)	ETH_00039810	U6L2Z8	U6L2Z8_EIMTE Uncharacterized protein (Fragment) OS=Eimeria tenella OX=5802 GN=ETH_00039810 PE=4 SV=1	1	2	2	2	21.5	14.416	59233000	75470000	73669000	6.94573e+07	77547000	68964000	74874000	73795000	0.94122	t(4) = -0.76, P = 0.491197162155489
U6L2Z9	Uncharacterized protein	ETH_00031330	U6L2Z9	U6L2Z9_EIMTE Uncharacterized protein OS=Eimeria tenella OX=5802 GN=ETH_00031330 PE=4 SV=1	1	3	3	3	4.9	86.373	66567000	47050000	55168000	5.62617e+07	56144000	64526000	50726000	57132000	0.984766	t(4) = -0.13, P = 0.906243205754036
U6L392	Uncharacterized protein	ETH_00041680	U6L392	U6L392_EIMTE Uncharacterized protein OS=Eimeria tenella OX=5802 GN=ETH_00041680 PE=4 SV=1	1	3	3	3	34.8	11.817	57639000	57339000	77188000	6.40553e+07	41275000		33809000	37542000	1.70623	t(3) = 2.97, P = 0.0590005079220765
U6L3D6	Phosphoglycerate mutase	ETH_00039380	U6L3D6	U6L3D6_EIMTE Phosphoglycerate mutase OS=Eimeria tenella OX=5802 GN=ETH_00039380 PE=3 SV=1	1	8	8	8	35.6	28.64	634090000	676450000	609200000	6.39913e+08	555680000	593380000	654610000	6.01223e+08	1.06435	t(4) = 1.11, P = 0.329475820604519
U6L3E1	Uncharacterized protein	ETH_00000560	U6L3E1	U6L3E1_EIMTE Uncharacterized protein OS=Eimeria tenella OX=5802 GN=ETH_00000560 PE=4 SV=1	1	3	3	3	18.1	18.727	25564000	23696000	29929000	2.63963e+07	33494000	26563000	26318000	2.87917e+07	0.916805	t(4) = -0.8, P = 0.468033982938162
U6L3F0	Uncharacterized protein	ETH_00032855	U6L3F0	U6L3F0_EIMTE Uncharacterized protein OS=Eimeria tenella OX=5802 GN=ETH_00032855 PE=4 SV=1	1	5	5	5	35.1	17.904	322450000	255920000	230970000	269780000	326070000	345720000	266340000	312710000	0.862716	t(4) = -1.18, P = 0.302036262119916
U6L3G2	Uncharacterized protein (Fragment)	ETH_00005515	U6L3G2	U6L3G2_EIMTE Uncharacterized protein (Fragment) OS=Eimeria tenella OX=5802 GN=ETH_00005515 PE=4 SV=1	1	2	2	2	16.1	17.789	28126000	29543000	25967000	2.78787e+07	20256000	25105000	25843000	2.37347e+07	1.1746	t(4) = 2.03, P = 0.11172662359416
U6L3H0	Uncharacterized protein	ETH_00018670	U6L3H0	U6L3H0_EIMTE Uncharacterized protein OS=Eimeria tenella OX=5802 GN=ETH_00018670 PE=4 SV=1	1	1	1	1	1.9	71.768	17671000	16126000	18838000	17545000	20952000	17891000	17745000	1.88627e+07	0.930144	t(4) = -1.01, P = 0.370629573505593
U6L3I1	Uncharacterized protein	ETH_00033045	U6L3I1	U6L3I1_EIMTE Uncharacterized protein OS=Eimeria tenella OX=5802 GN=ETH_00033045 PE=4 SV=1	1	1	1	1	2.1	44.152		16950000	17673000	17311500	13827000	17397000	14459000	1.52277e+07	1.13685	t(3) = 1.44, P = 0.245029866430407
U6L3J2	MORN repeat-containing protein, putative	ETH_00033095	U6L3J2	U6L3J2_EIMTE MORN repeat-containing protein, putative OS=Eimeria tenella OX=5802 GN=ETH_00033095 PE=4 SV=1	1	6	6	6	19	41.333	197490000	241170000	206420000	2.15027e+08	220780000	176760000	175920000	1.91153e+08	1.12489	t(4) = 1.2, P = 0.296992903562423
U6L3J3	P-type Ca(2+)-ATPase, putative	ETH_00006965	U6L3J3	U6L3J3_EIMTE P-type Ca(2+)-ATPase, putative OS=Eimeria tenella OX=5802 GN=ETH_00006965 PE=3 SV=1	1	2	2	2	3.2	85.391	19045000	21025000	17577000	1.92157e+07	18226000		17118000	17672000	1.08735	t(3) = 1.14, P = 0.33709321829727
U6L3M9	Chemotaxis protein, putative	ETH_00034300	U6L3M9	U6L3M9_EIMTE Chemotaxis protein, putative OS=Eimeria tenella OX=5802 GN=ETH_00034300 PE=4 SV=1	1	1	1	1	6.9	25.197	29954000	26429000	27422000	27935000	27461000	24745000	30579000	27595000	1.01232	t(4) = 0.17, P = 0.872344857985524
U6L3N7	Histone H2B	ETH_00028290	U6L3N7	U6L3N7_EIMTE Histone H2B OS=Eimeria tenella OX=5802 GN=ETH_00028290 PE=3 SV=1	1	5	4	5	44	12.592	7165600000	7020800000	6343900000	6.84343e+09	6025200000	5849400000	6555000000	6143200000	1.11399	t(4) = 2.12, P = 0.101346127546573
U6L3N8	Intracellular protease, putative	ETH_00008560	U6L3N8	U6L3N8_EIMTE Intracellular protease, putative OS=Eimeria tenella OX=5802 GN=ETH_00008560 PE=4 SV=1	1	4	4	4	2.8	191.11	160230000	138360000	154610000	1.51067e+08	149820000	158120000	148490000	1.52143e+08	0.992923	t(4) = -0.15, P = 0.888615882202072
U6L3S5	Cation-transporting ATPase, putative (Fragment)	ETH_00011475	U6L3S5	U6L3S5_EIMTE Cation-transporting ATPase, putative (Fragment) OS=Eimeria tenella OX=5802 GN=ETH_00011475 PE=4 SV=1	1	2	2	2	3.3	81.553		11613000	10631000	11122000	5948600	7904700	9313900	7722400	1.44023	t(3) = 2.59, P = 0.0809604805322532
U6L3Z7	RNA helicase	ETH_00008260	U6L3Z7	U6L3Z7_EIMTE RNA helicase OS=Eimeria tenella OX=5802 GN=ETH_00008260 PE=3 SV=1	1	6	6	6	12.6	64.728	536820000	535580000	550800000	5.41067e+08	467490000	533180000	493840000	498170000	1.08611	t(4) = 2.18, P = 0.0950124434121777
U6L402	Sec1 family domain-containing protein, putative (Fragment)	ETH_00001170	U6L402	U6L402_EIMTE Sec1 family domain-containing protein, putative (Fragment) OS=Eimeria tenella OX=5802 GN=ETH_00001170 PE=3 SV=1	1	3	3	3	14.8	34.909	29516000	24626000	24810000	2.63173e+07	21642000	22109000	17562000	2.04377e+07	1.28769	t(4) = 2.73, P = 0.0525654903141736
U6L420	WD domain, G-beta repeat-containing protein, putative	ETH_00008385	U6L420	U6L420_EIMTE WD domain, G-beta repeat-containing protein, putative OS=Eimeria tenella OX=5802 GN=ETH_00008385 PE=4 SV=1	1	1	1	1	2.8	47.948	7735800	11628000	10279000	9.88093e+06	6491300		5192000	5841650	1.69146	t(3) = 2.6, P = 0.0800379643011811
U6L462	Uncharacterized protein	ETH_00004470	U6L462	U6L462_EIMTE Uncharacterized protein OS=Eimeria tenella OX=5802 GN=ETH_00004470 PE=4 SV=1	1	5	5	5	4.6	132.28	100800000	97153000	90993000	9.63153e+07	81949000	110880000	85272000	9.27003e+07	1.039	t(4) = 0.38, P = 0.725023914063944
U6L469	Eukaryotic translation initiation factor 6	EIF6	U6L469	U6L469_EIMTE Eukaryotic translation initiation factor 6 OS=Eimeria tenella OX=5802 GN=EIF6 PE=3 SV=1	1	2	2	2	11.2	26.72	80124000	77187000	77426000	7.82457e+07	93567000	81530000	95874000	9.03237e+07	0.866281	t(4) = -2.66, P = 0.0565625401182352
U6L473	Uncharacterized protein	ETH_00029795	U6L473	U6L473_EIMTE Uncharacterized protein OS=Eimeria tenella OX=5802 GN=ETH_00029795 PE=4 SV=1	1	1	1	1	3.3	60.444	10626000	13996000	9235000	1.12857e+07	11241000	11493000	9020100	10584700	1.06622	t(4) = 0.43, P = 0.687024507796588
U6L493	Heat shock protein 90, putative	ETH_00009330	U6L493	U6L493_EIMTE Heat shock protein 90, putative OS=Eimeria tenella OX=5802 GN=ETH_00009330 PE=4 SV=1	1	12	12	12	48.8	39.578	1219900000	1151500000	1064700000	1.14537e+09	1081400000	1114700000	1112800000	1.10297e+09	1.03844	t(4) = 0.92, P = 0.410559990976036
U6L4B2	Uncharacterized protein	ETH_00006925	U6L4B2	U6L4B2_EIMTE Uncharacterized protein OS=Eimeria tenella OX=5802 GN=ETH_00006925 PE=4 SV=1	1	1	1	1	1.8	70.877		8724600	10427000	9575800	8872300	8516000		8694150	1.10141	t(2) = 1.01, P = 0.41737203683765
U6L4B9	ATP-dependent RNA helicase DDX family protein, putative	ETH_00012830	U6L4B9	U6L4B9_EIMTE ATP-dependent RNA helicase DDX family protein, putative OS=Eimeria tenella OX=5802 GN=ETH_00012830 PE=4 SV=1	1	2	2	2	4.4	86.502	11917000	19856000	18116000	1.66297e+07	13487000	10421000	33152000	19020000	0.874325	t(4) = -0.32, P = 0.76642342895075
U6L4H1	Splicing factor protein, putative	ETH_00023125	U6L4H1	U6L4H1_EIMTE Splicing factor protein, putative OS=Eimeria tenella OX=5802 GN=ETH_00023125 PE=4 SV=1	1	5	5	5	14.4	62.794	182960000	189830000	195510000	1.89433e+08	189060000	218990000	185700000	1.97917e+08	0.957137	t(4) = -0.76, P = 0.49044740958724
U6L4H6	E3 ubiquitin-protein ligase HUWE1, related (Fragment)	ETH_00022875	U6L4H6	U6L4H6_EIMTE E3 ubiquitin-protein ligase HUWE1, related (Fragment) OS=Eimeria tenella OX=5802 GN=ETH_00022875 PE=4 SV=1	1	1	1	1	0.8	144.18		49389000	89728000	69558500	51681000	87954000		69817500	0.99629	t(2) = -0.01, P = 0.993248313303706
U6L4L2	Glutamyl-tRNA synthetase, putative	ETH_00032175	U6L4L2	U6L4L2_EIMTE Glutamyl-tRNA synthetase, putative OS=Eimeria tenella OX=5802 GN=ETH_00032175 PE=4 SV=1	1	2	2	2	1	208.13	22204000	29312000	25205000	2.55737e+07	19597000		18074000	18835500	1.35774	t(3) = 2.48, P = 0.0894538928212589
U6L4M6	Uncharacterized protein	ETH_00006470	U6L4M6	U6L4M6_EIMTE Uncharacterized protein OS=Eimeria tenella OX=5802 GN=ETH_00006470 PE=4 SV=1	1	3	3	3	4.8	88.458	33775000	34884000	27506000	32055000	43895000	56885000	37299000	4.60263e+07	0.696449	t(4) = -2.26, P = 0.0871393332391409
U6L4S8	Microneme protein MIC3, putative	ETH_00017540	U6L4S8	U6L4S8_EIMTE Microneme protein MIC3, putative OS=Eimeria tenella OX=5802 GN=ETH_00017540 PE=4 SV=1	1	2	2	2	7	29.151	408910000	348940000	285200000	3.47683e+08	410750000	405510000	418060000	411440000	0.84504	t(4) = -1.78, P = 0.150413520308637
U6L4W6	ABC transporter, putative (Fragment)	ETH_00039145	U6L4W6	U6L4W6_EIMTE ABC transporter, putative (Fragment) OS=Eimeria tenella OX=5802 GN=ETH_00039145 PE=4 SV=1	1	3	3	3	14.4	31.101	42942000	29220000		36081000	25022000	25551000		25286500	1.42689	t(2) = 1.57, P = 0.256537273328892
U6L4Y8	Uncharacterized protein (Fragment)	ETH_00032380	U6L4Y8	U6L4Y8_EIMTE Uncharacterized protein (Fragment) OS=Eimeria tenella OX=5802 GN=ETH_00032380 PE=4 SV=1	1	4	4	4	9.9	40.33	105100000	89618000	99097000	9.79383e+07	106290000	102920000	110280000	1.06497e+08	0.919638	t(4) = -1.72, P = 0.16104875967337
U6L511	Uncharacterized protein	ETH_00030490	U6L511	U6L511_EIMTE Uncharacterized protein OS=Eimeria tenella OX=5802 GN=ETH_00030490 PE=4 SV=1	1	6	6	6	22.3	33.679	154360000	179410000	163880000	1.65883e+08	135630000	195300000	199150000	1.76693e+08	0.938821	t(4) = -0.5, P = 0.646276781958323
U6L524	RNA-binding protein, putative (Fragment)	ETH_00039840	U6L524	U6L524_EIMTE RNA-binding protein, putative (Fragment) OS=Eimeria tenella OX=5802 GN=ETH_00039840 PE=4 SV=1	1	2	2	2	32.4	10.145	22724000	15795000	15930000	1.81497e+07	17282000	17608000	17312000	1.74007e+07	1.04304	t(4) = 0.33, P = 0.759998445856766
U6L544	Uncharacterized protein	ETH_00028010	U6L544	U6L544_EIMTE Uncharacterized protein OS=Eimeria tenella OX=5802 GN=ETH_00028010 PE=4 SV=1	1	5	5	5	8.6	82.012		62488000	50896000	56692000		47025000	41789000	44407000	1.27665	t(2) = 1.93, P = 0.19313073788322
U6L556	Uncharacterized protein	ETH_00006505	U6L556	U6L556_EIMTE Uncharacterized protein OS=Eimeria tenella OX=5802 GN=ETH_00006505 PE=4 SV=1	1	2	2	2	9.9	36.731	35510000	24877000	29899000	3.00953e+07	29254000	28975000		29114500	1.03369	t(3) = 0.25, P = 0.820630538687399
U6L5B7	Small nuclear ribonucleoprotein, putative	ETH_00005520	U6L5B7	U6L5B7_EIMTE Small nuclear ribonucleoprotein, putative OS=Eimeria tenella OX=5802 GN=ETH_00005520 PE=4 SV=1	1	4	4	4	16.9	27.44	362080000	425550000	392040000	3.93223e+08	434740000	447310000	449420000	4.43823e+08	0.885991	t(4) = -2.68, P = 0.0553524949250962
U6L5C1	Sybindin-like family domain-containing protein, putative	ETH_00031225	U6L5C1	U6L5C1_EIMTE Sybindin-like family domain-containing protein, putative OS=Eimeria tenella OX=5802 GN=ETH_00031225 PE=4 SV=1	1	2	2	2	1.3	205.51	15237000	14686000	18175000	1.60327e+07	17226000	15755000	15030000	1.60037e+07	1.00181	t(4) = 0.02, P = 0.98275316342304
U6L5H4	Uncharacterized protein	ETH_00031645	U6L5H4	U6L5H4_EIMTE Uncharacterized protein OS=Eimeria tenella OX=5802 GN=ETH_00031645 PE=4 SV=1	1	2	2	2	2	184.17	23718000	33713000	45673000	34368000	28889000	29152000	23328000	27123000	1.26712	t(4) = 1.09, P = 0.335535268099567
U6L5J3	Uncharacterized protein	ETH_00018385	U6L5J3	U6L5J3_EIMTE Uncharacterized protein OS=Eimeria tenella OX=5802 GN=ETH_00018385 PE=4 SV=1	1	6	6	6	13.7	72.232	124600000	136730000	129330000	130220000	127390000	130490000	152130000	136670000	0.952806	t(4) = -0.75, P = 0.49234823273599
U6L5L6	Uncharacterized protein (Fragment)	ETH_00035700	U6L5L6	U6L5L6_EIMTE Uncharacterized protein (Fragment) OS=Eimeria tenella OX=5802 GN=ETH_00035700 PE=4 SV=1	1	5	5	5	10.6	80.133	82525000	94948000	79243000	85572000	83869000	91514000	79554000	84979000	1.00698	t(4) = 0.1, P = 0.925090292333945
U6L5U3	Uncharacterized protein	ETH_00025765	U6L5U3	U6L5U3_EIMTE Uncharacterized protein OS=Eimeria tenella OX=5802 GN=ETH_00025765 PE=4 SV=1	1	1	1	1	2.9	46.859		24043000	30704000	27373500	27091000		25098000	26094500	1.04901	t(2) = 0.37, P = 0.748227985477586
U6L601	Uncharacterized protein	ETH_00034330	U6L601	U6L601_EIMTE Uncharacterized protein OS=Eimeria tenella OX=5802 GN=ETH_00034330 PE=4 SV=1	1	3	3	3	23.5	16.764	242440000	261440000	254290000	2.52723e+08	287660000	259930000	270440000	2.72677e+08	0.926824	t(4) = -2.04, P = 0.111425015965468
U6L617	Ubiquitin family domain-containing protein, putative	ETH_00008640	U6L617	U6L617_EIMTE Ubiquitin family domain-containing protein, putative OS=Eimeria tenella OX=5802 GN=ETH_00008640 PE=4 SV=1	1	2	2	2	4.2	81.707	20147000	16389000	22892000	1.98093e+07	18927000	24064000	24946000	2.26457e+07	0.874752	t(4) = -1.07, P = 0.346342962107579
U6L620	Uncharacterized protein	ETH_00008665	U6L620	U6L620_EIMTE Uncharacterized protein OS=Eimeria tenella OX=5802 GN=ETH_00008665 PE=4 SV=1	1	4	4	4	18.8	24.951	604870000	646570000	881580000	7.11007e+08	789090000	691090000	649250000	709810000	1.00169	t(4) = 0.01, P = 0.990610471571112
U6L621	Phosphatidate cytidylyltransferase	ETH_00010275	U6L621	U6L621_EIMTE Phosphatidate cytidylyltransferase OS=Eimeria tenella OX=5802 GN=ETH_00010275 PE=3 SV=1	1	2	2	2	10.5	31.559	42007000	41517000	44964000	4.28293e+07	43110000	51368000	36261000	4.35797e+07	0.982782	t(4) = -0.17, P = 0.875611339599967
U6L633	Uncharacterized protein	ETH_00015045	U6L633;U6KNW8	U6L633_EIMTE Uncharacterized protein OS=Eimeria tenella OX=5802 GN=ETH_00015045 PE=4 SV=1	2	8	8	8	34.4	34.165	216450000	218830000	276280000	2.37187e+08	238930000	227110000	225700000	230580000	1.02865	t(4) = 0.33, P = 0.757766114889318
U6L675	Chaperone protein dnaJ, related, related	ETH_00006345	U6L675	U6L675_EIMTE Chaperone protein dnaJ, related, related OS=Eimeria tenella OX=5802 GN=ETH_00006345 PE=4 SV=1	1	6	6	6	9.4	94.49	162360000	151890000	163170000	159140000	175430000	168850000	209230000	1.84503e+08	0.862532	t(4) = -1.95, P = 0.123345428091514
U6L681	AAEL009838-PA, related	ETH_00038780	U6L681	U6L681_EIMTE AAEL009838-PA, related OS=Eimeria tenella OX=5802 GN=ETH_00038780 PE=4 SV=1	1	2	2	2	27.8	10.087	90507000	70513000	104120000	88380000	84898000	110100000	117510000	1.04169e+08	0.848426	t(4) = -1.14, P = 0.318839991297763
U6L6G8	Uncharacterized protein (Fragment)	ETH_00034840	U6L6G8	U6L6G8_EIMTE Uncharacterized protein (Fragment) OS=Eimeria tenella OX=5802 GN=ETH_00034840 PE=4 SV=1	1	3	3	3	14	25.901	33998000	35174000	36288000	3.51533e+07	33237000	36215000	37916000	3.57893e+07	0.982229	t(4) = -0.42, P = 0.696910052529649
U6L6L6	FAD-depdendent monooxygenase, putative	ETH_00022030	U6L6L6	U6L6L6_EIMTE FAD-depdendent monooxygenase, putative OS=Eimeria tenella OX=5802 GN=ETH_00022030 PE=4 SV=1	1	5	5	5	5.4	133.98	64683000	62535000	67285000	6.48343e+07	72497000	70652000	66037000	6.97287e+07	0.929809	t(4) = -2.07, P = 0.106921020467543
U6L6M2	Uncharacterized protein	ETH_00038290	U6L6M2	U6L6M2_EIMTE Uncharacterized protein OS=Eimeria tenella OX=5802 GN=ETH_00038290 PE=3 SV=1	1	4	3	3	34.6	13.928	143050000	126370000	120760000	130060000	128050000	125600000	128290000	1.27313e+08	1.02157	t(4) = 0.41, P = 0.704855407633453
U6L6M7	DNA topoisomerase (Fragment)	ETH_00037580	U6L6M7	U6L6M7_EIMTE DNA topoisomerase (Fragment) OS=Eimeria tenella OX=5802 GN=ETH_00037580 PE=3 SV=1	1	2	2	2	12.6	20.55	12224000	5114800	75499000	3.09459e+07	5231100	3874500	7053700	5.38643e+06	5.74516	t(4) = 1.14, P = 0.317332238818958
U6L6T9	Uncharacterized protein (Fragment)	ETH_00018105	U6L6T9	U6L6T9_EIMTE Uncharacterized protein (Fragment) OS=Eimeria tenella OX=5802 GN=ETH_00018105 PE=4 SV=1	1	1	1	1	4.3	55.939	38688000	32889000	37322000	3.62997e+07	34422000	29621000	36661000	33568000	1.08138	t(4) = 1.01, P = 0.37141604833439
U6L6X8	Translational activator, putative (Fragment)	ETH_00009720	U6L6X8	U6L6X8_EIMTE Translational activator, putative (Fragment) OS=Eimeria tenella OX=5802 GN=ETH_00009720 PE=4 SV=1	1	2	2	2	3.7	104.49	28162000	26984000	37265000	3.08037e+07	29703000	24885000	25553000	2.67137e+07	1.15311	t(4) = 1.14, P = 0.317128927455636
U6L6Y3	Uncharacterized protein (Fragment)	ETH_00016350	U6L6Y3;U6KSS5	U6L6Y3_EIMTE Uncharacterized protein (Fragment) OS=Eimeria tenella OX=5802 GN=ETH_00016350 PE=4 SV=1;U6KSS5_EIMTE Uncharacterized protein (Fragment) OS=Eimeria tenella OX=5802 GN=ETH_00003295 PE=3 SV=1	2	2	2	2	4.9	58.358	94956000	94957000	89511000	9.31413e+07	89410000	90102000	90087000	8.98663e+07	1.03644	t(4) = 1.79, P = 0.147924832146282
U6L748	Rhoptry protein, putative	ETH_00028210	U6L748	U6L748_EIMTE Rhoptry protein, putative OS=Eimeria tenella OX=5802 GN=ETH_00028210 PE=4 SV=1	1	2	2	2	3.7	77.69	43121000	34450000	23515000	3.36953e+07	33381000	34137000	30489000	32669000	1.03142	t(4) = 0.18, P = 0.867698034528202
U6L775	Ubiquitin-activating enzyme e1, putative (Fragment)	ETH_00021610	U6L775	U6L775_EIMTE Ubiquitin-activating enzyme e1, putative (Fragment) OS=Eimeria tenella OX=5802 GN=ETH_00021610 PE=4 SV=1	1	2	2	2	7.4	58.667	47290000	49235000	45212000	4.72457e+07	42850000		44694000	43772000	1.07936	t(3) = 2.11, P = 0.125861906106284
U6L782	Uncharacterized protein	ETH_00011450	U6L782	U6L782_EIMTE Uncharacterized protein OS=Eimeria tenella OX=5802 GN=ETH_00011450 PE=4 SV=1	1	3	3	3	12.3	43.647	14890000	27064000		20977000	31868000	48957000	30297000	3.70407e+07	0.566324	t(3) = -1.79, P = 0.170544441827686
U6L7E5	GI23769, related (Fragment)	ETH_00018620	U6L7E5	U6L7E5_EIMTE GI23769, related (Fragment) OS=Eimeria tenella OX=5802 GN=ETH_00018620 PE=4 SV=1	1	3	3	3	4.7	79.458	163470000	93249000	141260000	1.3266e+08	79688000	92750000	175870000	1.16103e+08	1.14261	t(4) = 0.45, P = 0.674120833839081
U6L7N6	Cholinephosphate cytidylyltransferase, putative (Fragment)	ETH_00043585	U6L7N6	U6L7N6_EIMTE Cholinephosphate cytidylyltransferase, putative (Fragment) OS=Eimeria tenella OX=5802 GN=ETH_00043585 PE=4 SV=1	1	3	3	3	23.6	22.353	57763000	58150000	54474000	5.67957e+07	56924000	67473000	70516000	64971000	0.87417	t(4) = -1.91, P = 0.128741514217056
U6L7V5	Uncharacterized protein (Fragment)	ETH_00016695	U6L7V5;REV__U6LA56;U6KR37;REV__U6KR37;U6L5Q4;U6KGI0;U6KYF0	U6L7V5_EIMTE Uncharacterized protein (Fragment) OS=Eimeria tenella OX=5802 GN=ETH_00016695 PE=4 SV=1;U6LA56_EIMTE Uncharacterized protein OS=Eimeria tenella OX=5802 GN=ETH_00036650 PE=4 SV=1;U6KR37_EIMTE Uncharacterized protein (Fragment) OS=Eimeria tenell	7	2	2	2	12.1	25.031	14411000	13084000	14808000	14101000	13298000	10217000	14025000	1.25133e+07	1.12688	t(4) = 1.24, P = 0.282076097067321
U6L7Y0	Putative snoRNA binding domain-containing protein (Fragment)	ETH_00039760	U6L7Y0	U6L7Y0_EIMTE Putative snoRNA binding domain-containing protein (Fragment) OS=Eimeria tenella OX=5802 GN=ETH_00039760 PE=4 SV=1	1	1	1	1	12.8	16.863	20414000	18491000	19820000	19575000		56074000	17870000	36972000	0.529455	t(3) = -1.22, P = 0.309533900811513
U6L811	Uncharacterized protein	ETH_00020320	U6L811	U6L811_EIMTE Uncharacterized protein OS=Eimeria tenella OX=5802 GN=ETH_00020320 PE=4 SV=1	1	7	7	7	13.8	60.556	201910000	178950000	162820000	1.81227e+08	146240000	147950000	178140000	1.57443e+08	1.15106	t(4) = 1.55, P = 0.19647190854715
U6L892	WD-40 repeat-containing protein, putative	ETH_00026005	U6L892	U6L892_EIMTE WD-40 repeat-containing protein, putative OS=Eimeria tenella OX=5802 GN=ETH_00026005 PE=4 SV=1	1	1	1	1	1.5	80.425	22121000	11803000	13058000	1.56607e+07	13215000	10713000	11812000	1.19133e+07	1.31455	t(4) = 1.13, P = 0.323414850425318
U6L8G5	Glycerophosphoryl diester phosphodiesterase protein, putative	ETH_00003760	U6L8G5	U6L8G5_EIMTE Glycerophosphoryl diester phosphodiesterase protein, putative OS=Eimeria tenella OX=5802 GN=ETH_00003760 PE=4 SV=1	1	2	2	2	8.5	26.794	23206000	23079000	24050000	23445000	27454000	30244000	22083000	2.65937e+07	0.881601	t(4) = -1.3, P = 0.262130276055326
U6L8H4	Uncharacterized protein	ETH_00031150	U6L8H4	U6L8H4_EIMTE Uncharacterized protein OS=Eimeria tenella OX=5802 GN=ETH_00031150 PE=4 SV=1	1	5	5	5	12	51.871	141780000	125250000	162690000	143240000	134080000	145950000	144480000	1.41503e+08	1.01227	t(4) = 0.15, P = 0.886871793069082
U6L8H7	Uncharacterized protein	ETH_00000810	U6L8H7	U6L8H7_EIMTE Uncharacterized protein OS=Eimeria tenella OX=5802 GN=ETH_00000810 PE=4 SV=1	1	3	3	3	6.6	56.952	96703000	101440000	74397000	9.08467e+07	94818000	89646000	85241000	8.99017e+07	1.01051	t(4) = 0.11, P = 0.919517216549779
U6L8K0	RNA recognition motif domain-containing protein, putative	ETH_00000800	U6L8K0	U6L8K0_EIMTE RNA recognition motif domain-containing protein, putative OS=Eimeria tenella OX=5802 GN=ETH_00000800 PE=4 SV=1	1	1	1	1	13.3	8.4836	41714000	29280000	8178500	2.63908e+07		42112000	33519000	37815500	0.697884	t(3) = -0.88, P = 0.445324089850923
U6L8K7	Uncharacterized protein	ETH_00023145	U6L8K7	U6L8K7_EIMTE Uncharacterized protein OS=Eimeria tenella OX=5802 GN=ETH_00023145 PE=4 SV=1	1	4	4	4	14.4	39.705	627350000	551080000	515200000	5.64543e+08	585700000	633640000	607120000	608820000	0.927275	t(4) = -1.23, P = 0.284472328845008
U6L8L5	Uncharacterized protein	ETH_00010330	U6L8L5	U6L8L5_EIMTE Uncharacterized protein OS=Eimeria tenella OX=5802 GN=ETH_00010330 PE=4 SV=1	1	1	1	1	1.4	112.92	8288200	9074900	7877200	8.41343e+06	8248900	8831400	8018400	8.36623e+06	1.00564	t(4) = 0.11, P = 0.917228392094319
U6L8L6	Chaperonin complex component, related	ETH_00027815	U6L8L6	U6L8L6_EIMTE Chaperonin complex component, related OS=Eimeria tenella OX=5802 GN=ETH_00027815 PE=4 SV=1	1	2	2	2	28.8	17.135	70884000	78944000	54735000	6.81877e+07	58832000		50319000	54575500	1.24942	t(3) = 1.4, P = 0.25592334372679
U6L8R0	Importin subunit alpha, related	ETH_00043795	U6L8R0	U6L8R0_EIMTE Importin subunit alpha, related OS=Eimeria tenella OX=5802 GN=ETH_00043795 PE=4 SV=1	1	3	3	3	77.2	9.978	67700000	59158000	80944000	6.92673e+07	46304000	64562000	68807000	59891000	1.15656	t(4) = 1, P = 0.373667171139924
U6L8R2	PRP38 family domain-containing protein, putative	ETH_00008210	U6L8R2	U6L8R2_EIMTE PRP38 family domain-containing protein, putative OS=Eimeria tenella OX=5802 GN=ETH_00008210 PE=4 SV=1	1	2	2	2	2.9	75.564	92977000	82785000	68997000	8.15863e+07		93643000	87634000	90638500	0.900129	t(3) = -0.98, P = 0.399742327637007
U6L8W8	Uncharacterized protein (Fragment)	ETH_00042160	U6L8W8	U6L8W8_EIMTE Uncharacterized protein (Fragment) OS=Eimeria tenella OX=5802 GN=ETH_00042160 PE=4 SV=1	1	2	2	2	14.5	19.591	8281800	7995900	10813000	9.03023e+06	11846000	8778900	13523000	1.13826e+07	0.793334	t(4) = -1.42, P = 0.227663763167109
U6L902	Uncharacterized protein (Fragment)	ETH_00040390	U6L902	U6L902_EIMTE Uncharacterized protein (Fragment) OS=Eimeria tenella OX=5802 GN=ETH_00040390 PE=4 SV=1	1	2	2	2	7.4	48.899	42398000	45941000	48558000	4.56323e+07	62779000	74873000	51991000	6.32143e+07	0.721867	t(4) = -2.57, P = 0.0620918783850102
U6L9M9	Uncharacterized protein (Fragment)	ETH_00043675	U6L9M9	U6L9M9_EIMTE Uncharacterized protein (Fragment) OS=Eimeria tenella OX=5802 GN=ETH_00043675 PE=4 SV=1	1	2	2	2	7.3	46.294	22018000	26461000	22436000	2.36383e+07	26712000	24769000	25429000	2.56367e+07	0.922052	t(4) = -1.31, P = 0.260778526850161
U6L9R2	Uncharacterized protein	ETH_00000195	U6L9R2	U6L9R2_EIMTE Uncharacterized protein OS=Eimeria tenella OX=5802 GN=ETH_00000195 PE=4 SV=1	1	3	3	3	19.4	26.465	60995000	73844000	70060000	6.82997e+07	89647000	74377000	77388000	8.04707e+07	0.848752	t(4) = -2.02, P = 0.113627007824925
U6L9V3	Uncharacterized protein	ETH_00020350	U6L9V3	U6L9V3_EIMTE Uncharacterized protein OS=Eimeria tenella OX=5802 GN=ETH_00020350 PE=4 SV=1	1	1	1	1	2.1	61.184	9034900	17412000	7195900	1.12143e+07	2380300	2350200	5347600	3.35937e+06	3.33821	t(4) = 2.38, P = 0.0758145178066729
U6L9Y9	Uncharacterized protein	ETH_00000875	U6L9Y9	U6L9Y9_EIMTE Uncharacterized protein OS=Eimeria tenella OX=5802 GN=ETH_00000875 PE=4 SV=1	1	2	2	2	9	21.64	160830000	131220000	136950000	143000000	128700000	124230000	137660000	1.30197e+08	1.09834	t(4) = 1.29, P = 0.265125786947613
U6LA96	Uncharacterized protein	ETH_00022100	U6LA96	U6LA96_EIMTE Uncharacterized protein OS=Eimeria tenella OX=5802 GN=ETH_00022100 PE=4 SV=1	1	1	1	1	6	46.887	10610000	11177000	9178700	10321900	10850000	11806000	15498000	12718000	0.811598	t(4) = -1.56, P = 0.193971040489623
U6LAC8	Ras family domain-containing protein, putative	ETH_00036345	U6LAC8	U6LAC8_EIMTE Ras family domain-containing protein, putative OS=Eimeria tenella OX=5802 GN=ETH_00036345 PE=4 SV=1	1	4	3	4	22.1	25.283	117500000	117390000	118330000	117740000	123930000	118050000	120440000	1.20807e+08	0.974615	t(4) = -1.77, P = 0.151492223802196
U6LAI7	DnaJ domain-containing protein, putative	ETH_00042870	U6LAI7	U6LAI7_EIMTE DnaJ domain-containing protein, putative OS=Eimeria tenella OX=5802 GN=ETH_00042870 PE=4 SV=1	1	5	5	5	18.7	35.414	53318000	59611000	71346000	61425000	75286000	75757000	61052000	7.06983e+07	0.868832	t(4) = -1.3, P = 0.264654451952876
U6LAT6	Uncharacterized protein	ETH_00040360	U6LAT6	U6LAT6_EIMTE Uncharacterized protein OS=Eimeria tenella OX=5802 GN=ETH_00040360 PE=4 SV=1	1	3	3	3	34.4	10.213	128320000	145730000	110830000	1.28293e+08	96620000	96628000	111900000	101716000	1.26129	t(4) = 2.35, P = 0.0781407401580999
U6LB54	Uncharacterized protein	ETH_00022250	U6LB54	U6LB54_EIMTE Uncharacterized protein OS=Eimeria tenella OX=5802 GN=ETH_00022250 PE=4 SV=1	1	3	3	3	14.3	23.54		180550000	198190000	189370000	160720000	122820000	154280000	145940000	1.29759	t(3) = 2.63, P = 0.0780044024477185
U6LB90	Uncharacterized protein	ETH_00028195	U6LB90	U6LB90_EIMTE Uncharacterized protein OS=Eimeria tenella OX=5802 GN=ETH_00028195 PE=4 SV=1	1	1	1	1	5.7	29.14	10114000		5099200	7606600	16973000	11796000	14117000	1.42953e+07	0.532104	t(3) = -2.49, P = 0.088653841591908
U6LBA0	Uncharacterized protein	ETH_00028245	U6LBA0	U6LBA0_EIMTE Uncharacterized protein OS=Eimeria tenella OX=5802 GN=ETH_00028245 PE=4 SV=1	1	1	1	1	2.9	57.967	11338000	19585000	15212000	1.53783e+07	13914000	11062000	10626000	1.18673e+07	1.29585	t(4) = 1.35, P = 0.247584802266043
U6LBC7	Uncharacterized protein	ETH_00001160	U6LBC7	U6LBC7_EIMTE Uncharacterized protein OS=Eimeria tenella OX=5802 GN=ETH_00001160 PE=4 SV=1	1	1	1	1	4.4	30.114	14879000	14468000	15200000	14849000	15801000	12580000	15295000	1.45587e+07	1.01994	t(4) = 0.28, P = 0.790494806326543
U6LBH7	ATP-dependent RNA helicase, putative	ETH_00023445	U6LBH7	U6LBH7_EIMTE ATP-dependent RNA helicase, putative OS=Eimeria tenella OX=5802 GN=ETH_00023445 PE=4 SV=1	1	7	7	7	32.6	19.328	462040000	487030000	435340000	461470000	454880000	453190000	471330000	459800000	1.00363	t(4) = 0.1, P = 0.921927650512618
U6LBU5	V-type proton ATPase subunit a (Fragment)	ETH_00023410	U6LBU5	U6LBU5_EIMTE V-type proton ATPase subunit a (Fragment) OS=Eimeria tenella OX=5802 GN=ETH_00023410 PE=3 SV=1	1	5	5	5	14	52.389	130880000	133290000	158800000	140990000	132620000	129540000	132340000	131500000	1.07217	t(4) = 1.06, P = 0.350495946013987
U6LBW3	Uncharacterized protein (Fragment)	ETH_00003505	U6LBW3	U6LBW3_EIMTE Uncharacterized protein (Fragment) OS=Eimeria tenella OX=5802 GN=ETH_00003505 PE=4 SV=1	1	3	2	2	6.7	63.479	9898800	12478000	16188000	1.28549e+07	15695000	19292000	15377000	16788000	0.765722	t(4) = -1.78, P = 0.150489296577313
U6LBZ2	Uncharacterized protein	ETH_00020415	U6LBZ2	U6LBZ2_EIMTE Uncharacterized protein OS=Eimeria tenella OX=5802 GN=ETH_00020415 PE=4 SV=1	1	4	4	4	29.2	21.385	216470000	227090000	177910000	2.07157e+08	140000000	167590000	169420000	1.59003e+08	1.30285	t(4) = 2.72, P = 0.0530794287073684
U6LC23	Uncharacterized protein (Fragment)	ETH_00013735	U6LC23	U6LC23_EIMTE Uncharacterized protein (Fragment) OS=Eimeria tenella OX=5802 GN=ETH_00013735 PE=4 SV=1	1	1	1	1	8.2	30.386	20157000	20670000	24098000	2.16417e+07	21101000	18516000	19113000	1.95767e+07	1.10548	t(4) = 1.41, P = 0.230993795858417
U6LC34	60S ribosomal protein L30, putative	ETH_00000200	U6LC34	U6LC34_EIMTE 60S ribosomal protein L30, putative OS=Eimeria tenella OX=5802 GN=ETH_00000200 PE=4 SV=1	1	2	2	2	26.2	11.576	132060000	122330000	125980000	126790000	149950000	136310000	164650000	1.50303e+08	0.843561	t(4) = -2.71, P = 0.0532707513770899
U6LC58	Uncharacterized protein	ETH_00020255	U6LC58;H9B9I7	U6LC58_EIMTE Uncharacterized protein OS=Eimeria tenella OX=5802 GN=ETH_00020255 PE=4 SV=1;H9B9I7_EIMTE Uncharacterized protein OS=Eimeria tenella OX=5802 PE=2 SV=1	2	4	4	4	8.5	58.775	128760000	139670000	90107000	1.19512e+08	93183000	170660000	120430000	128091000	0.933027	t(4) = -0.32, P = 0.768404988054747
U6LCH9	Uncharacterized protein	ETH_00000825	U6LCH9	U6LCH9_EIMTE Uncharacterized protein OS=Eimeria tenella OX=5802 GN=ETH_00000825 PE=4 SV=1	1	2	2	2	10.1	42.588	22054000	21035000	20933000	2.13407e+07	26263000	29187000	22030000	2.58267e+07	0.826304	t(4) = -2.13, P = 0.100439459968498
U6LCS0	Uncharacterized protein	ETH_00022075	U6LCS0	U6LCS0_EIMTE Uncharacterized protein OS=Eimeria tenella OX=5802 GN=ETH_00022075 PE=4 SV=1	1	1	1	1	11.8	9.3573	59840000	61679000	56143000	5.92207e+07	55125000	50735000		52930000	1.11885	t(3) = 2.36, P = 0.0992201443763683
U6LCU4	WD domain, G-beta repeat-containing protein, putative (Fragment)	ETH_00003435	U6LCU4	U6LCU4_EIMTE WD domain, G-beta repeat-containing protein, putative (Fragment) OS=Eimeria tenella OX=5802 GN=ETH_00003435 PE=4 SV=1	1	3	3	3	5.7	98.551	27360000	33513000	28772000	2.98817e+07	33427000	26288000	38400000	32705000	0.913673	t(4) = -0.71, P = 0.516971467866994

## Sheet: Table S4
Table S4 The significant differences in analysis of the second-generation merozoites of E. tenella treated with NZL
Protein	Protein Name	Gene Name	Protein Group	Fasta Headers	Proteins	Peptides	Unique Peptides	Razor Unique Peptides	Coverage	Mol Weight	LFQ intensity N-1	LFQ intensity N-2	LFQ intensity N-3	LFQ intensity C-1	LFQ intensity C-2	LFQ intensity C-3
U6KYL7	Uncharacterized protein	ETH_00010950	U6KYL7	U6KYL7_EIMTE Uncharacterized protein OS=Eimeria tenella OX=5802 GN=ETH_00010950 PE=4 SV=1	1	1	1	1	1	95.153	9999900	10159000	11327000
U6KNB5	Uncharacterized protein	ETH_00010360	U6KNB5	U6KNB5_EIMTE Uncharacterized protein OS=Eimeria tenella OX=5802 GN=ETH_00010360 PE=4 SV=1	1	2	2	2	3.3	95.663	12385000	18465000
U6KNU0	Tyrosyl-tRNA synthetase, putative	ETH_00003650	U6KNU0	U6KNU0_EIMTE Tyrosyl-tRNA synthetase, putative OS=Eimeria tenella OX=5802 GN=ETH_00003650 PE=3 SV=1	1	2	2	2	6.7	46.784	17892000	21425000
U6KN53	Eukaryotic initiation factor-2B gamma subunit, putative	ETH_00017130	U6KN53	U6KN53_EIMTE Eukaryotic initiation factor-2B gamma subunit, putative OS=Eimeria tenella OX=5802 GN=ETH_00017130 PE=4 SV=1	1	1	1	1	2.2	60.349	21091000	20009000
U6L2A4	Phosphatidylserine synthase, putative	ETH_00001300	U6L2A4	U6L2A4_EIMTE Phosphatidylserine synthase, putative OS=Eimeria tenella OX=5802 GN=ETH_00001300 PE=4 SV=1	1	1	1	1	4.6	26.6	21685000	21273000	18877000
U6KLZ3	X-prolyl aminopeptidase, putative	ETH_00029300	U6KLZ3	U6KLZ3_EIMTE X-prolyl aminopeptidase, putative OS=Eimeria tenella OX=5802 GN=ETH_00029300 PE=3 SV=1	1	1	1	1	1.8	84.738	23397000	23104000	25020000
U6L7N4	SAG family member	ETH_00023375	U6L7N4	U6L7N4_EIMTE SAG family member OS=Eimeria tenella OX=5802 GN=ETH_00023375 PE=4 SV=1	1	2	2	2	14.7	24.593	38092000	38953000	47618000
U6KWA1	Uncharacterized protein	ETH_00001685	U6KWA1	U6KWA1_EIMTE Uncharacterized protein OS=Eimeria tenella OX=5802 GN=ETH_00001685 PE=4 SV=1	1	2	2	2	4.9	61.676	38996000	47047000	43951000
U6L604	(3R)-hydroxymyristoyl ACP dehydrase, putative	ETH_00029800	U6L604	U6L604_EIMTE (3R)-hydroxymyristoyl ACP dehydrase, putative OS=Eimeria tenella OX=5802 GN=ETH_00029800 PE=4 SV=1	1	2	2	2	8.7	27.298	46096000	43279000	43882000
U6L717	Uncharacterized protein (Fragment)	ETH_00032510	U6L717	U6L717_EIMTE Uncharacterized protein (Fragment) OS=Eimeria tenella OX=5802 GN=ETH_00032510 PE=4 SV=1	1	2	2	2	3.3	75.558	59197000	39540000	27458000
U6KXE3	Importin subunit beta-1, putative	ETH_00032340	U6KXE3	U6KXE3_EIMTE Importin subunit beta-1, putative OS=Eimeria tenella OX=5802 GN=ETH_00032340 PE=4 SV=1	1	4	4	4	4.5	108.45	66357000	65961000	65391000
U6KNM0	Uncharacterized protein (Fragment)	ETH_00037060	U6KNM0	S2	1	3	3	3	20.4	24.362	70700000	80683000	65739000
U6LCQ7	ATP synthase gama chain, putative (Fragment)	ETH_00017240	U6LCQ7	U6LCQ7_EIMTE ATP synthase gama chain, putative (Fragment) OS=Eimeria tenella OX=5802 GN=ETH_00017240 PE=4 SV=1	1	3	3	3	13.4	23.829	89717000	86793000	85420000
U6KRA2	Uncharacterized protein	ETH_00026260	U6KRA2	U6KRA2_EIMTE Uncharacterized protein OS=Eimeria tenella OX=5802 GN=ETH_00026260 PE=4 SV=1	1	1	1	1	16.5	10.654	155170000		137110000
U6KS19	Uncharacterized protein (Fragment)	ETH_00041470	U6KS19	U6KS19_EIMTE Uncharacterized protein (Fragment) OS=Eimeria tenella OX=5802 GN=ETH_00041470 PE=4 SV=1	1	1	1	1	2	54.186		8693800	8161600
U6L1D2	Uncharacterized protein	ETH_00022600	U6L1D2	U6L1D2_EIMTE Uncharacterized protein OS=Eimeria tenella OX=5802 GN=ETH_00022600 PE=4 SV=1	1	1	1	1	2.5	46.389		29847000	27161000
U6KPB3	Uncharacterized protein (Fragment)	ETH_00012740	U6KPB3	U6KPB3_EIMTE Uncharacterized protein (Fragment) OS=Eimeria tenella OX=5802 GN=ETH_00012740 PE=4 SV=1	1	2	2	2	8.7	34.863		44899000	43606000
U6KUS7	Uncharacterized protein	ETH_00035465	U6KUS7	U6KUS7_EIMTE Uncharacterized protein OS=Eimeria tenella OX=5802 GN=ETH_00035465 PE=4 SV=1	1	1	1	1	1.9	61.817		46001000	46416000
U6KRF9	Trypsin, putative	ETH_00015245	U6KRF9;H9B9D4	U6KRF9_EIMTE Trypsin, putative OS=Eimeria tenella OX=5802 GN=ETH_00015245 PE=4 SV=1;H9B9D4_EIMTE Uncharacterized protein OS=Eimeria tenella OX=5802 PE=2 SV=1	2	1	1	1	2.8	62.364				11827000	11949000	13601000
H9B9J3	AP complex subunit sigma	ETH_00017200	H9B9J3	H9B9J3_EIMTE AP complex subunit sigma OS=Eimeria tenella OX=5802 GN=ETH_00017200 PE=2 SV=1	1	1	1	1	8.9	19.41				30113000	27249000	29080000
H9BA25	Uncharacterized protein		H9BA25	H9BA25_EIMTE Uncharacterized protein OS=Eimeria tenella OX=5802 PE=2 SV=1	1	1	1	1	14	16.153				20704000	17810000	20213000
U6KK17	Acyltransferase, putative (Fragment)	ETH_00010215	U6KK17	U6KK17_EIMTE Acyltransferase, putative (Fragment) OS=Eimeria tenella OX=5802 GN=ETH_00010215 PE=4 SV=1	1	4	4	4	4.1	147.48				50701000		44960000
U6KKL9	2e999-prov protein, related	ETH_00036485	U6KKL9	U6KKL9_EIMTE 2e999-prov protein, related OS=Eimeria tenella OX=5802 GN=ETH_00036485 PE=4 SV=1	1	2	2	2	17.6	15.855				74085000		75300000
U6KNA7	Uncharacterized protein	ETH_00004580	U6KNA7	U6KNA7_EIMTE Uncharacterized protein OS=Eimeria tenella OX=5802 GN=ETH_00004580 PE=4 SV=1	1	2	2	2	12.9	22.995				43944000		33155000
U6KNE8	Nucleoporin FG repeat-containing protein, putative	ETH_00026470	U6KNE8	U6KNE8_EIMTE Nucleoporin FG repeat-containing protein, putative OS=Eimeria tenella OX=5802 GN=ETH_00026470 PE=4 SV=1	1	1	1	1	0.4	407.96				11759000		12804000
U6KP50	Thioredoxin, putative	ETH_00022945	U6KP50	U6KP50_EIMTE Thioredoxin, putative OS=Eimeria tenella OX=5802 GN=ETH_00022945 PE=4 SV=1	1	4	4	4	8.6	66.625				57058000	56024000
U6KPB7	Uncharacterized protein	ETH_00030270	U6KPB7	U6KPB7_EIMTE Uncharacterized protein OS=Eimeria tenella OX=5802 GN=ETH_00030270 PE=4 SV=1	1	1	1	1	2.8	35.358				75208000	80732000	75947000
U6KPM5	Uncharacterized protein	ETH_00003205	U6KPM5	U6KPM5_EIMTE Uncharacterized protein OS=Eimeria tenella OX=5802 GN=ETH_00003205 PE=4 SV=1	1	2	2	2	6.8	85.775					28204000	25897000
U6KPZ5	Uncharacterized protein	ETH_00002555	U6KPZ5	U6KPZ5_EIMTE Uncharacterized protein OS=Eimeria tenella OX=5802 GN=ETH_00002555 PE=4 SV=1	1	1	1	1	0.9	149.58				4676000	5268600
U6KQ81	ATP-citrate synthase, putative	ETH_00040515	U6KQ81	U6KQ81_EIMTE ATP-citrate synthase, putative OS=Eimeria tenella OX=5802 GN=ETH_00040515 PE=4 SV=1	1	3	3	3	5.1	92.823				26447000	34846000	33405000
U6KRN3	Chromosome I, complete genome, related	ETH_00035085	U6KRN3	U6KRN3_EIMTE Chromosome I, complete genome, related OS=Eimeria tenella OX=5802 GN=ETH_00035085 PE=4 SV=1	1	2	2	2	4.6	57.285				416700000	431140000	457440000
U6KSX1	Uncharacterized protein	ETH_00036840	U6KSX1	U6KSX1_EIMTE Uncharacterized protein OS=Eimeria tenella OX=5802 GN=ETH_00036840 PE=4 SV=1	1	1	1	1	11.3	10.997				243980000	256270000	228520000
U6KT21	ATP synthase epsilon chain, putative	ETH_00017010	U6KT21	U6KT21_EIMTE ATP synthase epsilon chain, putative OS=Eimeria tenella OX=5802 GN=ETH_00017010 PE=4 SV=1	1	2	2	2	28	8.708				57865000	35332000	40345000
U6KU92	SWIM zinc finger domain-containing protein, putative	ETH_00019570	U6KU92	U6KU92_EIMTE SWIM zinc finger domain-containing protein, putative OS=Eimeria tenella OX=5802 GN=ETH_00019570 PE=4 SV=1	1	1	1	1	0.2	458.36				68134000	66084000	5126900
U6KWH7	Uncharacterized protein	ETH_00000015	U6KWH7	U6KWH7_EIMTE Uncharacterized protein OS=Eimeria tenella OX=5802 GN=ETH_00000015 PE=4 SV=1	1	2	2	2	3.9	69.214				68631000	78047000	68765000
U6KX02	Uncharacterized protein	ETH_00011850	U6KX02	U6KX02_EIMTE Uncharacterized protein OS=Eimeria tenella OX=5802 GN=ETH_00011850 PE=4 SV=1	1	2	2	2	11.8	31.977				57724000	61965000	64564000
U6KXK7	DnaJ domain-containing protein, putative	ETH_00032105	U6KXK7	U6KXK7_EIMTE DnaJ domain-containing protein, putative OS=Eimeria tenella OX=5802 GN=ETH_00032105 PE=4 SV=1	1	2	2	2	5.5	40.338				4181200		3374500
U6KYM8	SAG family member	ETH_00034980	U6KYM8	U6KYM8_EIMTE SAG family member OS=Eimeria tenella OX=5802 GN=ETH_00034980 PE=4 SV=1	1	6	1	1	32.8	27.615				31882000	28891000	33099000
U6KZW3	Uncharacterized protein	ETH_00017205	U6KZW3	U6KZW3_EIMTE Uncharacterized protein OS=Eimeria tenella OX=5802 GN=ETH_00017205 PE=4 SV=1	1	1	1	1	5.8	23.642				53836000	57978000	55575000
U6KZZ1	Uncharacterized protein	ETH_00000125	U6KZZ1	U6KZZ1_EIMTE Uncharacterized protein OS=Eimeria tenella OX=5802 GN=ETH_00000125 PE=4 SV=1	1	1	1	1	9.6	19.36				19773000	19324000	23257000
U6L0I8	Transaldolase	ETH_00011825	U6L0I8	U6L0I8_EIMTE Transaldolase OS=Eimeria tenella OX=5802 GN=ETH_00011825 PE=3 SV=1	1	3	3	3	12.8	40.602				33418000	40300000	43305000
U6L0S4	FACT complex subunit SSRP1	ETH_00013950	U6L0S4	U6L0S4_EIMTE FACT complex subunit SSRP1 OS=Eimeria tenella OX=5802 GN=ETH_00013950 PE=3 SV=1	1	5	5	5	12.3	57.963				57612000	52105000	58705000
U6L1T2	V-type proton ATPase subunit C	ETH_00026140	U6L1T2	U6L1T2_EIMTE V-type proton ATPase subunit C OS=Eimeria tenella OX=5802 GN=ETH_00026140 PE=3 SV=1	1	2	2	2	4.4	53.255				33335000	34875000	32843000
U6L2F5	1,4-alpha-glucan branching enzyme, putative (Fragment)	ETH_00033740	U6L2F5	U6L2F5_EIMTE 1,4-alpha-glucan branching enzyme, putative (Fragment) OS=Eimeria tenella OX=5802 GN=ETH_00033740 PE=4 SV=1	1	2	2	2	10.1	29.284				14398000	10965000	10751000
U6L3U9	Uncharacterized protein	ETH_00005995	U6L3U9	U6L3U9_EIMTE Uncharacterized protein OS=Eimeria tenella OX=5802 GN=ETH_00005995 PE=4 SV=1	1	1	1	1	2.5	41.864				116890000		104950000
U6L7E4	Uncharacterized protein	ETH_00033790	U6L7E4	U6L7E4_EIMTE Uncharacterized protein OS=Eimeria tenella OX=5802 GN=ETH_00033790 PE=4 SV=1	1	1	1	1	5.6	28.501				86699000	99652000	104660000
U6L7Q0	SAG family member	ETH_00018820	U6L7Q0	U6L7Q0_EIMTE SAG family member OS=Eimeria tenella OX=5802 GN=ETH_00018820 PE=4 SV=1	1	3	1	1	17.1	27.149				70700000		71884000
U6L7R3	Uncharacterized protein (Fragment)	ETH_00026765	U6L7R3	U6L7R3_EIMTE Uncharacterized protein (Fragment) OS=Eimeria tenella OX=5802 GN=ETH_00026765 PE=4 SV=1	1	1	1	1	10.2	29.385					68068000	60102000

## Sheet: Table S5
Table S5 Protein quantification and differences in analysis of the second-generation merozoites of E. tenella (treated and non-treated with EZL)
Protein	Protein Name	Gene Name	Protein Group	Fasta Headers	Proteins	Peptides	Unique Peptides	Razor Unique Peptides	Coverage	Mol Weight	LFQ intensity E-1	LFQ intensity E-2	LFQ intensity E-3	average E	LFQ intensity C-1	LFQ intensity C-2	LFQ intensity C-3	average C	E/C	Statistical analyses （t-test)
U6KLS4	Uncharacterized protein	ETH_00028875	U6KLS4	U6KLS4_EIMTE Uncharacterized protein OS=Eimeria tenella OX=5802 GN=ETH_00028875 PE=4 SV=1	1	8	8	8	37.2	51.288	108640000	88747000	120050000	1.05812e+08	13381000	14715000	12304000	1.34667e+07	7.85735	t(4) = 10.07, P = 0.000547603896444119
U6KXI8	Helicase, putative	ETH_00006650	U6KXI8	U6KXI8_EIMTE Helicase, putative OS=Eimeria tenella OX=5802 GN=ETH_00006650 PE=4 SV=1	1	1	1	1	0.6	317.42	170140000	303380000	364430000	2.79317e+08	46339000	53944000	50432000	5.02383e+07	5.55983	t(4) = 3.99, P = 0.0162570637912213
U6KXV7	3-demethylubiquinone-9 3-methyltransferase, putative	ETH_00031320	U6KXV7	U6KXV7_EIMTE 3-demethylubiquinone-9 3-methyltransferase, putative OS=Eimeria tenella OX=5802 GN=ETH_00031320 PE=4 SV=1	1	1	1	1	5.4	41.977		29205000	30698000	29951500	4652200	4034000	7569000	5418400	5.52774	t(3) = 16.21, P = 0.000510492744565712
U6KRV6	Uncharacterized protein	ETH_00000280	U6KRV6	U6KRV6_EIMTE Uncharacterized protein OS=Eimeria tenella OX=5802 GN=ETH_00000280 PE=4 SV=1	1	2	2	2	16.1	14.587	510920000	601780000	549320000	5.54007e+08	103280000	109640000	104180000	105700000	5.24131	t(4) = 16.98, P = 7.06049860916388e-05
[truncated: 1,124 more rows]

## Sheet: Table S6
Table S6 The significant differences in analysis of proteins of the second-generation merozoites of E. tenella treated with EZL
[truncated: 163 more rows]
